# Supplementary material for: Fluorescence resonance energy transfer in atomically precise metal nanoclusters by cocrystallization-induced spatial confinement
Source: Nat Commun. 2024 Jun 24;15:5351. doi: 10.1038/s41467-024-49735-7 (PMC11196639; doi:10.1038/s41467-024-49735-7)
Supplement: Supplementary file 4 — Supplementary Data 1 [file 41467_2024_49735_MOESM4_ESM.zip]

Archive with 13 entries (12 files):
- Suppl. Data/1_Cu8_S0min.xyz
- Suppl. Data/2_Cu8_S1min.xyz
- Suppl. Data/3_Cu10_S0min.xyz
- Suppl. Data/4_Cu10_S1min.xyz
- Suppl. Data/5_Cu8@Cu10.xyz
- Suppl. Data/CIFs/
- Suppl. Data/CIFs/checkcif for Cu10.pdf
- Suppl. Data/CIFs/checkcif for Cu8.pdf
- Suppl. Data/CIFs/checkcif for Cu8@Cu10.pdf
- Suppl. Data/CIFs/Cu10.cif
- Suppl. Data/CIFs/Cu8.cif
- Suppl. Data/CIFs/Cu8@Cu10.cif
- Suppl. Data/Legend for the Supplementary data file.txt
