# Supplementary material for: Fluorescence resonance energy transfer in atomically precise metal nanoclusters by cocrystallization-induced spatial confinement
Source: Nat Commun. 2024 Jun 24;15:5351. doi: 10.1038/s41467-024-49735-7 (PMC11196639; doi:10.1038/s41467-024-49735-7)
Supplement: Supplementary file 4 — Supplementary Data 1 [file 41467_2024_49735_MOESM4_ESM.zip › Suppl. Data/1_Cu8_S0min.xyz]

264
Cu08_S0min
Cu   -1.533300   -0.212400    0.331500
Cu    0.325000    2.603600   -0.136900
Cu   -3.719900    1.275400   -0.565200
Cu   -1.924000    0.411000   -2.275900
 S   -1.788300   -1.730000   -1.495900
 S    0.216900    1.221700   -2.011600
 S   -1.871300    2.042100    0.571500
 P    0.534200    4.827500   -0.402100
 S   -3.648200    1.744500   -2.843200
 P   -5.659900    1.239800    0.611400
 C    1.789600    5.466400   -1.572800
 C    0.369500    5.127500    2.348600
 H   -0.170700    4.182900    2.300100
 C    1.201800    1.816100   -3.360900
 C    0.869700    5.723900    1.158800
 C   -1.172100    1.921100    3.272900
 H   -0.456800    1.152200    2.986900
 C   -3.320600   -2.609000   -1.264600
 C   -1.849600    4.711300   -1.846700
 H   -1.563200    3.673800   -2.033800
 C    2.435600    2.466600   -3.091300
 H    2.748300    2.625800   -2.059300
 C   -1.029900    5.539200   -1.030700
 C    1.434800    5.933200   -2.866400
 H    0.386800    5.981100   -3.164400
 C    0.590500    5.744900    3.602100
 H    0.194500    5.273900    4.503500
 C    2.443400    6.327800   -3.778600
 H    2.160500    6.676400   -4.773900
 C   -4.259300   -2.265500   -0.261500
 H   -4.059500   -1.414000    0.391700
 C   -1.253500    2.357900    4.613800
 H   -0.587100    1.916100    5.358500
 C   -2.190000    3.349900    5.006600
 C   -6.980000   -0.017500    0.420200
 C   -2.961000    3.480500    2.667600
 H   -3.616900    3.917100    1.914300
 C    3.162700    5.384600   -1.208700
 H    3.446200    5.025600   -0.219700
 C   -7.322800   -0.423900   -0.897100
 H   -6.798300    0.001300   -1.750500
 C    4.163700    5.797700   -2.116600
 H    5.212200    5.740500   -1.816300
 C   -5.009100    0.769100   -3.459600
 C   -5.723000    3.929900   -0.150600
 H   -4.640100    3.826700   -0.250100
 C    1.606300    6.936700    1.235500
 H    2.004600    7.393100    0.328000
 C    2.837500    2.750200   -5.507100
 C   -2.027800    2.479700    2.294100
 C   -5.421700    1.293500    2.423800
 C   -6.521300    2.809900    0.218600
 C    0.781800    1.636200   -4.703800
 H   -0.171400    1.145700   -4.910500
 C   -3.042500    3.903200    4.011300
 H   -3.778200    4.660700    4.289900
 C    1.330900    6.952000    3.678300
 H    1.511900    7.423600    4.646600
 C   -3.034800    5.234200   -2.420600
 H   -3.651500    4.583600   -3.041500
 C   -5.449000   -3.010000   -0.110600
 H   -6.154300   -2.738800    0.675400
 C   -7.934800    2.943300    0.283600
 H   -8.552700    2.081300    0.540700
 C    3.807700    6.271600   -3.405000
 H    4.582300    6.587000   -4.107500
 C   -3.594800   -3.712200   -2.119600
 H   -2.874400   -3.989300   -2.889100
 C   -4.363500    0.520700    2.968700
 H   -3.687700   -0.027600    2.310500
 C   -4.914800   -0.638800   -3.627400
 H   -3.981700   -1.143000   -3.377500
 C    3.239500    2.923300   -4.153700
 H    4.186000    3.416200   -3.927900
 C    1.838800    7.546000    2.493300
 H    2.410000    8.475000    2.547200
 C   -9.011400   -1.956700    0.005500
 H   -9.793600   -2.702000   -0.154300
 C   -6.254100    2.056200    3.285200
 H   -7.053600    2.672500    2.870900
 C   -7.644700   -0.601700    1.532800
 H   -7.378900   -0.308000    2.548700
 C    1.596600    2.106700   -5.763900
 H    1.262000    1.973000   -6.795400
 C   -8.342100   -1.379600   -1.101600
 H   -8.593100   -1.678400   -2.119900
 C   -6.017700   -1.380800   -4.105800
 H   -5.925000   -2.465300   -4.200000
 C   -4.791300   -4.448300   -1.966900
 H   -4.980500   -5.299400   -2.625500
 C   -8.656300   -1.571400    1.322800
 H   -9.164600   -2.015500    2.181100
 C   -4.151300    0.484200    4.365500
 H   -3.321700   -0.095200    4.768300
 C   -5.736200   -4.110000   -0.959300
 C   -8.543300    4.192100    0.004700
 H   -9.629700    4.288100    0.054400
 C   -7.238600   -0.740700   -4.454100
 C   -6.039200    2.023300    4.683400
 H   -6.678500    2.612700    5.344300
 C   -6.334100    5.177300   -0.419600
 H   -5.709700    6.028100   -0.694400
 C   -2.314900    3.786300    6.457800
 H   -3.214600    3.344700    6.922000
 H   -2.408400    4.881100    6.544100
 H   -1.443500    3.467600    7.050000
 C   -6.228500    1.418700   -3.801600
 H   -6.317200    2.497800   -3.663600
 C   -4.990200    1.236100    5.222500
 H   -4.816700    1.219700    6.300800
 C   -1.418700    6.880400   -0.763800
 H   -0.803200    7.509000   -0.118100
 C   -3.409300    6.578000   -2.169700
 H   -4.317100    6.983100   -2.622900
 C   -7.743600    5.312200   -0.339700
 H   -8.213700    6.274700   -0.552200
 C    3.729600    3.237500   -6.639000
 H    4.033500    4.285500   -6.479100
 H    3.216800    3.175800   -7.610900
 H    4.652800    2.635600   -6.705500
 C   -7.324900    0.669800   -4.293400
 H   -8.256100    1.184900   -4.541800
 C   -2.607100    7.398000   -1.332700
 H   -2.901400    8.429900   -1.129900
 C   -7.027400   -4.898300   -0.804900
 H   -7.766400   -4.594600   -1.566900
 H   -7.485800   -4.721000    0.179500
 H   -6.856000   -5.980500   -0.921900
 C   -8.419000   -1.542900   -4.984700
 H   -8.414700   -1.575600   -6.088200
 H   -9.379200   -1.100400   -4.674100
 H   -8.387400   -2.584500   -4.626700
Cu    1.533300    0.212400   -0.331500
Cu   -0.325100   -2.603600    0.136800
Cu    3.719800   -1.275400    0.565300
Cu    1.924000   -0.410900    2.275900
 S    1.788200    1.730000    1.496000
 S   -0.216900   -1.221800    2.011600
 S    1.871300   -2.042000   -0.571500
 P   -0.534200   -4.827500    0.401900
 S    3.648300   -1.744600    2.843200
 P    5.659800   -1.240000   -0.611300
 C   -1.789600   -5.466500    1.572600
 C   -0.369400   -5.127300   -2.348800
 H    0.170800   -4.182700   -2.300200
 C   -1.201700   -1.816300    3.361000
 C   -0.869600   -5.723800   -1.159100
 C    1.172400   -1.921100   -3.272900
 H    0.457100   -1.152100   -2.987000
 C    3.320500    2.609000    1.264400
 C    1.849500   -4.711300    1.846600
 H    1.563100   -3.673800    2.033700
 C   -2.435500   -2.466800    3.091400
 H   -2.748200   -2.625900    2.059300
 C    1.029900   -5.539200    1.030500
 C   -1.434800   -5.933500    2.866100
 H   -0.386800   -5.981400    3.164000
 C   -0.590300   -5.744600   -3.602400
 H   -0.194200   -5.273600   -4.503700
 C   -2.443400   -6.328100    3.778300
 H   -2.160500   -6.676900    4.773500
 C    4.259200    2.265500    0.261200
 H    4.059300    1.413900   -0.391800
 C    1.253900   -2.357900   -4.613800
 H    0.587500   -1.916100   -5.358600
 C    2.190400   -3.349900   -5.006500
 C    6.979800    0.017500   -0.420000
 C    2.961100   -3.480500   -2.667400
 H    3.616900   -3.917100   -1.914000
 C   -3.162800   -5.384600    1.208500
 H   -3.446300   -5.025400    0.219600
 C    7.322300    0.424100    0.897200
 H    6.797700   -0.001000    1.750600
 C   -4.163700   -5.797700    2.116400
 H   -5.212200   -5.740500    1.816200
 C    5.008900   -0.768900    3.460000
 C    5.723100   -3.929900    0.151000
 H    4.640200   -3.826800    0.250400
 C   -1.606300   -6.936600   -1.235900
 H   -2.004700   -7.393000   -0.328500
 C   -2.837200   -2.750700    5.507100
 C    2.028000   -2.479600   -2.294000
 C    5.421900   -1.293700   -2.423800
 C    6.521300   -2.809900   -0.218400
 C   -0.781600   -1.636600    4.703800
 H    0.171600   -1.146100    4.910500
 C    3.042700   -3.903300   -4.011100
 H    3.778400   -4.660800   -4.289600
 C   -1.330700   -6.951700   -3.678700
 H   -1.511600   -7.423300   -4.647100
 C    3.034600   -5.234200    2.420500
 H    3.651300   -4.583700    3.041600
 C    5.448800    3.010000    0.110200
 H    6.154000    2.738700   -0.675900
 C    7.934900   -2.943300   -0.283400
 H    8.552600   -2.081300   -0.540700
 C   -3.807600   -6.271800    3.404700
 H   -4.582300   -6.587400    4.107200
 C    3.594900    3.712300    2.119300
 H    2.874600    3.989300    2.889000
 C    4.363500   -0.521000   -2.968700
 H    3.687600    0.027200   -2.310600
 C    4.914400    0.638800    3.627900
 H    3.981200    1.143000    3.378100
 C   -3.239300   -2.923600    4.153700
 H   -4.185900   -3.416500    3.927900
 C   -1.838700   -7.545700   -2.493700
 H   -2.410000   -8.474800   -2.547800
 C    9.011100    1.956800   -0.005300
 H    9.793200    2.702100    0.154500
 C    6.254500   -2.056200   -3.285100
 H    7.054000   -2.672400   -2.870800
 C    7.644700    0.601600   -1.532600
 H    7.379100    0.307700   -2.548500
 C   -1.596300   -2.107100    5.763900
 H   -1.261700   -1.973600    6.795400
 C    8.341600    1.379900    1.101800
 H    8.592300    1.678800    2.120100
 C    6.017100    1.381000    4.106400
 H    5.924200    2.465500    4.200800
 C    4.791300    4.448400    1.966400
 H    4.980600    5.299500    2.625000
 C    8.656200    1.571300   -1.322600
 H    9.164700    2.015300   -2.180800
 C    4.151400   -0.484500   -4.365600
 H    3.321700    0.094800   -4.768400
 C    5.736000    4.110000    0.958700
 C    8.543400   -4.192000   -0.004400
 H    9.629800   -4.287900   -0.054200
 C    7.238100    0.741100    4.454700
 C    6.039700   -2.023300   -4.683400
 H    6.679100   -2.612600   -5.344200
 C    6.334300   -5.177300    0.420000
 H    5.709900   -6.028100    0.694900
 C    2.315400   -3.786400   -6.457700
 H    3.214900   -3.344400   -6.921900
 H    2.409400   -4.881100   -6.543800
 H    1.443800   -3.468200   -7.049800
 C    6.228400   -1.418400    3.801800
 H    6.317300   -2.497400    3.663700
 C    4.990500   -1.236200   -5.222600
 H    4.817200   -1.219800   -6.300900
 C    1.418700   -6.880400    0.763500
 H    0.803300   -7.508800    0.117700
 C    3.409200   -6.578000    2.169600
 H    4.317000   -6.983100    2.622900
 C    7.743800   -5.312100    0.340000
 H    8.213900   -6.274600    0.552600
 C   -3.729300   -3.238100    6.639000
 H   -4.033100   -4.286100    6.479000
 H   -3.216500   -3.176400    7.610900
 H   -4.652500   -2.636300    6.705600
 C    7.324700   -0.669300    4.293800
 H    8.256000   -1.184300    4.542100
 C    2.607100   -7.398000    1.332500
 H    2.901400   -8.429800    1.129500
 C    7.027200    4.898500    0.804000
 H    7.766400    4.594700    1.565700
 H    7.485200    4.721300   -0.180600
 H    6.855700    5.980600    0.921300
 C    8.418400    1.543500    4.985400
 H    8.414000    1.576200    6.088900
 H    9.378700    1.101100    4.674900
 H    8.386700    2.585100    4.627400
