# Supplementary material for: Fluorescence resonance energy transfer in atomically precise metal nanoclusters by cocrystallization-induced spatial confinement
Source: Nat Commun. 2024 Jun 24;15:5351. doi: 10.1038/s41467-024-49735-7 (PMC11196639; doi:10.1038/s41467-024-49735-7)
Supplement: Supplementary file 4 — Supplementary Data 1 [file 41467_2024_49735_MOESM4_ESM.zip › Suppl. Data/2_Cu8_S1min.xyz]

264
Cu08_S1min
Cu   -1.205600    0.475700   -0.383500
Cu    0.102800   -2.456400    0.155500
Cu   -4.079500   -1.325400    0.773600
Cu   -1.850400   -0.050200    2.234000
 S   -1.535600    2.051000    1.399900
 S    0.172700   -1.107600    2.048600
 S   -2.047500   -1.598000   -0.415700
 P    0.081900   -4.699200    0.373100
 S   -3.604400   -1.171700    3.048300
 P   -6.053700   -1.313100   -0.372100
 C    1.152100   -5.418200    1.670600
 C    0.129300   -5.032100   -2.380800
 H   -0.323700   -4.041700   -2.398500
 C    1.090400   -1.676300    3.451500
 C    0.474200   -5.638200   -1.143100
 C   -1.413500   -1.860300   -3.132900
 H   -0.715900   -1.036600   -2.994700
 C   -3.039200    2.929300    1.010300
 C   -2.307700   -4.365000    1.753900
 H   -1.799100   -3.524800    2.232000
 C    2.245600   -2.479100    3.257200
 H    2.546300   -2.762000    2.248900
 C   -1.627200   -5.168200    0.795100
 C    0.639000   -5.793200    2.940400
 H   -0.432100   -5.737300    3.137400
 C    0.393900   -5.704200   -3.596700
 H    0.116100   -5.228200   -4.538200
 C    1.519300   -6.251900    3.950900
 H    1.116800   -6.534200    4.925400
 C   -3.984900    2.438800    0.077800
 H   -3.842500    1.457300   -0.379900
 C   -1.523000   -2.504400   -4.385800
 H   -0.916000   -2.149700   -5.222500
 C   -2.413200   -3.593500   -4.570300
 C   -6.963400    0.296900   -0.384900
 C   -3.102100   -3.385600   -2.211400
 H   -3.722900   -3.709900   -1.376000
 C    2.552800   -5.491600    1.427900
 H    2.954900   -5.207500    0.455800
 C   -7.136600    0.958500    0.865700
 H   -6.590200    0.601600    1.737300
 C    3.423000   -5.967500    2.434100
 H    4.493400   -6.034800    2.227200
 C   -4.873100   -0.037900    3.595100
 C   -6.926100   -3.244700    1.433800
 H   -5.947700   -3.111000    1.899000
 C    1.087300   -6.919400   -1.129700
 H    1.347500   -7.392000   -0.181700
 C    2.582600   -2.601600    5.696700
 C   -2.204800   -2.300000   -2.048100
 C   -5.816400   -1.550000   -2.184300
 C   -7.208600   -2.523900    0.205000
 C    0.669800   -1.344000    4.765600
 H   -0.232600   -0.747200    4.910500
 C   -3.198800   -4.021000   -3.464900
 H   -3.905400   -4.843300   -3.589300
 C    1.019400   -6.976600   -3.585300
 H    1.230500   -7.491600   -4.524900
 C   -3.654800   -4.642300    2.076900
 H   -4.159200   -4.021000    2.815600
 C   -5.131100    3.201600   -0.232800
 H   -5.850600    2.816100   -0.955300
 C   -8.569800   -2.626200   -0.329200
 H   -8.863700   -2.022700   -1.191000
 C    2.909500   -6.347900    3.700100
 H    3.582600   -6.713800    4.478500
 C   -3.271800    4.166600    1.667800
 H   -2.557400    4.533100    2.404800
 C   -4.909900   -0.696800   -2.871400
 H   -4.367300    0.075100   -2.320900
 C   -4.652500    1.361900    3.664400
 H   -3.678200    1.765600    3.389600
 C    2.979800   -2.931900    4.370900
 H    3.863600   -3.550200    4.207600
 C    1.364600   -7.583700   -2.349600
 H    1.837800   -8.567400   -2.334800
 C   -8.750800    2.515200   -0.135600
 H   -9.443400    3.354500   -0.036900
 C   -6.480400   -2.576800   -2.903800
 H   -7.148300   -3.254500   -2.371500
 C   -7.701400    0.767000   -1.513500
 H   -7.592700    0.271300   -2.479600
 C    1.414900   -1.809500    5.875600
 H    1.081700   -1.561100    6.885600
 C   -8.016800    2.052400    0.990100
 H   -8.122800    2.542900    1.959500
 C   -5.690300    2.230500    4.075200
 H   -5.507400    3.307700    4.090600
 C   -4.429300    4.915800    1.360400
 H   -4.597000    5.869900    1.865400
 C   -8.584700    1.869000   -1.387000
 H   -9.151500    2.208100   -2.257900
 C   -4.690200   -0.846400   -4.259500
 H   -3.968200   -0.203000   -4.764300
 C   -5.365300    4.453600    0.395300
 C   -9.511200   -3.472600    0.281700
 H  -10.517900   -3.535300   -0.143300
 C   -6.963900    1.724900    4.449200
 C   -6.271300   -2.720100   -4.298300
 H   -6.800900   -3.503300   -4.846100
 C   -7.877700   -4.083700    2.027400
 H   -7.623000   -4.618800    2.947500
 C   -2.560300   -4.275400   -5.920300
 H   -3.561800   -4.085500   -6.343200
 H   -2.446000   -5.368800   -5.833900
 H   -1.814400   -3.907700   -6.641800
 C   -6.144400   -0.555900    3.968900
 H   -6.341100   -1.625100    3.888900
 C   -5.380700   -1.853500   -4.979100
 H   -5.210500   -1.970900   -6.052100
 C   -2.311900   -6.227600    0.142900
 H   -1.800300   -6.832400   -0.607100
 C   -4.346000   -5.686700    1.412000
 H   -5.403700   -5.851800    1.618800
 C   -9.193100   -4.239000    1.449300
 H   -9.935100   -4.892000    1.910900
 C    3.402200   -3.081200    6.884600
 H    3.651800   -4.150400    6.787200
 H    2.859000   -2.942300    7.831200
 H    4.354600   -2.527400    6.958000
 C   -7.170900    0.318300    4.391900
 H   -8.148700   -0.096200    4.646200
 C   -3.672200   -6.477100    0.447400
 H   -4.206200   -7.274100   -0.073200
 C   -6.604800    5.269600    0.069600
 H   -7.372500    5.133100    0.849400
 H   -7.056000    4.946500   -0.879200
 H   -6.374800    6.345800    0.009400
 C   -8.087000    2.657500    4.879900
 H   -8.242000    2.620000    5.972200
 H   -9.041300    2.377200    4.405100
 H   -7.863900    3.701900    4.610700
Cu    1.545100   -0.272100    0.344900
Cu   -0.005900    2.674000   -0.240800
Cu    3.930700    0.974400   -0.540800
Cu    2.124900    0.226000   -2.308300
 S    1.704900   -1.831100   -1.459800
 S    0.129700    1.307900   -2.108600
 S    2.119200    1.936200    0.505000
 P   -0.069900    4.851300   -0.763000
 S    3.994300    1.355200   -2.832200
 P    5.826500    0.827500    0.698400
 C   -1.267600    5.285100   -2.070800
 C    0.038100    5.451400    1.931900
 H    0.596500    4.516700    1.998300
 C   -0.922600    1.682100   -3.479600
 C   -0.445700    5.909500    0.674300
 C    1.340900    2.046500    3.187500
 H    0.587500    1.302500    2.935700
 C    3.143700   -2.829500   -1.119400
 C    2.393700    4.494300   -2.037700
 H    2.090200    3.448900   -2.121700
 C   -2.238200    2.153800   -3.233800
 H   -2.573800    2.325600   -2.211300
 C    1.544000    5.433700   -1.391400
 C   -0.847200    5.454100   -3.418400
 H    0.211500    5.403200   -3.675900
 C   -0.220200    6.198100    3.104400
 H    0.157500    5.836000    4.062100
 C   -1.807600    5.680900   -4.432900
 H   -1.479800    5.795100   -5.467500
 C    4.038800   -2.543900   -0.059500
 H    3.875700   -1.661600    0.562700
 C    1.414800    2.571800    4.496200
 H    0.700700    2.228900    5.248300
 C    2.402900    3.529700    4.846300
 C    7.004800   -0.573000    0.641100
 C    3.240200    3.446900    2.526700
 H    3.940800    3.788700    1.764700
 C   -2.653900    5.319800   -1.754700
 H   -2.988900    5.172400   -0.728900
 C    7.333300   -1.112700   -0.630800
 H    6.876300   -0.702400   -1.528700
 C   -3.604300    5.571100   -2.769700
 H   -4.663800    5.606800   -2.509500
 C    5.293300    0.242400   -3.341400
 C    6.166400    3.431600   -0.256600
 H    5.078200    3.435300   -0.348600
 C   -1.198300    7.110900    0.598900
 H   -1.580500    7.459200   -0.361900
 C   -2.672700    2.210600   -5.657800
 C    2.253400    2.482600    2.199100
 C    5.548600    1.046200    2.490600
 C    6.845500    2.267500    0.203900
 C   -0.468400    1.487700   -4.808500
 H    0.547700    1.132000   -4.990100
 C    3.314400    3.957100    3.840900
 H    4.089300    4.685400    4.088200
 C   -0.980000    7.394200    3.030700
 H   -1.192700    7.963500    3.937800
 C    3.633700    4.916300   -2.577300
 H    4.271400    4.182200   -3.071200
 C    5.141300   -3.388100    0.191800
 H    5.813300   -3.160300    1.019800
 C    8.265100    2.257700    0.264500
 H    8.791300    1.360400    0.594000
 C   -3.184800    5.754600   -4.110100
 H   -3.921500    5.940400   -4.894600
 C    3.377100   -3.969400   -1.935800
 H    2.692700   -4.200300   -2.751400
 C    4.425200    0.393800    3.062700
 H    3.728000   -0.158100    2.430300
 C    5.074500   -1.151300   -3.501100
 H    4.083600   -1.562000   -3.308800
 C   -3.100300    2.410800   -4.315500
 H   -4.113400    2.762200   -4.115300
 C   -1.467500    7.848700    1.777900
 H   -2.053100    8.768100    1.718900
 C    8.822300   -2.742500    0.436200
 H    9.523500   -3.575900    0.357400
 C    6.415500    1.812500    3.313300
 H    7.268200    2.334100    2.875500
 C    7.573100   -1.137800    1.815400
 H    7.317100   -0.739600    2.797600
 C   -1.345300    1.755000   -5.887300
 H   -0.998400    1.601500   -6.911400
 C    8.248200   -2.183200   -0.731800
 H    8.491400   -2.583400   -1.716700
 C    6.131000   -2.000900   -3.899900
 H    5.942500   -3.072800   -3.993700
 C    4.484800   -4.808000   -1.680300
 H    4.640000   -5.689200   -2.306700
 C    8.477400   -2.223600    1.709700
 H    8.913000   -2.653100    2.613900
 C    4.180700    0.480300    4.451800
 H    3.304600   -0.009200    4.875200
 C    5.380300   -4.534200   -0.609900
 C    8.998400    3.409700   -0.114000
 H   10.088900    3.396500   -0.067500
 C    7.426700   -1.483300   -4.172500
 C    6.166600    1.904900    4.703500
 H    6.832000    2.496800    5.335400
 C    6.901700    4.582100   -0.626200
 H    6.368600    5.468500   -0.972700
 C    2.520100    4.055200    6.268100
 H    3.331300    3.536200    6.809000
 H    2.754900    5.131300    6.283300
 H    1.589300    3.897300    6.833600
 C    6.587500    0.771200   -3.606000
 H    6.769600    1.838800   -3.471400
 C    5.052200    1.237100    5.271800
 H    4.855600    1.316100    6.343200
 C    1.951000    6.790600   -1.263000
 H    1.309600    7.507700   -0.748000
 C    4.031700    6.271700   -2.459800
 H    4.983800    6.598300   -2.884300
 C    8.318300    4.574300   -0.554100
 H    8.885400    5.461000   -0.844800
 C   -3.628900    2.481700   -6.807900
 H   -3.987600    3.524700   -6.785300
 H   -3.149600    2.307300   -7.782500
 H   -4.517100    1.831000   -6.742800
 C    7.636500   -0.084900   -4.018500
 H    8.626400    0.336200   -4.209200
 C    3.193700    7.207000   -1.797300
 H    3.503500    8.249300   -1.700600
 C    6.568300   -5.443100   -0.339800
 H    7.371700   -5.268200   -1.076100
 H    6.993900   -5.255900    0.656800
 H    6.284400   -6.505600   -0.406000
 C    8.558600   -2.399100   -4.617400
 H    8.653200   -2.408000   -5.717000
 H    9.527300   -2.070100   -4.208500
 H    8.382900   -3.437800   -4.295500
