# Supplementary material for: Fluorescence resonance energy transfer in atomically precise metal nanoclusters by cocrystallization-induced spatial confinement
Source: Nat Commun. 2024 Jun 24;15:5351. doi: 10.1038/s41467-024-49735-7 (PMC11196639; doi:10.1038/s41467-024-49735-7)
Supplement: Supplementary file 4 — Supplementary Data 1 [file 41467_2024_49735_MOESM4_ESM.zip › Suppl. Data/3_Cu10_S0min.xyz]

296
Cu10_S0min
Cu    3.645700   -2.279900    0.411400
Cu   -2.023500   -0.518400   -0.708600
Cu    1.743900    0.117900   -2.040200
Cu    3.712900    1.715900   -0.849600
Cu    0.224400   -1.412100    0.261000
 S   -0.566000    0.305800   -2.306600
 S    4.289900   -0.119600    0.579900
 S    3.356100    1.271500   -3.137400
 S   -1.633200   -2.722300    0.258300
 S    1.958100   -1.962200   -1.097700
 P    5.368700    3.275100   -0.712300
 P    4.194700   -4.360300    0.913100
 C    4.311000    0.794300    3.232100
 H    3.225000    0.864100    3.160000
 C   -1.706800    4.036600   -4.831200
 C    5.064700    0.354400    2.115400
 C    6.210500    3.716200    0.852500
 C    1.662200   -3.229000   -2.316500
 C    4.772200    4.892500   -1.334500
 C   -2.394700    2.049900   -3.537600
 H   -3.189200    1.399500   -3.177100
 C   -1.039400    1.768300   -3.229100
 C    5.421100    3.765400    2.032800
 H    4.366600    3.495300    1.998600
 C    5.234800   -5.115800   -0.386600
 C    1.169200   -4.504000   -1.943500
 H    0.882500   -4.694100   -0.913600
 C   -2.526900   -5.938500   -2.081300
 H   -2.844500   -6.968900   -1.903100
 C   -2.716000    3.168100   -4.342600
 H   -3.757900    3.353300   -4.603700
 C   -0.353200    3.739600   -4.515700
 H    0.444100    4.385000   -4.892100
 C    5.125200    6.128600   -0.732000
 H    5.846600    6.151400    0.085800
 C    2.737500   -5.458000    1.015800
 C    4.681800    0.172100   -3.603900
 C    1.993900   -2.964900   -3.669300
 H    2.379000   -1.983000   -3.951200
 C   -2.260600   -5.101700   -0.976300
 H   -2.354800   -5.487200    0.037600
 C    6.373400    1.086300    4.552000
 C   -1.866400   -3.752900   -1.181700
 C   -1.698500   -3.276200   -2.504900
 H   -1.332300   -2.263700   -2.676400
 C    7.124200    0.667500    3.418200
 H    8.215100    0.645800    3.472200
 C    6.747800    2.807200   -1.814400
 C    4.815800   -4.936700   -1.736400
 H    3.908800   -4.375000   -1.963400
 C   -0.016500    2.617900   -3.728700
 H    1.027900    2.387100   -3.515200
 C    1.536700   -4.890700    1.523400
 H    1.522300   -3.857800    1.865200
 C    7.597200    4.021800    0.917600
 H    8.211900    3.964800    0.017900
 C    3.813400    4.869100   -2.389100
 H    3.538400    3.915600   -2.843600
 C    5.124600   -4.566400    2.467600
 C    6.482000    0.302500    2.213500
 H    7.070400   -0.008800    1.348500
 C    7.389800    3.713600   -2.697500
 H    7.045900    4.747700   -2.762000
 C    4.523900    7.332200   -1.176100
 H    4.798400    8.278900   -0.706300
 C    1.354300   -5.270700   -4.279200
 C    1.021300   -5.510900   -2.918000
 H    0.627200   -6.483100   -2.616200
 C    0.342200   -5.643500    1.529500
 H   -0.575400   -5.180000    1.892500
 C    4.993600   -1.004200   -2.875600
 H    4.388300   -1.270600   -2.009700
 C    6.007400    4.152300    3.259500
 H    5.388000    4.182100    4.157100
 C    6.426800   -5.835700   -0.103300
 H    6.757100   -5.964300    0.928600
 C    4.960400    1.141800    4.437400
 H    4.359800    1.468000    5.289700
 C    3.566300    7.308500   -2.221900
 H    3.100900    8.236700   -2.560900
 C    5.894500   -3.451700    2.902200
 H    5.925900   -2.543400    2.296000
 C    7.177700    1.451800   -1.752500
 H    6.647600    0.744300   -1.112000
 C    1.834700   -3.983200   -4.640600
 H    2.091200   -3.772900   -5.681400
 C    6.767100   -6.210700   -2.509800
 H    7.358100   -6.630500   -3.326400
 C    2.734100   -6.785300    0.509900
 H    3.644900   -7.215700    0.090100
 C    0.336800   -6.966700    1.023700
 H   -0.594900   -7.536000    1.006100
 C    3.221100    6.074600   -2.833800
 H    2.487400    6.049700   -3.642400
 C    8.181900    4.399600    2.151200
 H    9.247400    4.635300    2.195900
 C    5.036900   -5.729800    3.274500
 H    4.420200   -6.571200    2.953200
 C   -2.410100   -5.456300   -3.412100
 C   -1.973100   -4.119600   -3.603300
 H   -1.823700   -3.738200   -4.615900
 C    6.499800   -4.671900    4.941900
 H    7.020300   -4.710800    5.900800
 C    6.586900   -3.507900    4.134100
 H    7.162900   -2.642500    4.466700
 C    5.576000   -5.491800   -2.790900
 H    5.244200   -5.346200   -3.820500
 C    1.533500   -7.537500    0.518800
 H    1.529800   -8.553600    0.119200
 C    7.385300    4.476000    3.322100
 H    7.835700    4.776200    4.271200
 C    5.726500   -5.781200    4.510300
 H    5.652400   -6.672500    5.136500
 C    8.922400    1.929300   -3.408500
 H    9.757700    1.590500   -4.025500
 C    6.068900   -1.830000   -3.272400
 H    6.291100   -2.729200   -2.694100
 C    5.470900    0.501700   -4.741100
 H    5.248400    1.412300   -5.299900
 C    6.862500   -1.510100   -4.406100
 C    7.075500    1.528600    5.825600
 H    7.948800    0.895300    6.048200
 H    6.397000    1.495500    6.691600
 H    7.441000    2.566100    5.724000
 C   -2.756200   -6.348300   -4.594700
 H   -2.338900   -7.361200   -4.471800
 H   -2.369900   -5.930200   -5.537000
 H   -3.850300   -6.457400   -4.699000
 C    8.270600    1.020000   -2.537200
 H    8.594600   -0.019600   -2.481600
 C   -2.069400    5.284900   -5.618600
 H   -3.038500    5.169800   -6.126900
 H   -1.303700    5.524100   -6.373000
 H   -2.153800    6.153800   -4.941700
 C    8.474000    3.271600   -3.497300
 H    8.963900    3.969300   -4.179700
 C    7.191600   -6.378400   -1.166600
 H    8.109900   -6.926500   -0.946800
 C    6.543200   -0.332100   -5.134300
 H    7.142100   -0.056400   -6.006200
 C    1.174200   -6.367500   -5.318300
 H    1.813700   -7.238300   -5.095400
 H    1.428600   -6.010600   -6.327700
 H    0.130900   -6.724700   -5.335900
 C    8.043900   -2.383000   -4.806200
 H    9.004400   -1.892600   -4.564600
 H    8.047400   -2.586300   -5.889700
 H    8.020700   -3.348100   -4.276300
Cu   -3.645600    2.279900   -0.411500
Cu    2.023500    0.518400    0.708600
Cu   -1.743900   -0.118000    2.040300
Cu   -3.712800   -1.715900    0.849600
Cu   -0.224300    1.412000   -0.261100
 S    0.566000   -0.305800    2.306500
 S   -4.290000    0.119600   -0.579900
 S   -3.356100   -1.271600    3.137400
 S    1.633300    2.722200   -0.258400
 S   -1.958100    1.962000    1.097600
 P   -5.368800   -3.275000    0.712400
 P   -4.194500    4.360300   -0.913100
 C   -4.311100   -0.794500   -3.232100
 H   -3.225000   -0.864400   -3.160000
 C    1.706900   -4.036700    4.831100
 C   -5.064700   -0.354400   -2.115400
 C   -6.210600   -3.716200   -0.852400
 C   -1.662100    3.228900    2.316500
 C   -4.772500   -4.892500    1.334800
 C    2.394700   -2.050000    3.537500
 H    3.189200   -1.399600    3.176900
 C    1.039400   -1.768300    3.229100
 C   -5.421100   -3.765700   -2.032600
 H   -4.366600   -3.495800   -1.998500
 C   -5.234600    5.115800    0.386600
 C   -1.169000    4.503800    1.943400
 H   -0.882200    4.693900    0.913500
 C    2.526900    5.938600    2.081200
 H    2.844400    6.969000    1.902900
 C    2.716100   -3.168200    4.342400
 H    3.758000   -3.353500    4.603500
 C    0.353300   -3.739700    4.515700
 H   -0.444000   -4.385100    4.892200
 C   -5.125700   -6.128600    0.732400
 H   -5.846900   -6.151300   -0.085500
 C   -2.737300    5.458000   -1.015900
 C   -4.681900   -0.172200    3.603800
 C   -1.993900    2.964900    3.669200
 H   -2.379000    1.983100    3.951200
 C    2.260600    5.101700    0.976200
 H    2.354700    5.487200   -0.037700
 C   -6.373500   -1.086400   -4.552000
 C    1.866400    3.752900    1.181600
 C    1.698700    3.276200    2.504900
 H    1.332600    2.263700    2.676400
 C   -7.124300   -0.667500   -3.418200
 H   -8.215100   -0.645600   -3.472100
 C   -6.747900   -2.806900    1.814400
 C   -4.815600    4.936600    1.736400
 H   -3.908600    4.374800    1.963400
 C    0.016500   -2.618000    3.728700
 H   -1.027900   -2.387100    3.515300
 C   -1.536600    4.890700   -1.523500
 H   -1.522200    3.857800   -1.865300
 C   -7.597300   -4.021600   -0.917400
 H   -8.212000   -3.964400   -0.017800
 C   -3.813900   -4.869200    2.389600
 H   -3.538900   -3.915600    2.844100
 C   -5.124500    4.566400   -2.467600
 C   -6.482100   -0.302400   -2.213400
 H   -7.070400    0.009000   -1.348500
 C   -7.390000   -3.713100    2.697600
 H   -7.046200   -4.747200    2.762200
 C   -4.524600   -7.332200    1.176700
 H   -4.799200   -8.279000    0.706900
 C   -1.354100    5.270700    4.279000
 C   -1.021000    5.510700    2.917800
 H   -0.626900    6.483000    2.615900
 C   -0.342000    5.643500   -1.529600
 H    0.575600    5.180100   -1.892700
 C   -4.993700    1.004100    2.875400
 H   -4.388500    1.270400    2.009500
 C   -6.007500   -4.152700   -3.259300
 H   -5.388000   -4.182700   -4.156800
 C   -6.426600    5.835800    0.103400
 H   -6.756900    5.964400   -0.928500
 C   -4.960500   -1.142000   -4.437400
 H   -4.359900   -1.468300   -5.289600
 C   -3.567200   -7.308600    2.222700
 H   -3.102100   -8.236800    2.561900
 C   -5.894400    3.451800   -2.902200
 H   -5.925800    2.543400   -2.296000
 C   -7.177600   -1.451400    1.752300
 H   -6.647400   -0.744000    1.111700
 C   -1.834600    3.983200    4.640400
 H   -2.091100    3.773100    5.681300
 C   -6.766900    6.210600    2.509900
 H   -7.357800    6.630300    3.326500
 C   -2.733900    6.785200   -0.509900
 H   -3.644700    7.215700   -0.090100
 C   -0.336700    6.966700   -1.023900
 H    0.595000    7.536100   -1.006200
 C   -3.221900   -6.074600    2.834500
 H   -2.488400   -6.049800    3.643300
 C   -8.182100   -4.399400   -2.151000
 H   -9.247500   -4.634900   -2.195700
 C   -5.036700    5.729800   -3.274400
 H   -4.420100    6.571200   -2.953200
 C    2.410200    5.456400    3.412000
 C    1.973300    4.119600    3.603300
 H    1.824100    3.738200    4.615900
 C   -6.499700    4.672000   -4.941800
 H   -7.020300    4.710900   -5.900700
 C   -6.586900    3.508000   -4.134000
 H   -7.162900    2.642500   -4.466600
 C   -5.575800    5.491600    2.791000
 H   -5.244000    5.346000    3.820600
 C   -1.533400    7.537600   -0.518900
 H   -1.529700    8.553600   -0.119300
 C   -7.385400   -4.476200   -3.321900
 H   -7.835800   -4.776400   -4.271000
 C   -5.726500    5.781200   -4.510300
 H   -5.652300    6.672500   -5.136400
 C   -8.922400   -1.928500    3.408200
 H   -9.757800   -1.589600    4.025100
 C   -6.069000    1.829900    3.272100
 H   -6.291200    2.729000    2.693800
 C   -5.471000   -0.501700    4.741100
 H   -5.248400   -1.412200    5.299900
 C   -6.862600    1.510100    4.405900
 C   -7.075600   -1.528800   -5.825500
 H   -7.949000   -0.895400   -6.048100
 H   -6.397200   -1.495700   -6.691600
 H   -7.441200   -2.566300   -5.723900
 C    2.756300    6.348400    4.594600
 H    2.339200    7.361300    4.471600
 H    2.370000    5.930300    5.536800
 H    3.850500    6.457400    4.698900
 C   -8.270500   -1.019400    2.536900
 H   -8.594500    0.020200    2.481100
 C    2.069500   -5.285000    5.618400
 H    3.038600   -5.169900    6.126800
 H    1.303800   -5.524300    6.372900
 H    2.153900   -6.153900    4.941500
 C   -8.474200   -3.270900    3.497200
 H   -8.964200   -3.968400    4.179800
 C   -7.191300    6.378400    1.166700
 H   -8.109700    6.926600    0.947000
 C   -6.543300    0.332200    5.134200
 H   -7.142100    0.056600    6.006200
 C   -1.173900    6.367600    5.318000
 H   -1.813800    7.238200    5.095400
 H   -1.427900    6.010500    6.327500
 H   -0.130700    6.725000    5.335200
 C   -8.044000    2.383100    4.806000
 H   -9.004500    1.892700    4.564400
 H   -8.047500    2.586400    5.889500
 H   -8.020700    3.348200    4.276100
