# Supplementary material for: Fluorescence resonance energy transfer in atomically precise metal nanoclusters by cocrystallization-induced spatial confinement
Source: Nat Commun. 2024 Jun 24;15:5351. doi: 10.1038/s41467-024-49735-7 (PMC11196639; doi:10.1038/s41467-024-49735-7)
Supplement: Supplementary file 4 — Supplementary Data 1 [file 41467_2024_49735_MOESM4_ESM.zip › Suppl. Data/4_Cu10_S1min.xyz]

296
Cu10_S1min
Cu    3.626600   -2.117300    0.374700
Cu   -1.998200   -0.411800   -0.724800
Cu    1.587400    0.193900   -1.949600
Cu    3.493300    1.849800   -0.803800
Cu    0.177000   -1.292100    0.175700
 S   -0.675800    0.447800   -2.452000
 S    4.293800    0.052200    0.544100
 S    3.155300    1.402400   -3.091700
 S   -1.446800   -2.887700    0.259200
 S    1.948400   -1.941500   -1.165300
 P    5.098100    3.463500   -0.727700
 P    4.365000   -4.155600    0.858200
 C    4.252600    0.811500    3.248200
 H    3.163800    0.792900    3.183300
 C   -1.842000    4.277400   -4.800500
 C    5.032600    0.503400    2.105900
 C    5.945400    3.877100    0.839200
 C    1.775500   -3.215100   -2.398700
 C    4.441200    5.070800   -1.304100
 C   -2.507000    2.189900   -3.662000
 H   -3.293900    1.499400   -3.361700
 C   -1.149100    1.911800   -3.349400
 C    5.176800    3.854300    2.034100
 H    4.132300    3.547300    2.009700
 C    5.464500   -4.807100   -0.450600
 C    1.371800   -4.530200   -2.054400
 H    1.113200   -4.766400   -1.026300
 C   -2.246300   -5.960700   -2.292800
 H   -2.526400   -7.012400   -2.191600
 C   -2.838700    3.353800   -4.393000
 H   -3.879700    3.535200   -4.660900
 C   -0.487200    3.985200   -4.484500
 H    0.301300    4.672300   -4.802100
 C    4.787900    6.304800   -0.693800
 H    5.523500    6.328800    0.111200
 C    2.999800   -5.366700    0.936200
 C    4.510900    0.376400   -3.613900
 C    2.061600   -2.892000   -3.750000
 H    2.366800   -1.876400   -4.008600
 C   -2.003200   -5.198200   -1.130200
 H   -2.075900   -5.659500   -0.146300
 C    6.295900    1.191900    4.576700
 C   -1.655400   -3.824600   -1.237300
 C   -1.510200   -3.246800   -2.524100
 H   -1.184600   -2.210400   -2.620500
 C    7.069300    0.904400    3.418300
 H    8.158600    0.968100    3.467300
 C    6.471100    3.061100   -1.860700
 C    5.007300   -4.703700   -1.795800
 H    4.036600   -4.257900   -2.015400
 C   -0.137400    2.818500   -3.772400
 H    0.907000    2.594200   -3.555000
 C    1.753500   -4.898700    1.435300
 H    1.652800   -3.874100    1.789000
 C    7.321700    4.229000    0.889900
 H    7.920500    4.227200   -0.022200
 C    3.462100    5.042100   -2.338700
 H    3.188700    4.088500   -2.793600
 C    5.315600   -4.319300    2.404700
 C    6.449500    0.561700    2.195300
 H    7.055400    0.351900    1.312200
 C    7.035400    3.998100   -2.764900
 H    6.631200    5.010200   -2.824900
 C    4.161600    7.503700   -1.114700
 H    4.429300    8.449400   -0.639000
 C    1.562400   -5.216300   -4.415900
 C    1.267600   -5.515200   -3.056700
 H    0.936500   -6.517800   -2.779000
 C    0.621600   -5.742800    1.420800
 H   -0.332200   -5.353400    1.776100
 C    4.908400   -0.789800   -2.910700
 H    4.338900   -1.105300   -2.037200
 C    5.772900    4.216600    3.263300
 H    5.170100    4.192000    4.172000
 C    6.738500   -5.375400   -0.178100
 H    7.097900   -5.447800    0.849400
 C    4.881600    1.138900    4.469900
 H    4.262900    1.360600    5.342400
 C    3.187800    7.476100   -2.145400
 H    2.703600    8.400600   -2.467200
 C    5.964700   -3.147700    2.881800
 H    5.899900   -2.219000    2.310800
 C    6.981100    1.733700   -1.802700
 H    6.511500    1.000500   -1.144400
 C    1.954200   -3.890900   -4.747300
 H    2.177300   -3.635700   -5.785800
 C    7.083000   -5.752000   -2.584000
 H    7.705900   -6.115200   -3.404000
 C    3.106000   -6.686400    0.420600
 H    4.052100   -7.040500    0.007500
 C    0.725200   -7.058100    0.905300
 H   -0.158600   -7.699000    0.873700
 C    2.847500    6.243800   -2.762700
 H    2.098400    6.216700   -3.556600
 C    7.915700    4.583200    2.126000
 H    8.972600    4.855800    2.160500
 C    5.357900   -5.517400    3.163400
 H    4.832300   -6.406300    2.810100
 C   -2.144700   -5.380500   -3.585300
 C   -1.755300   -4.017900   -3.680200
 H   -1.619400   -3.560400   -4.662700
 C    6.706000   -4.375000    4.871300
 H    7.231300   -4.395700    5.828100
 C    6.663800   -3.177400    4.111000
 H    7.144700   -2.268300    4.476500
 C    5.810100   -5.185400   -2.854600
 H    5.445900   -5.100200   -3.880100
 C    1.968400   -7.530500    0.410000
 H    2.048600   -8.540600    0.003400
 C    7.139100    4.587800    3.312500
 H    7.597100    4.867800    4.264100
 C    6.055400   -5.543700    4.395400
 H    6.081200   -6.462200    4.985100
 C    8.653100    2.303000   -3.504300
 H    9.492300    2.010500   -4.139500
 C    6.017700   -1.546100   -3.347900
 H    6.306900   -2.438000   -2.789100
 C    5.245100    0.763000   -4.771300
 H    4.953100    1.664700   -5.312200
 C    6.759300   -1.166800   -4.498100
 C    6.968100    1.614100    5.873200
 H    7.923900    1.088000    6.023900
 H    6.324500    1.416000    6.743800
 H    7.189200    2.696600    5.859700
 C   -2.453000   -6.195400   -4.831900
 H   -2.090900   -7.231700   -4.735400
 H   -1.987300   -5.750200   -5.724600
 H   -3.541900   -6.246500   -5.011600
 C    8.077600    1.362500   -2.612900
 H    8.464600    0.344600   -2.559300
 C   -2.222100    5.574500   -5.496200
 H   -3.184700    5.479000   -6.021600
 H   -1.456100    5.883700   -6.224800
 H   -2.328200    6.390400   -4.758400
 C    8.123900    3.615600   -3.588800
 H    8.555000    4.337100   -4.285900
 C    7.545700   -5.842000   -1.246100
 H    8.526000   -6.273300   -1.033500
 C    6.352200   -0.001800   -5.203700
 H    6.909500    0.317300   -6.088100
 C    1.441000   -6.294600   -5.482800
 H    2.202300   -7.081500   -5.344200
 H    1.569400   -5.876500   -6.492800
 H    0.454100   -6.784000   -5.438500
 C    7.977200   -1.964700   -4.941600
 H    8.913000   -1.415000   -4.732400
 H    7.955400   -2.166400   -6.025200
 H    8.032500   -2.929400   -4.413900
Cu   -3.626700    2.117300   -0.374700
Cu    1.998200    0.411900    0.724700
Cu   -1.587300   -0.193900    1.949600
Cu   -3.493300   -1.849800    0.803800
Cu   -0.177000    1.292100   -0.175800
 S    0.675800   -0.447800    2.452000
 S   -4.293800   -0.052200   -0.544100
 S   -3.155200   -1.402400    3.091700
 S    1.446800    2.887700   -0.259300
 S   -1.948400    1.941500    1.165300
 P   -5.098100   -3.463500    0.727700
 P   -4.365100    4.155600   -0.858000
 C   -4.252600   -0.811800   -3.248100
 H   -3.163800   -0.793300   -3.183200
 C    1.842400   -4.277300    4.800500
 C   -5.032600   -0.503400   -2.105800
 C   -5.945300   -3.876900   -0.839300
 C   -1.775500    3.215100    2.398700
 C   -4.441200   -5.070800    1.303900
 C    2.507200   -2.189700    3.662000
 H    3.294000   -1.499100    3.361600
 C    1.149200   -1.911700    3.349400
 C   -5.176800   -3.854000   -2.034200
 H   -4.132300   -3.546800   -2.009800
 C   -5.464500    4.807000    0.450900
 C   -1.371900    4.530200    2.054400
 H   -1.113400    4.766400    1.026200
 C    2.246300    5.960800    2.292700
 H    2.526400    7.012400    2.191600
 C    2.839000   -3.353500    4.393000
 H    3.880000   -3.534800    4.660900
 C    0.487500   -3.985100    4.484500
 H   -0.300900   -4.672400    4.802200
 C   -4.787900   -6.304800    0.693600
 H   -5.523500   -6.328800   -0.111400
 C   -2.999800    5.366700   -0.936100
 C   -4.510900   -0.376500    3.613800
 C   -2.061400    2.891900    3.750000
 H   -2.366400    1.876300    4.008600
 C    2.003300    5.198200    1.130200
 H    2.076200    5.659400    0.146300
 C   -6.296000   -1.192300   -4.576500
 C    1.655400    3.824600    1.237200
 C    1.510000    3.246800    2.524100
 H    1.184300    2.210500    2.620400
 C   -7.069400   -0.904500   -3.418100
 H   -8.158700   -0.968100   -3.467200
 C   -6.471000   -3.061100    1.860600
 C   -5.007100    4.703600    1.796000
 H   -4.036400    4.257900    2.015500
 C    0.137600   -2.818600    3.772400
 H   -0.906800   -2.594400    3.555100
 C   -1.753700    4.898700   -1.435500
 H   -1.653000    3.874200   -1.789300
 C   -7.321600   -4.228900   -0.890100
 H   -7.920400   -4.227300    0.022000
 C   -3.462000   -5.042100    2.338500
 H   -3.188600   -4.088500    2.793500
 C   -5.315900    4.319400   -2.404500
 C   -6.449600   -0.561600   -2.195300
 H   -7.055400   -0.351600   -1.312200
 C   -7.035400   -3.998200    2.764700
 H   -6.631200   -5.010300    2.824700
 C   -4.161500   -7.503700    1.114400
 H   -4.429200   -8.449400    0.638600
 C   -1.562200    5.216300    4.415900
 C   -1.267600    5.515200    3.056700
 H   -0.936600    6.517900    2.779000
 C   -0.621800    5.742900   -1.421000
 H    0.332000    5.353600   -1.776500
 C   -4.908500    0.789600    2.910600
 H   -4.339100    1.105100    2.037000
 C   -5.772900   -4.215900   -3.263500
 H   -5.170100   -4.191200   -4.172200
 C   -6.738500    5.375400    0.178500
 H   -7.098000    5.447700   -0.849000
 C   -4.881700   -1.139300   -4.469700
 H   -4.263100   -1.361300   -5.342300
 C   -3.187700   -7.476100    2.145100
 H   -2.703400   -8.400700    2.466700
 C   -5.964900    3.147800   -2.881500
 H   -5.900000    2.219000   -2.310600
 C   -6.981000   -1.733700    1.802700
 H   -6.511300   -1.000400    1.144500
 C   -1.953900    3.890800    4.747300
 H   -2.176800    3.635600    5.785900
 C   -7.082800    5.751900    2.584400
 H   -7.705600    6.115100    3.404500
 C   -3.106100    6.686400   -0.420400
 H   -4.052100    7.040400   -0.007100
 C   -0.725300    7.058100   -0.905300
 H    0.158500    7.699000   -0.873800
 C   -2.847400   -6.243800    2.762400
 H   -2.098300   -6.216800    3.556300
 C   -7.915700   -4.582900   -2.126200
 H   -8.972600   -4.855500   -2.160700
 C   -5.358400    5.517500   -3.163000
 H   -4.832700    6.406400   -2.809800
 C    2.144400    5.380500    3.585300
 C    1.755000    4.017900    3.680200
 H    1.618800    3.560600    4.662600
 C   -6.706700    4.375200   -4.870800
 H   -7.232200    4.395900   -5.827500
 C   -6.664300    3.177500   -4.110600
 H   -7.145200    2.268400   -4.476100
 C   -5.809900    5.185200    2.854900
 H   -5.445600    5.100000    3.880300
 C   -1.968400    7.530400   -0.409800
 H   -2.048600    8.540500   -0.003200
 C   -7.139100   -4.587200   -3.312700
 H   -7.597200   -4.867000   -4.264400
 C   -6.056000    5.543900   -4.394900
 H   -6.082000    6.462400   -4.984500
 C   -8.653100   -2.303000    3.504300
 H   -9.492300   -2.010500    4.139400
 C   -6.017900    1.545900    3.347700
 H   -6.307100    2.437700    2.788900
 C   -5.245000   -0.763100    4.771300
 H   -4.953000   -1.664700    5.312200
 C   -6.759400    1.166600    4.498100
 C   -6.968300   -1.614600   -5.872900
 H   -7.924000   -1.088500   -6.023800
 H   -6.324700   -1.416700   -6.743600
 H   -7.189400   -2.697100   -5.859300
 C    2.452600    6.195500    4.831900
 H    2.090600    7.231800    4.735200
 H    1.986800    5.750400    5.724500
 H    3.541500    6.246500    5.011800
 C   -8.077400   -1.362500    2.612900
 H   -8.464500   -0.344500    2.559400
 C    2.222700   -5.574400    5.496100
 H    3.185300   -5.478700    6.021500
 H    1.456800   -5.883600    6.224800
 H    2.328800   -6.390200    4.758200
 C   -8.123900   -3.615700    3.588700
 H   -8.555100   -4.337100    4.285800
 C   -7.545600    5.841900    1.246600
 H   -8.525900    6.273200    1.034000
 C   -6.352100    0.001700    5.203700
 H   -6.909400   -0.317400    6.088200
 C   -1.440600    6.294500    5.482900
 H   -2.202000    7.081300    5.344400
 H   -1.568900    5.876300    6.492800
 H   -0.453800    6.784000    5.438400
 C   -7.977400    1.964400    4.941600
 H   -8.913000    1.414700    4.732400
 H   -7.955500    2.166200    6.025100
 H   -8.032600    2.929200    4.413800
