# Supplementary material for: Fluorescence resonance energy transfer in atomically precise metal nanoclusters by cocrystallization-induced spatial confinement
Source: Nat Commun. 2024 Jun 24;15:5351. doi: 10.1038/s41467-024-49735-7 (PMC11196639; doi:10.1038/s41467-024-49735-7)
Supplement: Supplementary file 4 — Supplementary Data 1 [file 41467_2024_49735_MOESM4_ESM.zip › Suppl. Data/5_Cu8@Cu10.xyz]

560
Cu8@Cu10
Cu    2.029500   -3.304100   28.033600
Cu    1.994000   -0.410800   28.075500
Cu   -2.094200    1.165900   27.573299
Cu   -0.308000   -1.189400   26.884701
 S   -0.033500    0.319900   28.703800
 S   -2.333300   -0.518100   26.001200
 S    1.147100   -2.666000   26.025000
 S    3.600800   -1.812000   28.703699
 P   -3.498600    2.023100   29.068100
 P    1.450900   -5.264800   28.952999
Cu   -2.029500    3.304100   23.952200
Cu   -1.994000    0.410800   23.910299
Cu    2.094200   -1.165900   24.412500
Cu    0.308000    1.189400   25.101101
 S    0.033500   -0.319900   23.282000
 S    2.333300    0.518100   25.984600
 S   -1.147100    2.666000   25.960800
 S   -3.600800    1.812000   23.282101
 P    3.498600   -2.023100   22.917700
 P   -1.450900    5.264800   23.032801
 C    3.682200   -2.003500   30.465099
 C   -0.601000   -0.000300   31.355101
 H   -0.367200    0.896900   31.432501
 C   -3.662100   -1.701800   26.107401
 C    1.054400   -5.200800   24.931900
 H    1.903500   -5.306700   25.297600
 C   -0.902800   -3.859200   24.568701
 H   -1.385200   -3.074100   24.697201
 C    2.110100   -6.657100   28.001101
 C   -0.583500   -0.607300   30.105400
 C   -5.750700   -3.566400   26.223801
 C   -4.253700   -2.008500   27.317699
 H   -3.963100   -1.603900   28.102900
 C   -4.846600    3.402000   27.091900
 H   -4.443500    2.801700   26.507700
 C    1.443400   -7.902100   27.884600
 H    0.595100   -8.004100   28.251900
 C   -3.015500    2.602500   31.814501
 H   -3.800200    2.152900   32.032799
 C   -0.968500   -1.930500   30.040300
 H   -0.971200   -2.365100   29.218599
 C   -4.550100    3.355100   28.432899
 C   -2.644000    2.750500   30.469000
 C    0.355500   -3.990600   25.133499
 C   -5.297300   -2.942900   27.339600
 H   -5.695900   -3.145600   28.155701
 C   -4.124900   -2.309200   24.941799
 H   -3.751400   -2.092000   24.118099
 C    0.495000   -6.224700   24.199301
 H    0.966800   -7.021300   24.101700
 C    2.010800   -5.640700   30.638599
 C   -1.191200   -5.058000   28.121700
 H   -0.827300   -4.550900   27.433201
 C    1.582900   -4.803600   31.653700
 H    1.092100   -4.044600   31.436899
 C    2.694900   -1.538900   31.341200
 H    1.949800   -1.093200   31.007401
 C   -1.478300    3.517800   30.203800
 H   -1.210200    3.645500   29.323700
 C   -0.351500   -5.600200   29.087799
 C   -0.967200   -0.720400   32.496601
 H   -0.955300   -0.294500   33.323799
 C   -0.737800    4.078700   31.218000
 H    0.005900    4.599600   31.017000
 C    3.346900   -6.519800   27.404600
 H    3.792900   -5.705100   27.450800
 C   -1.356200   -2.631400   31.193001
 H   -1.628400   -3.517400   31.117399
 C   -1.450100   -4.886200   23.809000
 H   -2.292800   -4.775300   23.431299
 C   -0.748500   -6.102700   23.602501
 C   -4.707100    0.874100   29.827101
 C   -4.213400   -0.311300   30.368000
 H   -3.299200   -0.479100   30.359100
 C   -6.079400    1.091500   29.821699
 H   -6.424800    1.874400   29.461100
 C    2.821000   -1.734100   32.680401
 H    2.141100   -1.434900   33.240101
 C    3.910300   -2.357700   33.247002
 C   -5.153800   -3.245900   25.021900
 H   -5.444800   -3.667300   24.246599
 C    2.028200   -8.952000   27.245001
 H    1.584900   -9.767100   27.191500
 C    3.933100   -7.593200   26.728100
 H    4.760500   -7.492000   26.317200
 C   -6.948600    0.119800   30.369301
 H   -7.868800    0.256500   30.361000
 C   -2.224100    3.123700   32.813400
 H   -2.456600    2.971000   33.701599
 C   -5.084000   -1.245300   30.922600
 H   -4.744800   -2.022200   31.301701
 C   -6.877500   -4.577400   26.265600
 H   -7.104600   -4.765500   27.179501
 H   -6.596700   -5.386800   25.832800
 H   -7.644400   -4.220900   25.812099
 C   -1.341400   -2.032000   32.431702
 C   -6.422800   -1.030600   30.913401
 H   -6.993000   -1.668900   31.277500
 C   -1.098600    3.862700   32.534901
 H   -0.584700    4.215300   33.226898
 C   -0.901400   -6.390700   30.094400
 H   -0.354000   -6.778800   30.739100
 C    2.815700   -6.762000   30.948700
 H    3.131000   -7.330200   30.283600
 C    3.273100   -8.807300   26.678101
 H    3.674000   -9.531800   26.256300
 C   -5.758800    4.353500   26.600300
 H   -5.966700    4.365900   25.695200
 C    4.813100   -2.592200   31.036501
 H    5.513200   -2.862600   30.488300
 C   -5.149800    4.320600   29.300600
 H   -4.940200    4.325900   30.206400
 C   -2.559500   -5.259900   28.165800
 H   -3.121000   -4.906500   27.514000
 C   -2.272400   -6.595100   30.131201
 H   -2.633800   -7.140500   30.790800
 C   -1.341400   -7.205400   22.793100
 H   -0.649600   -7.814600   22.527000
 H   -1.762300   -6.837600   22.012300
 H   -1.995100   -7.672200   23.318701
 C    4.905600   -2.775900   32.386398
 H    5.660300   -3.193900   32.734200
 C    1.868600   -5.069200   32.995800
 H    1.551600   -4.520900   33.676201
 C   -3.074600   -6.034100   29.249800
 H   -3.993700   -6.143600   29.335199
 C   -6.339600    5.254900   27.440599
 H   -6.938200    5.882300   27.103201
 C    4.047100   -2.599600   34.745300
 H    3.962000   -1.764600   35.212299
 H    4.906800   -2.983400   34.930000
 H    3.357900   -3.200400   35.036598
 C   -1.706300   -2.807500   33.661499
 H   -1.016200   -2.706000   34.320301
 H   -1.802000   -3.735900   33.437401
 H   -2.536300   -2.476300   34.013500
 C   -6.041800    5.242900   28.791100
 H   -6.444500    5.859700   29.358500
 C    2.658700   -6.202400   33.269798
 H    2.861000   -6.408800   34.153301
 C    3.121500   -6.982500   32.307598
 H    3.666200   -7.701700   32.534801
 C   -3.682200    2.003500   21.520700
 C    0.601000    0.000300   20.630699
 H    0.367200   -0.896900   20.553301
 C    3.662100    1.701800   25.878401
 C   -1.054400    5.200800   27.053900
 H   -1.903500    5.306700   26.688200
 C    0.902800    3.859200   27.417101
 H    1.385200    3.074100   27.288601
 C   -2.110100    6.657100   23.984699
 C    0.583500    0.607300   21.880400
 C    5.750700    3.566400   25.761999
 C    4.253700    2.008500   24.668100
 H    3.963100    1.603900   23.882900
 C    4.846600   -3.402000   24.893900
 H    4.443500   -2.801700   25.478100
 C   -1.443400    7.902100   24.101200
 H   -0.595100    8.004100   23.733900
 C    3.015500   -2.602500   20.171301
 H    3.800200   -2.152900   19.952999
 C    0.968500    1.930500   21.945499
 H    0.971200    2.365100   22.767200
 C    4.550100   -3.355100   23.552900
 C    2.644000   -2.750500   21.516800
 C   -0.355500    3.990600   26.852301
 C    5.297300    2.942900   24.646200
 H    5.695900    3.145600   23.830099
 C    4.124900    2.309200   27.044001
 H    3.751400    2.092000   27.867701
 C   -0.495000    6.224700   27.786501
 H   -0.966800    7.021300   27.884100
 C   -2.010800    5.640700   21.347200
 C    1.191200    5.058000   23.864100
 H    0.827300    4.550900   24.552601
 C   -1.582900    4.803600   20.332100
 H   -1.092100    4.044600   20.548901
 C   -2.694900    1.538900   20.644600
 H   -1.949800    1.093200   20.978399
 C    1.478300   -3.517800   21.782000
 H    1.210200   -3.645500   22.662100
 C    0.351500    5.600200   22.898001
 C    0.967200    0.720400   19.489201
 H    0.955300    0.294500   18.662001
 C    0.737800   -4.078700   20.767799
 H   -0.005900   -4.599600   20.968800
 C   -3.346900    6.519800   24.581200
 H   -3.792900    5.705100   24.535000
 C    1.356200    2.631400   20.792801
 H    1.628400    3.517400   20.868401
 C    1.450100    4.886200   28.176800
 H    2.292800    4.775300   28.554501
 C    0.748500    6.102700   28.383301
 C    4.707100   -0.874100   22.158701
 C    4.213400    0.311300   21.617800
 H    3.299200    0.479100   21.626699
 C    6.079400   -1.091500   22.164101
 H    6.424800   -1.874400   22.524700
 C   -2.821000    1.734100   19.305401
 H   -2.141100    1.434900   18.745701
 C   -3.910300    2.357700   18.738800
 C    5.153800    3.245900   26.963900
 H    5.444800    3.667300   27.739201
 C   -2.028200    8.952000   24.740801
 H   -1.584900    9.767100   24.794300
 C   -3.933100    7.593200   25.257700
 H   -4.760500    7.492000   25.668600
 C    6.948600   -0.119800   21.616501
 H    7.868800   -0.256500   21.624800
 C    2.224100   -3.123700   19.172400
 H    2.456600   -2.971000   18.284201
 C    5.084000    1.245300   21.063200
 H    4.744800    2.022200   20.684099
 C    6.877500    4.577400   25.720200
 H    7.104600    4.765500   24.806299
 H    6.596700    5.386800   26.153000
 H    7.644400    4.220900   26.173700
 C    1.341400    2.032000   19.554100
 C    6.422800    1.030600   21.072399
 H    6.993000    1.668900   20.708300
 C    1.098600   -3.862700   19.450899
 H    0.584700   -4.215300   18.758900
 C    0.901400    6.390700   21.891399
 H    0.354000    6.778800   21.246700
 C   -2.815700    6.762000   21.037100
 H   -3.131000    7.330200   21.702200
 C   -3.273100    8.807300   25.307699
 H   -3.674000    9.531800   25.729500
 C    5.758800   -4.353500   25.385500
 H    5.966700   -4.365900   26.290600
 C   -4.813100    2.592200   20.949301
 H   -5.513200    2.862600   21.497499
 C    5.149800   -4.320600   22.685200
 H    4.940200   -4.325900   21.779400
 C    2.559500    5.259900   23.820000
 H    3.121000    4.906500   24.471800
 C    2.272400    6.595100   21.854601
 H    2.633800    7.140500   21.195000
 C    1.341400    7.205400   29.192699
 H    0.649600    7.814600   29.458799
 H    1.762300    6.837600   29.973499
 H    1.995100    7.672200   28.667101
 C   -4.905600    2.775900   19.599400
 H   -5.660300    3.193900   19.251600
 C   -1.868600    5.069200   18.990000
 H   -1.551600    4.520900   18.309601
 C    3.074600    6.034100   22.736000
 H    3.993700    6.143600   22.650600
 C    6.339600   -5.254900   24.545200
 H    6.938200   -5.882300   24.882601
 C   -4.047100    2.599600   17.240499
 H   -3.962000    1.764600   16.773500
 H   -4.906800    2.983400   17.055799
 H   -3.357900    3.200400   16.949200
 C    1.706300    2.807500   18.324301
 H    1.016200    2.706000   17.665501
 H    1.802000    3.735900   18.548401
 H    2.536300    2.476300   17.972300
 C    6.041800   -5.242900   23.194700
 H    6.444500   -5.859700   22.627300
 C   -2.658700    6.202400   18.716000
 H   -2.861000    6.408800   17.832500
 C   -3.121500    6.982500   19.678200
 H   -3.666200    7.701700   19.451000
Cu    5.404200    6.834200   13.356600
Cu    6.860600    5.911700    7.209700
Cu    7.744500    7.319200   12.050400
Cu    5.685700    7.654100    9.451200
Cu    9.472500    8.441600    9.227600
 S    7.336800    7.889200   14.188700
 S    4.543700    7.075100   11.301700
 P    6.762300    4.831500    5.231600
 S    5.344700    7.677800    7.269600
 P   11.152100    9.800400    9.610200
 S    8.986800    6.594700    8.047400
 S    7.514300    8.711300   10.321200
Cu    8.010100    5.539100    9.847700
Cu    6.553700    6.461500   15.994600
Cu    5.669800    5.054100   11.153900
Cu    7.728700    4.719200   13.753000
Cu    3.941800    3.931600   13.976700
 S    6.077500    4.484100    9.015500
 S    8.870600    5.298200   11.902600
 P    6.652000    7.541800   17.972601
 S    8.069700    4.695500   15.934600
 P    2.262200    2.572800   13.594100
 S    4.427500    5.778600   15.156900
 S    5.900000    3.662000   12.883000
 C    5.235600    3.811600    5.178300
 C    2.453500    6.302000    9.638500
 H    3.031500    6.470300    8.929000
 C   12.805300    9.174400    9.200500
 C    2.917600    3.572600    5.811100
 H    2.148300    3.923100    6.197100
 C    4.098100    4.319800    5.800700
 H    4.123600    5.154500    6.209400
 C    2.892100    6.481800   10.974800
 C    6.222900    9.145200    6.710500
 C    6.756800    9.542100   14.489600
 C    0.693500    5.823700   11.734000
 H    0.105800    5.663900   12.435800
 C    6.548900    5.984000    3.821700
 C    1.974600    6.228400   12.019300
 H    2.240200    6.335300   12.904600
 C   11.253300   10.374600   11.354200
 C    0.245500    5.642300   10.425100
 C    8.058000    3.692800    4.643200
 C   13.964300    9.606300    9.833200
 H   13.926300   10.269800   10.483500
 C   11.455800   11.688900   11.694300
 H   11.630400   12.307000   11.023400
 C    5.289300    6.273400    3.265600
 H    4.533800    5.833200    3.582400
 C   10.993100   11.364700    8.713700
 C   10.963500    9.864900   13.683100
 H   10.798300    9.243000   14.355700
 C    5.190000    2.541200    4.591500
 H    5.938800    2.191800    4.165900
 C   10.314300    5.655500    7.338200
 C   10.856200    4.507600    7.952900
 H   10.527300    4.239200    8.780500
 C    1.180500    5.881700    9.395300
 H    0.915400    5.746100    8.515300
 C    8.396000    3.487800    3.311600
 H    7.970600    3.986800    2.654000
 C    7.518700   10.388300   15.271600
 H    8.367100   10.115200   15.538100
 C   11.007800    9.454400   12.357000
 H   10.872800    8.560200   12.143900
 C    8.718000    2.938800    5.627500
 H    8.520000    3.067000    6.527400
 C    4.012200    1.807100    4.657600
 H    3.985400    0.953200    4.290400
 C    7.051900   11.651500   15.679300
 H    7.563900   12.184700   16.244699
 C   11.408900   12.121700   13.010800
 H   11.537600   13.018400   13.222500
 C    5.518700   10.017700   13.991300
 H    5.018200    9.500400   13.401900
 C   11.855600    3.778100    7.360300
 H   12.201000    3.033500    7.797900
 C    7.485200    7.608700    2.312800
 H    8.229700    8.063000    1.989600
 C    7.439600   11.499300    5.777300
 C    7.646200    6.681100    3.334800
 H    8.490200    6.526400    3.694000
 C    5.063900   11.262000   14.388900
 H    4.233100   11.552300   14.087300
 C   11.162100   11.177200   14.003100
 H   11.131400   11.443300   14.895000
 C    9.995000    1.771600    3.886000
 H   10.613000    1.124600    3.634300
 C    7.045200   10.333800   10.842400
 C    9.726700   11.945300    8.708000
 H    9.004300   11.488000    9.073500
 C    7.803100   11.114300   11.677900
 H    8.601300   10.776700   12.017100
 C   11.870400   13.273000    7.510100
 H   12.576900   13.709600    7.091900
 C   12.887200    8.196800    8.243100
 H   12.110500    7.902800    7.824300
 C   12.372000    4.141200    6.081000
 C    2.892100    2.319000    5.248900
 H    2.109100    1.817300    5.270800
 C    9.347100    2.561600    2.941000
 H    9.559700    2.463500    2.042000
 C   10.628200   13.858100    7.581500
 H   10.510200   14.713700    7.237100
 C   12.051400   12.009900    8.075200
 H   12.883200   11.595800    8.028900
 C   15.261500    8.055900    8.528300
 H   16.082199    7.677600    8.311700
 C    5.801700   12.092900   15.219500
 C    6.256500    7.866400    1.771500
 H    6.160500    8.486300    1.085600
 C    9.671700    1.995600    5.247800
 H   10.108300    1.502000    5.903600
 C   11.835500    5.285200    5.507600
 H   12.162300    5.561200    4.681400
 C   14.121300    7.627200    7.885200
 H   14.167900    6.973900    7.224700
 C    9.544300   13.207100    8.153500
 H    8.707000   13.609700    8.168100
 C    7.973500   10.246700    5.513900
 H    8.747000   10.170900    5.003400
 C    5.167200    7.189200    2.266000
 H    4.326600    7.361700    1.908100
 C   10.845500    6.030400    6.100200
 H   10.525800    6.792900    5.673800
 C   15.197100    9.030100    9.476100
 H   15.977300    9.316700    9.894300
 C    7.398000   12.411400   12.033300
 H    7.953400   12.933500   12.565800
 C   -1.124100    5.117000   10.135900
 H   -1.552600    5.681100    9.487600
 H   -1.640700    5.106800   10.943600
 H   -1.056100    4.224600    9.787200
 C    8.088800   12.763700    5.223400
 H    9.043600   12.690900    5.293600
 H    7.789200   13.525000    5.727600
 H    7.842500   12.873400    4.302800
 C    7.359100    9.115400    6.004200
 H    7.754400    8.291000    5.836900
 C   13.396900    3.309500    5.435200
 H   13.866200    2.804000    6.101600
 H   14.015600    3.873200    4.964900
 H   12.976200    2.709400    4.814500
 C    5.711800   10.399400    7.002200
 H    4.934400   10.478600    7.507100
 C    6.216200   12.910700   11.614400
 C    5.278500   13.406800   15.650000
 H    4.612500   13.704900   15.028000
 H    5.997300   14.041900   15.681000
 H    4.887200   13.324200   16.523701
 C    6.367800   11.546100    6.541800
 H    6.031500   12.377800    6.785100
 C    5.392600   12.119100   10.868400
 H    4.552500   12.434600   10.624600
 C    5.789600   10.839300   10.465600
 H    5.221100   10.320500    9.942700
 C    5.699800   14.253700   12.012700
 H    4.886700   14.147700   12.512500
 H    5.527400   14.776200   11.227100
 H    6.353500   14.699100   12.557200
 C    8.178700    8.561700   18.025900
 C   10.960900    6.071300   13.565700
 H   10.382800    5.903000   14.275200
 C    0.609000    3.198900   14.003800
 C   10.496700    8.800700   17.393101
 H   11.266100    8.450200   17.007200
 C    9.316300    8.053400   17.403601
 H    9.290700    7.218800   16.994900
 C   10.522200    5.891500   12.229500
 C    7.191400    3.228000   16.493700
 C    6.657500    2.831200    8.714700
 C   12.720800    6.549600   11.470200
 H   13.308600    6.709400   10.768500
 C    6.865500    6.389300   19.382500
 C   11.439800    6.144900   11.185000
 H   11.174200    6.037900   10.299700
 C    2.161100    1.998600   11.850100
 C   13.168900    6.731000   12.779200
 C    5.356300    8.680400   18.561100
 C   -0.550000    2.767000   13.371000
 H   -0.512000    2.103500   12.720700
 C    1.958500    0.684400   11.509900
 H    1.783900    0.066300   12.180900
 C    8.125100    6.099800   19.938700
 H    8.880600    6.540100   19.621799
 C    2.421300    1.008600   14.490600
 C    2.450800    2.508400    9.521200
 H    2.616000    3.130200    8.848500
 C    8.224300    9.832000   18.612700
 H    7.475500   10.181500   19.038300
 C    3.100100    6.717800   15.866000
 C    2.558100    7.865700   15.251300
 H    2.887000    8.134000   14.423800
 C   12.233900    6.491600   13.808900
 H   12.499000    6.627200   14.689000
 C    5.018300    8.885400   19.892700
 H    5.443800    8.386500   20.550301
 C    5.895600    1.985000    7.932600
 H    5.047300    2.258000    7.666100
 C    2.406500    2.918900   10.847200
 H    2.541600    3.813000   11.060300
 C    4.696400    9.434500   17.576799
 H    4.894300    9.306200   16.676901
 C    9.402100   10.566200   18.546700
 H    9.428900   11.420100   18.913900
 C    6.362400    0.721800    7.525000
 H    5.850400    0.188500    6.959600
 C    2.005400    0.251600   10.193500
 H    1.876800   -0.645100    9.981700
 C    7.895700    2.355500    9.213000
 H    8.396100    2.872800    9.802300
 C    1.558700    8.595200   15.843900
 H    1.213300    9.339800   15.406400
 C    5.929100    4.764600   20.891500
 H    5.184700    4.310200   21.214600
 C    5.974700    0.873900   17.427000
 C    5.768200    5.692200   19.869400
 H    4.924200    5.846800   19.510300
 C    8.350400    1.111300    8.815400
 H    9.181300    0.821000    9.117000
 C    2.252300    1.196100    9.201100
 H    2.282900    0.930000    8.309200
 C    3.419300   10.601600   19.318300
 H    2.801300   11.248700   19.570000
 C    6.369100    2.039500   12.361900
 C    3.687600    0.428000   14.496300
 H    4.410100    0.885200   14.130800
 C    5.611200    1.259000   11.526400
 H    4.813000    1.596600   11.187200
 C    1.544000   -0.899700   15.694200
 H    0.837400   -1.336300   16.112301
 C    0.527200    4.176500   14.961200
 H    1.303900    4.470500   15.380000
 C    1.042300    8.232100   17.123301
 C   10.522200   10.054300   17.955400
 H   11.305200   10.556000   17.933399
 C    4.067200    9.811700   20.263300
 H    3.854600    9.909800   21.162300
 C    2.786200   -1.484900   15.622700
 H    2.904200   -2.340400   15.967100
 C    1.362900    0.363300   15.129000
 H    0.531100    0.777400   15.175400
 C   -1.847200    4.317400   14.675900
 H   -2.667800    4.695600   14.892600
 C    7.612600    0.280300    7.984800
 C    7.157900    4.506800   21.432699
 H    7.253900    3.887000   22.118700
 C    3.742600   10.377700   17.956499
 H    3.306000   10.871300   17.300600
 C    1.578900    7.088100   17.696600
 H    1.252000    6.812100   18.522900
 C   -0.706900    4.746100   15.319100
 H   -0.753600    5.399400   15.979600
 C    3.870000   -0.833800   15.050800
 H    4.707400   -1.236500   15.036200
 C    5.440900    2.126600   17.690399
 H    4.667300    2.202400   18.200899
 C    8.247100    5.184100   20.938299
 H    9.087700    5.011600   21.296101
 C    2.568800    6.342900   17.104099
 H    2.888600    5.580400   17.530500
 C   -1.782800    3.343100   13.728200
 H   -2.563000    3.056600   13.310000
 C    6.016300   -0.038100   11.170900
 H    5.461000   -0.560200   10.638400
 C   14.538500    7.256200   13.068400
 H   14.966900    6.692200   13.716700
 H   15.055100    7.266500   12.260600
 H   14.470400    8.148700   13.417100
 C    5.325500   -0.390400   17.980801
 H    4.370800   -0.317600   17.910601
 H    5.625200   -1.151700   17.476601
 H    5.571800   -0.500100   18.901501
 C    6.055200    3.257900   17.200100
 H    5.659900    4.082200   17.367399
 C    0.017400    9.063700   17.769100
 H   -0.451900    9.569300   17.102699
 H   -0.601300    8.500100   18.239300
 H    0.438200    9.663900   18.389700
 C    7.702500    1.973800   16.202000
 H    8.480000    1.894600   15.697100
 C    7.198100   -0.537400   11.589900
 C    8.135800   -1.033500    7.554300
 H    8.801900   -1.331700    8.176300
 H    7.417000   -1.668600    7.523300
 H    8.527100   -0.950900    6.680500
 C    7.046600    0.827200   16.662399
 H    7.382800   -0.004600   16.419201
 C    8.021800    0.254200   12.335800
 H    8.861800   -0.061300   12.579600
 C    7.624700    1.533900   12.738700
 H    8.193200    2.052700   13.261600
 C    7.714600   -1.880500   11.191600
 H    8.527600   -1.774500   10.691800
 H    7.887000   -2.402900   11.977100
 H    7.060800   -2.325900   10.647000
