# Supplementary material for: Fluorescence resonance energy transfer in atomically precise metal nanoclusters by cocrystallization-induced spatial confinement
Source: Nat Commun. 2024 Jun 24;15:5351. doi: 10.1038/s41467-024-49735-7 (PMC11196639; doi:10.1038/s41467-024-49735-7)
Supplement: Supplementary file 4 — Supplementary Data 1 [file 41467_2024_49735_MOESM4_ESM.zip › Suppl. Data/CIFs/Cu10.cif]

data_1
_audit_creation_date               2022-06-06
_audit_creation_method
;
Olex2 1.5
(compiled 2022.04.07 svn.rca3783a0 for OlexSys, GUI svn.r6498)
;
_shelx_SHELXL_version_number       '2018/3'
_audit_contact_author_address      ?
_audit_contact_author_email        ?
_audit_contact_author_name         ''
_audit_contact_author_phone        ?
_publ_contact_author_id_orcid      ?
_publ_section_references
;
Dolomanov, O.V., Bourhis, L.J., Gildea, R.J, Howard, J.A.K. & Puschmann, H.
 (2009), J. Appl. Cryst. 42, 339-341.

Sheldrick, G.M. (2015). Acta Cryst. A71, 3-8.

Sheldrick, G.M. (2015). Acta Cryst. C71, 3-8.
;
_chemical_name_common              ?
_chemical_name_systematic          ?
_chemical_formula_moiety           'C142 H130 Cu10 P4 S10'
_chemical_formula_sum              'C142 H130 Cu10 P4 S10'
_chemical_formula_weight           2916.33
_chemical_melting_point            ?
loop_
  _atom_type_symbol
  _atom_type_description
  _atom_type_scat_dispersion_real
  _atom_type_scat_dispersion_imag
  _atom_type_scat_source
 'C' 'C' 0.0181 0.0091 'International Tables Vol C Tables 4.2.6.8 and 6.1.1.4'
 'H' 'H' 0.0000 0.0000 'International Tables Vol C Tables 4.2.6.8 and 6.1.1.4'
 'Cu' 'Cu' -1.9646 0.5888
 'International Tables Vol C Tables 4.2.6.8 and 6.1.1.4'
 'P' 'P' 0.2955 0.4335 'International Tables Vol C Tables 4.2.6.8 and 6.1.1.4'
 'S' 'S' 0.3331 0.5567 'International Tables Vol C Tables 4.2.6.8 and 6.1.1.4'

_shelx_space_group_comment
;
The symmetry employed for this shelxl refinement is uniquely defined
by the following loop, which should always be used as a source of
symmetry information in preference to the above space-group names.
They are only intended as comments.
;
_space_group_crystal_system        'triclinic'
_space_group_IT_number             2
_space_group_name_H-M_alt          'P -1'
_space_group_name_Hall             '-P 1'
loop_
  _space_group_symop_operation_xyz
 'x, y, z'
 '-x, -y, -z'

_cell_length_a                     13.4997(9)
_cell_length_b                     16.9926(11)
_cell_length_c                     17.6327(11)
_cell_angle_alpha                  114.461(5)
_cell_angle_beta                   107.878(5)
_cell_angle_gamma                  90.363(5)
_cell_volume                       3462.2(4)
_cell_formula_units_Z              1
_cell_measurement_reflns_used      16730
_cell_measurement_temperature      120
_cell_measurement_theta_max        69.55
_cell_measurement_theta_min        3.48
_shelx_estimated_absorpt_T_max     0.803
_shelx_estimated_absorpt_T_min     0.597
_exptl_absorpt_coefficient_mu      3.835
_exptl_absorpt_correction_T_max    0.7361
_exptl_absorpt_correction_T_min    0.5630
_exptl_absorpt_correction_type     multi-scan
_exptl_absorpt_process_details
;
STOE LANA, absorption correction by scaling of reflection intensities.
J. Koziskova, F. Hahn, J. Richter, J. Kozisek, "Comparison of different
absorption corrections on the model structure of tetrakis(\m~2~-acetato)-
diaqua-di-copper(II)", Acta Chimica Slovaca, vol. 9, no. 2, 2016, pp. 136 - 140.
;
_exptl_absorpt_special_details     ?
_exptl_crystal_colour              yellow
_exptl_crystal_colour_primary      yellow
_exptl_crystal_density_diffrn      1.399
_exptl_crystal_density_meas        ?
_exptl_crystal_density_method      'not measured'
_exptl_crystal_description         block
_exptl_crystal_F_000               1492
_exptl_crystal_size_max            0.15
_exptl_crystal_size_mid            0.1
_exptl_crystal_size_min            0.06
_exptl_transmission_factor_max     ?
_exptl_transmission_factor_min     ?
_diffrn_reflns_av_R_equivalents    0.0554
_diffrn_reflns_av_unetI/netI       0.0768
_diffrn_reflns_Laue_measured_fraction_full  0.981
_diffrn_reflns_Laue_measured_fraction_max  0.981
_diffrn_reflns_limit_h_max         14
_diffrn_reflns_limit_h_min         -15
_diffrn_reflns_limit_k_max         17
_diffrn_reflns_limit_k_min         -19
_diffrn_reflns_limit_l_max         20
_diffrn_reflns_limit_l_min         -8
_diffrn_reflns_number              28739
_diffrn_reflns_point_group_measured_fraction_full  0.981
_diffrn_reflns_point_group_measured_fraction_max  0.981
_diffrn_reflns_theta_full          62.497
_diffrn_reflns_theta_max           62.497
_diffrn_reflns_theta_min           3.482
_diffrn_ambient_temperature        120
_diffrn_detector                   Pilatus300K
_diffrn_detector_area_resol_mean   5.81
_diffrn_detector_type              'DECTRIS PILATUS 300K'
_diffrn_measured_fraction_theta_full  0.981
_diffrn_measured_fraction_theta_max  0.981
_diffrn_measurement_details
;
 1442 frames, detector distance = 40 mm
;
_diffrn_measurement_device         'Eulerian 4-circle diffractometer'
_diffrn_measurement_device_type    'STOE STADIVARI'
_diffrn_measurement_method         'rotation method, \w scans'
_diffrn_radiation_collimation      '1.2 mm, 0.6 diameter'
_diffrn_radiation_monochromator    'Graded multilayer mirror'
_diffrn_radiation_polarisn_norm    270
_diffrn_radiation_probe            x-ray
_diffrn_radiation_type             'Cu K\a'
_diffrn_radiation_wavelength       1.54186
_diffrn_source                     'GeniX 3D HF Cu'
_diffrn_source_current             0.600
_diffrn_source_power               0.030
_diffrn_source_voltage             50
_reflns_Friedel_coverage           0.000
_reflns_Friedel_fraction_full      .
_reflns_Friedel_fraction_max       .
_reflns_number_gt                  7337
_reflns_number_total               10837
_reflns_special_details
;
 Reflections were merged by SHELXL according to the crystal
 class for the calculation of statistics and refinement.
 
 Structure factors included contributions from the .fab file.
 
 _reflns_Friedel_fraction is defined as the number of unique
 Friedel pairs measured divided by the number that would be
 possible theoretically, ignoring centric projections and
 systematic absences.
;
_reflns_threshold_expression       'I > 2\s(I)'
_computing_cell_refinement
;
X-Area Recipe 1.37.0.0 (STOE, 2021)
;
_computing_data_collection
;
X-Area Pilatus3_SV 1.31.175.0 (STOE, 2021)
;
_computing_data_reduction
;
X-Area Integrate 2.5.1.0 (STOE, 2021)
X-Area LANA 2.6.2.0 (STOE, 2021)
;
_computing_molecular_graphics      'Olex2 1.5 (Dolomanov et al., 2009)'
_computing_publication_material
;
STOE & Cie GmbH, X-Area, software package for collecting single-crystal or
multi-domain crystal data on STOE area-detector diffractometers, for image 
processing, for the correction and scaling of reflection intensities and 
for outlier rejection, version 2.0, Darmstadt 2021
;
_computing_structure_refinement    'SHELXL 2018/3 (Sheldrick, 2015)'
_computing_structure_solution      'SHELXT 2018/2 (Sheldrick, 2018)'
_refine_diff_density_max           0.723
_refine_diff_density_min           -0.421
_refine_diff_density_rms           0.102
_refine_ls_extinction_coef         .
_refine_ls_extinction_method       none
_refine_ls_goodness_of_fit_ref     0.918
_refine_ls_hydrogen_treatment      constr
_refine_ls_matrix_type             full
_refine_ls_number_parameters       753
_refine_ls_number_reflns           10837
_refine_ls_number_restraints       0
_refine_ls_R_factor_all            0.0753
_refine_ls_R_factor_gt             0.0464
_refine_ls_restrained_S_all        0.918
_refine_ls_shift/su_max            0.001
_refine_ls_shift/su_mean           0.000
_refine_ls_structure_factor_coef   Fsqd
_refine_ls_weighting_details      
 'w=1/[\s^2^(Fo^2^)+(0.0665P)^2^] where P=(Fo^2^+2Fc^2^)/3'
_refine_ls_weighting_scheme        calc
_refine_ls_wR_factor_gt            0.1056
_refine_ls_wR_factor_ref           0.1177
_refine_special_details            ?
_olex2_refinement_description
;
1.a Aromatic/amide H refined with riding coordinates:
 C00F(H00F), C00L(H00L), C00N(H00N), C00P(H00P), C00Q(H00Q), C00R(H00R),
 C00S(H00S), C00T(H00T), C00W(H00W), C00X(H00X), C010(H010), C011(H011),
 C013(H013), C014(H014), C015(H015), C016(H016), C017(H017), C019(H019),
 C01A(H01A), C01B(H01B), C01D(H01D), C01E(H01E), C01F(H01F), C01G(H01G),
 C01H(H01H), C01I(H01I), C01J(H01J), C01K(H01K), C01L(H01L), C01M(H01M),
 C01N(H01N), C01O(H01O), C01P(H01P), C01Q(H01Q), C01R(H01R), C01S(H01S),
 C01U(H01U), C01V(H01V), C01W(H01W), C01X(H01X), C01Y(H01Y), C01Z(H01Z),
 C020(H020), C021(H021), C022(H022), C023(H023), C028(H028), C02A(H02J),
 C02B(H02K), C02C(H02L)
1.b Idealised Me refined as rotating group:
 C025(H02A,H02B,H02C), C027(H02D,H02E,H02F), C029(H02G,H02H,H02I), C02D(H02M,
 H02N,H02O), C02E(H02P,H02Q,H02R)
;
_atom_sites_solution_hydrogens     geom
_atom_sites_solution_primary       dual
_atom_sites_solution_secondary     ?
loop_
  _atom_site_label
  _atom_site_type_symbol
  _atom_site_fract_x
  _atom_site_fract_y
  _atom_site_fract_z
  _atom_site_U_iso_or_equiv
  _atom_site_adp_type
  _atom_site_occupancy
  _atom_site_site_symmetry_order
  _atom_site_calc_flag
  _atom_site_refinement_flags_posn
  _atom_site_refinement_flags_adp
  _atom_site_refinement_flags_occupancy
  _atom_site_disorder_assembly
  _atom_site_disorder_group
 Cu01 Cu 0.27521(5) 0.58530(4) 0.82146(4) 0.02074(17) Uani 1 1 d . . . . .
 Cu02 Cu 0.67804(5) 0.54886(4) 1.07829(4) 0.02295(17) Uani 1 1 d . . . . .
 Cu03 Cu 0.49814(5) 0.43947(4) 0.82439(4) 0.02203(17) Uani 1 1 d . . . . .
 Cu04 Cu 0.28175(5) 0.32100(4) 0.73518(4) 0.02165(17) Uani 1 1 d . . . . .
 Cu05 Cu 0.48781(5) 0.59703(4) 1.00904(4) 0.02253(17) Uani 1 1 d . . . . .
 S006 S 0.63375(9) 0.44450(7) 0.94012(7) 0.0202(3) Uani 1 1 d . . . . .
 S007 S 0.20900(9) 0.45059(7) 0.79394(7) 0.0200(3) Uani 1 1 d . . . . .
 S008 S 0.42241(9) 0.33293(7) 0.68894(7) 0.0212(3) Uani 1 1 d . . . . .
 S009 S 0.62746(9) 0.68679(7) 1.12477(7) 0.0210(3) Uani 1 1 d . . . . .
 S00A S 0.44937(9) 0.57497(7) 0.86825(7) 0.0197(3) Uani 1 1 d . . . . .
 P00B P 0.16914(10) 0.19683(7) 0.63837(8) 0.0201(3) Uani 1 1 d . . . . .
 P00C P 0.22057(10) 0.70481(8) 0.81539(8) 0.0208(3) Uani 1 1 d . . . . .
 C00F C 0.0413(4) 0.4422(3) 0.8514(3) 0.0252(11) Uani 1 1 d . . . . .
 H00F H 0.091161 0.456099 0.906784 0.030 Uiso 1 1 calc R U . . .
 C00G C 0.7844(4) 0.1932(3) 0.8767(3) 0.0279(12) Uani 1 1 d . . . . .
 C00H C 0.0736(4) 0.4323(3) 0.7815(3) 0.0209(10) Uani 1 1 d . . . . .
 C00I C 0.0381(4) 0.1832(3) 0.6444(3) 0.0215(11) Uani 1 1 d . . . . .
 C00J C 0.5230(4) 0.6473(3) 0.8478(3) 0.0217(11) Uani 1 1 d . . . . .
 C00K C 0.2251(4) 0.1026(3) 0.6487(3) 0.0217(11) Uani 1 1 d . . . . .
 C00L C 0.7906(4) 0.3451(3) 0.9736(3) 0.0230(11) Uani 1 1 d . . . . .
 H00L H 0.826143 0.395010 1.025164 0.028 Uiso 1 1 calc R U . . .
 C00M C 0.6933(4) 0.3468(3) 0.9181(3) 0.0203(10) Uani 1 1 d . . . . .
 C00N C 0.0290(4) 0.2120(3) 0.7281(3) 0.0252(11) Uani 1 1 d . . . . .
 H00N H 0.089358 0.236005 0.778130 0.030 Uiso 1 1 calc R U . . .
 C00O C 0.2214(4) 0.7161(3) 0.7163(3) 0.0250(11) Uani 1 1 d . . . . .
 C00P C 0.5469(4) 0.7368(3) 0.9045(3) 0.0209(10) Uani 1 1 d . . . . .
 H00P H 0.532948 0.758075 0.957374 0.025 Uiso 1 1 calc R U . . .
 C00Q C 0.7651(4) 0.8930(3) 1.1182(3) 0.0265(12) Uani 1 1 d . . . . .
 H00Q H 0.763747 0.952975 1.143063 0.032 Uiso 1 1 calc R U . . .
 C00R C 0.8350(4) 0.2686(3) 0.9522(3) 0.0271(12) Uani 1 1 d . . . . .
 H00R H 0.900508 0.268337 0.989848 0.033 Uiso 1 1 calc R U . . .
 C00S C 0.6887(4) 0.1961(3) 0.8210(3) 0.0280(12) Uani 1 1 d . . . . .
 H00S H 0.654114 0.146246 0.769016 0.034 Uiso 1 1 calc R U . . .
 C00T C 0.1704(4) 0.0350(3) 0.6511(3) 0.0264(11) Uani 1 1 d . . . . .
 H00T H 0.099413 0.034977 0.644857 0.032 Uiso 1 1 calc R U . . .
 C00U C 0.3004(4) 0.8061(3) 0.9072(3) 0.0239(11) Uani 1 1 d . . . . .
 C00V C 0.3916(4) 0.3855(3) 0.6174(3) 0.0278(12) Uani 1 1 d . . . . .
 C00W C 0.5485(4) 0.6172(3) 0.7718(3) 0.0296(12) Uani 1 1 d . . . . .
 H00W H 0.536116 0.557498 0.734950 0.036 Uiso 1 1 calc R U . . .
 C00X C 0.7046(4) 0.8398(3) 1.1325(3) 0.0251(11) Uani 1 1 d . . . . .
 H00X H 0.661108 0.863775 1.165424 0.030 Uiso 1 1 calc R U . . .
 C00Y C -0.1413(4) 0.4109(3) 0.7584(4) 0.0293(12) Uani 1 1 d . . . . .
 C00Z C 0.7067(4) 0.7503(3) 1.0989(3) 0.0216(11) Uani 1 1 d . . . . .
 C010 C 0.7694(4) 0.7151(3) 1.0476(3) 0.0246(11) Uani 1 1 d . . . . .
 H010 H 0.770481 0.655159 1.023322 0.030 Uiso 1 1 calc R U . . .
 C011 C -0.1076(4) 0.3988(3) 0.6879(3) 0.0280(12) Uani 1 1 d . . . . .
 H011 H -0.157228 0.383390 0.632132 0.034 Uiso 1 1 calc R U . . .
 C012 C 0.1454(4) 0.1691(3) 0.5217(3) 0.0230(11) Uani 1 1 d . . . . .
 C013 C 0.3191(4) 0.7191(3) 0.7044(3) 0.0285(12) Uani 1 1 d . . . . .
 H013 H 0.379252 0.715933 0.745862 0.034 Uiso 1 1 calc R U . . .
 C014 C 0.6424(4) 0.2717(3) 0.8405(3) 0.0245(11) Uani 1 1 d . . . . .
 H014 H 0.577767 0.272059 0.801859 0.029 Uiso 1 1 calc R U . . .
 C015 C 0.3505(4) 0.8064(3) 0.9885(3) 0.0251(11) Uani 1 1 d . . . . .
 H015 H 0.345055 0.755085 0.994878 0.030 Uiso 1 1 calc R U . . .
 C016 C -0.0533(4) 0.1496(3) 0.5707(3) 0.0248(11) Uani 1 1 d . . . . .
 H016 H -0.049618 0.130825 0.514188 0.030 Uiso 1 1 calc R U . . .
 C017 C 0.3319(4) 0.1012(3) 0.6585(3) 0.0269(12) Uani 1 1 d . . . . .
 H017 H 0.370886 0.146522 0.658525 0.032 Uiso 1 1 calc R U . . .
 C018 C 0.0875(4) 0.7184(3) 0.8181(3) 0.0231(11) Uani 1 1 d . . . . .
 C019 C -0.0033(4) 0.4089(3) 0.6991(3) 0.0241(11) Uani 1 1 d . . . . .
 H019 H 0.017082 0.400056 0.650660 0.029 Uiso 1 1 calc R U . . .
 C01A C 0.1208(4) 0.0833(3) 0.4562(3) 0.0293(12) Uani 1 1 d . . . . .
 H01A H 0.115660 0.037225 0.470990 0.035 Uiso 1 1 calc R U . . .
 C01B C 0.2193(5) -0.0327(3) 0.6628(3) 0.0301(12) Uani 1 1 d . . . . .
 H01B H 0.181552 -0.077283 0.664950 0.036 Uiso 1 1 calc R U . . .
 C01C C 0.6132(4) 0.7644(3) 0.8035(4) 0.0303(12) Uani 1 1 d . . . . .
 C01D C 0.5907(4) 0.7932(3) 0.8823(3) 0.0279(12) Uani 1 1 d . . . . .
 H01D H 0.606146 0.852569 0.920750 0.034 Uiso 1 1 calc R U . . .
 C01E C 0.4088(4) 0.8826(3) 1.0607(3) 0.0295(12) Uani 1 1 d . . . . .
 H01E H 0.441441 0.882331 1.115324 0.035 Uiso 1 1 calc R U . . .
 C01F C 0.3187(5) 0.4434(3) 0.6188(3) 0.0349(13) Uani 1 1 d . . . . .
 H01F H 0.284653 0.457489 0.660160 0.042 Uiso 1 1 calc R U . . .
 C01G C -0.0664(4) 0.2056(3) 0.7381(4) 0.0326(13) Uani 1 1 d . . . . .
 H01G H -0.070426 0.224160 0.794461 0.039 Uiso 1 1 calc R U . . .
 C01H C 0.1336(4) 0.7200(3) 0.6545(3) 0.0325(13) Uani 1 1 d . . . . .
 H01H H 0.068508 0.718062 0.661912 0.039 Uiso 1 1 calc R U . . .
 C01I C -0.0659(4) 0.4314(3) 0.8396(3) 0.0304(12) Uani 1 1 d . . . . .
 H01I H -0.086619 0.438254 0.887340 0.037 Uiso 1 1 calc R U . . .
 C01J C 0.3249(5) -0.0335(3) 0.6712(3) 0.0334(13) Uani 1 1 d . . . . .
 H01J H 0.358554 -0.078708 0.678789 0.040 Uiso 1 1 calc R U . . .
 C01K C 0.0214(4) 0.6454(3) 0.8009(3) 0.0314(12) Uani 1 1 d . . . . .
 H01K H 0.045250 0.591654 0.787003 0.038 Uiso 1 1 calc R U . . .
 C01L C 0.1538(4) 0.2372(3) 0.4978(3) 0.0286(12) Uani 1 1 d . . . . .
 H01L H 0.169704 0.294964 0.540713 0.034 Uiso 1 1 calc R U . . .
 C01M C 0.5927(4) 0.6752(4) 0.7497(4) 0.0339(13) Uani 1 1 d . . . . .
 H01M H 0.608702 0.653739 0.697722 0.041 Uiso 1 1 calc R U . . .
 C01N C 0.2379(5) 0.7318(3) 0.5695(3) 0.0342(14) Uani 1 1 d . . . . .
 H01N H 0.243200 0.738301 0.520998 0.041 Uiso 1 1 calc R U . . .
 C01O C 0.3105(4) 0.8833(3) 0.8983(3) 0.0298(12) Uani 1 1 d . . . . .
 H01O H 0.278046 0.883757 0.843706 0.036 Uiso 1 1 calc R U . . .
 C01P C 0.4184(4) 0.9590(4) 1.0515(4) 0.0364(13) Uani 1 1 d . . . . .
 H01P H 0.458084 1.009946 1.099781 0.044 Uiso 1 1 calc R U . . .
 C01Q C 0.3790(4) 0.0330(3) 0.6683(3) 0.0349(13) Uani 1 1 d . . . . .
 H01Q H 0.449415 0.031875 0.672932 0.042 Uiso 1 1 calc R U . . .
 C01R C -0.1513(4) 0.1441(3) 0.5818(3) 0.0286(12) Uani 1 1 d . . . . .
 H01R H -0.212490 0.121524 0.532435 0.034 Uiso 1 1 calc R U . . .
 C01S C 0.0502(4) 0.7980(3) 0.8393(4) 0.0337(13) Uani 1 1 d . . . . .
 H01S H 0.093029 0.847326 0.850378 0.040 Uiso 1 1 calc R U . . .
 C01T C 0.8294(4) 0.8591(3) 1.0665(3) 0.0306(12) Uani 1 1 d . . . . .
 C01U C 0.8306(4) 0.7689(4) 1.0322(3) 0.0308(12) Uani 1 1 d . . . . .
 H01U H 0.873095 0.744539 0.998351 0.037 Uiso 1 1 calc R U . . .
 C01V C -0.1144(5) 0.7324(4) 0.8266(4) 0.0377(14) Uani 1 1 d . . . . .
 H01V H -0.181840 0.737296 0.829471 0.045 Uiso 1 1 calc R U . . .
 C01W C -0.0789(5) 0.6519(4) 0.8044(4) 0.0410(14) Uani 1 1 d . . . . .
 H01W H -0.122862 0.602481 0.791911 0.049 Uiso 1 1 calc R U . . .
 C01X C 0.3262(5) 0.7268(3) 0.6315(3) 0.0325(13) Uani 1 1 d . . . . .
 H01X H 0.391231 0.728671 0.623908 0.039 Uiso 1 1 calc R U . . .
 C01Y C 0.3689(5) 0.9593(3) 0.9704(4) 0.0372(14) Uani 1 1 d . . . . .
 H01Y H 0.374767 1.010800 0.964349 0.045 Uiso 1 1 calc R U . . .
 C01Z C -0.1576(4) 0.1716(3) 0.6645(3) 0.0316(12) Uani 1 1 d . . . . .
 H01Z H -0.222674 0.167604 0.671434 0.038 Uiso 1 1 calc R U . . .
 C020 C -0.0487(5) 0.8047(4) 0.8442(4) 0.0365(14) Uani 1 1 d . . . . .
 H020 H -0.071821 0.858735 0.859642 0.044 Uiso 1 1 calc R U . . .
 C021 C 0.1125(4) 0.1330(4) 0.3459(4) 0.0394(14) Uani 1 1 d . . . . .
 H021 H 0.101000 0.120818 0.287099 0.047 Uiso 1 1 calc R U . . .
 C022 C 0.2962(5) 0.4800(3) 0.5604(3) 0.0399(15) Uani 1 1 d . . . . .
 H022 H 0.248128 0.519171 0.564095 0.048 Uiso 1 1 calc R U . . .
 C023 C 0.4423(5) 0.3685(4) 0.5565(4) 0.0440(15) Uani 1 1 d . . . . .
 H023 H 0.492994 0.331565 0.554775 0.053 Uiso 1 1 calc R U . . .
 C024 C 0.3417(5) 0.4610(4) 0.4976(4) 0.0433(15) Uani 1 1 d . . . . .
 C025 C -0.2586(4) 0.3991(4) 0.7433(4) 0.0463(16) Uani 1 1 d . . . . .
 H02A H -0.296871 0.405972 0.691269 0.069 Uiso 1 1 calc R U . . .
 H02B H -0.272313 0.442107 0.793645 0.069 Uiso 1 1 calc R U . . .
 H02C H -0.280793 0.341579 0.735478 0.069 Uiso 1 1 calc R U . . .
 C027 C 0.8915(5) 0.9186(4) 1.0483(4) 0.0455(15) Uani 1 1 d . . . . .
 H02D H 0.844038 0.942621 1.013586 0.068 Uiso 1 1 calc R U . . .
 H02E H 0.935152 0.886012 1.016331 0.068 Uiso 1 1 calc R U . . .
 H02F H 0.934951 0.965182 1.103358 0.068 Uiso 1 1 calc R U . . .
 C028 C 0.1382(5) 0.2184(4) 0.4104(4) 0.0411(15) Uani 1 1 d . . . . .
 H028 H 0.145180 0.263788 0.394959 0.049 Uiso 1 1 calc R U . . .
 C029 C 0.8292(5) 0.1083(4) 0.8562(4) 0.0460(16) Uani 1 1 d . . . . .
 H02G H 0.900563 0.118115 0.858912 0.069 Uiso 1 1 calc R U . . .
 H02H H 0.787708 0.065511 0.797888 0.069 Uiso 1 1 calc R U . . .
 H02I H 0.827739 0.087390 0.898840 0.069 Uiso 1 1 calc R U . . .
 C02A C 0.1041(5) 0.0663(4) 0.3692(4) 0.0423(15) Uani 1 1 d . . . . .
 H02J H 0.086879 0.008735 0.325734 0.051 Uiso 1 1 calc R U . . .
 C02B C 0.1411(5) 0.7269(4) 0.5807(4) 0.0403(14) Uani 1 1 d . . . . .
 H02K H 0.080616 0.728247 0.538312 0.048 Uiso 1 1 calc R U . . .
 C02C C 0.4183(5) 0.4059(5) 0.4979(4) 0.0517(17) Uani 1 1 d . . . . .
 H02L H 0.453926 0.394210 0.457812 0.062 Uiso 1 1 calc R U . . .
 C02D C 0.6540(5) 0.8288(4) 0.7777(5) 0.0482(16) Uani 1 1 d . . . . .
 H02M H 0.598481 0.859400 0.760363 0.072 Uiso 1 1 calc R U . . .
 H02N H 0.678305 0.798038 0.728957 0.072 Uiso 1 1 calc R U . . .
 H02O H 0.711235 0.869938 0.827171 0.072 Uiso 1 1 calc R U . . .
 C02E C 0.3128(7) 0.4995(5) 0.4316(4) 0.068(2) Uani 1 1 d . . . . .
 H02P H 0.250861 0.464433 0.382773 0.102 Uiso 1 1 calc R U . . .
 H02Q H 0.369982 0.500306 0.410176 0.102 Uiso 1 1 calc R U . . .
 H02R H 0.299236 0.558091 0.459883 0.102 Uiso 1 1 calc R U . . .

loop_
  _atom_site_aniso_label
  _atom_site_aniso_U_11
  _atom_site_aniso_U_22
  _atom_site_aniso_U_33
  _atom_site_aniso_U_23
  _atom_site_aniso_U_13
  _atom_site_aniso_U_12
 Cu01 0.0198(4) 0.0112(3) 0.0277(4) 0.0069(3) 0.0058(3) 0.0033(3)
 Cu02 0.0209(4) 0.0134(4) 0.0254(4) 0.0038(3) 0.0026(3) 0.0005(3)
 Cu03 0.0213(4) 0.0139(4) 0.0251(4) 0.0063(3) 0.0034(3) 0.0021(3)
 Cu04 0.0231(4) 0.0112(4) 0.0233(4) 0.0026(3) 0.0053(3) -0.0010(3)
 Cu05 0.0198(4) 0.0150(4) 0.0260(4) 0.0047(3) 0.0049(3) 0.0019(3)
 S006 0.0205(6) 0.0124(6) 0.0212(6) 0.0038(5) 0.0037(5) 0.0037(5)
 S007 0.0158(6) 0.0110(6) 0.0255(6) 0.0043(5) 0.0018(5) 0.0003(5)
 S008 0.0223(7) 0.0138(6) 0.0225(6) 0.0051(5) 0.0052(5) 0.0014(5)
 S009 0.0215(7) 0.0130(6) 0.0210(6) 0.0039(5) 0.0026(5) -0.0004(5)
 S00A 0.0176(6) 0.0126(6) 0.0242(6) 0.0069(5) 0.0027(5) 0.0008(5)
 P00B 0.0199(7) 0.0101(6) 0.0212(6) 0.0018(5) 0.0024(5) -0.0021(5)
 P00C 0.0197(7) 0.0123(6) 0.0283(6) 0.0081(5) 0.0064(5) 0.0045(5)
 C00F 0.028(3) 0.018(3) 0.024(2) 0.007(2) 0.004(2) -0.002(2)
 C00G 0.037(3) 0.024(3) 0.035(3) 0.017(2) 0.023(3) 0.017(2)
 C00H 0.022(3) 0.011(2) 0.027(2) 0.007(2) 0.005(2) 0.000(2)
 C00I 0.028(3) 0.006(2) 0.025(2) 0.005(2) 0.006(2) 0.002(2)
 C00J 0.018(3) 0.011(2) 0.026(2) 0.005(2) -0.001(2) 0.004(2)
 C00K 0.029(3) 0.013(2) 0.015(2) 0.0014(19) 0.002(2) 0.002(2)
 C00L 0.022(3) 0.020(3) 0.025(2) 0.008(2) 0.007(2) 0.002(2)
 C00M 0.018(3) 0.020(3) 0.026(2) 0.011(2) 0.012(2) 0.010(2)
 C00N 0.026(3) 0.016(3) 0.021(2) 0.003(2) 0.000(2) -0.003(2)
 C00O 0.027(3) 0.008(2) 0.029(3) 0.002(2) 0.003(2) 0.006(2)
 C00P 0.017(3) 0.018(3) 0.019(2) 0.005(2) -0.0003(19) 0.004(2)
 C00Q 0.030(3) 0.017(3) 0.023(2) 0.008(2) -0.002(2) 0.000(2)
 C00R 0.020(3) 0.034(3) 0.033(3) 0.019(3) 0.009(2) 0.015(2)
 C00S 0.030(3) 0.021(3) 0.032(3) 0.008(2) 0.014(2) 0.002(2)
 C00T 0.028(3) 0.013(3) 0.026(3) 0.001(2) 0.004(2) -0.002(2)
 C00U 0.022(3) 0.016(3) 0.030(3) 0.006(2) 0.010(2) 0.005(2)
 C00V 0.032(3) 0.014(3) 0.023(2) 0.000(2) 0.004(2) -0.004(2)
 C00W 0.028(3) 0.017(3) 0.036(3) 0.002(2) 0.014(2) 0.005(2)
 C00X 0.028(3) 0.016(3) 0.020(2) 0.003(2) 0.001(2) -0.001(2)
 C00Y 0.022(3) 0.022(3) 0.045(3) 0.017(2) 0.010(2) 0.004(2)
 C00Z 0.021(3) 0.017(3) 0.017(2) 0.004(2) -0.001(2) 0.000(2)
 C010 0.026(3) 0.019(3) 0.029(3) 0.011(2) 0.008(2) 0.008(2)
 C011 0.021(3) 0.022(3) 0.031(3) 0.011(2) -0.002(2) -0.001(2)
 C012 0.014(3) 0.023(3) 0.025(2) 0.008(2) 0.002(2) 0.001(2)
 C013 0.026(3) 0.027(3) 0.030(3) 0.013(2) 0.005(2) 0.008(2)
 C014 0.026(3) 0.022(3) 0.020(2) 0.006(2) 0.004(2) 0.006(2)
 C015 0.020(3) 0.020(3) 0.033(3) 0.009(2) 0.010(2) 0.003(2)
 C016 0.022(3) 0.015(3) 0.027(3) 0.004(2) 0.001(2) 0.002(2)
 C017 0.035(3) 0.014(3) 0.025(3) 0.004(2) 0.009(2) 0.003(2)
 C018 0.021(3) 0.023(3) 0.024(2) 0.010(2) 0.006(2) 0.005(2)
 C019 0.022(3) 0.019(3) 0.027(3) 0.008(2) 0.006(2) 0.002(2)
 C01A 0.034(3) 0.017(3) 0.027(3) 0.001(2) 0.010(2) -0.001(2)
 C01B 0.043(4) 0.016(3) 0.023(3) 0.006(2) 0.003(2) -0.004(2)
 C01C 0.018(3) 0.029(3) 0.049(3) 0.023(3) 0.010(2) 0.005(2)
 C01D 0.022(3) 0.010(2) 0.042(3) 0.008(2) 0.003(2) 0.003(2)
 C01E 0.030(3) 0.030(3) 0.024(3) 0.009(2) 0.007(2) 0.003(2)
 C01F 0.050(4) 0.016(3) 0.030(3) 0.005(2) 0.010(3) 0.008(3)
 C01G 0.039(3) 0.027(3) 0.034(3) 0.010(2) 0.018(3) 0.005(3)
 C01H 0.025(3) 0.026(3) 0.039(3) 0.011(2) 0.007(2) 0.005(2)
 C01I 0.034(3) 0.026(3) 0.037(3) 0.014(2) 0.017(3) 0.006(2)
 C01J 0.048(4) 0.015(3) 0.029(3) 0.009(2) 0.003(3) 0.010(3)
 C01K 0.024(3) 0.020(3) 0.043(3) 0.012(2) 0.006(2) 0.003(2)
 C01L 0.024(3) 0.022(3) 0.036(3) 0.013(2) 0.006(2) 0.004(2)
 C01M 0.039(3) 0.037(3) 0.037(3) 0.018(3) 0.025(3) 0.012(3)
 C01N 0.061(4) 0.015(3) 0.025(3) 0.008(2) 0.013(3) 0.005(3)
 C01O 0.031(3) 0.025(3) 0.032(3) 0.014(2) 0.006(2) 0.006(2)
 C01P 0.031(3) 0.022(3) 0.043(3) 0.004(3) 0.010(3) 0.000(2)
 C01Q 0.030(3) 0.026(3) 0.035(3) 0.004(2) 0.006(2) 0.011(3)
 C01R 0.021(3) 0.021(3) 0.033(3) 0.009(2) -0.001(2) 0.000(2)
 C01S 0.033(3) 0.022(3) 0.049(3) 0.016(3) 0.017(3) 0.007(2)
 C01T 0.025(3) 0.032(3) 0.031(3) 0.020(2) -0.003(2) -0.005(2)
 C01U 0.030(3) 0.033(3) 0.032(3) 0.017(3) 0.011(2) 0.010(2)
 C01V 0.027(3) 0.046(4) 0.049(3) 0.025(3) 0.018(3) 0.015(3)
 C01W 0.030(3) 0.032(3) 0.058(4) 0.020(3) 0.010(3) -0.001(3)
 C01X 0.039(3) 0.025(3) 0.034(3) 0.010(2) 0.017(3) 0.004(3)
 C01Y 0.040(4) 0.015(3) 0.046(3) 0.011(3) 0.004(3) 0.001(2)
 C01Z 0.026(3) 0.022(3) 0.043(3) 0.010(2) 0.015(3) 0.002(2)
 C020 0.039(4) 0.035(3) 0.053(3) 0.028(3) 0.026(3) 0.023(3)
 C021 0.034(3) 0.056(4) 0.028(3) 0.020(3) 0.007(2) 0.007(3)
 C022 0.065(4) 0.018(3) 0.028(3) 0.004(2) 0.011(3) 0.011(3)
 C023 0.043(4) 0.048(4) 0.042(3) 0.021(3) 0.012(3) 0.010(3)
 C024 0.060(4) 0.036(4) 0.033(3) 0.020(3) 0.008(3) 0.004(3)
 C025 0.026(3) 0.058(4) 0.067(4) 0.036(4) 0.020(3) 0.007(3)
 C027 0.040(4) 0.050(4) 0.055(4) 0.032(3) 0.015(3) -0.001(3)
 C028 0.038(4) 0.052(4) 0.050(4) 0.037(3) 0.015(3) 0.010(3)
 C029 0.053(4) 0.032(3) 0.061(4) 0.022(3) 0.027(3) 0.028(3)
 C02A 0.043(4) 0.039(4) 0.029(3) 0.002(3) 0.010(3) 0.004(3)
 C02B 0.042(4) 0.032(3) 0.040(3) 0.018(3) 0.002(3) 0.005(3)
 C02C 0.057(4) 0.072(5) 0.042(3) 0.035(3) 0.023(3) 0.016(4)
 C02D 0.044(4) 0.049(4) 0.078(4) 0.043(4) 0.032(3) 0.014(3)
 C02E 0.113(7) 0.062(5) 0.044(4) 0.034(4) 0.032(4) 0.028(5)

_geom_special_details
;
 All esds (except the esd in the dihedral angle between two l.s. planes)
 are estimated using the full covariance matrix.  The cell esds are taken
 into account individually in the estimation of esds in distances, angles
 and torsion angles; correlations between esds in cell parameters are only
 used when they are defined by crystal symmetry.  An approximate (isotropic)
 treatment of cell esds is used for estimating esds involving l.s. planes.
;
loop_
  _geom_bond_atom_site_label_1
  _geom_bond_atom_site_label_2
  _geom_bond_distance
  _geom_bond_site_symmetry_2
  _geom_bond_publ_flag
 Cu01 S007 2.2498(13) . ?
 Cu01 S00A 2.2745(13) . ?
 Cu01 P00C 2.1978(13) . ?
 Cu02 Cu04 2.9780(9) 2_667 ?
 Cu02 Cu05 2.8602(10) 2_667 ?
 Cu02 Cu05 2.7722(10) . ?
 Cu02 S006 2.2253(13) . ?
 Cu02 S007 2.2967(13) 2_667 ?
 Cu02 S009 2.3248(13) . ?
 Cu03 S006 2.2544(13) . ?
 Cu03 S008 2.2189(13) . ?
 Cu03 S00A 2.2784(13) . ?
 Cu04 S007 2.3769(13) . ?
 Cu04 S008 2.3224(14) . ?
 Cu04 S009 2.4562(13) 2_667 ?
 Cu04 P00B 2.2495(13) . ?
 Cu05 S006 2.3254(14) 2_667 ?
 Cu05 S009 2.2514(13) . ?
 Cu05 S00A 2.2379(13) . ?
 S006 C00M 1.797(5) . ?
 S007 C00H 1.783(5) . ?
 S008 C00V 1.782(5) . ?
 S009 C00Z 1.791(5) . ?
 S00A C00J 1.788(5) . ?
 P00B C00I 1.824(5) . ?
 P00B C00K 1.828(5) . ?
 P00B C012 1.830(5) . ?
 P00C C00O 1.839(5) . ?
 P00C C00U 1.828(5) . ?
 P00C C018 1.825(5) . ?
 C00F H00F 0.9300 . ?
 C00F C00H 1.378(7) . ?
 C00F C01I 1.397(7) . ?
 C00G C00R 1.379(7) . ?
 C00G C00S 1.378(7) . ?
 C00G C029 1.513(7) . ?
 C00H C019 1.392(7) . ?
 C00I C00N 1.395(7) . ?
 C00I C016 1.389(7) . ?
 C00J C00P 1.399(6) . ?
 C00J C00W 1.376(7) . ?
 C00K C00T 1.384(7) . ?
 C00K C017 1.399(7) . ?
 C00L H00L 0.9300 . ?
 C00L C00M 1.384(7) . ?
 C00L C00R 1.390(7) . ?
 C00M C014 1.393(7) . ?
 C00N H00N 0.9300 . ?
 C00N C01G 1.362(7) . ?
 C00O C013 1.402(7) . ?
 C00O C01H 1.365(7) . ?
 C00P H00P 0.9300 . ?
 C00P C01D 1.366(7) . ?
 C00Q H00Q 0.9300 . ?
 C00Q C00X 1.362(7) . ?
 C00Q C01T 1.405(8) . ?
 C00R H00R 0.9300 . ?
 C00S H00S 0.9300 . ?
 C00S C014 1.390(7) . ?
 C00T H00T 0.9300 . ?
 C00T C01B 1.387(7) . ?
 C00U C015 1.382(7) . ?
 C00U C01O 1.396(7) . ?
 C00V C01F 1.395(8) . ?
 C00V C023 1.378(8) . ?
 C00W H00W 0.9300 . ?
 C00W C01M 1.391(7) . ?
 C00X H00X 0.9300 . ?
 C00X C00Z 1.389(7) . ?
 C00Y C011 1.389(7) . ?
 C00Y C01I 1.376(7) . ?
 C00Y C025 1.521(7) . ?
 C00Z C010 1.386(7) . ?
 C010 H010 0.9300 . ?
 C010 C01U 1.388(7) . ?
 C011 H011 0.9300 . ?
 C011 C019 1.360(7) . ?
 C012 C01A 1.391(7) . ?
 C012 C01L 1.399(7) . ?
 C013 H013 0.9300 . ?
 C013 C01X 1.377(7) . ?
 C014 H014 0.9300 . ?
 C015 H015 0.9300 . ?
 C015 C01E 1.386(7) . ?
 C016 H016 0.9300 . ?
 C016 C01R 1.403(7) . ?
 C017 H017 0.9300 . ?
 C017 C01Q 1.374(7) . ?
 C018 C01K 1.392(7) . ?
 C018 C01S 1.388(7) . ?
 C019 H019 0.9300 . ?
 C01A H01A 0.9300 . ?
 C01A C02A 1.381(7) . ?
 C01B H01B 0.9300 . ?
 C01B C01J 1.389(8) . ?
 C01C C01D 1.399(7) . ?
 C01C C01M 1.384(8) . ?
 C01C C02D 1.507(7) . ?
 C01D H01D 0.9300 . ?
 C01E H01E 0.9300 . ?
 C01E C01P 1.382(8) . ?
 C01F H01F 0.9300 . ?
 C01F C022 1.370(8) . ?
 C01G H01G 0.9300 . ?
 C01G C01Z 1.386(8) . ?
 C01H H01H 0.9300 . ?
 C01H C02B 1.387(8) . ?
 C01I H01I 0.9300 . ?
 C01J H01J 0.9300 . ?
 C01J C01Q 1.369(8) . ?
 C01K H01K 0.9300 . ?
 C01K C01W 1.378(8) . ?
 C01L H01L 0.9300 . ?
 C01L C028 1.385(7) . ?
 C01M H01M 0.9300 . ?
 C01N H01N 0.9300 . ?
 C01N C01X 1.378(8) . ?
 C01N C02B 1.388(8) . ?
 C01O H01O 0.9300 . ?
 C01O C01Y 1.385(7) . ?
 C01P H01P 0.9300 . ?
 C01P C01Y 1.383(8) . ?
 C01Q H01Q 0.9300 . ?
 C01R H01R 0.9300 . ?
 C01R C01Z 1.365(7) . ?
 C01S H01S 0.9300 . ?
 C01S C020 1.366(8) . ?
 C01T C01U 1.397(8) . ?
 C01T C027 1.500(7) . ?
 C01U H01U 0.9300 . ?
 C01V H01V 0.9300 . ?
 C01V C01W 1.390(8) . ?
 C01V C020 1.376(8) . ?
 C01W H01W 0.9300 . ?
 C01X H01X 0.9300 . ?
 C01Y H01Y 0.9300 . ?
 C01Z H01Z 0.9300 . ?
 C020 H020 0.9300 . ?
 C021 H021 0.9300 . ?
 C021 C028 1.380(8) . ?
 C021 C02A 1.371(9) . ?
 C022 H022 0.9300 . ?
 C022 C024 1.353(8) . ?
 C023 H023 0.9300 . ?
 C023 C02C 1.386(8) . ?
 C024 C02C 1.399(9) . ?
 C024 C02E 1.514(8) . ?
 C025 H02A 0.9600 . ?
 C025 H02B 0.9600 . ?
 C025 H02C 0.9600 . ?
 C027 H02D 0.9600 . ?
 C027 H02E 0.9600 . ?
 C027 H02F 0.9600 . ?
 C028 H028 0.9300 . ?
 C029 H02G 0.9600 . ?
 C029 H02H 0.9600 . ?
 C029 H02I 0.9600 . ?
 C02A H02J 0.9300 . ?
 C02B H02K 0.9300 . ?
 C02C H02L 0.9300 . ?
 C02D H02M 0.9600 . ?
 C02D H02N 0.9600 . ?
 C02D H02O 0.9600 . ?
 C02E H02P 0.9600 . ?
 C02E H02Q 0.9600 . ?
 C02E H02R 0.9600 . ?

loop_
  _geom_angle_atom_site_label_1
  _geom_angle_atom_site_label_2
  _geom_angle_atom_site_label_3
  _geom_angle
  _geom_angle_site_symmetry_1
  _geom_angle_site_symmetry_3
  _geom_angle_publ_flag
 S007 Cu01 S00A 98.36(5) . . ?
 P00C Cu01 S007 139.66(6) . . ?
 P00C Cu01 S00A 121.98(5) . . ?
 Cu05 Cu02 Cu04 121.25(3) 2_667 2_667 ?
 Cu05 Cu02 Cu04 95.33(3) . 2_667 ?
 Cu05 Cu02 Cu05 69.42(3) . 2_667 ?
 S006 Cu02 Cu04 173.88(5) . 2_667 ?
 S006 Cu02 Cu05 82.39(4) . . ?
 S006 Cu02 Cu05 52.63(4) . 2_667 ?
 S006 Cu02 S007 128.51(5) . 2_667 ?
 S006 Cu02 S009 127.34(5) . . ?
 S007 Cu02 Cu04 51.62(3) 2_667 2_667 ?
 S007 Cu02 Cu05 110.44(4) 2_667 2_667 ?
 S007 Cu02 Cu05 142.90(4) 2_667 . ?
 S007 Cu02 S009 104.05(5) 2_667 . ?
 S009 Cu02 Cu04 53.48(3) . 2_667 ?
 S009 Cu02 Cu05 51.52(4) . . ?
 S009 Cu02 Cu05 116.29(4) . 2_667 ?
 S006 Cu03 S00A 106.42(5) . . ?
 S008 Cu03 S006 131.00(5) . . ?
 S008 Cu03 S00A 122.53(5) . . ?
 S007 Cu04 Cu02 49.24(3) . 2_667 ?
 S007 Cu04 S009 97.83(4) . 2_667 ?
 S008 Cu04 Cu02 111.55(4) . 2_667 ?
 S008 Cu04 S007 116.72(5) . . ?
 S008 Cu04 S009 101.09(5) . 2_667 ?
 S009 Cu04 Cu02 49.52(3) 2_667 2_667 ?
 P00B Cu04 Cu02 136.02(4) . 2_667 ?
 P00B Cu04 S007 117.67(5) . . ?
 P00B Cu04 S008 110.74(5) . . ?
 P00B Cu04 S009 110.39(5) . 2_667 ?
 Cu02 Cu05 Cu02 110.58(3) . 2_667 ?
 S006 Cu05 Cu02 49.52(3) 2_667 2_667 ?
 S006 Cu05 Cu02 107.79(4) 2_667 . ?
 S009 Cu05 Cu02 53.93(4) . . ?
 S009 Cu05 Cu02 152.89(4) . 2_667 ?
 S009 Cu05 S006 109.84(5) . 2_667 ?
 S00A Cu05 Cu02 79.55(4) . 2_667 ?
 S00A Cu05 Cu02 114.31(4) . . ?
 S00A Cu05 S006 122.68(5) . 2_667 ?
 S00A Cu05 S009 125.98(5) . . ?
 Cu02 S006 Cu03 124.87(6) . . ?
 Cu02 S006 Cu05 77.85(4) . 2_667 ?
 Cu03 S006 Cu05 88.50(5) . 2_667 ?
 C00M S006 Cu02 119.69(16) . . ?
 C00M S006 Cu03 114.65(16) . . ?
 C00M S006 Cu05 95.81(16) . 2_667 ?
 Cu01 S007 Cu02 95.85(5) . 2_667 ?
 Cu01 S007 Cu04 125.49(6) . . ?
 Cu02 S007 Cu04 79.15(4) 2_667 . ?
 C00H S007 Cu01 117.02(15) . . ?
 C00H S007 Cu02 113.37(16) . 2_667 ?
 C00H S007 Cu04 114.46(15) . . ?
 Cu03 S008 Cu04 85.69(5) . . ?
 C00V S008 Cu03 105.54(16) . . ?
 C00V S008 Cu04 110.49(18) . . ?
 Cu02 S009 Cu04 77.00(4) . 2_667 ?
 Cu05 S009 Cu02 74.55(4) . . ?
 Cu05 S009 Cu04 129.17(6) . 2_667 ?
 C00Z S009 Cu02 105.65(16) . . ?
 C00Z S009 Cu04 113.19(15) . 2_667 ?
 C00Z S009 Cu05 114.60(15) . . ?
 Cu01 S00A Cu03 118.48(5) . . ?
 Cu05 S00A Cu01 105.11(5) . . ?
 Cu05 S00A Cu03 93.68(5) . . ?
 C00J S00A Cu01 109.67(15) . . ?
 C00J S00A Cu03 112.03(16) . . ?
 C00J S00A Cu05 117.23(16) . . ?
 C00I P00B Cu04 119.54(15) . . ?
 C00I P00B C00K 103.9(2) . . ?
 C00I P00B C012 104.5(2) . . ?
 C00K P00B Cu04 110.25(16) . . ?
 C00K P00B C012 102.0(2) . . ?
 C012 P00B Cu04 114.78(16) . . ?
 C00O P00C Cu01 114.14(15) . . ?
 C00U P00C Cu01 114.06(16) . . ?
 C00U P00C C00O 103.8(2) . . ?
 C018 P00C Cu01 115.64(16) . . ?
 C018 P00C C00O 104.8(2) . . ?
 C018 P00C C00U 103.1(2) . . ?
 C00H C00F H00F 119.9 . . ?
 C00H C00F C01I 120.3(5) . . ?
 C01I C00F H00F 119.9 . . ?
 C00R C00G C029 121.8(5) . . ?
 C00S C00G C00R 117.9(4) . . ?
 C00S C00G C029 120.3(5) . . ?
 C00F C00H S007 122.3(4) . . ?
 C00F C00H C019 118.2(5) . . ?
 C019 C00H S007 119.6(4) . . ?
 C00N C00I P00B 117.9(4) . . ?
 C016 C00I P00B 123.7(4) . . ?
 C016 C00I C00N 118.3(5) . . ?
 C00P C00J S00A 120.5(4) . . ?
 C00W C00J S00A 120.5(4) . . ?
 C00W C00J C00P 118.7(5) . . ?
 C00T C00K P00B 124.5(4) . . ?
 C00T C00K C017 118.3(4) . . ?
 C017 C00K P00B 117.2(4) . . ?
 C00M C00L H00L 120.0 . . ?
 C00M C00L C00R 119.9(5) . . ?
 C00R C00L H00L 120.0 . . ?
 C00L C00M S006 122.1(4) . . ?
 C00L C00M C014 119.0(4) . . ?
 C014 C00M S006 118.8(4) . . ?
 C00I C00N H00N 119.3 . . ?
 C01G C00N C00I 121.4(5) . . ?
 C01G C00N H00N 119.3 . . ?
 C013 C00O P00C 116.5(4) . . ?
 C01H C00O P00C 124.1(4) . . ?
 C01H C00O C013 119.4(5) . . ?
 C00J C00P H00P 119.9 . . ?
 C01D C00P C00J 120.1(5) . . ?
 C01D C00P H00P 119.9 . . ?
 C00X C00Q H00Q 119.4 . . ?
 C00X C00Q C01T 121.2(5) . . ?
 C01T C00Q H00Q 119.4 . . ?
 C00G C00R C00L 121.7(5) . . ?
 C00G C00R H00R 119.2 . . ?
 C00L C00R H00R 119.2 . . ?
 C00G C00S H00S 119.1 . . ?
 C00G C00S C014 121.7(5) . . ?
 C014 C00S H00S 119.1 . . ?
 C00K C00T H00T 119.3 . . ?
 C00K C00T C01B 121.3(5) . . ?
 C01B C00T H00T 119.3 . . ?
 C015 C00U P00C 118.8(4) . . ?
 C015 C00U C01O 119.1(5) . . ?
 C01O C00U P00C 122.1(4) . . ?
 C01F C00V S008 124.1(4) . . ?
 C023 C00V S008 118.8(4) . . ?
 C023 C00V C01F 117.2(5) . . ?
 C00J C00W H00W 119.7 . . ?
 C00J C00W C01M 120.7(5) . . ?
 C01M C00W H00W 119.7 . . ?
 C00Q C00X H00X 119.4 . . ?
 C00Q C00X C00Z 121.3(5) . . ?
 C00Z C00X H00X 119.4 . . ?
 C011 C00Y C025 119.6(5) . . ?
 C01I C00Y C011 118.0(5) . . ?
 C01I C00Y C025 122.4(5) . . ?
 C00X C00Z S009 117.6(4) . . ?
 C010 C00Z S009 123.8(4) . . ?
 C010 C00Z C00X 118.6(5) . . ?
 C00Z C010 H010 119.8 . . ?
 C00Z C010 C01U 120.4(5) . . ?
 C01U C010 H010 119.8 . . ?
 C00Y C011 H011 119.4 . . ?
 C019 C011 C00Y 121.1(5) . . ?
 C019 C011 H011 119.4 . . ?
 C01A C012 P00B 122.7(4) . . ?
 C01A C012 C01L 118.8(4) . . ?
 C01L C012 P00B 118.4(4) . . ?
 C00O C013 H013 120.0 . . ?
 C01X C013 C00O 120.0(5) . . ?
 C01X C013 H013 120.0 . . ?
 C00M C014 H014 120.1 . . ?
 C00S C014 C00M 119.7(5) . . ?
 C00S C014 H014 120.1 . . ?
 C00U C015 H015 119.7 . . ?
 C00U C015 C01E 120.7(5) . . ?
 C01E C015 H015 119.7 . . ?
 C00I C016 H016 120.1 . . ?
 C00I C016 C01R 119.8(5) . . ?
 C01R C016 H016 120.1 . . ?
 C00K C017 H017 120.0 . . ?
 C01Q C017 C00K 119.9(5) . . ?
 C01Q C017 H017 120.0 . . ?
 C01K C018 P00C 117.9(4) . . ?
 C01S C018 P00C 123.6(4) . . ?
 C01S C018 C01K 118.4(5) . . ?
 C00H C019 H019 119.4 . . ?
 C011 C019 C00H 121.3(5) . . ?
 C011 C019 H019 119.4 . . ?
 C012 C01A H01A 119.9 . . ?
 C02A C01A C012 120.1(5) . . ?
 C02A C01A H01A 119.9 . . ?
 C00T C01B H01B 120.2 . . ?
 C00T C01B C01J 119.6(5) . . ?
 C01J C01B H01B 120.2 . . ?
 C01D C01C C02D 120.8(5) . . ?
 C01M C01C C01D 117.3(5) . . ?
 C01M C01C C02D 121.9(5) . . ?
 C00P C01D C01C 122.0(5) . . ?
 C00P C01D H01D 119.0 . . ?
 C01C C01D H01D 119.0 . . ?
 C015 C01E H01E 120.0 . . ?
 C01P C01E C015 120.0(5) . . ?
 C01P C01E H01E 120.0 . . ?
 C00V C01F H01F 119.3 . . ?
 C022 C01F C00V 121.4(5) . . ?
 C022 C01F H01F 119.3 . . ?
 C00N C01G H01G 119.9 . . ?
 C00N C01G C01Z 120.3(5) . . ?
 C01Z C01G H01G 119.9 . . ?
 C00O C01H H01H 119.8 . . ?
 C00O C01H C02B 120.3(5) . . ?
 C02B C01H H01H 119.8 . . ?
 C00F C01I H01I 119.5 . . ?
 C00Y C01I C00F 121.0(5) . . ?
 C00Y C01I H01I 119.5 . . ?
 C01B C01J H01J 120.4 . . ?
 C01Q C01J C01B 119.2(5) . . ?
 C01Q C01J H01J 120.4 . . ?
 C018 C01K H01K 119.6 . . ?
 C01W C01K C018 120.8(5) . . ?
 C01W C01K H01K 119.6 . . ?
 C012 C01L H01L 120.0 . . ?
 C028 C01L C012 120.0(5) . . ?
 C028 C01L H01L 120.0 . . ?
 C00W C01M H01M 119.4 . . ?
 C01C C01M C00W 121.2(5) . . ?
 C01C C01M H01M 119.4 . . ?
 C01X C01N H01N 120.5 . . ?
 C01X C01N C02B 118.9(5) . . ?
 C02B C01N H01N 120.5 . . ?
 C00U C01O H01O 119.9 . . ?
 C01Y C01O C00U 120.2(5) . . ?
 C01Y C01O H01O 119.9 . . ?
 C01E C01P H01P 120.1 . . ?
 C01E C01P C01Y 119.8(5) . . ?
 C01Y C01P H01P 120.1 . . ?
 C017 C01Q H01Q 119.1 . . ?
 C01J C01Q C017 121.7(5) . . ?
 C01J C01Q H01Q 119.1 . . ?
 C016 C01R H01R 119.7 . . ?
 C01Z C01R C016 120.5(5) . . ?
 C01Z C01R H01R 119.7 . . ?
 C018 C01S H01S 119.6 . . ?
 C020 C01S C018 120.8(5) . . ?
 C020 C01S H01S 119.6 . . ?
 C00Q C01T C027 120.1(5) . . ?
 C01U C01T C00Q 117.4(5) . . ?
 C01U C01T C027 122.5(5) . . ?
 C010 C01U C01T 121.1(5) . . ?
 C010 C01U H01U 119.4 . . ?
 C01T C01U H01U 119.4 . . ?
 C01W C01V H01V 120.3 . . ?
 C020 C01V H01V 120.3 . . ?
 C020 C01V C01W 119.3(5) . . ?
 C01K C01W C01V 119.9(5) . . ?
 C01K C01W H01W 120.1 . . ?
 C01V C01W H01W 120.1 . . ?
 C013 C01X C01N 120.7(5) . . ?
 C013 C01X H01X 119.6 . . ?
 C01N C01X H01X 119.6 . . ?
 C01O C01Y H01Y 119.9 . . ?
 C01P C01Y C01O 120.2(5) . . ?
 C01P C01Y H01Y 119.9 . . ?
 C01G C01Z H01Z 120.1 . . ?
 C01R C01Z C01G 119.7(5) . . ?
 C01R C01Z H01Z 120.1 . . ?
 C01S C020 C01V 120.8(5) . . ?
 C01S C020 H020 119.6 . . ?
 C01V C020 H020 119.6 . . ?
 C028 C021 H021 120.2 . . ?
 C02A C021 H021 120.2 . . ?
 C02A C021 C028 119.5(5) . . ?
 C01F C022 H022 118.9 . . ?
 C024 C022 C01F 122.2(6) . . ?
 C024 C022 H022 118.9 . . ?
 C00V C023 H023 119.7 . . ?
 C00V C023 C02C 120.5(6) . . ?
 C02C C023 H023 119.7 . . ?
 C022 C024 C02C 117.0(5) . . ?
 C022 C024 C02E 121.4(6) . . ?
 C02C C024 C02E 121.6(6) . . ?
 C00Y C025 H02A 109.5 . . ?
 C00Y C025 H02B 109.5 . . ?
 C00Y C025 H02C 109.5 . . ?
 H02A C025 H02B 109.5 . . ?
 H02A C025 H02C 109.5 . . ?
 H02B C025 H02C 109.5 . . ?
 C01T C027 H02D 109.5 . . ?
 C01T C027 H02E 109.5 . . ?
 C01T C027 H02F 109.5 . . ?
 H02D C027 H02E 109.5 . . ?
 H02D C027 H02F 109.5 . . ?
 H02E C027 H02F 109.5 . . ?
 C01L C028 H028 119.7 . . ?
 C021 C028 C01L 120.5(5) . . ?
 C021 C028 H028 119.7 . . ?
 C00G C029 H02G 109.5 . . ?
 C00G C029 H02H 109.5 . . ?
 C00G C029 H02I 109.5 . . ?
 H02G C029 H02H 109.5 . . ?
 H02G C029 H02I 109.5 . . ?
 H02H C029 H02I 109.5 . . ?
 C01A C02A H02J 119.5 . . ?
 C021 C02A C01A 121.0(5) . . ?
 C021 C02A H02J 119.5 . . ?
 C01H C02B C01N 120.6(5) . . ?
 C01H C02B H02K 119.7 . . ?
 C01N C02B H02K 119.7 . . ?
 C023 C02C C024 121.6(6) . . ?
 C023 C02C H02L 119.2 . . ?
 C024 C02C H02L 119.2 . . ?
 C01C C02D H02M 109.5 . . ?
 C01C C02D H02N 109.5 . . ?
 C01C C02D H02O 109.5 . . ?
 H02M C02D H02N 109.5 . . ?
 H02M C02D H02O 109.5 . . ?
 H02N C02D H02O 109.5 . . ?
 C024 C02E H02P 109.5 . . ?
 C024 C02E H02Q 109.5 . . ?
 C024 C02E H02R 109.5 . . ?
 H02P C02E H02Q 109.5 . . ?
 H02P C02E H02R 109.5 . . ?
 H02Q C02E H02R 109.5 . . ?

loop_
  _geom_torsion_atom_site_label_1
  _geom_torsion_atom_site_label_2
  _geom_torsion_atom_site_label_3
  _geom_torsion_atom_site_label_4
  _geom_torsion
  _geom_torsion_site_symmetry_1
  _geom_torsion_site_symmetry_2
  _geom_torsion_site_symmetry_3
  _geom_torsion_site_symmetry_4
  _geom_torsion_publ_flag
 Cu01 S007 C00H C00F -93.0(4) . . . . ?
 Cu01 S007 C00H C019 85.5(4) . . . . ?
 Cu01 S00A C00J C00P 78.9(4) . . . . ?
 Cu01 S00A C00J C00W -95.1(4) . . . . ?
 Cu01 P00C C00O C013 -60.2(4) . . . . ?
 Cu01 P00C C00O C01H 118.6(4) . . . . ?
 Cu01 P00C C00U C015 -30.1(4) . . . . ?
 Cu01 P00C C00U C01O 151.2(4) . . . . ?
 Cu01 P00C C018 C01K -16.1(4) . . . . ?
 Cu01 P00C C018 C01S 161.5(4) . . . . ?
 Cu02 S006 C00M C00L -24.5(5) . . . . ?
 Cu02 S006 C00M C014 158.8(3) . . . . ?
 Cu02 S007 C00H C00F 17.1(4) 2_667 . . . ?
 Cu02 S007 C00H C019 -164.3(3) 2_667 . . . ?
 Cu02 S009 C00Z C00X -169.9(3) . . . . ?
 Cu02 S009 C00Z C010 10.1(4) . . . . ?
 Cu03 S006 C00M C00L 165.1(3) . . . . ?
 Cu03 S006 C00M C014 -11.5(4) . . . . ?
 Cu03 S008 C00V C01F -65.5(5) . . . . ?
 Cu03 S008 C00V C023 114.6(4) . . . . ?
 Cu03 S00A C00J C00P -147.4(3) . . . . ?
 Cu03 S00A C00J C00W 38.6(4) . . . . ?
 Cu04 S007 C00H C00F 105.5(4) . . . . ?
 Cu04 S007 C00H C019 -75.9(4) . . . . ?
 Cu04 S008 C00V C01F 25.7(5) . . . . ?
 Cu04 S008 C00V C023 -154.3(4) . . . . ?
 Cu04 S009 C00Z C00X -87.6(4) 2_667 . . . ?
 Cu04 S009 C00Z C010 92.4(4) 2_667 . . . ?
 Cu04 P00B C00I C00N -40.8(4) . . . . ?
 Cu04 P00B C00I C016 136.1(4) . . . . ?
 Cu04 P00B C00K C00T 134.9(4) . . . . ?
 Cu04 P00B C00K C017 -42.2(4) . . . . ?
 Cu04 P00B C012 C01A 150.2(4) . . . . ?
 Cu04 P00B C012 C01L -29.0(4) . . . . ?
 Cu05 S006 C00M C00L -103.8(4) 2_667 . . . ?
 Cu05 S006 C00M C014 79.5(4) 2_667 . . . ?
 Cu05 S009 C00Z C00X 110.2(3) . . . . ?
 Cu05 S009 C00Z C010 -69.8(4) . . . . ?
 Cu05 S00A C00J C00P -40.8(4) . . . . ?
 Cu05 S00A C00J C00W 145.2(4) . . . . ?
 S006 C00M C014 C00S 178.1(4) . . . . ?
 S007 C00H C019 C011 -176.6(4) . . . . ?
 S008 C00V C01F C022 -178.2(4) . . . . ?
 S008 C00V C023 C02C 178.0(5) . . . . ?
 S009 C00Z C010 C01U -178.5(4) . . . . ?
 S00A C00J C00P C01D -171.3(4) . . . . ?
 S00A C00J C00W C01M 171.0(4) . . . . ?
 P00B C00I C00N C01G 178.7(4) . . . . ?
 P00B C00I C016 C01R -177.9(4) . . . . ?
 P00B C00K C00T C01B -177.3(4) . . . . ?
 P00B C00K C017 C01Q 178.8(4) . . . . ?
 P00B C012 C01A C02A -179.8(4) . . . . ?
 P00B C012 C01L C028 178.8(4) . . . . ?
 P00C C00O C013 C01X 179.5(4) . . . . ?
 P00C C00O C01H C02B -178.8(4) . . . . ?
 P00C C00U C015 C01E -177.8(4) . . . . ?
 P00C C00U C01O C01Y 177.8(4) . . . . ?
 P00C C018 C01K C01W 178.2(4) . . . . ?
 P00C C018 C01S C020 -176.9(4) . . . . ?
 C00F C00H C019 C011 2.1(7) . . . . ?
 C00G C00S C014 C00M 0.0(7) . . . . ?
 C00H C00F C01I C00Y -0.1(7) . . . . ?
 C00I P00B C00K C00T 5.7(4) . . . . ?
 C00I P00B C00K C017 -171.5(3) . . . . ?
 C00I P00B C012 C01A -77.0(4) . . . . ?
 C00I P00B C012 C01L 103.8(4) . . . . ?
 C00I C00N C01G C01Z -1.3(8) . . . . ?
 C00I C016 C01R C01Z 0.1(7) . . . . ?
 C00J C00P C01D C01C 0.0(7) . . . . ?
 C00J C00W C01M C01C 0.7(8) . . . . ?
 C00K P00B C00I C00N 82.6(4) . . . . ?
 C00K P00B C00I C016 -100.5(4) . . . . ?
 C00K P00B C012 C01A 31.0(5) . . . . ?
 C00K P00B C012 C01L -148.2(4) . . . . ?
 C00K C00T C01B C01J -0.7(7) . . . . ?
 C00K C017 C01Q C01J -2.0(7) . . . . ?
 C00L C00M C014 C00S 1.4(7) . . . . ?
 C00M C00L C00R C00G -0.3(7) . . . . ?
 C00N C00I C016 C01R -1.0(7) . . . . ?
 C00N C01G C01Z C01R 0.3(8) . . . . ?
 C00O P00C C00U C015 -154.8(4) . . . . ?
 C00O P00C C00U C01O 26.5(5) . . . . ?
 C00O P00C C018 C01K 110.5(4) . . . . ?
 C00O P00C C018 C01S -71.9(5) . . . . ?
 C00O C013 C01X C01N 0.1(8) . . . . ?
 C00O C01H C02B C01N -1.4(8) . . . . ?
 C00P C00J C00W C01M -3.0(7) . . . . ?
 C00Q C00X C00Z S009 178.0(4) . . . . ?
 C00Q C00X C00Z C010 -2.1(7) . . . . ?
 C00Q C01T C01U C010 0.9(7) . . . . ?
 C00R C00G C00S C014 -1.5(7) . . . . ?
 C00R C00L C00M S006 -177.9(4) . . . . ?
 C00R C00L C00M C014 -1.2(7) . . . . ?
 C00S C00G C00R C00L 1.7(7) . . . . ?
 C00T C00K C017 C01Q 1.5(7) . . . . ?
 C00T C01B C01J C01Q 0.3(7) . . . . ?
 C00U P00C C00O C013 64.6(4) . . . . ?
 C00U P00C C00O C01H -116.6(4) . . . . ?
 C00U P00C C018 C01K -141.2(4) . . . . ?
 C00U P00C C018 C01S 36.4(5) . . . . ?
 C00U C015 C01E C01P -0.8(8) . . . . ?
 C00U C01O C01Y C01P 0.7(8) . . . . ?
 C00V C01F C022 C024 1.2(9) . . . . ?
 C00V C023 C02C C024 -0.8(10) . . . . ?
 C00W C00J C00P C01D 2.7(7) . . . . ?
 C00X C00Q C01T C01U -1.4(7) . . . . ?
 C00X C00Q C01T C027 177.2(5) . . . . ?
 C00X C00Z C010 C01U 1.6(7) . . . . ?
 C00Y C011 C019 C00H -0.3(7) . . . . ?
 C00Z C010 C01U C01T -1.0(8) . . . . ?
 C011 C00Y C01I C00F 1.8(7) . . . . ?
 C012 P00B C00I C00N -170.9(4) . . . . ?
 C012 P00B C00I C016 6.1(5) . . . . ?
 C012 P00B C00K C00T -102.7(4) . . . . ?
 C012 P00B C00K C017 80.1(4) . . . . ?
 C012 C01A C02A C021 0.8(9) . . . . ?
 C012 C01L C028 C021 1.3(8) . . . . ?
 C013 C00O C01H C02B 0.0(7) . . . . ?
 C015 C00U C01O C01Y -0.9(8) . . . . ?
 C015 C01E C01P C01Y 0.6(8) . . . . ?
 C016 C00I C00N C01G 1.6(7) . . . . ?
 C016 C01R C01Z C01G 0.3(8) . . . . ?
 C017 C00K C00T C01B -0.2(7) . . . . ?
 C018 P00C C00O C013 172.4(4) . . . . ?
 C018 P00C C00O C01H -8.9(5) . . . . ?
 C018 P00C C00U C015 96.1(4) . . . . ?
 C018 P00C C00U C01O -82.6(4) . . . . ?
 C018 C01K C01W C01V -1.0(8) . . . . ?
 C018 C01S C020 C01V -1.2(8) . . . . ?
 C01A C012 C01L C028 -0.4(7) . . . . ?
 C01B C01J C01Q C017 1.0(8) . . . . ?
 C01D C01C C01M C00W 2.0(8) . . . . ?
 C01E C01P C01Y C01O -0.6(9) . . . . ?
 C01F C00V C023 C02C -1.9(9) . . . . ?
 C01F C022 C024 C02C -3.8(9) . . . . ?
 C01F C022 C024 C02E 177.7(6) . . . . ?
 C01H C00O C013 C01X 0.6(7) . . . . ?
 C01I C00F C00H S007 176.7(4) . . . . ?
 C01I C00F C00H C019 -1.9(7) . . . . ?
 C01I C00Y C011 C019 -1.6(7) . . . . ?
 C01K C018 C01S C020 0.7(8) . . . . ?
 C01L C012 C01A C02A -0.6(8) . . . . ?
 C01M C01C C01D C00P -2.3(7) . . . . ?
 C01O C00U C015 C01E 1.0(7) . . . . ?
 C01S C018 C01K C01W 0.4(8) . . . . ?
 C01T C00Q C00X C00Z 2.0(7) . . . . ?
 C01W C01V C020 C01S 0.6(9) . . . . ?
 C01X C01N C02B C01H 2.1(8) . . . . ?
 C020 C01V C01W C01K 0.5(9) . . . . ?
 C022 C024 C02C C023 3.6(10) . . . . ?
 C023 C00V C01F C022 1.8(8) . . . . ?
 C025 C00Y C011 C019 180.0(5) . . . . ?
 C025 C00Y C01I C00F -179.8(5) . . . . ?
 C027 C01T C01U C010 -177.7(5) . . . . ?
 C028 C021 C02A C01A 0.1(9) . . . . ?
 C029 C00G C00R C00L -176.0(5) . . . . ?
 C029 C00G C00S C014 176.2(5) . . . . ?
 C02A C021 C028 C01L -1.1(9) . . . . ?
 C02B C01N C01X C013 -1.5(8) . . . . ?
 C02D C01C C01D C00P 175.4(5) . . . . ?
 C02D C01C C01M C00W -175.7(5) . . . . ?
 C02E C024 C02C C023 -177.9(7) . . . . ?

_smtbx_masks_special_details       ?
loop_
  _smtbx_masks_void_nr
  _smtbx_masks_void_average_x
  _smtbx_masks_void_average_y
  _smtbx_masks_void_average_z
  _smtbx_masks_void_volume
  _smtbx_masks_void_count_electrons
  _smtbx_masks_void_content
 1 0.116 0.399 0.055 26.1 0.0 ?
 2 0.000 0.500 0.500 110.0 18.0 ?
 3 -0.116 0.601 -0.055 26.1 0.0 ?
 4 0.500 0.000 0.500 285.2 79.3 ?

_smtbx_masks_void_probe_radius     1.2
_smtbx_masks_void_truncation_radius  1.2
_shelx_res_file
;
TITL 1_a.res in P-1
    1.res
    created by SHELXL-2018/3 at 20:52:55 on 06-Jun-2022
REM Old TITL 1_a.res in P-1
REM SHELXT solution in P-1: R1 0.139, Rweak 0.006, Alpha 0.058
REM <I/s> 0.000 for 0 systematic absences, Orientation as input
REM Formula found by SHELXT: C75 Cu5 S8
CELL 1.54186 13.4997 16.9926 17.6327 114.461 107.878 90.363
ZERR 1 0.0009 0.0011 0.0011 0.005 0.005 0.005
LATT 1
SFAC C H Cu P S
UNIT 142 130 10 4 10

L.S. 20 0 0
PLAN  23
SIZE 0.06 0.1 0.15
CONF
BOND
list 4
MORE -1
ABIN
BOND $H
fmap 2
ACTA
OMIT -3 125
OMIT 1 -10 12
OMIT -7 -5 11
OMIT -1 -8 11
REM <olex2.extras>
REM <HklSrc "%.\\1.hkl">
REM </olex2.extras>

WGHT    0.066500
FVAR       0.24598
CU01  3    0.275207    0.585299    0.821462    11.00000    0.01985    0.01122 =
         0.02769    0.00687    0.00583    0.00329
CU02  3    0.678040    0.548856    1.078286    11.00000    0.02092    0.01344 =
         0.02537    0.00380    0.00257    0.00053
CU03  3    0.498144    0.439465    0.824392    11.00000    0.02130    0.01392 =
         0.02508    0.00634    0.00337    0.00206
CU04  3    0.281753    0.321004    0.735175    11.00000    0.02311    0.01124 =
         0.02327    0.00259    0.00533   -0.00098
CU05  3    0.487810    0.597032    1.009041    11.00000    0.01977    0.01503 =
         0.02601    0.00474    0.00487    0.00188
S006  5    0.633746    0.444496    0.940115    11.00000    0.02049    0.01239 =
         0.02125    0.00380    0.00366    0.00365
S007  5    0.209002    0.450594    0.793937    11.00000    0.01575    0.01100 =
         0.02548    0.00434    0.00182    0.00034
S008  5    0.422409    0.332929    0.688941    11.00000    0.02234    0.01375 =
         0.02255    0.00513    0.00523    0.00138
S009  5    0.627458    0.686794    1.124771    11.00000    0.02146    0.01304 =
         0.02103    0.00392    0.00261   -0.00042
S00A  5    0.449368    0.574973    0.868254    11.00000    0.01764    0.01264 =
         0.02424    0.00685    0.00273    0.00082
P00B  4    0.169140    0.196830    0.638374    11.00000    0.01990    0.01006 =
         0.02120    0.00176    0.00236   -0.00209
P00C  4    0.220565    0.704813    0.815393    11.00000    0.01967    0.01234 =
         0.02831    0.00813    0.00638    0.00451
C00F  1    0.041321    0.442182    0.851431    11.00000    0.02760    0.01764 =
         0.02360    0.00652    0.00353   -0.00178
AFIX  43
H00F  2    0.091161    0.456099    0.906784    11.00000   -1.20000
AFIX   0
C00G  1    0.784370    0.193154    0.876660    11.00000    0.03744    0.02424 =
         0.03477    0.01693    0.02319    0.01716
C00H  1    0.073554    0.432253    0.781470    11.00000    0.02171    0.01100 =
         0.02651    0.00689    0.00545    0.00001
C00I  1    0.038083    0.183209    0.644410    11.00000    0.02835    0.00626 =
         0.02509    0.00466    0.00589    0.00151
C00J  1    0.522954    0.647259    0.847836    11.00000    0.01835    0.01088 =
         0.02619    0.00519   -0.00113    0.00444
C00K  1    0.225116    0.102552    0.648682    11.00000    0.02855    0.01289 =
         0.01467    0.00141    0.00221    0.00194
C00L  1    0.790569    0.345065    0.973627    11.00000    0.02155    0.02010 =
         0.02498    0.00826    0.00689    0.00246
AFIX  43
H00L  2    0.826143    0.395010    1.025164    11.00000   -1.20000
AFIX   0
C00M  1    0.693341    0.346785    0.918146    11.00000    0.01850    0.02047 =
         0.02588    0.01081    0.01177    0.01019
C00N  1    0.029002    0.211983    0.728104    11.00000    0.02565    0.01645 =
         0.02142    0.00266    0.00038   -0.00309
AFIX  43
H00N  2    0.089358    0.236005    0.778130    11.00000   -1.20000
AFIX   0
C00O  1    0.221358    0.716121    0.716255    11.00000    0.02657    0.00813 =
         0.02892    0.00203    0.00283    0.00650
C00P  1    0.546898    0.736843    0.904502    11.00000    0.01694    0.01801 =
         0.01923    0.00482   -0.00032    0.00446
AFIX  43
H00P  2    0.532948    0.758075    0.957374    11.00000   -1.20000
AFIX   0
C00Q  1    0.765077    0.893046    1.118192    11.00000    0.03023    0.01684 =
         0.02319    0.00833   -0.00221   -0.00006
AFIX  43
H00Q  2    0.763747    0.952975    1.143063    11.00000   -1.20000
AFIX   0
C00R  1    0.834977    0.268604    0.952226    11.00000    0.01997    0.03372 =
         0.03289    0.01904    0.00923    0.01481
AFIX  43
H00R  2    0.900508    0.268337    0.989848    11.00000   -1.20000
AFIX   0
C00S  1    0.688683    0.196102    0.820997    11.00000    0.03026    0.02110 =
         0.03183    0.00828    0.01412    0.00208
AFIX  43
H00S  2    0.654114    0.146246    0.769016    11.00000   -1.20000
AFIX   0
C00T  1    0.170379    0.034974    0.651143    11.00000    0.02786    0.01343 =
         0.02627    0.00138    0.00437   -0.00208
AFIX  43
H00T  2    0.099413    0.034977    0.644857    11.00000   -1.20000
AFIX   0
C00U  1    0.300376    0.806096    0.907220    11.00000    0.02168    0.01594 =
         0.03039    0.00583    0.00988    0.00492
C00V  1    0.391642    0.385458    0.617404    11.00000    0.03228    0.01445 =
         0.02345   -0.00008    0.00389   -0.00358
C00W  1    0.548503    0.617201    0.771846    11.00000    0.02777    0.01718 =
         0.03641    0.00246    0.01414    0.00464
AFIX  43
H00W  2    0.536116    0.557498    0.734950    11.00000   -1.20000
AFIX   0
C00X  1    0.704630    0.839759    1.132506    11.00000    0.02758    0.01641 =
         0.02019    0.00288    0.00094   -0.00096
AFIX  43
H00X  2    0.661108    0.863775    1.165424    11.00000   -1.20000
AFIX   0
C00Y  1   -0.141265    0.410943    0.758431    11.00000    0.02235    0.02214 =
         0.04536    0.01724    0.01044    0.00423
C00Z  1    0.706728    0.750259    1.098898    11.00000    0.02115    0.01666 =
         0.01741    0.00360   -0.00054   -0.00006
C010  1    0.769408    0.715138    1.047574    11.00000    0.02633    0.01905 =
         0.02857    0.01135    0.00803    0.00842
AFIX  43
H010  2    0.770481    0.655159    1.023322    11.00000   -1.20000
AFIX   0
C011  1   -0.107597    0.398751    0.687908    11.00000    0.02127    0.02223 =
         0.03128    0.01100   -0.00206   -0.00069
AFIX  43
H011  2   -0.157228    0.383390    0.632132    11.00000   -1.20000
AFIX   0
C012  1    0.145446    0.169089    0.521698    11.00000    0.01443    0.02337 =
         0.02490    0.00763    0.00247    0.00144
C013  1    0.319137    0.719129    0.704417    11.00000    0.02641    0.02658 =
         0.02973    0.01306    0.00476    0.00753
AFIX  43
H013  2    0.379252    0.715933    0.745862    11.00000   -1.20000
AFIX   0
C014  1    0.642430    0.271671    0.840500    11.00000    0.02608    0.02155 =
         0.01999    0.00608    0.00423    0.00597
AFIX  43
H014  2    0.577767    0.272059    0.801859    11.00000   -1.20000
AFIX   0
C015  1    0.350493    0.806449    0.988527    11.00000    0.02046    0.01968 =
         0.03280    0.00869    0.00985    0.00311
AFIX  43
H015  2    0.345055    0.755085    0.994878    11.00000   -1.20000
AFIX   0
C016  1   -0.053340    0.149609    0.570701    11.00000    0.02174    0.01463 =
         0.02719    0.00447    0.00056    0.00153
AFIX  43
H016  2   -0.049618    0.130825    0.514188    11.00000   -1.20000
AFIX   0
C017  1    0.331867    0.101233    0.658543    11.00000    0.03524    0.01384 =
         0.02541    0.00378    0.00907    0.00332
AFIX  43
H017  2    0.370886    0.146522    0.658525    11.00000   -1.20000
AFIX   0
C018  1    0.087540    0.718407    0.818083    11.00000    0.02146    0.02254 =
         0.02362    0.00972    0.00598    0.00538
C019  1   -0.003289    0.408898    0.699058    11.00000    0.02172    0.01942 =
         0.02694    0.00782    0.00594    0.00199
AFIX  43
H019  2    0.017082    0.400056    0.650660    11.00000   -1.20000
AFIX   0
C01A  1    0.120849    0.083269    0.456184    11.00000    0.03400    0.01739 =
         0.02665    0.00102    0.00959   -0.00069
AFIX  43
H01A  2    0.115660    0.037225    0.470990    11.00000   -1.20000
AFIX   0
C01B  1    0.219274   -0.032724    0.662794    11.00000    0.04299    0.01596 =
         0.02275    0.00631    0.00323   -0.00384
AFIX  43
H01B  2    0.181552   -0.077283    0.664950    11.00000   -1.20000
AFIX   0
C01C  1    0.613174    0.764351    0.803540    11.00000    0.01774    0.02895 =
         0.04903    0.02265    0.00976    0.00475
C01D  1    0.590737    0.793200    0.882317    11.00000    0.02215    0.01030 =
         0.04229    0.00844    0.00331    0.00319
AFIX  43
H01D  2    0.606146    0.852569    0.920750    11.00000   -1.20000
AFIX   0
C01E  1    0.408791    0.882612    1.060710    11.00000    0.03010    0.02998 =
         0.02361    0.00919    0.00655    0.00335
AFIX  43
H01E  2    0.441441    0.882331    1.115324    11.00000   -1.20000
AFIX   0
C01F  1    0.318733    0.443388    0.618753    11.00000    0.05046    0.01553 =
         0.03041    0.00502    0.01000    0.00849
AFIX  43
H01F  2    0.284653    0.457489    0.660160    11.00000   -1.20000
AFIX   0
C01G  1   -0.066407    0.205624    0.738067    11.00000    0.03854    0.02661 =
         0.03405    0.01042    0.01807    0.00469
AFIX  43
H01G  2   -0.070426    0.224160    0.794461    11.00000   -1.20000
AFIX   0
C01H  1    0.133621    0.720023    0.654481    11.00000    0.02521    0.02631 =
         0.03945    0.01141    0.00656    0.00485
AFIX  43
H01H  2    0.068508    0.718062    0.661912    11.00000   -1.20000
AFIX   0
C01I  1   -0.065864    0.431444    0.839606    11.00000    0.03392    0.02552 =
         0.03652    0.01398    0.01742    0.00583
AFIX  43
H01I  2   -0.086619    0.438254    0.887340    11.00000   -1.20000
AFIX   0
C01J  1    0.324929   -0.033543    0.671222    11.00000    0.04752    0.01527 =
         0.02888    0.00879    0.00286    0.00997
AFIX  43
H01J  2    0.358554   -0.078708    0.678789    11.00000   -1.20000
AFIX   0
C01K  1    0.021416    0.645418    0.800947    11.00000    0.02448    0.02048 =
         0.04317    0.01201    0.00638    0.00278
AFIX  43
H01K  2    0.045250    0.591654    0.787003    11.00000   -1.20000
AFIX   0
C01L  1    0.153759    0.237165    0.497849    11.00000    0.02416    0.02235 =
         0.03646    0.01316    0.00599    0.00381
AFIX  43
H01L  2    0.169704    0.294964    0.540713    11.00000   -1.20000
AFIX   0
C01M  1    0.592675    0.675234    0.749671    11.00000    0.03918    0.03748 =
         0.03664    0.01817    0.02537    0.01205
AFIX  43
H01M  2    0.608702    0.653739    0.697722    11.00000   -1.20000
AFIX   0
C01N  1    0.237940    0.731781    0.569516    11.00000    0.06066    0.01538 =
         0.02462    0.00796    0.01303    0.00493
AFIX  43
H01N  2    0.243200    0.738301    0.520998    11.00000   -1.20000
AFIX   0
C01O  1    0.310538    0.883332    0.898274    11.00000    0.03068    0.02489 =
         0.03161    0.01381    0.00553    0.00643
AFIX  43
H01O  2    0.278046    0.883757    0.843706    11.00000   -1.20000
AFIX   0
C01P  1    0.418413    0.958968    1.051545    11.00000    0.03135    0.02223 =
         0.04263    0.00383    0.01015   -0.00014
AFIX  43
H01P  2    0.458084    1.009946    1.099781    11.00000   -1.20000
AFIX   0
C01Q  1    0.378966    0.032953    0.668253    11.00000    0.02966    0.02609 =
         0.03520    0.00430    0.00585    0.01103
AFIX  43
H01Q  2    0.449415    0.031875    0.672932    11.00000   -1.20000
AFIX   0
C01R  1   -0.151324    0.144106    0.581805    11.00000    0.02131    0.02069 =
         0.03318    0.00933   -0.00117   -0.00042
AFIX  43
H01R  2   -0.212490    0.121524    0.532435    11.00000   -1.20000
AFIX   0
C01S  1    0.050202    0.797974    0.839332    11.00000    0.03335    0.02197 =
         0.04869    0.01613    0.01687    0.00661
AFIX  43
H01S  2    0.093029    0.847326    0.850378    11.00000   -1.20000
AFIX   0
C01T  1    0.829405    0.859050    1.066504    11.00000    0.02520    0.03222 =
         0.03099    0.01951   -0.00275   -0.00518
C01U  1    0.830577    0.768927    1.032151    11.00000    0.03035    0.03328 =
         0.03178    0.01683    0.01080    0.01016
AFIX  43
H01U  2    0.873095    0.744539    0.998351    11.00000   -1.20000
AFIX   0
C01V  1   -0.114381    0.732363    0.826579    11.00000    0.02650    0.04608 =
         0.04896    0.02493    0.01801    0.01454
AFIX  43
H01V  2   -0.181840    0.737296    0.829471    11.00000   -1.20000
AFIX   0
C01W  1   -0.078928    0.651862    0.804394    11.00000    0.02974    0.03243 =
         0.05776    0.02035    0.01002   -0.00142
AFIX  43
H01W  2   -0.122862    0.602481    0.791911    11.00000   -1.20000
AFIX   0
C01X  1    0.326179    0.726813    0.631463    11.00000    0.03888    0.02494 =
         0.03364    0.00963    0.01669    0.00376
AFIX  43
H01X  2    0.391231    0.728671    0.623908    11.00000   -1.20000
AFIX   0
C01Y  1    0.368882    0.959336    0.970449    11.00000    0.03953    0.01531 =
         0.04569    0.01080    0.00357    0.00091
AFIX  43
H01Y  2    0.374767    1.010800    0.964349    11.00000   -1.20000
AFIX   0
C01Z  1   -0.157550    0.171634    0.664488    11.00000    0.02649    0.02242 =
         0.04310    0.00982    0.01465    0.00189
AFIX  43
H01Z  2   -0.222674    0.167604    0.671434    11.00000   -1.20000
AFIX   0
C020  1   -0.048651    0.804665    0.844214    11.00000    0.03928    0.03518 =
         0.05284    0.02819    0.02614    0.02258
AFIX  43
H020  2   -0.071821    0.858735    0.859642    11.00000   -1.20000
AFIX   0
C021  1    0.112529    0.133025    0.345907    11.00000    0.03371    0.05569 =
         0.02788    0.01992    0.00687    0.00742
AFIX  43
H021  2    0.101000    0.120818    0.287099    11.00000   -1.20000
AFIX   0
C022  1    0.296224    0.479976    0.560404    11.00000    0.06476    0.01791 =
         0.02766    0.00423    0.01134    0.01144
AFIX  43
H022  2    0.248128    0.519171    0.564095    11.00000   -1.20000
AFIX   0
C023  1    0.442294    0.368464    0.556529    11.00000    0.04301    0.04785 =
         0.04168    0.02135    0.01239    0.01023
AFIX  43
H023  2    0.492994    0.331565    0.554775    11.00000   -1.20000
AFIX   0
C024  1    0.341665    0.460959    0.497605    11.00000    0.05970    0.03638 =
         0.03274    0.01964    0.00815    0.00450
C025  1   -0.258637    0.399053    0.743311    11.00000    0.02619    0.05820 =
         0.06682    0.03567    0.02004    0.00669
AFIX 137
H02A  2   -0.296871    0.405972    0.691269    11.00000   -1.50000
H02B  2   -0.272313    0.442107    0.793645    11.00000   -1.50000
H02C  2   -0.280793    0.341579    0.735478    11.00000   -1.50000
AFIX   0
C027  1    0.891476    0.918577    1.048306    11.00000    0.04018    0.05006 =
         0.05507    0.03210    0.01499   -0.00093
AFIX 137
H02D  2    0.844038    0.942621    1.013586    11.00000   -1.50000
H02E  2    0.935152    0.886012    1.016331    11.00000   -1.50000
H02F  2    0.934951    0.965182    1.103358    11.00000   -1.50000
AFIX   0
C028  1    0.138229    0.218431    0.410373    11.00000    0.03844    0.05169 =
         0.04984    0.03733    0.01549    0.01044
AFIX  43
H028  2    0.145180    0.263788    0.394959    11.00000   -1.20000
AFIX   0
C029  1    0.829193    0.108284    0.856205    11.00000    0.05315    0.03241 =
         0.06052    0.02187    0.02712    0.02783
AFIX 137
H02G  2    0.900563    0.118115    0.858912    11.00000   -1.50000
H02H  2    0.787708    0.065511    0.797888    11.00000   -1.50000
H02I  2    0.827739    0.087390    0.898840    11.00000   -1.50000
AFIX   0
C02A  1    0.104115    0.066297    0.369182    11.00000    0.04253    0.03917 =
         0.02946    0.00222    0.00987    0.00374
AFIX  43
H02J  2    0.086879    0.008735    0.325734    11.00000   -1.20000
AFIX   0
C02B  1    0.141068    0.726897    0.580690    11.00000    0.04211    0.03209 =
         0.03990    0.01809    0.00166    0.00512
AFIX  43
H02K  2    0.080616    0.728247    0.538312    11.00000   -1.20000
AFIX   0
C02C  1    0.418265    0.405933    0.497910    11.00000    0.05739    0.07174 =
         0.04189    0.03525    0.02287    0.01633
AFIX  43
H02L  2    0.453926    0.394210    0.457812    11.00000   -1.20000
AFIX   0
C02D  1    0.654004    0.828778    0.777659    11.00000    0.04351    0.04923 =
         0.07762    0.04330    0.03213    0.01411
AFIX 137
H02M  2    0.598481    0.859400    0.760363    11.00000   -1.50000
H02N  2    0.678305    0.798038    0.728957    11.00000   -1.50000
H02O  2    0.711235    0.869938    0.827171    11.00000   -1.50000
AFIX   0
C02E  1    0.312796    0.499469    0.431570    11.00000    0.11310    0.06188 =
         0.04427    0.03358    0.03182    0.02756
AFIX 137
H02P  2    0.250861    0.464433    0.382773    11.00000   -1.50000
H02Q  2    0.369982    0.500306    0.410176    11.00000   -1.50000
H02R  2    0.299236    0.558091    0.459883    11.00000   -1.50000
AFIX   0
HKLF 4


REM  1_a.res in P-1
REM wR2 = 0.1177, GooF = S = 0.918, Restrained GooF = 0.918 for all data
REM R1 = 0.0464 for 7337 Fo > 4sig(Fo) and 0.0753 for all 10837 data
REM 753 parameters refined using 0 restraints

END

WGHT      0.0665      0.0000

REM Highest difference peak  0.723,  deepest hole -0.421,  1-sigma level  0.102
Q1    1   0.4700  0.5930  0.9360  11.00000  0.05    0.72
Q2    1   0.5100  0.5781  1.0559  11.00000  0.05    0.67
Q3    1   0.3595  0.5828  0.8540  11.00000  0.05    0.66
Q4    1   0.6665  0.5033  1.0109  11.00000  0.05    0.65
Q5    1   0.2781  0.3599  0.7948  11.00000  0.05    0.62
Q6    1   0.5371  0.4372  0.8919  11.00000  0.05    0.61
Q7    1   0.2323  0.6518  0.8218  11.00000  0.05    0.60
Q8    1   0.1984  0.4366  0.7345  11.00000  0.05    0.58
Q9    1   0.2225  0.7212  0.7686  11.00000  0.05    0.56
Q10   1   0.5018  0.4444  0.7683  11.00000  0.05    0.55
Q11   1   0.7066  0.5261  1.1275  11.00000  0.05    0.55
Q12   1   0.6663  0.6845  1.1886  11.00000  0.05    0.55
Q13   1   0.2596  0.2762  0.7541  11.00000  0.05    0.54
Q14   1   0.5937  0.4458  0.8805  11.00000  0.05    0.54
Q15   1   0.2175  0.2411  0.7065  11.00000  0.05    0.51
Q16   1   0.5007  0.6462  1.0655  11.00000  0.05    0.51
Q17   1   0.4189  0.4303  0.8153  11.00000  0.05    0.51
Q18   1   0.4112  0.3343  0.6380  11.00000  0.05    0.50
Q19   1   0.6801  0.5624  1.1391  11.00000  0.05    0.49
Q20   1   0.4296  0.6002  0.8178  11.00000  0.05    0.49
Q21   1   0.2717  0.5574  0.8703  11.00000  0.05    0.47
Q22   1   0.5994  0.5378  1.0403  11.00000  0.05    0.45
Q23   1   0.6224  0.4393  0.9963  11.00000  0.05    0.45
;
_shelx_res_checksum                96272
_shelx_hkl_file
;
   0   8   4   34.70   11.63
   1   2  14   19.46   12.40
   1   8   0 2763.50   43.33
   1   8   7   20.63   14.40
   2   9   0   12.75   13.08
   3  10   1  166.89   17.02
   3  10   3   74.14   16.87
   4  10  -1   18.42   12.50
   4  10   4   -5.16   14.37
   5   8   8   54.74   14.54
   5  10  -2   39.56   13.04
   6   9   6    1.74   14.41
   8   6   9    8.75    8.79
   8  10  -2   14.70   13.67
   8  10   1  127.02   19.51
  10   9   1    3.17   14.26
  -2   2  11  -10.03   10.85
  -2   3  10    2.83    9.87
  -2   4   8  420.58   19.63
  -1   5   9   69.28   14.65
   0   1  14    7.59   11.47
   0   7   7   -2.43   13.85
   2   7   9   -6.75   15.53
   2   9   5   94.12   16.24
   3   8   8   -0.55   13.14
   3   9   6   41.70   15.79
   4   8   8   -0.55   12.40
   4   9   6   -4.45   16.81
   5   9   6   -9.09   15.36
   6   7   9  103.43   13.15
   6  10   3 1309.63   41.55
   7   8   7   25.39   12.05
   7   9   5    2.17   14.84
   7  10  -2  237.27   21.50
   8   5  10    2.91    6.72
   8  10  -1   11.81   16.84
   8  10   0   -0.43   17.12
   9   6   8   40.10   10.06
   9   9   3   -2.07   11.18
  10   9  -1    2.33   15.47
  10   9   0   27.55   15.42
  11   8   1   -4.69   13.15
  -2   4   7  421.17   18.87
  -1   1  13   -1.87   10.76
  -1   6   4  338.38   17.21
  -1   6   5  325.91   18.86
  -1   6   6  660.58   23.68
   0   7   2   29.71    9.78
   1   3  13   32.03   11.85
   1   4  12   -3.31   13.56
   1   5  11   16.20   13.03
   1   7   8   57.59   17.25
   1   8   1   32.03   10.35
   1   8   6    5.61   13.31
   2   2  14  133.26   15.21
   2   8   7   24.28   14.83
   2   9   1  390.54   20.23
   2   9   4   56.69   15.23
   3   2  14    2.97   10.95
   3   9  -1  344.48   18.71
   4  10   1   76.25   15.18
   4  10   2   19.69   14.01
   5   3  13   -1.96    9.90
   5   7   9   65.24   15.48
   5  10  -1   33.47   13.30
   5  10   3   83.86   17.54
   6   5  11   -0.32    8.92
   6   6  10    3.22    9.33
   7  10  -1   39.08   17.79
   7  10   1  115.07   20.75
   8   8   6    8.52   10.68
  11   8   0   -2.62   13.42
  -2   3   9  693.38   23.25
  -1   2  12   10.85   12.71
  -1   4  10  461.66   21.60
   0   2  13   18.11   13.10
   0   5  10   11.63   11.68
   1   8   2  592.66   23.93
   1   8   5   13.46   11.83
   2   3  13 1027.85   30.90
   2   6  10   21.41   13.57
   2   9   2  383.69   21.12
   2   9   3  142.06   16.08
   3   7   9   10.06   13.42
   4   7   9   18.65   12.99
   4   9  -2 1080.72   28.58
   5   6  10   75.73   15.29
   5  10   0   74.59   15.21
   5  10   2   69.29   17.28
   6   8   7   48.74   13.58
   6   9   5   -4.19   13.60
   6  10  -1  282.91   21.25
   7   7   8   77.29   12.75
   7  10   0  112.32   17.62
  10   8   3   49.97   12.37
  -2   2  10   70.98   12.71
  -1   3  11  144.86   14.40
  -1   5   8    9.87   10.96
   0   3  12   -0.12   13.47
   0   4  11   12.34   11.03
   0   6   8   68.21   14.02
   0   7   3  418.24   19.00
   0   7   4   11.57   10.65
   0   7   5   21.07   11.34
   1   6   9  110.99   18.74
   1   8   3   -2.72   10.06
   1   8   4   -4.61   10.73
   2   4  12  148.47   17.96
   2   8   6  253.84   23.08
   3   0  15   15.06   11.23
   3   3  13  455.91   22.24
   3   8   7    4.41   14.34
   3   9   4   10.49   13.36
   4   6  10   -7.21   14.23
   4   8   7    0.23   16.60
   4   9   5    8.16   14.92
   5   5  11   -2.50    9.98
   5   8   7   -7.53   12.32
   5   9   5   29.02   15.24
   6   9  -3  344.47   20.16
   7   3  12   38.37    8.86
   7   6   9   10.09   10.91
   7   9   4   12.90   13.80
   8   7   7    4.26   11.26
   8   9  -3  119.72   17.19
   9   7   6  105.50   15.00
   9   9  -2   30.12   16.21
   9   9   1   11.93   16.34
  11   7   3   24.98   12.60
  -2   3   8   20.32    9.90
   1   1  14    4.59   13.10
   1   7   7    0.83   11.72
   2   7   8   25.16   14.72
   2   8   0   33.63   11.27
   3   4  12  585.81   25.11
   3   9   1  154.05   15.70
   3   9   2  229.37   20.23
   3   9   3   44.24   13.84
   4   9  -1   79.48   15.62
   4   9   4   42.11   18.48
   5   9  -2  172.85   17.62
   6   7   8  155.30   16.14
   7   4  11   10.74    8.95
   7   5  10   26.15    9.70
   7   8   6    1.55   12.21
   8   8   5    7.57   14.26
   9   9  -1    5.55   16.17
   9   9   0   -0.13   16.00
  10   8   2   -1.21   14.87
  -1   4   9   43.92   11.98
   0   6   7   -8.87   10.05
   2   8   5  100.76   15.58
   3   7   8    1.98   13.90
   3   8   6  351.30   23.36
   5   1  14   47.67   10.72
   5   7   8   11.98   15.62
   5   9   4  205.34   20.29
   6   2  13   -1.42    8.42
   6   8   6   57.17   17.92
   7   9   3  819.48   33.17
   8   6   8   10.33    9.81
   8   9   2  271.69   22.59
   9   6   7   46.51   13.07
  10   6   6   39.45   10.54
  11   7   2   -1.08   13.55
  12   6   2  175.04   15.16
  -2   2   9    9.60    9.36
  -1   1  12    4.70   11.77
  -1   3  10  193.05   16.70
   0   1  13  137.32   15.44
   1   3  12    4.73   13.83
   1   4  11   10.03   12.68
   1   6   8   28.82   15.93
   1   7   6   82.35   13.84
   2   6   9   13.77   12.69
   2   7   7  581.12   28.55
   2   8   1  256.55   17.37
   3   8  -1  130.97   13.17
   4   1  14    4.54   11.61
   4   7   8   -1.31   13.58
   4   8   6   68.30   16.74
   4   9   1   -7.36   14.55
   4   9   2   97.85   18.14
   4   9   3   -8.30   13.89
   5   8  -3  730.78   24.05
   5   8   6   32.68   15.47
   5   9  -1  195.72   19.23
   5   9   3   -1.46   16.44
   6   3  12   42.90   11.65
   6   6   9  213.65   17.85
   6   9  -2   84.51   14.73
   6   9   3  216.18   23.60
   7   7   7   78.81   14.46
   8   3  11   98.75   10.88
   8   4  10   31.78   10.74
   8   5   9   17.26    9.26
   8   9  -1   20.88   17.21
   8   9   0    1.39   17.07
   8   9   1    1.33   14.25
   9   8   3   71.95   17.74
  10   8   1   -2.06   15.38
  -2   1  10   -4.23    9.21
   0   2  12   92.09   15.14
   0   3  11   40.55   15.01
   0   6   5  890.18   27.49
   1   7   2  188.69   14.02
   1   7   5   -6.95   10.10
   2   8   2  150.90   14.69
   2   8   3   80.37   13.28
   3   1  14   53.29   12.36
   3   6   9   52.73   14.35
   3   8   5    8.62   12.99
   4   6   9   -3.68   15.80
   5   2  13    4.96   11.99
   5   6   9   22.77   13.31
   5   9   0  115.24   18.60
   5   9   2   29.84   17.86
   6   0  14   81.87   11.23
   6   4  11  107.51   13.50
   6   5  10   35.93   12.15
   6   9  -1  776.11   30.29
   7   8   5   53.33   15.36
   7   9  -1  554.32   27.93
   8   7   6   -0.26   14.49
   8   8   4    9.65   13.82
   9   3  10    8.53    8.48
   9   5   8    6.58    9.49
   9   7   5   37.30   14.57
  10   5   7   -6.87    8.95
  10   8  -1   45.59   16.88
  10   8   0    8.45   15.84
  11   6   4    6.68    9.97
  11   7   1   32.99   15.22
  12   6   1    8.86   12.83
   0   6   4   84.72   11.66
   1   0  14   -0.56   11.98
   1   7   3  212.01   15.73
   1   7   4  226.87   16.80
   2   2  13  294.44   19.05
   2   3  12  180.38   18.98
   3  -1  15   10.94   11.95
   3   5  10   -1.38   15.25
   3   7   7  710.34   30.69
   4  -1  15    1.08   10.84
   4   2  13   42.02   13.54
   4   8   5  201.73   22.39
   5   5  10    4.41   14.52
   6   7   7   13.50   13.04
   6   8   5   19.19   15.10
   7   6   8  100.71   14.15
   7   9   0   50.87   15.81
   7   9   1   24.84   14.52
   9   4   9   23.60    8.49
   9   8   2   69.41   18.10
  10   4   8   32.03    9.40
  11   7   0    6.66   17.19
  -1   3   9    8.62   11.67
  -1   4   7 1229.95   29.13
   1   6   7   52.40   13.04
   2   7   6   19.00   12.53
   3   8   1   65.32   15.04
   3   8   3  178.01   18.51
   3   8   4  271.48   20.16
   4   5  10   27.37   13.86
   4   7   7   27.42   13.97
   5   4  11   -6.73   10.87
   5   7   7    5.49   13.13
   5   8   5    0.72   14.39
   6   8  -3   -3.10   12.09
   7   2  12   15.02    9.43
   7   5   9   46.92   13.48
   7   8   4   26.45   17.91
   8   6   7   -7.07   13.65
   8   8  -3   19.93   14.74
  10   7   3    6.65   12.11
  11   7  -1   75.01   16.63
  -1   2  10   77.53   13.31
   0   4   9   17.43   10.55
   0   5   7    4.68   11.10
   1   1  13    3.25   13.05
   1   4  10    6.99   12.60
   2   7   5  185.26   16.85
   3   8   2    5.21   11.64
   4   8  -1   67.97   11.63
   4   8   4    3.19   13.59
   5   0  14    8.97   11.00
   5   8  -2  156.80   15.84
   6   1  13   11.87   11.49
   6   6   8   21.47   12.99
   6   8   4   67.17   19.47
   7   3  11   -6.95    8.98
   7   4  10  135.25   14.62
   7   7   6   39.54   14.66
   7   8  -3   18.71   13.33
   8   1  12   23.44    9.71
   8   7   5   52.71   17.39
   9   6   6  190.24   17.15
   9   8  -2    7.18   13.59
   9   8  -1    5.74   16.16
   9   8   0   59.54   18.63
   9   8   1   36.97   14.84
  11   5   5   -0.02    9.81
  11   6   3   44.89   14.76
  12   5   3   43.10   11.39
  -1   1  11  146.86   14.48
  -1   3   8  379.87   18.56
   0   3  10  -11.90   13.06
   0   5   6 2176.42   39.81
   1   2  12   17.01   14.20
   1   3  11    6.99   11.91
   1   5   8    6.11   13.05
   1   6   6   72.78   12.44
   2   0  14    2.63   11.41
   2   7   1   59.63   11.18
   2   7   4    7.66   13.18
   3   6   8  102.84   17.03
   3   7   6  553.33   26.75
   4   6   8   77.83   18.45
   5  -2  15    3.46   10.06
   5   6   8   -1.19   13.67
   5   8   4   75.71   16.88
   6   7   6   -6.65   16.53
   7   8   3  205.01   23.22
   8   5   8   10.45   10.76
  10   5   6  -13.24   11.99
  10   7   2   39.71   16.32
   0   1  12   70.35   14.05
   0   2  11   71.86   14.39
   1   6   5  137.10   13.92
   2   1  13    2.25   13.47
   2   6   7  329.31   21.43
   2   7   2    3.81    9.71
   2   7   3   28.29   10.66
   3   0  14   13.40   11.01
   3   5   9    9.33   15.28
   4   0  14    0.37    9.98
   4   7   6  574.17   27.75
   4   8   2  249.27   18.68
   5   7   6    6.83   13.34
   5   8  -1  121.07   16.27
   5   8   3   23.30   13.42
   6   2  12    3.54    9.70
   6   4  10   42.37   15.40
   6   5   9   15.58   12.68
   6   8  -2   83.71   13.54
   6   8   3   45.80   14.96
   7   6   7    1.88   12.63
   7   8  -2  191.04   18.84
   8   2  11    1.00    9.64
   8   3  10   26.62   11.83
   8   4   9   27.18   11.99
   8   8  -2  260.75   19.21
   8   8   1    7.81   17.55
   9   1  11   43.60   10.06
   9   5   7    6.01   11.13
  12   5   2  122.41   15.88
   1  -1  14   39.97   12.71
   1   6   3   49.91   10.03
   1   6   4  162.58   13.60
   2   2  12   39.65   15.09
   2   3  11  180.20   19.30
   3  -2  15   67.82   13.42
   3   6   7 1000.61   35.16
   3   7   5    6.52   11.86
   4  -2  15   -5.51   11.51
   4   5   9  103.79   16.69
   5   1  13    5.74   10.32
   5   5   9   10.74   13.43
   5   8   0  266.51   20.23
   5   8   2   76.72   14.86
   6  -1  14    7.00    9.39
   6   3  11   65.63   13.33
   6   8   2   11.61   16.08
   7   7   5   50.49   15.99
   8   6   6  153.19   19.67
   8   7   4   22.10   17.05
   8   8  -1  127.40   17.84
   8   8   0    1.38   14.27
   9   4   8   18.38   12.54
   9   6   5  241.83   21.13
  10   1  10   15.95    8.66
  10   4   7   26.00   12.89
  11   2   8    4.77    8.95
  11   3   7   -4.04    9.50
  11   6   2    2.73   12.13
  12   4   4   -0.19   10.92
  -1   2   9  104.54   11.73
   1   5   7  112.00   13.55
   2   5   8  256.12   19.57
   2   6   6   -1.01   10.35
   3   1  13    1.66   10.95
   3   2  12  197.67   19.36
   3   4  10   59.32   14.92
   3   7   4  226.58   17.67
   4   1  13   15.81   11.44
   4   4  10   74.90   16.87
   4   6   7  322.96   24.37
   4   7   5  411.55   23.90
   5   3  11   -5.55   14.08
   5   4  10    2.92   12.67
   5   7   5  371.68   25.38
   6   6   7   21.25   14.59
   6   7   5    4.58   14.66
   6   8  -1  252.52   18.48
   6   8   0  272.79   20.93
   7  -2  14   -3.70    8.89
   7   5   8    0.91   11.30
   7   8  -1  279.69   20.12
   7   8   0  160.19   20.09
   7   8   1    7.28   13.14
   9   2  10   11.95    8.42
   9   3   9  110.89   12.87
  10   2   9    8.19    9.09
  10   3   8   47.19   12.25
  10   7  -1    6.95   15.65
  10   7   0   60.43   15.93
  11   5   4    6.56   10.98
  11   6   1    2.36   15.10
  -1   1  10  257.38   15.82
   0  -1  13    0.92   11.02
   0   3   9  228.13   16.06
   1   0  13   60.21   14.30
   1   3  10   76.37   13.15
   2  -1  14   -2.45   12.82
   3   7   1   81.99   12.60
   3   7   2   78.06   14.47
   3   7   3   71.89   13.28
   5  -1  14   -1.58   11.48
   5   6   7   20.30   14.76
   7   1  12   -9.61    9.23
   7   4   9   64.81   15.65
   7   7   4  100.31   19.08
   8   5   7  168.91   19.60
   9   7   2   18.28   14.70
  10   5   5   51.56   14.98
  12   3   5    4.89   10.65
  12   5   1  227.82   19.02
   1   1  12   55.86   12.73
   1   2  11   51.41   13.04
   1   5   6    3.12   10.00
   2   4   9  144.95   18.07
   2   6   5   76.33   13.36
   3  -1  14   18.18   13.18
   3   5   8  531.31   25.89
   3   6   6  103.54   14.86
   4   7   4   28.30   12.72
   5  -3  15   10.54   11.11
   5   7   4   35.15   16.38
   6   0  13   15.26   10.58
   6   5   8   13.23   13.85
   6   7   4   33.45   17.84
   7   2  11   -3.30   10.26
   7   3  10   91.74   14.55
   7   6   6   58.77   15.75
   7   7  -3   -3.65   12.21
   8   0  12   40.40   10.15
   8   7  -3    4.43   13.20
   9  -1  12   50.79    9.12
   9   5   6  294.87   20.73
   9   7  -2   52.96   16.60
  11   6  -1   14.70   15.01
  11   6   0   51.67   15.07
  12   4   3   -0.81   12.75
  12   5   0  212.51   18.85
   1  -2  14   -3.58   11.09
   1   4   8   -2.31   10.17
   2   0  13   43.05   14.46
   2   5   7   57.81   12.29
   2   6   4   50.32   11.09
   3  -3  15   61.16   13.46
   4  -3  15    3.54   11.59
   4   5   8   20.28   13.92
   4   6   6  819.00   31.30
   4   7   3  121.66   14.83
   5   5   8   35.34   14.75
   6  -4  15   16.07    9.43
   6   1  12   60.84   14.36
   6   4   9   26.01   13.86
   6   6   6   14.21   13.24
   7   7   3    9.36   17.42
   8   1  11    7.06   12.06
   8   4   8   12.57   11.53
   8   6   5   -9.97   13.58
   9   6   4   19.31   14.05
   9   7  -1  142.15   19.71
   9   7   0   -8.40   16.18
  11   5   3   -7.09   11.16
  13   2   4   -8.79    9.96
  13   3   2   22.93   12.72
   0   3   8   14.18    9.79
   1   5   4   77.20   11.95
   1   5   5  889.64   25.53
   2   1  12    2.52   13.31
   2   2  11   -8.19   13.73
   2   6   3   22.97    9.61
   3   4   9   20.88   13.30
   3   6   5   13.33   11.24
   4   4   9   40.60   16.09
   4   7   1   91.75   13.47
   4   7   2   71.07   12.48
   5   0  13   41.76   12.60
   5   4   9   34.13   15.72
   5   6   6  248.84   21.00
   5   7   3    8.35   11.69
   6  -2  14    0.48    9.82
   6   2  11   10.31   11.74
   6   3  10  108.74   15.86
   6   7  -2   23.98   12.71
   6   7   3  245.43   20.11
   7   5   7  151.26   18.42
   8   2  10   23.70   11.04
   8   3   9   -9.78    9.77
   8   7  -2   10.76   14.31
   9   0  11   29.57   10.80
   9   4   7   55.96   13.77
  10   4   6   37.24   12.50
  10   6   2   10.21   13.70
  11   3   6   16.27   12.35
   1  -1  13   31.69   12.95
   2   5   6   56.90   13.63
   3   0  13    5.16   11.21
   3   5   7  557.67   24.94
   4   0  13   12.88   11.36
   5   2  11  109.64   17.38
   5   3  10   49.13   16.86
   5   7  -1   59.95   11.93
   5   7   2  164.09   16.14
   6   5   7   18.39   16.94
   7  -3  14    8.39    8.62
   7   6   5   17.87   14.72
   7   7  -2   55.76   14.52
   8   5   6   44.84   16.94
   8   6   4   37.64   16.74
   8   7  -1  336.67   22.30
   8   7   0    4.28   16.03
   8   7   1   42.94   15.22
   9   1  10    4.48   10.83
   9   3   8  248.20   18.21
  10   0  10   98.94   10.74
  10   3   7  325.20   20.91
  10   6   1    7.84   16.51
  11   0   9    8.04    7.67
  11   1   8    8.09   10.09
  11   2   7   91.36   13.78
  11   5   2  179.57   19.79
  12   3   4   -2.85   12.15
  12   4   2   20.77   14.21
  -1   0  10   14.67    9.31
   0   2   9   15.77    9.56
   1   2  10   28.02   12.25
   2  -2  14    8.41   12.32
   3   1  12   20.06   12.61
   3   6   4   21.56   11.30
   4   1  12    1.76   13.44
   4   3  10   18.05   13.09
   4   5   7  494.69   25.24
   4   6   5    5.09   11.45
   5  -4  15   -1.32   10.53
   5   5   7   36.58   14.53
   5   6   5  294.15   20.80
   5   7   0  326.03   18.42
   6   6   5  117.20   16.77
   6   7  -1  180.94   15.52
   6   7   2   -4.73   11.34
   7   0  12   14.24   10.71
   7   4   8  151.75   17.48
   7   7  -1  281.81   20.32
   7   7   0  376.08   23.12
   7   7   1    4.12   12.37
   9   2   9   84.03   12.38
   9   5   5   17.38   13.71
  10   1   9    6.06    8.72
  10   2   8  144.42   14.34
  10   6  -2   14.59   14.57
  10   6   0   17.29   16.59
  11   4   4   29.76   12.63
  13   3   1   22.89   13.55
   0   1  10  103.91   13.44
   1   0  12   91.75   12.77
   1   1  11   78.24   12.63
   2   5   5  231.17   17.10
   3  -2  14    2.56   12.17
   3   4   8   88.95   16.45
   3   6   3   90.52   12.73
   4  -4  15    2.33   13.32
   4  -2  14    7.59   12.98
   6  -5  15  167.58   13.28
   6   4   8    3.44   15.85
   6   7   0  339.64   19.94
   7   1  11    2.90   11.02
   7   2  10  -11.78   13.51
   7   3   9   15.24   12.69
   7   5   6   19.72   16.77
   7   6   4   61.62   17.46
   8  -1  12   20.47   10.79
   8   4   7  164.81   20.04
   9  -2  12   12.68    8.01
   9   6   2  365.22   25.25
  10   4   5   88.96   17.00
  10   6  -1   59.60   15.79
  11   5   1  196.04   20.27
  12   4   1  293.12   20.61
  13   2   3    9.91   11.58
   0   0  11  392.42   17.34
   1   4   6  525.74   20.44
   2  -1  13   41.31   13.75
   3   5   6   60.78   12.38
   3   6   2   -5.39    8.83
   4   4   8   47.79   15.93
   4   6   4   29.30   11.34
   5   4   8    5.66   15.52
   6  -3  14   24.93   11.92
   6   6   4  123.18   19.10
   8   5   5   55.48   17.77
   8   6   3  333.56   23.23
   9   4   6   25.34   13.56
  10  -2  11   -2.49    8.77
  10   5   3  102.20   17.03
  11   5   0    3.86   15.19
   0   2   8  467.47   17.89
   2   0  12    6.74   13.30
   2   1  11    5.22   12.62
   2   4   7   -3.05    9.23
   2   5   4   12.41    8.84
   3  -1  13   41.54   14.07
   3   3   9   18.46   13.91
   4   5   6  659.80   26.60
   4   6   3   94.10   12.92
   5  -1  13  227.66   17.16
   5   5   6  161.08   19.13
   6   1  11  188.97   19.13
   6   2  10  262.00   21.66
   6   3   9    9.53   13.26
   6   5   6   11.90   13.78
   7  -4  14   59.06   11.42
   7   6   3  129.72   19.52
   8   0  11    9.51   10.50
   8   1  10   20.43   13.31
   8   2   9  253.33   20.24
   8   3   8   69.24   14.28
   8   6  -3  128.20   15.12
   9  -1  11   53.56   12.56
   9   5   4  -11.09   12.91
   9   6  -2  212.16   19.02
   9   6   1  164.44   18.31
  10   3   6    0.98   14.22
  11   4   3    4.66   12.21
  11   5  -1   23.16   15.60
  12   0   7   15.67   10.00
  12   3   3   13.24   11.16
  12   4  -1   47.54   17.39
  12   4   0  205.95   18.95
  13   1   4    6.47   11.10
   1  -2  13    2.65   11.26
   1   2   9   -0.71    9.25
   2  -3  14    0.34   11.63
   3   5   5  205.08   16.08
   4  -1  13  146.61   15.32
   4   3   9   14.07   12.88
   4   6   1  628.42   22.88
   4   6   2  144.81   14.42
   5  -5  15   10.02   11.24
   5   3   9    9.65   13.18
   5   6   3   -3.76   10.38
   7   4   7    3.39   13.60
   7   6  -3   77.31   12.10
   9   0  10   41.63   12.88
   9   3   7   59.85   14.24
   9   6  -1   15.90   15.52
   9   6   0   88.60   15.99
  10  -1  10   19.90   10.08
  11  -1   9   22.16    8.17
  11   2   6   28.44   11.15
  13   0   5    3.11    9.77
  13   2   2    2.95   12.54
   1   1  10  261.29   17.12
   1   3   7   76.65   11.52
   2   3   8  281.53   17.07
   2   4   6    1.92    8.74
   3   0  12  105.94   14.62
   3   1  11   67.57   13.05
   3   4   7  278.55   17.81
   4  -5  15   -0.65   12.95
   4   0  12  135.60   15.87
   4   2  10  -10.05   11.72
   5  -3  14   55.46   11.92
   5   2  10  154.28   16.74
   6  -2  13  118.67   15.52
   6   4   7   31.19   14.04
   7   3   8   17.99   13.85
   7   5   5   -1.01   13.34
   8   4   6   -0.65   13.17
   8   5   4  136.81   19.18
   8   6  -2   -6.42   12.97
   8   6   1   20.80   13.82
   9  -3  12   12.55    9.73
   9   1   9  127.49   14.06
   9   2   8  518.97   24.30
   9   4   5    3.64   15.86
  10   0   9  145.51   14.71
  10   1   8  250.91   18.93
  10   2   7  288.07   19.98
  11   0   8   36.39   10.65
  11   1   7  117.01   13.58
  11   4   2  169.88   19.33
  12   2   4   11.65   12.92
   0  -2  12   -0.74    9.85
   0   0  10   13.98   10.27
   1  -1  12    2.37    9.52
   1   0  11    7.25    9.65
   3  -3  14   62.31   12.58
   3   5   4   62.18   10.97
   4  -3  14    0.50   10.81
   4   5   5   10.25   10.78
   5   4   7  122.86   15.82
   5   5   5  172.09   16.57
   5   6   0  463.81   20.48
   6   5   5   62.00   13.97
   6   6   2   -8.62   10.68
   7   0  11   35.13   12.58
   7   1  10    4.86   14.18
   7   2   9   10.09   13.08
   7   6  -2   10.01   12.29
   8  -2  12    2.96    9.03
   8   6  -1   39.65   15.36
  10   5   1  109.17   16.41
  12   3   2    9.65   12.36
  13   2   1   48.16   14.35
   0  -1  11   42.16    9.47
   2  -2  13    3.68   11.96
   2   4   5  224.51   15.14
   3   3   8   67.62   12.29
   3   5   3  266.72   16.42
   5  -2  13  255.63   19.12
   6  -4  14   -8.93   10.01
   6   3   8    4.77   11.76
   6   6  -1   48.24   11.11
   6   6   0  121.21   15.35
   7  -5  14   69.98   11.87
   7  -3  13   95.49   13.77
   7   4   6    2.99   13.13
   7   5   4   -1.86   14.40
   7   6  -1   75.98   12.97
   7   6   0  186.52   16.52
   8   3   7   31.74   13.00
   9   5   2   18.83   16.99
  10  -3  11   43.18    9.66
  10   3   5  292.47   22.30
  10   5  -2    2.66   14.30
  10   5  -1  147.86   18.71
  10   5   0  219.53   18.73
  11  -3  10  129.66   11.00
  11   4   1  290.17   22.13
  12  -2   8    0.92    9.05
  13   1   3    6.15   12.09
   1   3   6  443.88   17.61
   2  -1  12   59.17   13.74
   2   1  10   12.86   12.43
   2   3   7   10.15   10.85
   3  -2  13   25.10   13.26
   3   4   6   -5.93    8.74
   4  -2  13  133.87   16.07
   4   3   8   -3.04   10.36
   4   5   4  213.55   16.15
   5  -6  15    6.45   11.21
   5   3   8  154.54   16.48
   6  -7  15    9.95   10.20
   6   2   9  183.53   18.15
   6   5   4  117.90   16.83
   8  -1  11   -6.28   10.08
   8   0  10   20.80   13.81
   8   2   8    3.55   11.80
   8   4   5   57.43   17.30
   8   5   3   75.11   14.93
   9  -2  11   31.81   10.27
   9   3   6  205.86   19.22
   9   4   4   35.50   16.73
  11   2   5  102.12   14.65
  12  -1   7   73.46   12.46
  12   0   6   12.55   11.63
  12   3   1   35.03   13.30
  13   2   0   97.79   15.45
   1  -3  13   -5.95   10.16
   2  -4  14   30.79   11.67
   2   0  11   72.23   11.82
   3   2   9    3.10    9.87
   4   4   6  190.05   15.77
   4   5   3  143.48   15.02
   5  -4  14   56.19   13.65
   5   4   6    8.41   11.16
   6   1  10  310.73   20.36
   6   4   6   11.55   11.92
   7  -2  12  222.60   17.99
   7   3   7   -0.56   11.77
   8   1   9  128.25   15.97
   9  -6  13    2.88    8.69
   9  -1  10  104.43   14.99
   9   2   7   13.59   12.90
  10  -2  10   -4.45    8.33
  10   2   6  115.46   15.80
  11  -2   9   14.92    8.38
  11   1   6  -11.18   12.42
  11   3   3   22.71   13.47
  11   4  -2  200.08   20.05
  11   4   0   58.92   16.66
  12   2   3    7.61   12.17
  12   3   0   35.46   15.30
  13   0   4   -0.24    9.46
   1  -2  12  449.73   18.89
   1   1   9  205.99   13.91
   3  -1  12   51.09   12.16
   3   0  11   49.40   11.42
   3   4   5   97.10   12.16
   4  -4  14    3.80   12.17
   4  -1  12  272.17   19.30
   4   1  10  172.77   17.79
   5   0  11  488.93   23.55
   5   1  10   35.94   13.17
   5   5   3  -12.75   11.78
   6  -3  13  101.28   15.09
   6   5   3  206.57   18.06
   7   4   5    1.95   15.10
   7   5   3   23.83   12.18
   8  -3  12   34.84   11.99
   9  -4  12   55.73   10.63
   9   0   9  323.03   19.58
   9   1   8   41.43   12.74
   9   5  -2   38.54   14.22
   9   5   0   97.97   17.47
  10  -1   9   21.54   11.23
  10   1   7   20.53   11.98
  10   4   2  201.96   19.12
  11  -1   8   19.47   10.46
  11   0   7    7.80   10.73
  11   4  -1  327.95   20.43
  12   3  -1   74.10   15.48
  13  -1   5    6.10    9.26
  13   1   2   22.28   13.31
   1  -1  11   -7.31   10.38
   1   0  10  421.49   17.64
   2  -3  13   66.66   13.27
   2   2   8   15.54    9.38
   2   3   6   68.51   12.37
   4   5   2    1.43    8.65
   5  -7  15   -0.16   10.85
   6  -8  15   13.85   10.31
   6   3   7   -3.91   11.08
   7  -6  14   16.97   11.00
   7  -4  13   41.09   12.45
   7   1   9   33.18   15.72
   7   2   8  104.43   16.23
   8  -5  13   17.89   11.04
   8   3   6    3.20   13.05
   8   4   4   34.42   16.24
   8   5  -3   38.34   12.35
   8   5   1  191.24   18.64
   9   3   5  243.69   20.32
   9   5  -1   33.88   12.69
  10  -4  11   22.67    8.99
  10   0   8   74.28   13.17
  10   3   4   -4.19   12.69
  11  -4  10   42.42    8.24
  11   3   2   75.73   17.14
  12   2   2   -2.83   14.17
  14  -1   2   85.74   12.75
   3   4   4  195.69   14.29
   4   3   7   13.82   10.03
   5  -3  13   47.47   12.13
   5   3   7   46.73   12.23
   5   4   5  146.85   14.72
   5   5   2   78.20   12.14
   6   2   8   82.94   16.45
   6   4   5   38.81   12.38
   6   5   2  194.45   17.46
   7   0  10  150.40   16.80
   8  -2  11   82.74   14.96
   8   2   7  225.47   21.18
   9  -7  13    5.37    8.38
   9  -3  11    3.83   11.16
  10   4   1   13.58   12.81
  12  -3   8   17.59    8.53
  13   0   3   56.30   13.31
  13   1   1   15.99   13.15
   2  -2  12    0.16   11.12
   3   2   8  150.60   13.70
   4  -3  13   -5.61    9.76
   5  -5  14  120.33   15.04
   5   2   8    4.93   14.03
   6  -1  11  307.59   21.54
   6   1   9    3.92   13.72
   7   3   6  221.56   18.42
   7   4   4  182.66   18.38
   8  -1  10   -5.23   13.16
   8   1   8  173.34   19.59
   8   5  -2   41.18   11.28
   8   5  -1   70.87   14.68
   8   5   0   87.60   14.10
   9   2   6  329.00   21.79
  10  -3  10   12.86   11.44
  10   2   5  263.61   19.55
  10   4   0  400.98   23.28
  11  -3   9   -7.95    9.19
  11   1   5  104.20   16.81
  12  -2   7   56.55   11.12
  12  -1   6   42.17   13.09
  14  -2   3   40.41   11.07
  14  -1   1   -5.91   12.82
   1   1   8  451.03   17.05
   2  -1  11   86.08   11.96
   2   0  10   15.72    9.58
   3  -2  12   -2.46   12.28
   3   3   6   53.31   10.67
   4  -5  14    3.63   11.52
   4   4   4   29.57    9.61
   5  -8  15    7.85   10.40
   5  -2  12   99.42   15.59
   6  -4  13   74.43   14.14
   6   0  10   99.09   15.26
   6   3   6   27.07   13.91
   6   4   4   17.85   12.52
   6   5   0  181.95   15.44
   7   5  -1   79.98   13.56
   7   5   0  220.90   16.11
   8  -4  12    8.07   11.34
   8   0   9    5.31   12.24
   8   3   5   32.89   13.77
   8   4   3   73.43   13.92
   9  -5  12    5.81    8.66
   9   1   7  238.23   21.18
   9   3   4   10.24   14.89
  10   1   6  245.56   21.00
  10   4  -2    5.51   13.20
  10   4  -1  188.60   18.44
  11  -2   8   74.67   13.49
  11   0   6   15.45   13.83
  11   3   1   55.72   13.79
  12   1   3    7.72   13.61
  12   2   1    5.13   11.85
  13  -1   4  123.73   13.74
  13   1   0    4.92   12.79
   2   2   7   94.21   11.22
   3  -1  11    7.03   11.63
   4  -2  12    0.60   10.80
   4   1   9   55.93   11.99
   4   3   6    4.62    9.20
   5   0  10   27.89   11.60
   5   1   9   29.88   11.73
   5   3   6   12.67   10.04
   5   4   4   28.91   10.16
   7  -5  13  161.41   15.52
   7   2   7  129.21   15.79
   8  -6  13  132.89   12.80
   9  -1   9   -3.64   10.44
   9   0   8   23.87   12.16
   9   4   1  192.05   19.24
  10  -5  11   24.50    9.29
  10  -2   9   35.52   11.02
  10  -1   8  -17.15   11.65
  10   0   7    1.55   13.78
  11  -5  10    8.30    7.91
  11  -1   7   82.03   13.38
  11   3   0   87.14   16.83
  12   2   0    0.02   13.84
  13   0   2    4.04   12.63
  13   1  -1   -1.91   12.88
   1   0   9   28.25    8.66
   4   0  10    2.66   10.80
   4   4   3  268.35   15.06
   5  -4  13   42.22   13.57
   6   2   7   -7.59   13.00
   7  -2  11   92.98   14.27
   7  -1  10   42.54   14.70
   7   1   8   15.74   12.83
   7   3   5   73.26   16.35
   7   4   3   22.68   11.19
   8   2   6   40.49   12.80
  10   2   4   70.11   17.15
  10   3   2   -1.41   11.51
  11   3  -2  143.29   16.29
  11   3  -1  671.56   26.52
  12  -4   8   12.29    9.20
  13  -5   7   59.37    9.92
  14  -2   2  103.28   13.55
   1  -2  11   76.69   10.18
   1  -1  10   41.23    9.16
   3  -4  13   65.68   13.23
   3   2   7    6.59    8.39
   3   3   5   27.45    8.47
   5  -6  14   45.63   11.20
   5   2   7  212.99   17.50
   6   4   3  504.44   21.25
   7  -8  14   21.43   10.50
   7   0   9    6.24   11.20
   8  -3  11   61.04   12.68
   8   3   4   10.93   13.81
   9  -6  12   93.03   12.33
   9  -4  11   17.24   10.15
   9   2   5  280.92   20.84
   9   3   3   76.03   17.23
   9   4   0   40.26   12.72
  11  -4   9   13.38    9.91
  11   2   2   17.62   15.50
  12  -6   9   16.95    7.21
  12  -3   7    3.91   11.29
  12  -1   5   88.97   14.75
  12   1   2    6.83   13.97
  12   2  -2   11.22   11.99
  12   2  -1   31.09   14.64
  13  -1   3  192.41   17.14
  14  -4   4  367.05   16.51
  14  -3   3   97.83   12.59
   2  -3  12  400.92   18.63
   2   2   6   -8.85    7.81
   3  -6  14  135.34   14.05
   4  -6  14   50.87   12.86
   4   3   5   92.53   11.23
   5   3   5   23.46   11.95
   6  -7  14   18.44   10.42
   6  -5  13    7.80   12.23
   6  -2  11  165.17   16.30
   6   1   8    3.75   10.88
   6   3   5  167.82   15.72
   7   4   2  684.78   24.81
   8  -7  13   15.77   10.80
   8  -2  10    3.69   11.30
   8   0   8   48.20   15.97
   8   1   7  415.31   23.47
   8   4   1  151.57   14.68
   9  -3  10   20.50   13.02
   9   1   6  254.46   21.41
   9   4  -2    2.40   12.18
   9   4  -1    5.38   11.92
  10  -6  11   -3.70    9.69
  10  -4  10   98.00   12.42
  10   1   5  251.76   20.74
  10   3   1   74.20   15.66
  11  -6  10   12.65    9.29
  11   0   5   -9.25   13.65
  12  -2   6   26.93   10.70
  13  -4   6  119.49   12.84
  13   0   1   51.72   14.35
  14  -2   1    2.39   12.76
   2  -2  11  317.35   17.00
   2  -1  10  168.54   14.08
   2   0   9  127.94   11.71
   3  -3  12   75.44   13.85
   3   1   8  342.54   17.23
   4  -3  12   11.69   12.61
   4   1   8   18.54   11.51
   5   1   8   61.75   12.02
   5   4   2  116.34   12.22
   6   0   9   -2.67   10.56
   6   4   2  548.36   21.28
   7  -9  14    2.46    9.62
   7  -6  13   26.60   12.14
   7   2   6   31.35   12.03
   7   3   4  104.63   15.20
   8  -1   9    6.82   12.00
   8   4   0  158.54   16.18
   9   0   7   71.88   16.74
  10  -3   9   35.60   12.29
  11  -3   8   44.01   11.88
  11  -2   7    1.70   12.73
  11  -1   6   23.40   14.06
   3  -2  11  138.71   14.31
   3   2   6   -0.75    9.73
   5  -7  14   25.32   12.09
   5  -5  13   12.28   12.20
   5  -1  10   64.23   14.43
   5   0   9   -2.00    9.68
   6   2   6   13.75   12.63
   7  -3  11   12.96   13.46
   7   1   7   40.87   15.32
   8   2   5   -0.51   11.27
   8   3   3  563.07   24.39
   8   4  -1   20.62   12.43
   9  -5  11  216.21   17.06
   9  -2   9   10.65   11.44
   9  -1   8   18.64   11.88
   9   2   4  212.41   18.63
  10  -2   8    1.79   10.48
  10  -1   7    9.38   11.81
  10   0   6   70.59   14.71
  10   3   0  245.84   18.22
  11   2   1   -4.62   11.72
  12  -7   9    1.76    6.15
  12  -5   8   41.37    9.58
  12   0   3    8.45   12.05
  12   1   1    5.47   12.27
  13  -6   7   -9.50    6.98
  13  -1   2   30.72   13.62
  13   0   0   16.65   13.33
  14  -3   2    7.89   10.69
  14  -2   0    9.66   13.17
   1  -4  12    0.92    8.94
   2   1   7   47.66    9.03
   3  -1  10  123.42   12.43
   4  -2  11  109.57   13.13
   4   0   9    4.02    8.96
   4   2   6  187.46   15.15
   5   2   6  321.33   17.61
   5   3   4  339.00   17.97
   6  -8  14    5.87   11.25
   6   3   4    0.48    8.92
   7  -2  10    7.86   13.24
   7   0   8   44.28   14.39
   7   4   0  101.42   13.58
   8  -8  13   33.13   10.13
   8  -4  11    3.44   10.65
  10  -7  11    0.07    9.58
  10  -5  10   43.51   12.09
  10   3  -1  474.39   22.63
  11   2   0   35.33   14.81
  12  -4   7   91.39   13.47
  12   1   0    0.72   13.96
  13   0  -1   17.06   13.33
  14  -5   4  198.78   13.88
  14  -4   3  103.24   13.01
   1  -3  11    0.55    9.18
   1  -1   9    3.66    7.61
   3  -7  14    1.32   10.62
   3  -5  13   44.32   12.35
   4  -7  14    3.63   11.71
   6  -6  13    7.53   12.02
   6   1   7  211.79   16.44
   7  -7  13   43.54   12.52
   7  -1   9   -2.46   11.68
   7   2   5    3.20   11.05
   7   3   3   12.10   11.83
   7   4  -1  687.98   21.64
   8   1   6  307.44   20.63
   9   1   5  482.45   25.19
   9   3   1  117.19   14.69
  10   2   2  286.33   19.90
  11   0   4   61.61   16.18
  12  -3   6   32.75   11.04
  12  -2   5   97.56   13.65
  13  -5   6   16.53    8.71
  13  -2   3  352.54   20.34
   1  -2  10   76.38    9.46
   2  -4  12  696.36   21.82
   5  -8  14    5.05   11.51
   5  -4  12  110.60   14.18
   5   1   7   13.81   11.05
   6  -9  14   -5.77   11.32
   6  -3  11   25.93   12.17
   6   0   8   26.10   13.27
   8  -9  13   42.42   10.78
   8  -3  10   37.54   12.60
   8  -2   9   -2.42   13.77
   8  -1   8   22.99   14.71
   8   0   7   83.04   14.74
   9  -4  10   10.48   10.85
   9   2   3   44.24   12.44
  10  -4   9    3.81   11.38
  10   0   5  116.05   17.82
  11  -4   8   65.17   11.29
  11  -1   5   18.98   14.52
  11   1   2   22.46   13.22
  11   2  -2  245.55   18.00
  11   2  -1  116.69   14.75
  12  -6   8   45.21    9.93
  12   0   2   23.69   12.50
  12   1  -2    4.66   14.93
  12   1  -1   -8.34   12.89
  13  -1   1   72.34   15.14
  14  -3   1    4.81   11.44
   3  -4  12  334.71   18.27
   3   2   5    0.43    6.80
   4  -4  12   74.82   13.83
   4   1   7  323.84   16.70
   5  -6  13   40.70   13.19
   5   3   3  172.52   12.72
   6  -2  10    8.29   10.47
   6  -1   9  131.27   14.75
   6   2   5   15.02    9.64
   6   3   3  789.99   24.47
   7  -4  11  -16.86   12.14
   7   1   6   25.05   13.37
   9  -6  11   37.55   10.74
   9  -3   9   18.19   11.63
   9  -1   7   29.33   15.04
   9   0   6  110.06   15.67
   9   3   0  255.91   17.29
  10  -8  11   -0.09    9.37
  10  -3   8   23.80   13.05
  10  -1   6   59.71   15.77
  10   2   1   19.42   14.40
  11  -8  10    3.27    7.96
  11  -6   9    1.79    9.50
  11  -3   7   -7.25   11.05
  11  -2   6   77.13   13.90
  14  -6   4   -0.25    9.03
  14  -4   2   46.60   11.85
   2  -6  13    2.28    9.84
   2  -3  11  224.12   13.67
   2  -1   9    8.83    7.96
   3  -8  14    4.46   11.49
   3   0   8   27.65    8.79
   4  -8  14    4.13   11.16
   4   0   8   -1.11   10.12
   4   2   5   16.12    8.60
   5  -2  10  327.66   19.83
   5  -1   9  102.41   15.06
   5   0   8  167.38   14.72
   5   2   5   58.17   10.71
   6  -5  12   41.02   14.45
   7  -8  13   28.88   11.68
   7   3   2 1210.12   30.00
   8 -10  13   17.02    9.78
   8  -5  11   56.44   12.41
   8   3   1  226.76   15.99
   9  -2   8   11.37   12.20
   9   3  -2    4.20   11.56
   9   3  -1   19.64   10.96
  10  -6  10   31.84   11.03
  10  -2   7   12.94   12.03
  11   1   1   -6.43   13.53
  12  -5   7  113.40   12.70
  12  -1   3   22.93   12.83
  12   0   1    4.25   14.27
  13  -6   6  117.01   11.65
  13  -2   2   36.43   13.61
  13  -1   0  104.37   15.77
  14  -5   3   19.69    9.52
  14  -3   0   34.12   12.39
   1  -5  12    0.14    8.76
   3  -6  13   13.46   11.47
   3  -3  11  188.76   13.72
   3  -2  10   93.84   12.78
   4  -6  13    3.04    9.80
   4  -3  11   31.61   10.91
   4  -1   9    4.76    9.06
   5  -9  14   -5.65   10.75
   6 -10  14   16.36   11.15
   6  -7  13  112.56   13.21
   6   1   6   -2.75   11.08
   6   3   2 1710.85   33.13
   7  -3  10   35.82   11.86
   7  -2   9   23.88   14.37
   7  -1   8   31.21   13.81
   7   0   7   18.51   12.06
   8   1   5   33.87   11.90
   8   2   3  260.72   18.97
  10  -9  11    0.93    8.92
  10   2   0  172.86   17.65
  11  -9  10   22.62    7.75
  12  -7   8   -1.70    7.27
  12  -4   6   72.02   12.45
  12  -3   5  130.73   16.16
  13  -5   5  264.99   17.20
  13  -3   3  136.78   15.78
   3   1   6   53.18    8.87
   5  -5  12  200.04   17.48
   5   1   6  189.35   15.52
   5   3   2    3.29    8.03
   6 -11  14   34.04   11.14
   6   2   4   31.24   11.67
   8 -11  13   91.84   11.59
   8  -4  10   36.06   12.56
   8   0   6   78.36   13.39
   8   3   0  959.70   26.48
   9 -10  12   21.90    9.87
   9  -7  11   16.95   11.61
   9  -5  10   15.84   11.11
  10  -5   9   63.75   12.25
  10   0   4  179.84   17.55
  11  -7   9   -3.53    9.48
  11  -5   8  171.76   14.48
  11  -1   4   59.61   15.98
  12   0   0    6.78   14.05
  13  -1  -1   98.00   15.61
  14  -4   1    3.16   11.32
   1  -4  11   68.60   10.11
   2  -5  12   92.82   11.79
   4  -9  14   15.50   11.19
   4   1   6  385.58   16.69
   4   2   4   88.79    9.67
   5  -7  13  -13.25   11.79
   5   2   4  369.81   17.61
   6  -3  10  328.60   20.86
   6   0   7   -8.70    8.81
   7  -9  13   54.51   12.26
   7   1   5  141.88   14.10
   8  -3   9   29.84   12.48
   8  -2   8    8.60   13.16
   8  -1   7    2.20   11.55
   8   3  -1   30.44   10.08
   9  -4   9   85.80   14.11
   9   0   5  403.75   22.41
   9   2   1   27.48   12.95
  10 -10  11   -3.60    8.35
  10  -7  10   91.68   12.07
  10  -1   5  242.87   20.56
  10   2  -1  269.35   17.00
  11 -10  10   40.03    7.83
  11  -4   7   -0.49   11.12
  11  -3   6    0.36   13.55
  11  -2   5   73.52   14.17
  11   0   2    7.93   14.57
  11   1   0    3.96   11.39
  12  -8   8    6.74    8.50
  12  -6   7   75.93   12.82
  13  -7   6   47.85    9.86
  13  -2   1  141.23   16.70
  14  -6   3    3.77    8.57
  14  -5   2   22.18   11.29
   1  -3  10   20.49    7.69
   3  -5  12  315.54   17.30
   4  -5  12   35.98   10.90
   5 -10  14   10.35   11.36
   5   0   7   -0.48    9.99
   6  -8  13   16.26   12.49
   6  -6  12    3.80   12.79
   6  -2   9   96.68   13.17
   6  -1   8   59.66   11.75
   7  -5  11  -11.91   10.51
   7   2   3   -7.01    8.48
   7   3   0   33.70    9.66
   8  -6  11   37.96   11.82
   8   1   4  123.74   13.99
   8   3  -2  167.54   12.76
   9 -11  12   47.61   10.13
   9  -3   8   61.50   13.87
   9  -2   7    1.61   14.09
   9  -1   6  269.52   19.64
   9   1   3   24.51   11.25
  10  -4   8   -4.58   10.15
  10  -3   7   22.92   14.48
  10  -2   6   -5.76   13.84
  10   2  -3   -5.15   10.18
  10   2  -2    5.16   12.20
  11   1  -1   13.25   13.66
  12   0  -1   25.35   13.64
  14  -4   0   10.72   11.78
   2  -7  13   -1.99    9.56
   2  -4  11    0.10    9.46
   2  -1   8  270.71   13.18
   3  -7  13   34.61   11.53
   3   0   7  118.12   10.92
   4  -7  13   24.35   10.47
   4   0   7  112.66   11.55
   5 -11  14   -0.63   12.48
   5  -3  10   27.82   12.96
   5  -1   8   11.68   10.76
   6   1   5  131.40   12.88
   7 -10  13    3.70   10.88
   7  -4  10  235.01   19.43
   7   0   6   88.19   12.81
   9  -8  11   30.50   11.81
   9  -6  10   59.74   12.64
   9   2   0  125.40   15.25
  10   0   3   52.67   15.80
  10   1   1   10.03   13.83
  11  -8   9   23.73   10.60
  11  -6   8  127.58   13.25
  11   1  -2  258.01   18.04
  12  -9   8   16.18    8.38
  12  -5   6  111.80   13.63
  12  -4   5   78.50   14.92
  12  -3   4  202.21   18.86
  12  -1   1   47.66   14.75
  12   0  -2    8.88   12.67
  13  -8   6    6.59    7.70
  13  -6   5   72.33   10.93
  13  -4   3    4.29   12.22
  13  -3   2   20.04   11.43
  13  -2   0    1.18   13.08
  14  -7   3    2.62    9.18
  14  -4  -1    1.91   12.58
   2  -3  10   88.87   10.92
   2  -2   9   91.46    9.70
   3  -4  11  182.06   13.56
   4 -10  14   20.06   11.50
   4  -4  11  233.48   15.22
   4  -1   8   36.20   11.41
   5  -8  13    2.12   11.97
   5  -6  12   25.12   12.83
   5  -2   9   36.00   10.35
   6   2   3  842.35   23.80
   7  -1   7  118.51   13.88
   8  -5  10    3.91   11.21
   8   0   5  214.21   16.69
   9   0   4   85.68   15.28
  10  -8  10    5.03    9.34
  10  -6   9   92.57   13.26
  11   0   1   16.13   14.09
  12  -7   7   14.34   10.64
  14  -6   2    4.64   10.72
  14  -5   1    4.15    9.51
   3  -3  10   63.09   10.29
   3  -2   9    2.92    7.28
   4   1   5  312.15   14.76
   5   1   5    7.14    8.44
   5   2   3  446.31   17.50
   6  -9  13   28.75   10.64
   6   0   6  151.28   14.85
   7 -11  13   -0.41   10.71
   7  -6  11    9.77   13.47
   7  -2   8   46.65   12.80
   7   1   4   33.60    9.97
   8  -7  11   86.31   13.17
   8   2   1  128.96   13.10
   9  -5   9    6.98   11.29
   9   2  -1   83.16   13.72
  10  -5   8   -9.22   12.14
  10  -1   4  163.40   18.46
  11  -9   9   25.13   10.45
  11  -5   7  131.05   14.80
  11  -4   6   -0.95   13.14
  11  -2   4   27.39   12.95
  12 -10   8   50.67    8.47
  12  -2   2  -14.81   13.28
  13  -9   6   -4.40    7.04
  13  -7   5   10.73   10.58
  13  -3   1   11.56   13.29
  13  -2  -1   13.97   13.29
  14  -8   3   -3.97    8.49
   2  -6  12   66.52   11.16
   4  -8  13   14.54   11.67
   4  -6  12   43.36   12.89
   6  -7  12    6.38   11.35
   6  -4  10  268.16   17.71
   7 -13  13   11.05    9.77
   7 -12  13   17.36   10.50
   7  -8  12    6.40   10.76
   8 -10  12   11.16   11.57
   8  -3   8   76.33   14.03
   8  -2   7   -0.35   10.39
   8  -1   6    4.69   11.36
   8   1   3   36.11   10.53
   9  -9  11   21.23    9.59
   9  -7  10    5.87   12.60
   9  -4   8   -7.98   13.54
   9  -1   5  226.25   17.57
   9   2  -2    8.21   11.09
  10  -9  10    3.10   11.14
  10  -4   7   48.47   15.45
  10  -2   5   25.73   14.08
  10   1   0   37.99   11.20
  11  -7   8   19.38    9.51
  11  -3   5  120.77   15.74
  11   0   0   61.77   15.17
  12  -6   6   58.80   11.91
  12  -1   0   35.32   12.49
  13  -2  -2   67.82   14.01
  14  -7   2    2.90    9.90
  14  -5   0   -2.27   11.21
   3  -8  13   10.24   10.57
   3  -6  12    8.34    9.08
   5  -5  11   56.16   11.57
   5   0   6    0.71    7.74
   6 -10  13    0.28   11.69
   6  -3   9  120.72   13.68
   6  -2   8  225.42   15.96
   6  -1   7    0.21    8.88
   6   1   4   63.32   10.11
   6   2   2 1252.23   27.68
   7  -5  10    6.57   13.37
   7   0   5  544.47   21.92
   8   2   0   28.59   10.01
   9  -3   7   -1.72   10.66
   9  -2   6  111.25   14.62
   9   2  -3  100.85   12.65
  10  -7   9    5.98   10.11
  10  -3   6   23.64   12.58
  11 -10   9   39.44   10.54
  12  -8   7   17.01    9.40
  12  -5   5   -4.24   10.61
  12  -4   4   16.63   13.96
  12  -1  -1   62.29   14.57
  13  -4   2    7.05   10.72
  14  -6   1   20.05   10.01
  14  -5  -1   10.66   11.56
   1  -4  10   58.17    9.74
   4  -5  11   30.00   12.06
   4   0   6  115.69   10.52
   5  -9  13   21.10   10.27
   5  -7  12    2.69   12.00
   5  -1   7  149.94   13.97
   7  -9  12   11.26   12.41
   8 -11  12   20.75   11.00
   8  -8  11   -7.24   10.13
   8  -6  10    1.21   11.36
   8   0   4   89.53   12.41
   9 -10  11   71.40   11.53
   9   0   3    3.70   10.13
   9   1   1   24.24   10.24
  10 -10  10  213.49   14.66
  10   1  -1   22.88   10.96
  11 -11   9    9.91    8.94
  11  -6   7    8.03   10.75
  11   0  -1   20.37   13.28
  12  -2   1   60.17   15.29
  13  -8   5   36.99    9.69
  13  -3   0   12.72   11.96
  14  -8   2   57.95   11.06
   2  -5  11    7.23    7.84
   3  -5  11  103.42   12.74
   4  -1   7   71.81   11.47
   5  -3   9    2.41    9.29
   6 -11  13   37.53   12.27
   6  -8  12   26.79   13.23
   7  -3   8  135.18   16.14
   7  -2   7   10.99   12.18
   8 -13  12  120.76   12.48
   8 -12  12   23.74   10.65
   8  -5   9    2.42   13.81
   8   2  -1  378.64   16.84
   9  -8  10   36.68   13.67
   9  -6   9   16.61   11.71
  10 -11  10   25.04   10.50
  10  -6   8   31.70   11.62
  10  -1   3   44.52   12.31
  10   0   1  134.77   16.04
  10   1  -2   71.68   13.41
  11 -12   9   16.44    7.49
  11  -8   8   73.94   11.36
  11  -5   6   28.15   14.26
  11  -3   4  220.25   19.36
  12  -9   7    3.99    8.60
  12  -7   6    1.04    9.69
  12  -1  -2   37.76   13.34
  13  -9   5    9.34    9.54
  13  -4   1   24.21   13.94
  13  -3  -1  192.30   17.39
  14  -7   1   72.06   12.18
  14  -6   0   93.56   13.88
   2  -4  10  179.98   12.82
   3  -1   7 1201.95   25.29
   4  -9  13    6.86    9.53
   4  -7  12   31.72   12.30
   4  -4  10   42.30    9.81
   4  -2   8  103.98   12.15
   5 -10  13  150.80   15.37
   6   0   5    2.06    8.15
   7   2   0   59.03   10.16
   8  -1   5   63.33   12.87
   8   2  -2   30.92   11.15
   9  -5   8  168.67   18.64
   9  -1   4  141.31   15.52
   9   1   0  146.28   15.23
  10 -12  10    5.84    8.95
  10  -8   9   30.29   10.91
  10  -5   7  177.10   18.90
  10   1  -3   86.77   12.95
  11  -4   5   13.75   12.31
  11  -1   1   43.82   12.96
  11   0  -2  150.88   15.86
  12 -10   7   45.51   10.16
  12  -6   5    8.31   13.01
  12  -3   2   41.72   13.21
  13 -10   5    3.20    8.96
  13  -5   2    8.65   12.80
  14  -6  -1  102.76   13.81
   2  -7  12    0.75    9.22
   2  -3   9  265.00   13.13
   3  -9  13   -3.27   10.06
   3  -7  12  136.69   13.84
   3  -4  10   15.12    8.79
   3  -3   9  562.76   18.78
   5  -6  11  223.36   17.10
   5   0   5  145.27   12.76
   6 -14  13    5.51   10.27
   6 -13  13   16.00   11.05
   6 -12  13  104.53   12.76
   6  -5  10  177.30   15.99
   6  -1   6   24.69   11.33
   7 -10  12    6.62   10.10
   7  -6  10  110.14   16.44
   7   0   4  160.54   13.34
   8  -4   8   93.53   14.51
   8  -3   7   -2.94   11.17
   8  -2   6  169.04   16.40
   9 -13  11   29.32    9.34
   9  -4   7   29.32   11.91
   9  -3   6  152.78   18.02
   9  -2   5  390.70   21.22
  10  -4   6    2.23   11.86
  10  -3   5   -3.49   10.87
  11  -9   8   -2.91    8.16
  11  -7   7  207.72   16.47
  11   0  -3   25.56   13.19
  12 -11   7   -0.53    7.86
  12  -8   6   -7.36   11.15
  12  -5   4    6.63   11.23
  12  -2   0   35.74   13.35
  13  -3  -2   -3.98   13.01
  14  -8   1   11.56   10.16
  14  -7   0    6.85   11.29
   4 -10  13   23.55   11.59
   4   0   5 1138.77   25.29
   5 -11  13  105.75   14.40
   5  -8  12  136.45   13.95
   6  -9  12  115.90   15.69
   6  -4   9   95.45   12.92
   6  -2   7    1.67    8.51
   7   1   2   58.98   10.07
   8   0   3   16.87    9.52
   9  -9  10   10.42   10.77
   9  -7   9  137.91   15.64
   9   1  -1   77.89   13.20
  10  -9   9   77.03   12.72
  10  -7   8  240.19   17.93
  10   0   0   34.04   13.97
  11  -1   0    7.76   13.86
  13  -8   4   38.83   10.56
  13  -4   0   15.52   11.68
  14  -7  -1    0.97   12.49
   4  -6  11  314.71   16.79
   5  -1   6   -6.12    9.52
   7 -11  12   41.58   11.05
   7  -5   9   48.57   12.94
   7  -1   5    0.01    8.85
   8  -6   9  447.12   24.31
  11 -10   8   41.13   10.18
  11  -6   6   53.53   13.24
  11  -5   5   11.17   14.44
  11  -3   3  126.26   16.27
  12  -9   6   28.33   11.64
  12  -7   5   -9.74   12.59
  12  -3   1   74.03   14.24
  12  -2  -1   87.76   13.86
  13  -9   4   77.19   12.43
  13  -6   2   49.25   14.00
  13  -5   1   37.56   13.87
  14  -8   0    3.39   10.55
   3 -10  13   36.13   11.44
   3  -6  11   24.83   10.65
   4  -8  12  168.42   15.53
   5 -12  13   94.94   13.91
   5  -4   9    6.22   10.61
   6   0   4   99.78   10.98
   6   1   2  125.00   12.88
   7 -12  12   15.73   11.67
   7  -4   8   25.93   11.38
   7  -2   6   62.31   11.43
   8  -8  10  125.22   16.87
   8  -1   4   -0.46    9.01
   8   1   0  505.98   20.16
   9 -10  10   -1.74    9.89
   9  -6   8  973.15   32.23
   9  -1   3  110.76   13.58
   9   0   1  160.85   15.57
   9   1  -2   73.99   12.49
  10 -10   9   -0.56    9.58
  10  -6   7  633.30   26.41
  10  -2   3   66.75   13.14
  10   0  -1  105.96   14.65
  11 -11   8    6.66    8.85
  11  -8   7   58.52   11.85
  11  -4   4  331.06   20.61
  11  -1  -1   58.11   14.49
  12  -6   4  -10.82   13.04
  12  -2  -2   79.06   14.87
  13  -4  -1  117.34   14.19
  14  -8  -1   15.19   10.72
   2  -8  12   -5.55    9.31
   3  -8  12   28.13   11.53
   4 -11  13    6.69   11.82
   4  -5  10   85.78   11.64
   4  -1   6 1677.33   30.42
   5 -14  13    6.39   11.27
   5 -13  13   29.91   12.39
   5  -9  12  362.23   20.19
   5  -7  11  386.11   20.49
   5  -3   8   20.08    9.05
   6 -10  12  198.43   15.95
   6  -6  10  272.35   17.86
   7 -14  12   40.56   11.28
   7 -13  12   47.40   12.79
   7  -7  10   -6.92   10.20
   7  -3   7  106.88   13.21
   8  -5   8  139.76   16.11
   8  -2   5   40.16   11.33
   8   0   2   34.66   12.65
   9  -8   9  189.41   17.12
   9  -5   7  702.08   29.26
   9  -2   4   72.99   12.85
   9   1  -3    0.94   10.42
  10 -11   9   -6.09   10.89
  10  -8   8  217.14   17.60
  10  -5   6   75.48   13.84
  10  -4   5   41.31   15.81
  10  -3   4    1.38   11.89
  10  -1   1   -2.27   12.46
  11 -13   8    8.70    7.63
  11 -12   8   36.84    9.16
  11  -2   1  117.49   14.79
  12 -10   6    5.01    8.72
  12  -3   0  279.74   20.23
  12  -2  -3  108.32   14.85
  13 -11   4   61.64   10.72
  13 -10   4   18.97    8.88
  13  -5   0   13.14   13.70
  13  -4  -2   -7.39   12.65
   2  -5  10   68.34   10.59
   3  -5  10   61.74    9.95
   4  -3   8  203.30   14.77
   4  -2   7  388.63   16.61
   5   0   4  358.94   15.45
   6  -8  11  399.89   20.59
   6  -1   5  105.57   11.76
   8 -15  11   34.08    9.49
   8  -4   7    5.44   11.99
   8  -3   6  123.77   14.32
   9 -11  10   42.26   11.81
   9  -4   6   74.20   13.54
   9  -3   5   16.63   11.37
  10 -14   9   14.31    8.85
  10 -12   9    7.64   10.98
  10   0  -2   77.84   13.59
  11  -9   7    9.16    9.75
  11  -7   6   10.77   12.02
  11  -1  -2   63.40   14.34
  12 -12   6   99.82   11.53
  12 -11   6   22.72    9.18
  12  -8   5   -0.50   10.61
  13  -7   2   82.56   14.74
  13  -6   1   18.06   13.52
   2  -4   9   11.53    9.08
   4 -12  13   -0.24   12.07
   4  -9  12   41.65   12.82
   4  -7  11  345.11   18.97
   6 -11  12  141.69   14.63
   6  -4   8   34.79   12.18
   6  -2   6  113.35   12.18
   7  -6   9   -0.30   12.80
   8 -14  11   21.49   10.58
   8 -13  11   26.90   10.17
   8  -9  10    7.80   11.34
   8  -7   9   66.86   14.02
   8   1  -1   35.14    9.76
   9 -12  10  170.91   14.33
   9  -7   8  348.77   23.00
   9   0   0  177.76   15.90
  10 -13   9    7.08    8.41
  10  -9   8   -1.42   12.70
  10  -7   7  149.96   16.46
  10   0  -3    7.72   11.38
  11  -6   5   25.20   13.03
  11  -5   4  124.34   18.36
  11  -4   3  211.70   20.38
  11  -2   0    1.98   14.07
  11  -1  -3   40.10   12.94
  12  -7   4   25.97   14.34
  12  -4   1   10.17   14.89
  13  -5  -1   39.31   14.45
   4 -13  13    8.41   12.11
   5  -1   5  199.18   13.86
   6 -12  12   63.38   14.20
   6  -3   7  138.45   12.99
   6   0   3   92.06   10.64
   7  -8  10   64.23   15.99
   8  -1   3   96.52   12.33
   9  -9   9   98.82   14.71
  10  -1   0  177.94   17.05
  11 -10   7   66.86   12.21
  11  -8   6   18.11   13.82
  12  -9   5   95.10   14.15
  12  -6   3   15.32   12.47
  12  -3  -1    3.22   12.69
  13  -8   2   43.75   13.74
   3  -7  11   44.02   10.03
   5  -8  11  242.83   17.22
   5  -5   9   79.86   13.50
   6 -15  12   12.03   11.33
   6 -13  12   12.92   12.57
   6  -9  11  245.39   18.20
   7  -5   8   80.88   13.79
   7  -4   7    6.60   12.37
   7  -2   5  161.20   14.02
   7   0   2   51.77   10.44
   8 -10  10   -5.90   13.08
   8  -6   8  292.27   19.65
   8  -2   4  172.27   16.06
   9  -6   7  226.64   19.10
   9  -2   3   98.91   13.41
  10 -10   8   13.81   12.90
  10  -6   6   20.51   13.13
  10  -5   5  198.07   20.26
  10  -4   4  265.53   21.55
  10  -3   3   37.36   12.65
  11 -14   7   15.47    8.13
  11 -11   7    1.82   10.26
  12 -10   5   67.08   13.74
  12  -3  -2  205.74   18.21
  13  -7   1   32.79   13.87
  13  -6   0   10.05   12.38
  13  -5  -3   22.09   15.06
  13  -5  -2    2.58   13.33
   2  -9  12    0.22    9.96
   4 -10  12   12.88   12.66
   4  -6  10   -2.40    8.47
   5 -11  12   24.27   13.38
   5  -4   8  104.93   11.81
   5  -3   7   22.09   10.91
   5  -2   6   -4.08    8.14
   6 -14  12    4.54   12.03
   7 -16  11    8.77    8.84
   7 -11  11   21.97   12.18
   7  -3   6    7.53    9.65
   8  -5   7   76.93   13.63
   8  -4   6   81.23   15.53
   8  -3   5    7.93   12.50
   9 -10   9   10.06   11.66
   9  -8   8  275.10   21.75
   9  -5   6  350.75   21.19
   9  -4   5  252.64   20.26
   9  -3   4  250.01   17.93
   9   0  -1    3.98    9.81
  10  -8   7    2.51   11.51
  11 -13   7    2.26    7.64
  11 -12   7    4.41    8.15
  11  -7   5   43.41   13.68
  11  -3   1  207.55   17.41
  11  -2  -1   16.75   12.05
  12 -13   5   14.36    9.24
  12 -11   5   54.66   12.74
  12  -8   4   17.45   12.02
  12  -4   0  120.85   15.66
   3  -6  10   85.20   12.23
   4  -8  11   76.06   14.10
   6  -6   9  869.32   28.11
   6  -1   4    4.37    7.96
   7  -9  10   27.82   15.19
   7  -7   9   55.23   12.76
   8 -16  10   59.97    9.80
   8 -11  10   -7.43   13.35
  10 -15   8  124.15   10.88
  10 -11   8   31.13   11.59
  10  -1  -1   10.05   10.75
  11  -9   6   -2.25   11.08
  11  -6   4   36.08   14.00
  11  -5   3    8.87   15.40
  12 -12   5   22.67    9.97
  12  -7   3   93.16   14.95
  12  -5   1   21.77   13.44
  12  -3  -3  109.23   14.31
  13 -12   2   67.44   11.01
  13 -11   2    6.14   10.56
  13  -8   1   26.68   13.72
  13  -7   0   12.29   14.10
  13  -6  -1   50.82   13.45
   2  -6  10  107.17   11.65
   3 -10  12   28.16   12.44
   4  -2   6 1885.39   32.20
   5 -12  12    4.90   12.91
   5  -9  11   23.56   13.78
   6 -10  11    5.55   11.78
   6  -5   8   77.80   13.92
   6  -2   5   -0.66    8.89
   7 -15  11   -1.85   10.73
   7 -14  11    3.06   11.94
   7 -13  11    1.31   12.52
   7  -1   3   -0.94    8.87
   8  -7   8   71.06   15.96
   8  -1   2   96.70   12.06
   8   0   0    3.14    9.01
   9 -11   9   -3.82   11.03
   9  -7   7   14.02   15.38
  10 -14   8   25.25   10.86
  10 -13   8    6.60   11.36
  10 -12   8    5.82   10.19
  10  -9   7   -9.03   13.22
  10  -7   6   12.18   13.26
  10  -3   2  149.78   18.19
  11 -10   6   30.13   13.68
  11  -3   0   22.97   14.73
  12  -9   4  418.54   22.11
  12  -4  -1   13.62   14.78
  13  -6  -2    2.75   13.60
   3  -8  11   36.32   12.04
   3  -5   9    9.32    8.41
   4 -11  12   46.50   13.84
   5 -15  12  111.81   14.73
   5 -13  12   69.56   14.92
   6  -3   6   24.79   10.19
   7  -6   8  143.96   15.50
   8  -9   9   25.26   13.24
   9 -14   9    9.24   11.25
   9 -13   9    2.12   11.84
   9 -12   9    8.99   11.13
   9  -9   8  145.44   17.01
   9  -2   2   96.92   13.53
  10  -6   5  277.18   20.31
  10  -5   4  231.39   21.48
  10  -4   3   27.83   15.10
  10  -1  -2  401.25   19.22
  11  -8   5   14.31   12.84
  11  -2  -3  236.22   18.09
  12 -10   4  136.32   16.83
  12  -8   3   84.16   16.59
  13  -9   1   13.34   11.44
  13  -8   0    1.82   13.23
  13  -7  -1   35.58   14.86
  13  -6  -3  197.08   18.04
   2  -8  11  118.68   12.63
   2  -5   9    0.90    7.07
   3  -4   8   22.26    8.81
   4  -7  10   54.04   12.37
   5 -14  12    9.77   13.88
   6 -11  11    4.07   11.84
   7  -8   9   34.66   14.61
   7  -5   7   58.43   12.48
   7  -3   5  115.67   14.71
   7  -2   4  337.60   17.46
   8  -6   7  264.43   19.28
   8  -2   3   27.13   10.36
   9  -6   6  350.68   21.75
   9  -3   3   32.34   11.92
   9  -1   0   -3.60   10.05
   9   0  -3   10.40    9.49
  10 -10   7   31.46   14.56
  10  -2   0   -1.83   10.37
  10  -1  -3  122.31   14.65
  11 -14   6   32.09    8.92
  11 -12   6   13.41   11.33
  11 -11   6   33.38   10.87
  11  -7   4    5.01   13.12
  12 -13   4   -3.64    9.53
  12 -12   4   19.68   12.00
  12 -11   4   85.03   15.31
  12  -6   1    8.09   15.94
  12  -5   0   15.78   12.82
  13 -11   1   -4.46   10.91
  13 -10   1   -7.76   10.22
   4 -12  12  236.47   18.49
   4  -9  11    1.55   10.88
   5 -10  11    0.18   13.44
   5  -2   5  343.32   16.16
   6 -16  11  104.61   14.02
   6  -7   9   92.16   13.61
   6  -1   3    7.54   10.00
   7  -4   6  -11.33    9.34
   8 -10   9   24.57   13.43
   8  -5   6  625.43   26.08
   8  -4   5   -9.17   10.08
   8  -3   4   10.78    9.97
   8   0  -1    9.07    8.85
   9 -10   8   23.73   15.65
   9  -5   5  724.82   28.86
   9  -4   4    6.12   12.03
  10  -8   6   23.90   13.96
  11 -13   6   77.25   11.03
  11  -9   5  132.81   16.86
  11  -6   3    1.91   12.32
  11  -3  -1  582.94   26.29
  12  -9   3  163.12   18.70
  12  -4  -3   68.23   15.41
  13  -9   0   40.55   14.29
  13  -8  -1   48.81   15.46
  13  -7  -3  169.58   17.32
  13  -7  -2  190.38   19.07
   3  -7  10   82.89   12.65
   4 -13  12   14.46   14.15
   5  -8  10  111.71   13.79
   5  -4   7    9.08    9.25
   5  -3   6    1.89    8.10
   6 -12  11    5.41   11.99
   9  -8   7    7.31   13.14
  10 -15   7  110.57   11.69
  10 -11   7    6.59   11.88
  10  -7   5   42.15   17.24
  11 -15   5   33.88    9.11
  12  -5  -1   60.67   16.61
  13 -11   0    4.50   10.41
  13 -10   0    3.35   11.60
  13  -8  -2  245.12   19.64
   4  -6   9   69.68   11.43
   6 -13  11    3.60   11.44
   6  -6   8    0.44   10.14
   7  -7   8    9.53   11.56
   8 -11   9   -1.95   12.53
   9 -11   8   13.32   12.74
   9  -1  -1  272.23   16.57
  10 -12   7   -0.58   11.09
  10  -9   6  204.03   19.64
  10  -4   2  150.39   17.29
  10  -2  -1  675.96   25.04
  11 -10   5  140.10   16.98
  11  -8   4  152.02   18.22
  12 -10   3  286.35   19.71
  13  -9  -1   28.67   12.58
   5 -10  12  106.78   16.35
   6 -12  12   88.47   16.22
   6  -8  10  189.30   18.95
   6  -3   5   95.25   12.42
   7 -12  11   36.24   13.12
   8 -15  10   -5.30   11.27
   8 -14  10   -4.47   12.12
   8 -13  10    4.72   11.29
   8 -10   9   24.06   13.95
   8  -7   7    6.74   12.22
   8  -6   6   65.04   14.07
   8  -5   5   17.32   12.49
   9 -16   8  130.32   12.22
   9 -11   8   22.83   14.08
   9  -8   6  123.53   19.06
   9  -6   4  238.67   22.42
   9  -4   1 1025.85   31.82
  10 -12   6   83.92   16.63
  10 -11   6   30.46   14.05
  10  -8  -4  147.91   19.34
  10  -8   4   94.03   17.72
  10  -7   3  250.54   21.07
  10  -6  -3   10.67   16.20
  10  -6   1   -5.47   13.80
  11 -12   1  222.60   19.64
  11 -11   0  292.62   23.64
  11 -11   1  286.50   24.51
  11 -11   2   25.39   14.83
  11 -10  -1   13.84   14.96
  11 -10   0   17.42   17.86
  11  -9   0   -1.78   14.79
   4 -15  14   -6.70   11.40
   4 -11  13   14.28   13.08
   4  -6  10    3.58    9.81
   4  -5   9   23.34   11.63
   4  -4   8   97.90   11.48
   5 -13  13   43.49   14.50
   5  -7  10  514.00   23.41
   6 -10  11   18.38   14.64
   6  -2   3   45.33    9.39
   7 -13  11    5.90   14.08
   7  -5   6  100.64   15.40
   7  -2   1   94.19   11.45
   8  -3  -4   70.68   14.27
   8  -3   1   15.02   10.19
   9 -15   8  334.22   18.95
   9 -12   8   24.73   14.66
   9  -7   5  353.11   22.82
   9  -4   0  352.27   20.56
  10 -15   1    1.18   12.07
  10 -15   5    8.78   10.60
  10 -13   6  884.98   31.15
  10 -10   5   54.14   16.25
  10  -6  -2   92.60   18.79
   5 -14  13    7.68   12.36
   5  -6   9   48.60   13.91
   5  -4   7    4.74    9.26
   6 -13  12   11.20   11.50
   6  -7   9   85.67   13.75
   7  -6   7   71.67   14.15
   7  -3   3  333.35   17.59
   8 -17   9   33.90    9.25
   8 -11   9   12.06   13.43
   8  -3   0   20.02   13.25
   9 -17   6   16.87    9.31
   9 -14   8  406.35   21.97
   9 -13   8  266.11   20.32
   9  -5   2   57.90   13.47
   9  -4  -2   57.43   13.48
  10 -15   4   18.56   12.55
  10 -14   5    5.18   13.70
  10 -11   5   16.61   16.84
  10  -9   4   -9.36   12.73
  10  -8   3   62.83   16.72
  10  -7  -3  154.88   20.80
  10  -6  -1   10.00   12.75
   5 -16  13   14.51   11.53
   5 -15  13    3.92   12.01
   5  -5   8   16.81   10.27
   6 -16  12   -2.28   10.88
   6 -14  12    2.05   13.41
   8  -8   7   10.62   13.53
   8  -5   4   -2.61   10.60
   8  -3  -3   97.30   13.27
   9 -16   7   26.81   10.07
   9 -11   7   -1.59   16.25
   9  -9   6    5.71   14.23
   9  -6   3   16.34   12.47
   9  -5   1  275.66   20.87
  10 -15   2   -2.67   10.95
  10 -14   0   30.48   14.32
  10 -13   5   19.63   13.56
  10 -12  -2  364.09   24.56
  10 -12   5   42.29   14.89
  10 -10  -3   86.73   18.08
  10 -10   4   -1.92   17.12
  10  -8  -3   78.98   19.32
  10  -7  -2    5.26   17.28
  10  -7   1   25.94   14.11
   5 -11  12   31.31   12.43
   5  -9  11   17.16   12.09
   6 -11  11    8.63   15.04
   6  -9  10   10.50   11.90
   6  -3   4    2.62    8.98
   7  -4   4  165.17   14.96
   8 -16   9   45.21   11.31
   8 -12   9   34.53   14.03
   8 -10   8   49.24   17.85
   8  -7   6  147.74   17.79
   8  -6   5  165.59   16.83
   8  -4   2  834.63   27.55
   8  -3  -2  755.53   24.54
   9 -17   5   -0.83    8.86
   9 -12   7  236.78   22.33
   9  -8   5   27.42   14.84
   9  -7   4  176.14   19.06
   9  -5  -3   28.00   15.36
  10 -14   4    5.71   11.76
  10 -13  -1    6.56   15.44
  10  -9  -3  104.69   19.17
  10  -8   2   70.73   15.84
  10  -7  -1   54.23   15.74
   4 -12  13   -0.83   11.54
   4  -8  11   76.88   12.65
   5  -3   5   90.81   12.50
   7 -17  10   34.93   10.97
   7  -8   8   17.96   13.39
   7  -5   5  113.11   15.16
   8 -17   8   23.36    9.93
   8 -14   9  278.71   20.07
   8 -13   9  106.55   16.08
   9 -16   6   -5.45   11.52
   9 -14   7  719.52   28.36
   9 -13   7  898.00   32.64
   9 -10   6   13.13   14.77
   9  -6  -4   58.44   16.12
   9  -6   2    7.96   12.03
   9  -5  -2  103.88   16.99
  10 -14   1   25.49   14.68
  10 -14   2    5.34   14.46
  10 -12   4  164.83   19.21
  10 -11  -2  237.79   22.25
  10 -11   4    5.30   14.30
  10 -10   3    2.98   16.73
  10  -8  -2   64.75   18.82
  10  -8   1  209.41   20.96
   3 -14  14    4.17   12.76
   3  -5   9   11.19   10.39
   5 -12  12   -0.38   14.25
   5  -8  10   93.97   13.42
   6 -12  11   14.57   15.02
   6  -8   9   10.02   11.62
   7 -10   9  250.97   21.83
   7  -7   7   88.47   14.39
   7  -6   6    1.42   10.47
   8 -11   8  125.11   19.80
   8  -9   7    1.43   12.29
   8  -5   3  227.09   17.41
   8  -4  -4   26.04   10.65
   8  -4   1  272.49   17.91
   9 -16   1    7.83   11.44
   9  -9   5  104.62   18.01
   9  -8   4   25.87   17.59
   9  -7   3   52.71   14.15
  10 -13   0   49.82   17.11
  10 -13   3    2.43   15.61
  10 -12  -1  246.02   22.32
  10 -12   3   45.41   18.18
  10 -11   3   34.10   18.58
  10 -10  -2  275.42   23.70
  10  -9  -2  310.64   22.76
  10  -9   2    9.74   14.94
  10  -8  -1    7.06   14.69
   3 -16  14    9.56   12.10
   3 -15  14  100.45   14.79
   3 -11  13  103.06   14.77
   3  -9  12    1.87   12.29
   4 -13  13    8.36   13.74
   4  -7  10   50.99   11.66
   4  -4   7   18.47   10.52
   5 -10  11    2.66   14.23
   5  -7   9   -8.13   12.28
   6 -10  10   24.59   15.25
   6  -5   6  475.61   21.91
   7 -18   9    7.16    8.31
   7 -15  10   28.35   13.72
   7 -14  10  129.02   17.60
   7 -13  10   71.43   15.21
   7  -4   3  412.62   20.40
   7  -3   1  458.55   19.38
   8 -16   8   55.44   13.45
   8  -8   6  112.71   17.11
   8  -7   5   29.37   12.65
   8  -6   4   36.88   12.25
   8  -4  -3  462.63   21.62
   8  -4   0   54.14   14.11
   9 -16   5    6.08   10.78
   9 -15   6   12.17   11.62
   9 -11   6   -8.36   13.92
   9  -7  -4   -3.77   15.51
   9  -6  -3  240.82   20.58
   9  -6   1   -4.39   11.39
  10 -13   1   11.78   13.68
  10 -12   0   23.81   17.21
  10 -11  -1  430.18   27.13
  10 -11   2  251.88   24.38
  10 -10  -1   85.74   19.49
  10  -9  -1   57.76   16.34
  10  -9   1   -6.63   14.77
   4 -17  13    6.30   10.90
   4  -6   9   53.12   10.83
   4  -5   8   10.39    8.93
   5 -13  12   62.35   15.82
   5  -6   8  283.07   18.02
   6 -13  11   -5.56   12.33
   6  -6   7   17.28   10.78
   6  -3   3    5.39    8.13
   7 -11   9  217.51   21.87
   8 -17   7   -5.01    9.80
   8 -15   8   96.09   16.49
   8 -12   8   16.30   14.18
   8 -10   7   29.56   17.68
   8  -5   2  227.00   16.77
   8  -4  -2  370.25   20.34
   9 -16   2   -4.23    9.86
   9 -16   4    6.85   10.55
   9 -15   0    3.56   13.13
   9 -14   6   -4.91   11.49
   9 -13   6   93.37   16.13
   9 -12   6   42.46   14.99
   9 -10   5   -2.23   14.14
   9  -8  -4  166.19   19.38
   9  -7   2   94.95   18.35
   9  -6  -2  133.99   18.49
  10 -12   1   71.96   18.10
  10 -11   0   76.20   17.36
  10 -10   0   23.65   16.06
   2  -7  11   -0.24    8.39
   4 -16  13   39.84   13.28
   4 -15  13   63.53   14.15
   4 -14  13   -1.64   11.41
   4  -9  11   12.11   13.07
   5 -17  12  208.39   15.34
   5 -14  12   21.52   14.48
   6 -14  11   93.69   15.54
   7 -17   9   23.97   11.94
   7  -5   4  475.96   21.59
   7  -3   0   13.82   10.20
   8 -13   8  388.68   24.02
   9 -15   5    6.55   12.12
   9 -13  -2    9.20   15.15
   9 -11   5  -14.01   16.94
   9  -9   4    4.42   14.19
   9  -8   3   32.78   13.86
   9  -7  -3   77.99   17.53
   3 -12  13  271.93   19.12
   3  -8  11   39.12   12.23
   5 -16  12    3.27   10.92
   5 -15  12  116.93   16.28
   5 -11  11   69.16   16.53
   5  -9  10   96.62   16.54
   6 -18  10   -1.45    7.89
   6  -4   4  118.59   12.14
   7 -18   8  108.69   11.24
   7 -12   9   14.05   16.49
   7  -7   6   45.83   12.41
   7  -4   2    7.12    9.82
   8 -17   6   20.71   12.01
   8 -16   7   38.90   12.83
   8 -11   7   21.23   14.90
   8  -9   6   52.72   15.52
   8  -8   5   22.80   15.50
   8  -7   4  147.74   18.19
   8  -6   3   -0.89   10.66
   9 -15   1   52.38   15.89
   9 -15   4   -6.44   13.98
   9 -14   5    4.83   13.30
   9 -11  -3   47.42   19.61
   9 -10   4    6.12   17.29
   9  -7   1   -3.96   11.75
   7 -16   9    9.32   11.34
   7 -13   9   10.07   16.23
   8 -17   2   62.42   12.89
   8  -5  -3   -3.75   13.17
   8  -5   0   34.66   14.20
   9 -15   2    2.92   14.15
   9  -9   3  134.89   17.65
   9  -8  -3   57.12   17.94
   9  -8   2  369.16   23.69
   9  -7  -2  269.40   20.34
   9  -7  -1  184.33   17.84
   2 -11  13   -3.57   11.63
   2  -9  12   -3.77   11.12
   3 -18  13   53.97   11.09
   3 -10  12   19.14   11.50
   3  -7  10   93.00   13.03
   4 -12  12  205.35   19.26
   4  -8  10   -1.31   10.40
   5  -8   9   90.35   13.47
   5  -4   5  483.79   19.00
   6 -17  10   52.19   13.54
   6  -6   6    2.09   11.96
   7 -18   7   49.51   10.98
   7 -14   9  188.66   19.05
   7  -5   3  334.01   18.57
   7  -4   1  446.22   20.65
   8 -17   3   -0.21   11.33
   8 -17   5   -4.36   10.52
   8 -16   0    6.15   12.33
   8 -15   7   71.83   13.90
   8 -14   7  162.78   18.07
   8 -13   7   22.18   14.50
   8 -10   6   36.06   15.36
   8  -6   2   32.98   11.58
   8  -5  -2    4.56   12.97
   9 -14   0   39.57   14.90
   9 -14   4   17.72   14.14
   9 -13  -1  116.73   18.97
   9 -13   4   10.31   17.44
   9 -12  -2   -8.87   16.31
   9 -12   4  141.85   21.39
   9 -11   4   57.29   16.67
   9  -8  -2  175.20   20.94
   2 -16  14    4.47   12.54
   2 -15  14   -5.38   12.96
   3 -13  13   51.70   15.08
   3  -6   9   40.06   11.27
   4 -18  12   25.75   10.80
   4  -7   9  375.77   19.49
   5 -19  10   15.97    9.15
   5 -10  10  176.81   19.11
   5  -5   6  662.01   22.91
   6 -19   8   25.00    8.99
   7 -17   8   31.90   10.30
   7 -11   8   21.83   14.77
   7  -8   6   29.99   14.68
   7  -6   4   73.39   14.50
   8 -16   6    4.89   11.26
   8 -15  -1   62.93   17.06
   8 -11   6   15.74   17.54
   8  -9   5  132.56   17.24
   8  -7   3   23.67   12.08
   9 -14   1    1.53   13.25
   9 -14   3    2.40   13.35
   9 -11  -2   82.91   19.36
   9 -11   3  142.59   22.00
   9  -9  -2  143.74   20.42
   9  -9   2  276.36   22.14
   9  -8  -1  242.29   19.82
   3 -17  13   71.72   13.79
   3  -5   8   66.81   10.42
   4  -6   8   81.06   12.83
   4  -5   7   51.26   11.68
   5 -13  11  101.52   18.21
   6 -18   9   23.76   10.53
   6 -16  10  164.68   16.41
   6 -15  10   16.54   14.95
   6 -14  10   29.14   13.98
   6  -4   3  190.19   13.90
   7 -18   6   18.55   11.08
   7 -16   8   20.21   14.22
   7 -12   8   -7.71   16.40
   7  -7   5    3.49   10.37
   7  -4   0 1603.03   33.74
   8 -16   1   43.04   14.37
   8 -16   5    6.51   14.27
   8 -15   6    4.36   12.51
   8 -12   6    3.12   17.48
   9 -13   0  -10.92   16.46
   9 -13   1   35.50   18.26
   9 -13   3   71.33   17.00
   9 -12  -1   37.22   18.38
   9 -12   3  142.15   19.60
   9 -10  -2   79.19   17.04
   9 -10   2   74.45   16.41
   9  -9  -1   29.15   17.63
   9  -9   1   22.55   15.12
   3 -16  13   -1.54   13.20
   3 -15  13   25.90   14.24
   3 -14  13   53.57   12.78
   3 -11  12  164.71   17.28
   3  -9  11   75.56   14.13
   4 -17  12   19.00   12.55
   5 -14  11   38.25   16.83
   6 -19   7    9.28    8.95
   6  -9   8  313.35   20.74
   7 -18   3    7.11   10.45
   7 -18   5   -8.00   10.44
   7 -17   7   69.61   14.21
   7 -15   8   64.70   17.28
   7 -13   8   42.68   17.62
   7 -10   7  150.25   18.07
   7  -5   2  162.91   14.18
   8 -16   4   15.82   14.24
   8 -14   6    5.32   14.16
   8 -13   6   28.06   15.50
   8 -10   5   25.33   13.76
   8  -7  -4   52.44   15.53
   8  -7   2  456.38   22.73
   8  -6  -3   62.78   13.37
   9 -12   0  194.71   22.92
   9 -12   2   68.97   17.50
   9 -11  -1  229.13   21.10
   9 -11   2  532.51   28.81
   9 -10  -1  141.36   18.49
   9 -10   0  137.45   21.51
   2 -12  13    9.60   12.98
   3 -19  12   80.09   10.72
   4 -16  12   12.94   13.69
   4 -15  12   36.25   15.20
   4 -14  12    3.28   12.00
   4 -11  11  149.78   18.22
   4  -9  10  194.52   17.36
   5 -11  10  248.23   21.60
   6 -17   9   46.34   14.31
   6  -6   5  270.43   18.08
   6  -5   4  954.75   26.74
   7 -14   8    1.27   13.71
   7  -9   6   14.11   15.16
   7  -6   3   31.43   13.45
   8 -16   2  226.27   18.43
   8 -15   0   32.25   15.04
   8 -15   5   77.30   15.90
   8 -11   5   26.28   18.08
   8  -9   4   29.01   13.56
   8  -8  -4  119.77   17.82
   8  -8   3   54.48   13.80
   8  -6  -2  105.58   14.38
   8  -6  -1   54.75   12.72
   9 -11   0  603.23   29.80
   1 -17  14   59.14   14.70
   6 -19   5   -0.80    9.24
   6 -19   6   14.50    8.70
   6 -18   8   24.13    9.88
   6 -12   9   75.13   15.38
   6 -10   8   47.03   16.32
   6  -7   6   14.09   10.25
   7 -17   1   11.77   12.25
   7 -17   6    1.87   12.64
   7 -16   7   27.67   14.15
   7 -11   7  127.65   18.20
   7  -8   5   38.53   12.56
   7  -7   4    2.34   10.56
   7  -5   1 1160.78   30.17
   8 -14   5   -9.77   13.77
   8 -13   5   36.29   18.66
   8 -12  -3   -0.77   15.86
   8 -12   5   35.97   16.09
   8  -9  -4  132.32   18.21
   8  -7  -3    7.92   14.63
   8  -7   1   14.73   11.46
   1 -16  14   54.69   15.89
   2 -18  13   49.57   11.82
   2  -7  10   42.83   11.13
   3 -12  12    7.47   14.35
   3  -8  10  354.33   17.71
   4  -8   9  343.67   19.74
   5  -5   5  617.94   21.07
   6 -16   9   33.44   13.33
   6 -15   9   26.54   16.46
   6 -14   9   11.92   16.74
   6 -13   9  160.79   19.01
   7 -15   7   -0.88   14.97
   7 -12   7   -5.40   14.16
   8 -15   1  207.68   20.90
   8 -15   3   13.90   16.02
   8 -15   4   -0.83   13.59
   8 -14  -1   58.61   15.60
   8 -13  -2   -1.30   15.85
   8  -9   3  175.30   18.97
   8  -8   2  122.45   15.55
   8  -7  -2  255.16   20.33
   2 -13  13   20.44   12.25
   3 -18  12   30.32   12.28
   3 -10  11  192.80   17.42
   4 -12  11   86.92   15.15
   5  -7   7  135.97   13.89
   5  -6   6  428.88   18.86
   6 -18   7   -4.69   10.77
   6 -17   8  157.81   18.00
   6 -11   8   23.83   16.58
   6  -9   7   -0.62   11.70
   6  -5   3   21.35    9.79
   7 -17   2   -1.49   12.84
   7 -17   5    9.19   11.38
   7 -14   7   -3.92   14.18
   7 -13   7  146.87   19.30
   7 -10   6   16.31   13.03
   7  -6   2  277.86   17.73
   7  -5  -3  462.00   21.18
   7  -5   0  306.24   17.31
   8 -14   0    7.14   17.16
   8 -14   4   -0.46   14.33
   8 -13   4   17.24   18.41
   8 -12   4   46.83   19.26
   8 -11  -3  125.33   19.35
   8 -11   4   87.51   17.83
   8  -8  -3    7.27   15.46
   8  -7  -1   76.83   14.12
   2 -17  13   72.92   14.76
   2 -14  13   30.98   14.88
   3 -13  12   81.66   16.66
   3  -7   9  592.73   20.48
   4 -19  10    4.20    9.10
   4 -10  10   65.98   13.04
   4  -7   8  176.88   14.27
   5 -19   8   33.82    9.09
   5 -18   9   14.64   12.46
   5 -16  10   -1.09   12.08
   5 -14  10  228.90   22.34
   6  -8   6    4.44   10.24
   6  -6   4  302.97   18.50
   7 -17   4    2.34   10.99
   7 -16   0    7.59   14.04
   7 -16   6    9.41   12.60
   7 -11   6    0.45   12.82
   7  -9   5  -10.75   11.46
   7  -8   4  107.85   14.65
   7  -7   3  175.36   15.95
   7  -5  -2  241.29   16.12
   8 -14   1   25.13   17.77
   8 -14   3   24.67   15.29
   8 -13  -1   20.12   17.29
   8 -12  -2   -2.88   16.64
   8 -10  -3  397.70   23.24
   8 -10   3   93.34   17.35
   8  -9   2   20.24   12.86
   8  -8  -2  118.79   18.32
   2 -16  13   11.85   13.75
   2 -15  13    2.82   14.23
   2 -11  12   63.77   14.98
   2  -9  11    5.75   11.56
   3 -17  12   30.79   14.02
   3  -6   8    4.13    8.80
   4 -20   8    1.80    7.86
   4 -13  11   28.76   14.40
   5 -15  10   98.27   16.25
   5  -9   8    3.51   11.03
   6 -18   2   -4.94   11.91
   6 -18   6   47.71   13.16
   6 -17   0    7.13   12.14
   6 -16   8   54.09   14.49
   6 -12   8    5.35   14.17
   6  -7   5    3.13   10.21
   7 -16   5   18.47   15.93
   7 -15   6   24.88   14.15
   7 -12   6    8.03   17.35
   7  -6  -4  147.77   16.20
   7  -6   1  752.20   25.72
   8 -13   0  106.99   20.49
   8 -13   3   28.49   16.09
   8 -12   3   16.71   14.70
   8 -11  -2    3.24   17.51
   8 -11   3   -2.68   14.82
   8 -10   2   17.39   13.74
   8  -9  -2   60.91   17.93
   8  -9   1   -3.55   13.00
   8  -8  -1  254.60   18.89
   2 -19  12   22.91    9.42
   3 -15  12    0.32   14.66
   3 -14  12   10.74   12.79
   4 -14  11  145.62   17.91
   4  -9   9   38.07   13.30
   5 -19   7    5.21    9.81
   6 -18   3   57.64   13.68
   6 -18   5   10.52   13.06
   6 -17   7   34.27   12.04
   6 -15   8   10.53   14.17
   6 -14   8   72.53   18.89
   6 -13   8   41.59   14.73
   6 -10   7  199.66   18.85
   6  -5   2 2340.22   39.43
   7 -16   1    0.80   14.76
   7 -15  -1   17.47   13.59
   7 -14   6   14.57   15.40
   7 -13   6   15.58   15.22
   7 -10   5   13.21   13.31
   7  -7   2 1076.84   31.88
   8 -13   2   10.00   15.80
   8 -12  -1  232.82   21.34
   8 -12   2   88.77   18.34
   8 -11   2   10.03   14.33
   8 -10  -2  151.08   18.66
   8 -10   1   31.81   17.96
   8  -9  -1   91.95   16.39
   1 -10  12    1.68   11.21
   4 -20   7   24.01    8.75
   4 -19   9   13.24   10.96
   4 -18  10  174.89   15.54
   4 -11  10    0.83   11.38
   5 -19   6   -2.99   10.52
   5 -18   8    6.73   12.50
   5 -17   9  204.13   18.11
   5 -12   9   24.21   16.22
   5  -8   7  201.48   15.89
   5  -7   6    4.88   11.95
   5  -6   5  291.02   17.74
   5  -5   4   47.29    9.40
   6 -18   4    9.38   10.76
   6  -9   6  118.89   14.94
   7 -16   2  194.75   18.66
   7 -16   3  243.30   21.76
   7 -16   4    1.90   13.09
   7 -15   5  -14.56   13.47
   7  -9   4  235.14   19.78
   7  -8   3 1365.43   36.00
   7  -7  -4  175.07   17.42
   7  -6  -3  718.14   24.26
   7  -6  -1   13.49   12.94
   8 -12   0   -0.66   15.51
   8 -11  -1   12.59   15.68
   8 -11   0   -0.76   13.80
   8 -10  -1   46.11   15.60
   8 -10   0  171.83   18.72
   1 -18  13   12.73   10.50
   1 -13  13  129.14   16.31
   2 -12  12  288.18   20.09
   2  -8  10  237.01   15.64
   4 -20   6   -8.68    7.73
   5 -19   5   51.37   12.48
   5 -16   9   54.79   14.96
   5 -10   8   54.99   13.85
   6 -17   1   -2.36   12.97
   6 -17   6   10.12   12.20
   6 -16  -1   17.78   14.47
   6 -16   7    6.14   12.19
   6 -11   7   31.44   14.94
   6  -8   5   91.20   13.21
   6  -7   4   88.58   12.36
   6  -6   3  198.68   14.66
   7 -15   0   19.56   16.82
   7 -15   4  -12.53   16.52
   7 -14   5   25.16   16.04
   7 -13   5  -12.83   17.35
   7 -12   5    1.08   13.33
   7 -10   4  144.72   19.18
   7  -6  -2    0.52   10.34
   2 -18  12   -2.89   10.42
   2 -10  11   72.87   14.16
   3 -20   9    0.07    7.41
   3  -8   9   24.40   10.28
   4 -17  10  120.54   15.95
   5 -18   1    9.03   11.22
   5 -15   9    2.26   14.11
   5 -14   9   48.44   15.92
   6 -15   7   12.51   14.45
   6 -13   7   -0.81   17.09
   6 -12   7   11.54   13.44
   6 -10   6   43.52   16.77
   6  -5   1  549.13   20.64
   7 -15   1   31.40   17.29
   7 -15   3  124.58   20.45
   7 -14  -1   21.03   17.17
   7 -12  -3    5.70   16.05
   7  -9  -4    1.20   15.82
   7  -9   3   68.56   13.79
   7  -8  -4    6.24   14.55
   7  -8   2   12.18   11.41
   7  -7  -3   21.46   13.79
   1 -17  13   -5.93   11.53
   1 -16  13   83.23   16.17
   1 -14  13   10.39   14.77
   2  -7   9    2.84   10.01
   3 -19  10   49.56   10.91
   3 -10  10   82.13   15.69
   3  -7   8   56.17   11.92
   4 -19   8    6.45    9.02
   4 -18   9   61.74   14.83
   4 -16  10    0.28   15.37
   5 -18   7   20.98   10.64
   5 -17   8   64.27   15.33
   5 -11   8  254.40   19.90
   5  -9   7   45.27   11.90
   6 -17   2   56.77   16.15
   6 -17   4   54.24   16.08
   6 -17   5    6.81   12.54
   6 -16   6    5.19   16.04
   6 -14   7    9.07   14.92
   7 -14   4    2.95   15.32
   7 -13  -2   22.32   15.68
   7 -13   4    5.30   18.37
   7 -12   4  153.73   22.11
   7 -11   4  121.29   17.40
   7  -7  -2   37.32   14.05
   7  -7  -1   75.90   15.32
   1 -20  11    5.87    8.43
   1 -19  12  239.19   15.11
   1 -15  13   12.59   12.70
   1 -11  12   71.48   14.01
   1  -9  11   -2.60   10.63
   2 -20  10    1.65    7.60
   2 -17  12   -0.01   11.51
   2 -14  12    3.31   15.07
   3 -20   8   24.19    8.36
   3 -13  11  135.84   17.10
   4 -15  10    3.16   13.99
   5 -18   2   10.11   12.35
   5 -18   6    5.01   13.12
   5 -16   8   36.33   17.28
   5  -8   6  231.95   17.92
   6 -16   0    6.91   15.25
   6 -11   6    0.65   12.57
   6  -9   5  407.26   21.70
   6  -8   4  570.10   25.02
   6  -6   2  554.61   21.39
   7 -14   0   -0.94   14.30
   7 -14   3   15.80   14.39
   7 -11  -3   34.73   17.16
   7 -10   3   21.12   13.08
   7  -9   2   72.28   14.20
   7  -8  -3   56.77   15.79
   7  -8   1   14.13   11.66
   0 -18  13   53.58   13.25
   2 -16  12   -2.29   12.10
   2 -15  12   -7.92   14.75
   3 -20   7   25.02    9.27
   3 -14  11   13.93   14.49
   4 -19   7    6.42    9.34
   5 -17   0   27.15   13.54
   5 -17   7  -10.22   13.47
   5 -15   8   17.59   17.57
   5 -13   8   60.97   19.13
   5 -12   8   43.25   14.24
   5 -10   7  167.88   18.14
   5  -7   5    3.09    9.16
   5  -6   4  187.43   13.48
   6 -16   5    4.02   13.90
   6 -15   6    1.40   14.82
   6 -14   6    4.34   18.00
   7 -14   1  323.34   24.45
   7 -14   2  180.96   21.25
   7 -13  -1    8.15   15.09
   7 -13   3   52.25   17.26
   7 -12  -2  147.34   20.98
   7 -12   3  173.43   19.63
   7 -11   3  415.23   25.44
   7 -10  -3   62.45   18.15
   7  -9  -3  235.14   20.61
   7  -8  -2   57.71   15.91
  -1 -19  13   14.21    9.53
   2 -11  11   78.08   13.60
   2  -9  10  204.04   16.39
   3 -20   5   -6.07    8.90
   3 -20   6   26.04   10.10
   3 -19   9   11.48    9.88
   3 -11  10   -3.33   10.86
   3  -9   9   17.27   10.77
   4 -19   3    8.25    9.70
   4 -19   6   10.17   11.52
   4 -18   8   50.67   14.79
   4 -17   9   60.31   14.73
   5 -18   4   62.85   13.69
   5 -18   5    2.86   11.49
   5 -14   8   41.47   16.20
   6 -16   1    1.57   15.66
   6 -16   4  272.49   24.14
   6 -15  -1  181.49   19.92
   6 -13   6   23.18   15.77
   6 -10   5  239.09   19.00
   6  -6   1  102.03   12.81
   7 -13   0  262.31   22.78
   7 -13   2    4.02   15.84
   7 -12  -1  -10.13   18.07
   7 -12   2   81.46   20.93
   7 -11  -2  375.20   25.52
   7 -11   2    8.12   16.81
   7 -10   2   80.87   15.43
   7  -9  -2  132.33   18.76
   7  -9   1   87.98   15.12
   7  -8  -1  101.13   15.10
   0 -17  13    0.50   13.81
   1 -18  12   29.64   11.99
   1 -12  12   12.16   14.09
   4 -19   4   20.05   10.78
   4 -19   5   18.78   10.74
   4 -17  -1   -3.45   11.79
   4 -16   9  225.53   20.66
   4 -12   9   42.92   14.78
   4  -8   7   44.56   10.89
   5 -17   6  -11.29   14.75
   5 -16   7    4.94   15.95
   5 -11   7  508.75   26.57
   5  -9   6   59.53   14.09
   6 -16   3  294.10   22.21
   6 -15   5   17.81   15.42
   6 -14  -2   -8.05   15.83
   6 -13  -3   25.28   16.23
   6  -9   4  383.59   21.30
   6  -8   3  326.09   20.60
   6  -7   2   48.88   11.88
   7 -11  -1   41.41   18.10
   7 -10  -2   29.81   14.83
   7 -10  -1    0.23   16.99
   7 -10   1  -20.23   13.70
   7  -9  -1   16.80   13.77
   0 -20  11    6.78    8.68
   0 -19  12    2.57   10.11
   0 -16  13   -2.83   14.44
   0 -14  13    5.21   14.24
   1 -20  10   16.05    9.37
   1  -8  10   66.40   10.40
   2 -19  10   11.64   10.23
   2 -12  11   10.97   15.00
   3 -19   8    2.37   11.46
   3 -17  10   39.70   13.84
   3 -12  10   21.30   12.47
   3  -8   8    2.47   11.26
   4 -18   1   -4.42   11.62
   4 -15   9  186.25   20.37
   4 -14   9   91.17   19.81
   4 -13   9   17.89   14.63
   4 -10   8   22.93   12.00
   4  -7   6   62.04   10.67
   5 -17   1   23.29   14.29
   5 -16  -1   87.17   16.69
   5  -8   5   29.20   13.12
   6 -15   0   24.23   17.21
   6 -15   4   88.23   18.25
   6 -14   5    7.34   15.58
   6 -13   5  114.92   18.83
   6 -12   5  211.19   20.37
   7 -11   0  313.19   22.45
  -1 -18  13   89.77   14.95
   0 -15  13   10.47   15.03
   1 -17  12  -10.24   11.57
   1 -13  12   26.31   15.35
   1 -10  11    5.40   10.03
   2 -20   8    3.52    8.12
   2  -8   9    6.17    8.49
   3 -19   2    9.64   10.05
   3 -18   9   89.55   14.42
   3 -16  10   21.41   14.56
   3 -10   9  121.56   15.67
   4 -18   7   28.39   11.72
   4 -17   8    7.89   13.50
   5 -17   5   27.02   14.38
   5 -16   6   36.24   18.02
   5 -15  -2    6.10   15.06
   5 -13   7  102.83   18.03
   5 -12   7    3.50   14.13
   5  -7   4   64.92   10.93
   5  -6   3  523.96   19.81
   6 -15   3  391.12   26.04
   6 -14  -1   45.35   18.32
   6 -14   4   24.32   18.12
   6 -10   4  145.38   16.74
   6  -7  -4   66.05   14.77
   6  -7   1   11.72   12.88
   1 -16  12   -3.74   15.03
   1 -14  12   -3.09   14.98
   2 -20   7  173.63   14.14
   2 -13  11  130.37   16.62
   2 -10  10   31.75   11.45
   3 -19   7   82.67   13.47
   4 -18   2   29.79   14.28
   4 -18   6    0.51   13.95
   4 -16   8  132.78   20.81
   4 -11   8  471.06   23.60
   4  -9   7  397.86   20.42
   5 -17   3   76.86   15.31
   5 -17   4   24.82   14.09
   5 -10   6   73.36   13.43
   6 -13  -2   26.06   17.68
   6 -12  -3   45.36   17.27
   6 -12   4  490.69   29.11
   6 -11   4  397.74   23.89
   6 -10  -4  208.39   19.89
   6  -9   3  102.63   14.17
   6  -8   2    4.77   10.37
   0 -18  12   55.58   14.32
   0  -9  11    3.43   10.54
   1 -20   9   23.09   10.48
   2 -20   5   -2.82    9.68
   2 -20   6    2.45   10.06
   2 -19   9    0.74   10.67
   2 -18  10   41.16   12.61
   2 -14  11   77.65   16.19
   3 -17   9    6.74   15.93
   4 -17   7  126.64   19.25
   4 -12   8   21.75   15.87
   5 -16   5  147.10   21.44
   5 -15   6   36.18   16.49
   5 -11   6   38.00   13.33
   5  -9   5   60.65   12.57
   6 -14   0  118.86   18.82
   6 -14   2  251.37   25.50
   6 -10   3   51.11   13.37
   6  -8  -4    7.81   14.30
   6  -7  -3  187.22   17.41
  -1 -20  11    4.39    8.53
  -1 -19  12    1.02   10.35
  -1 -17  13   12.37   14.69
   0 -20  10    1.07    8.99
   1 -11  11   11.24   13.19
   2 -11  10   88.67   15.90
   3 -19   4   46.59   13.31
   3 -19   5   60.00   14.53
   3 -19   6   20.50   11.04
   3 -18   8  117.95   16.53
   4 -18   4  -10.53   12.12
   4 -17   0   69.33   13.99
   4 -15   8  280.39   23.48
   4 -14   8  165.25   19.95
   4 -13   8   28.66   15.23
   4  -8   6   65.08   11.41
   5 -16   1    6.22   16.50
   5 -16   4  121.33   20.82
   5 -14   6    1.27   13.92
   5 -13   6   33.97   14.75
   5 -12   6    5.16   13.08
   5  -8   4   27.67   10.42
   6 -13  -1   12.59   18.39
   6 -13   3    2.44   14.46
   6 -12  -2   15.18   17.77
   6 -12   3   10.57   14.02
   6 -11  -3  195.95   21.44
   6 -11   3  107.58   16.38
   6  -9   2    6.66   11.11
   6  -8   1   84.37   13.09
   6  -7  -2  143.80   16.29
   6  -7  -1   30.47   11.61
  -2 -18  13    0.86   12.24
  -1 -14  13   12.60   14.38
   0 -12  12   23.60   14.12
   1 -20   8   25.65   10.53
   1 -19  10    9.22    9.70
   1  -9  10  256.71   15.33
   2 -19   8   11.57   12.30
   2 -17  10   11.48   12.97
   2  -9   9  574.11   21.56
   3 -17  -1   12.18   12.84
   3 -16   9  318.47   23.59
   4 -17   6  104.28   18.56
   4 -16   7  135.17   21.31
   4 -10   7  157.11   15.42
   4  -7   5   78.72   11.31
   5 -16   3   19.27   15.00
   5 -15  -1    9.63   14.28
   5 -10   5   85.29   14.14
   6 -13   0  100.37   21.47
   6 -13   2  508.29   28.85
   6 -10  -3   57.51   17.21
   6 -10   2   10.97   12.26
   6  -9  -3   80.32   16.95
   6  -8  -3    9.43   14.52
  -1 -15  13   11.47   15.46
   0 -17  12   50.63   13.82
   1 -17  11   17.99   14.06
   1 -12  11   80.25   16.44
   2 -19   2    4.65    9.13
   2 -18   9   48.96   15.85
   3 -18   1    6.76   11.63
   3 -18   7  -13.53   10.58
   3 -17   8  211.16   22.12
   3 -15   9  694.56   30.81
   3 -14   9   68.36   18.68
   3 -13   9    5.20   13.03
   4 -17   1   33.31   15.64
   4 -16  -1   -5.62   15.17
   4 -11   7    9.05   13.83
   5 -14  -2  142.55   20.08
   5 -14   5   60.61   20.21
   5 -13  -3   17.31   16.37
   5 -11   5  410.30   24.77
   6 -12   0   92.56   19.78
   6 -11  -2  140.36   20.51
   6 -11   2  109.00   16.69
   6 -10   1   -9.52   14.89
   6  -9   1   10.78   12.65
   6  -8  -2   -5.54   11.58
   6  -8  -1    2.18   11.54
  -2 -20  11   11.08    8.40
  -2 -19  12    2.96    9.86
   0 -20   9   39.08   11.08
   0 -13  12   75.14   14.07
   0 -10  11  181.77   15.59
   1 -20   5  111.85   12.74
   1 -20   6   13.15   10.48
   1 -20   7   -0.19    8.05
   1 -16  11  216.09   22.17
   2 -19   7   47.28   12.98
   2 -16  10  553.14   28.09
   2 -13  10   -6.76   15.89
   4 -17   5   29.48   14.94
   4 -15   7   65.64   17.44
   4 -14   7   70.62   19.04
   4 -12   7   -2.97   14.91
   4  -9   6   15.65   10.35
   5 -15   4   33.60   16.87
   5 -13   5  342.40   24.13
   5 -12   5  331.20   22.90
   5  -9   4   10.56   11.41
   5  -8   3   34.57   13.25
   6 -11  -1   60.25   15.55
   6 -11   0  356.30   25.08
   6 -11   1  108.16   17.07
   6 -10  -2   99.10   16.49
   6 -10  -1    5.72   16.81
   6  -9  -2   -3.62   12.26
   6  -9  -1   31.94   13.49
  -3 -18  13    4.21   11.35
  -2 -17  13   59.39   15.77
  -1 -18  12   13.62   10.99
  -1 -11  12   -7.61   11.83
   0 -15  12  143.47   18.39
   0 -14  12    9.16   13.34
   1 -19   9   22.02   10.79
   1 -15  11  124.72   20.38
   1 -14  11    2.52   16.04
   1 -13  11   43.00   14.23
   1  -8   9  153.11   13.90
   2 -10   9  515.93   23.15
   2  -8   8   27.69    9.27
   3 -18   6  154.42   17.29
   3 -16   8  334.54   26.17
   3  -7   6    0.57    8.91
   4 -17   3    9.95   14.45
   4 -17   4  164.58   19.32
   4 -16   6  119.42   19.05
   4 -15  -2   14.92   15.54
   4 -13   7    6.12   14.68
   4  -8   5  546.87   22.50
   5 -15   1  306.91   24.95
   5 -15   2    7.23   16.19
   5 -14  -1   77.21   19.89
   5 -14   4   23.11   16.33
   5 -10   4  300.79   19.82
   5  -7   2  735.01   23.99
  -2 -16  13    8.28   14.85
  -1 -19  11    2.00    9.76
   0 -20   8    4.62   10.29
   0 -19  10    0.09   10.06
   2 -19   4   12.47   11.04
   2 -19   5   23.33   13.68
   2 -19   6  139.64   15.30
   2 -18   8   33.82   13.53
   2 -17   9  154.22   18.69
   3 -18   3   -6.18   11.47
   3 -18   4   82.37   17.20
   3 -18   5   35.96   13.84
   3 -17   0    3.59   14.79
   3 -17   7  517.53   27.22
   3 -11   8  193.33   17.11
   4 -16   0   58.66   17.97
   4 -16   5    8.62   18.02
   4 -15   6  -13.70   17.66
   4 -14  -3  109.75   17.78
   4 -10   6   61.46   12.50
   4  -7   4  331.53   16.75
   5 -14   3  263.89   25.86
   5 -13  -2   53.14   18.77
   5 -13   4    7.82   13.96
   5 -12   4   99.31   19.02
   5 -11   4   81.90   15.32
  -4 -18  13   -3.01   10.65
  -3 -19  12   12.94    9.60
  -2 -15  13   14.31   15.26
  -2 -14  13   50.54   15.19
  -1 -20   9   76.59   11.82
  -1 -17  12    5.57   15.01
   0 -20   7   -1.61    9.30
   0 -11  11   -0.42   13.08
   1 -19   2   32.01   11.91
   1 -19   8   -1.57   10.18
   1 -17  10  100.67   19.05
   2 -18   1   24.82   12.96
   2 -17  -1   41.01   13.89
   2 -11   9   94.67   15.95
   3 -14   8  100.07   20.51
   3 -13   8   14.14   16.00
   3 -12   8   64.37   14.41
   3  -9   7   20.18   10.98
   4 -16   1  134.29   20.79
   4 -14   6  175.58   22.92
   4 -11   6    2.28   11.26
   5 -14   0   -5.72   15.41
   5 -12  -3   -6.30   13.52
   5  -9   3   16.72   11.03
   5  -8   2   -4.31   10.49
  -3 -17  13   16.70   14.16
  -2 -18  12    4.84   13.22
  -1 -12  12    4.22   13.57
   0 -20   5   -5.80    7.84
   0 -20   6  103.30   11.89
   0 -17  11   10.87   13.50
   1 -18   0   98.60   13.65
   1 -18   9   33.93   13.32
   1 -11  10   58.87   15.00
   2 -18   7   73.16   14.24
   2 -16   9  374.26   24.36
   2  -9   8   34.82   12.64
   3 -17   6   61.04   16.39
   3 -16   7  229.17   22.06
   4 -16   3    6.47   17.78
   4 -16   4  310.09   24.32
   4 -13   6  130.00   18.03
   4 -12   6  141.70   17.33
   4  -9   5  897.90   27.76
   5 -13  -1   37.21   19.26
   5 -13   3  228.75   21.39
   5 -11   3   -4.31   14.50
   5 -10  -4   -5.03   15.31
   5 -10   3  169.67   16.52
  -4 -19  12   33.44    9.78
  -2 -19  11    5.73   10.97
  -1 -20   8    0.71   10.02
  -1 -18  11   -3.36   13.23
  -1 -16  12   57.93   16.08
  -1 -13  12   61.92   16.42
   0 -19   9   40.25   12.34
   0 -18  10   53.08   15.29
   0 -16  11   10.57   16.78
   0 -12  11   41.98   14.93
   0  -9  10   51.04   12.07
   1 -19   7   38.73   11.85
   1  -9   9   43.23   12.28
   2 -17   8  282.83   22.27
   2 -15   9  425.91   26.31
   2 -14   9  132.16   21.03
   3 -17   1    8.72   13.11
   3 -17   5  528.64   29.35
   3 -16  -1   16.42   15.33
   3 -10   7   91.73   13.28
   4  -8   4  847.30   26.75
   5 -13   0    9.26   18.94
   5 -13   2 1174.65   39.29
   5 -12  -2   38.33   18.22
   5 -11  -3   24.04   17.40
   5  -9  -4   92.93   16.96
   5  -9   2   10.14   10.77
   5  -8  -4    5.89   14.05
   5  -8   1  426.49   21.78
  -3 -16  13   21.65   15.09
  -2 -20   9   29.11   10.35
  -1 -20   5   65.90   11.16
  -1 -19  10   39.08   11.38
  -1 -15  12   29.80   15.48
  -1 -14  12   46.72   16.64
   0 -19   2   71.52   12.35
   0 -15  11   14.73   17.36
   1 -19   4   94.32   15.60
   1 -19   5   43.55   14.34
   1 -19   6   34.28   11.29
   1 -12  10  131.06   15.40
   2 -18   6  115.11   16.02
   2 -16  -2   34.32   14.67
   3 -17   3   30.51   17.28
   3 -17   4   14.86   14.54
   3 -16   6   45.60   19.55
   3 -15   7   -1.52   15.09
   3 -11   7  125.64   17.09
   4 -15   0   25.54   18.59
   4 -14  -2   -3.39   13.53
   4 -14   5   12.70   14.30
   4 -13  -3   92.55   18.85
   4 -10   5   80.15   14.24
   5 -12  -1   30.59   18.96
   5 -12   2  160.50   18.73
   5 -11   2   -1.18   12.26
   5 -10  -3   -2.14   15.86
   5 -10   2   13.26   11.86
  -4 -17  13   26.72   13.94
  -3 -18  12   25.68   12.80
  -2 -17  12   76.83   16.78
  -1 -20   6   16.42    8.22
  -1 -20   7   43.39    9.55
   0 -19   8   57.77   14.11
   0 -14  11   74.57   15.68
   0 -13  11  203.27   18.67
   1 -18   8  -12.13   11.93
   1 -17  -1   20.79   13.32
   1 -17   9  121.90   17.67
   2 -18   3   11.53   13.03
   2 -18   4  104.45   16.31
   2 -18   5  118.74   16.79
   2 -17   0   18.57   15.57
   2 -17   7   41.18   17.80
   2 -16   8  241.13   21.34
   3 -15  -2  195.69   20.49
   3 -14   7   -6.46   13.42
   3 -13   7   14.96   16.60
   4 -15   2  453.50   29.82
   4 -15   3    1.04   14.48
   4 -13   5   64.60   17.04
   4 -12   5   33.91   14.03
   4 -11   5  308.42   20.43
   5 -12   0   33.16   14.90
   5 -11  -2  -11.02   13.87
   5 -11   1   92.04   18.54
   5 -10   1   -5.17   14.41
   5  -9  -3   15.00   15.40
   5  -9   1   75.61   13.16
  -3 -20   9   13.59    9.27
  -3 -19  11    9.79    8.98
  -2 -20   8   47.13    9.74
  -1 -19   9  185.16   16.95
  -1 -17  11    4.39   15.45
   0 -18   9   38.82   15.59
   0 -10  10   20.97   12.59
   1 -18   1    0.33   11.46
   1 -10   9  204.82   17.32
   2 -15   8   34.53   18.76
   3 -16   0    7.01   13.78
   3 -16   5  749.20   33.50
   3 -15   6  113.77   20.83
   3 -14  -3  337.78   22.83
   3  -9   6 1057.31   29.13
   4 -14  -1  294.69   24.60
   4 -14   4   39.21   16.88
   4  -9   4    0.89   10.45
   5 -11  -1  117.97   17.29
   5 -10  -2  126.96   18.99
   5  -9  -2    3.73   15.10
   5  -8  -2   55.18   12.96
   5  -8  -1  189.92   16.15
  -4 -16  13  115.72   17.46
  -2 -20   6    8.22    8.93
  -2 -20   7   36.76    9.15
  -2 -18  11   25.64   13.59
  -2 -12  12   -5.06   13.09
   0 -19   7    1.21   10.63
   1 -16   9   19.19   14.10
   2 -17   6  314.78   23.13
   3 -16   4  262.77   24.76
   3 -10   6 1006.87   31.15
   4 -14   0  187.68   23.72
   4 -14   3   21.70   16.60
   4 -13  -2   16.24   18.22
   4 -13   4  103.26   18.31
   4 -10   4   92.13   13.92
   4  -8   3  224.17   15.42
   5 -10  -1  151.66   17.84
   5  -9  -1   48.63   13.63
  -4 -19  11    7.43    8.43
  -4 -18  12   36.01   10.65
  -3 -20   8  129.44   11.85
  -3 -17  12    3.37   14.15
  -2 -15  12   76.94   18.30
  -1 -16  11  283.68   23.58
  -1 -11  11    3.09   12.57
   0 -19   4   11.00   11.09
   0 -19   5   27.03   13.94
   0 -19   6    6.08   10.89
   1 -18   6   14.35   14.41
   1 -17   8   15.03   14.31
   1 -16  -2  103.45   16.74
   1 -15   9   46.28   19.32
   1 -11   9  111.19   16.36
   2 -17   1   25.77   13.93
   2 -17   5   82.70   19.56
   2 -16  -1  120.44   18.57
   2 -16   7  -14.55   14.47
   2 -13   8   63.59   15.24
   2 -12   8    1.03   11.57
   3 -16   2  224.54   22.04
   3 -16   3  257.81   23.01
   3 -15  -1   -1.52   17.21
   3 -15   5   20.13   18.03
   3 -11   6  200.12   18.80
   3  -8   5 1951.21   36.69
   4 -13   3  125.41   20.65
   4 -12  -3  240.09   22.62
   4 -11  -4   69.03   17.53
   4 -11   4   19.10   12.26
  -5 -18  12    9.56   10.29
  -3 -20   7   -3.57    7.61
  -2 -14  12   12.91   15.81
  -2 -13  12   44.19   13.73
  -1 -19   3   42.24   12.16
  -1 -19   8   44.50   12.09
  -1 -15  11  337.49   24.79
   0 -18   1   85.45   15.08
   0 -18   8   17.20   13.00
   0 -17  -1   16.59   12.84
   0 -17   9   18.16   16.39
   0 -11  10   74.17   13.31
   1 -18   3    7.43   14.58
   1 -18   5   90.74   17.82
   1 -17   0   15.02   15.38
   1 -14   9    2.07   17.46
   3 -13   6    5.31   14.36
   3 -12   6   33.19   13.25
   4 -13  -1   91.98   20.16
   4  -9   3   19.67   10.67
  -3 -18  11   13.31   12.48
  -2 -19   9  115.53   13.45
  -1 -19   7   -6.47   11.50
  -1 -14  11   36.87   17.48
  -1 -12  11  223.95   17.56
   0 -14  10   71.80   19.01
   0 -12  10  310.43   21.49
   1 -18   4    3.76   12.91
   1 -17   7   92.45   17.35
   1 -16   8   48.68   16.68
   1 -15  -3   19.50   16.41
   2 -16   6  774.45   33.20
   2 -15  -2    4.81   16.23
   2 -15   7    2.64   15.55
   2 -10   7  934.74   29.54
   3 -15   0   55.04   17.12
   3 -15   4  474.86   27.88
   3 -14  -2   51.60   18.73
   3 -14   5   84.68   18.40
   3  -9   5  661.62   23.69
   4 -13   0   24.97   16.44
   4 -13   2    0.16   15.39
   4 -12  -2  285.77   24.22
   4 -11   3   -0.75   11.66
   4 -10  -4  294.61   21.51
   4 -10   3  109.71   15.36
   4  -8   2  363.40   18.54
  -4 -19  10  141.21   14.20
  -4 -17  12   64.68   14.70
  -3 -16  12   42.18   16.60
  -2 -19   3   -3.35   10.14
  -1 -19   4   -8.51   10.87
  -1 -19   6   20.36   12.31
  -1  -9  10   80.63   11.07
   0 -13  10   70.75   15.58
   0  -9   9    6.75   11.18
   2 -16   0   14.13   14.28
   2 -14   7   21.18   14.42
   3 -15   2  157.65   23.51
   3 -15   3  193.17   21.16
   3 -13  -3  127.39   19.74
   3 -13   5   33.07   18.46
   3 -10   5   18.46   13.74
   4 -12   2    0.19   13.13
   4 -11  -3  332.36   23.75
   4  -9   2  428.78   22.41
  -5 -19  10    0.74    9.02
  -4 -18  11   13.53   11.18
  -3 -19   9   79.44   13.21
  -3 -15  12   -3.78   15.86
  -2 -19   8   22.73   11.08
  -2 -16  11   15.10   16.77
  -2 -10  11    0.58   11.59
  -1 -18   1   -3.05   11.58
  -1 -17  -1   10.03   12.47
   0 -18   6   69.59   16.08
   0 -17   8    3.17   16.71
   0 -16  -2   33.18   14.05
   0 -16   9   18.84   13.78
   1 -17   1   75.66   18.04
   1 -17   6   11.81   13.91
   1 -15   8  128.71   19.22
   2 -16   5  430.05   27.16
   2 -15   6    7.87   15.54
   2 -14  -3   21.69   16.51
   2 -13   7   24.77   13.61
   2 -12   7  162.64   17.19
   2 -11   7  165.42   16.00
   3 -14  -1    9.01   18.12
   3 -14   4   -2.20   14.07
   3 -12  -4   31.77   16.46
   3 -12   5   16.78   12.69
   3 -11   5    6.09   11.67
   3  -8   4   72.73   11.60
   4 -12   1  127.94   18.07
   4 -11   2    5.83   12.14
   4 -10   2   92.97   13.96
   4  -9  -4  292.83   20.69
  -5 -17  12  104.48   15.04
  -3 -17  11   13.01   14.49
  -3 -14  12   -0.23   15.52
  -2 -19   4   19.60   12.02
  -2 -19   7   25.81   13.08
   0 -18   3    1.71   12.29
   0 -18   5   78.86   17.35
   0 -17   0  111.89   17.02
   1 -17   2    6.02   16.59
   1 -17   5   38.76   18.46
   1 -16  -1   -4.81   12.93
   1 -16   7  207.02   20.61
   1 -14   8   -3.73   16.07
   1 -10   8   25.17   11.11
   2 -16   2   42.92   19.44
   2 -16   3  391.22   28.29
   2 -16   4  153.76   19.24
   2 -13  -4   14.39   16.09
   3 -14   3  101.34   21.56
   3 -13   4   18.99   17.03
   4 -11  -2   66.09   16.05
   4 -11   1   10.27   13.02
   4  -9   1  134.00   16.52
   4  -8  -4  378.23   21.30
  -6 -17  12    0.99   11.37
  -5 -18  11   18.91   10.92
  -4 -19   9   -7.68    8.62
  -4 -16  12  185.92   19.48
  -3 -19   8   20.59   12.24
  -3 -13  12   80.91   16.88
  -2 -19   6    1.72    9.13
  -2 -18   1    2.83   11.47
  -2 -18   9  281.06   19.59
  -2 -15  11   -2.76   16.27
  -2 -11  11   68.28   14.36
  -1 -17   9   -5.87   12.79
  -1 -10  10   75.92   11.92
   0 -15  -3   73.53   17.36
   0 -15   9   13.74   15.39
   0 -10   9   75.30   11.78
   1 -17   3    4.26   14.56
   1 -17   4  378.14   25.10
   1 -13   8   19.90   13.26
   1 -12   8   -4.92   14.75
   2 -15  -1  200.25   20.46
   2 -15   5  409.19   26.15
   2 -14   6   77.09   16.72
   2  -9   6 1354.36   32.09
   3 -14   0  228.65   22.56
   3 -14   2   34.20   17.27
   3 -13  -2   11.90   17.92
   3  -9   4  187.54   15.13
   4 -11  -1   67.64   15.47
   4 -10  -2   21.35   16.21
   4  -9  -3  311.87   21.24
  -6 -18  11   26.36   10.42
  -3 -19   4   11.41    9.51
  -3 -19   7   58.46   13.40
  -2 -14  11  486.59   27.15
  -2 -12  11   38.26   15.16
  -1 -18   7  199.53   18.59
  -1 -16  -2   83.80   15.03
   0 -17   7   55.60   15.91
   0 -11   9  603.10   25.42
   1 -16   6    2.25   15.33
   1 -15  -2  333.80   23.53
   1 -15   7   -2.26   13.63
   2 -15   0   26.88   18.96
   2 -13   6  -11.49   13.55
   2 -10   6  170.67   15.66
   3 -13   3  126.08   18.05
   3 -12  -3   -0.69   17.52
   3 -12   4   -2.30   12.36
   3 -11  -4   68.29   18.00
   3 -11   4   14.07   12.12
   3 -10   4  290.19   18.54
   4 -10  -1  105.75   16.04
   4  -9  -2    0.89   14.53
   4  -9  -1  109.11   16.88
   4  -8  -1  168.47   16.80
  -4 -19   8   82.84   12.29
  -4 -17  11  184.82   18.08
  -4 -15  12  191.60   20.54
  -3 -19   5   44.39   11.04
  -3 -19   6    7.88    9.61
  -3 -16  11  151.03   19.76
  -2 -13  11  344.44   21.60
  -1 -18   3    7.65   14.24
  -1 -18   6   28.54   14.80
  -1 -17   0   47.23   14.74
  -1 -16   9   75.24   19.11
  -1 -13  10  440.66   25.71
   0 -17   6  188.62   21.73
   2 -15   3  403.01   29.01
   2 -15   4   -1.96   15.69
   2 -14  -2  117.02   17.87
   2 -14   5   23.28   16.03
   2 -11   6    2.27   11.48
   3 -13  -1   70.17   16.39
   3 -13   2  117.09   20.62
   4  -8  -2  332.06   19.38
  -5 -19   7   62.12   11.59
  -5 -19   8   10.39    9.12
  -5 -16  12   -3.99   11.93
  -4 -19   5    5.59    8.29
  -4 -19   6   79.63   12.37
  -4 -19   7   35.77   10.71
  -3 -18   9  314.78   19.59
  -2 -16  -2  124.57   14.43
  -1 -18   4   -0.24   12.63
  -1 -18   5   27.85   14.39
  -1 -17   8  278.92   21.93
   0 -16  -1  458.73   24.41
   0 -15   8   54.43   18.36
   1 -16   5   20.91   16.10
   1 -14  -3   24.31   17.04
   2 -15   2    0.04   14.64
   2 -13  -3  205.90   21.74
   3 -13   1   -9.19   14.84
   3 -12  -2  296.02   24.85
   3 -12   3   20.92   13.08
   3 -11   3  224.27   19.83
   3  -9   3  560.34   23.38
  -7 -18  10   37.94   10.05
  -6 -16  12   11.06   13.64
  -5 -19   6    3.95    7.42
  -5 -18  10    3.26   10.09
  -5 -17  11   -9.21   12.03
  -4 -14  12   69.53   15.11
  -4 -13  12   59.85   15.63
  -3 -15  11  181.12   20.80
  -2 -18   7   20.87   12.70
  -2 -17   0   32.79   13.28
  -1 -15  -3   26.74   14.19
   0 -17   3   12.78   14.74
   0 -17   4  159.18   19.66
   0 -17   5   90.90   17.22
   0  -9   8   42.88   12.56
   1 -16   2    3.58   15.12
   1 -16   3   96.94   18.63
   1 -16   4   39.53   16.65
   1 -15  -1   13.44   17.27
   1 -15   6   45.73   16.68
   1 -13   7    9.16   12.63
   1 -10   7  164.82   15.52
   2 -14   4  522.79   28.23
   2 -13   5  112.30   17.90
   2 -12  -4  143.56   19.25
   3 -12   2  359.93   23.05
   3 -11  -3    3.81   16.75
   3 -10   3  117.50   14.38
  -7 -16  12   -0.67   12.19
  -6 -18  10    0.75    9.35
  -5 -15  12   16.03   16.10
  -4 -18   9   34.09   13.40
  -4 -16  11   20.99   15.16
  -3 -18   8   33.23   14.85
  -2 -18   3   -4.34   11.76
  -2 -18   6  342.03   22.99
  -2 -15  10  157.99   21.56
  -1 -17   7  432.05   25.67
  -1 -15   9   96.22   18.11
  -1  -9   9  258.17   16.58
   0 -14   8  286.58   22.81
   1 -13  -4   -2.46   15.34
   1 -12   7   51.42   13.44
   1 -11   7   -8.16   11.53
   2 -14   0   17.88   18.59
   2 -14   3   25.20   18.43
   2 -12   5  -12.50   11.56
   2 -11   5  206.19   19.63
   3 -12  -1  646.69   29.52
   3 -12   1    4.31   13.63
   3 -11   2  260.22   21.19
   3 -10  -4   21.60   15.77
  -7 -17  11   53.27   11.62
  -6 -17  11    7.02   11.91
  -4 -17  10   24.70   14.69
  -3 -17   0   30.40   12.72
  -3 -14  11   42.62   17.85
  -2 -18   4    5.77   12.22
  -2 -18   5   18.46   13.25
  -2 -17   8  326.13   24.06
  -2 -15  -3   58.55   14.17
  -1 -17   6    8.55   16.44
  -1 -16  -1  114.26   18.08
   0 -16   0   11.16   14.25
   0 -16   6  359.23   25.28
   0 -15  -2  127.65   17.31
   0 -15   7  142.24   20.96
   0 -13   8  -12.16   14.59
   0 -10   8  463.15   22.04
   1 -15   0  381.39   27.91
   2 -14   1   25.39   16.99
   2 -14   2   73.56   17.09
   2 -13  -2   28.38   18.87
   2 -13   4  165.91   18.77
   3  -9   2   94.11   13.31
  -7 -18   9  229.75   15.13
  -5 -14  12  100.26   18.36
  -4 -18   8  232.08   19.39
  -3 -18   3  113.64   14.81
  -3 -18   7  390.97   23.10
  -3 -16  10   24.73   14.81
  -3 -13  11   29.17   13.97
  -3 -12  11    2.72   14.35
  -2 -16   9  110.33   17.71
  -2 -14  10   31.28   15.26
  -2 -10  10  271.75   16.56
  -1 -17   2  263.59   21.07
  -1 -17   5   -2.74   16.70
  -1 -10   9  660.48   24.10
   0 -16   5   11.49   18.55
   1 -15   4   95.84   17.57
   1 -14  -2   62.37   19.33
   1 -13   6  145.53   19.77
   2 -12   4    0.74   14.85
   3 -11  -1   76.89   18.41
   3 -11   1  186.74   18.09
   3  -9  -4  185.33   18.70
  -5 -17  10    6.61   12.88
  -5 -16  11    7.69   14.48
  -4 -18   3  175.45   15.52
  -4 -15  11   14.74   16.40
  -3 -18   4   -7.15   11.79
  -3 -18   5    5.34   12.96
  -3 -18   6  168.74   17.23
  -2 -17   7   10.28   16.43
  -2 -16  -1   50.40   15.52
  -2 -12  10  375.67   23.17
  -2 -11  10  387.48   21.56
  -1 -17   3  185.84   19.99
  -1 -17   4   -4.36   14.16
  -1 -15   8  154.33   18.59
  -1 -12   9  932.64   32.11
  -1 -11   9  757.73   26.67
   0 -16   2  224.45   24.15
   0 -16   4   72.69   20.32
   0 -14  -3   45.13   17.50
   1 -15   2   27.29   16.63
   1 -15   3   58.03   16.55
   1 -14   5    8.79   14.45
   1 -12   6   63.48   16.08
   1  -9   6   94.81   12.46
   2 -13  -1   44.68   16.62
   2 -13   3  347.46   23.53
   2 -12  -3   63.52   18.79
   2 -11   4  363.21   23.15
   3 -10   1  161.47   16.83
   3  -9   1    1.42   13.67
  -8 -17  10   -0.99    9.61
  -7 -15  12   43.20   15.11
  -6 -18   8   33.35   11.99
  -5 -18   8  107.81   14.22
  -4 -18   4    1.81   12.40
  -4 -18   7  173.77   17.42
  -3 -17   8   32.74   16.42
  -3 -15  10   64.41   18.96
  -1 -15  -2  146.91   19.41
   0 -16   3   62.45   17.72
   0 -15  -1  712.54   30.72
   0 -15   6   19.12   15.33
   0 -13  -4  361.82   24.10
   1 -14  -1  141.74   22.28
   1 -13  -3   12.87   17.56
   1 -11   6  212.86   17.63
   2 -13   1   -9.10   13.59
   2 -11  -4   88.63   18.54
   2  -9   4  328.20   18.17
   3 -10  -1   30.65   13.82
   3  -9  -3 1225.04   34.03
   3  -8  -4  193.46   18.06
  -8 -16  11   -2.59   10.97
  -7 -18   7    0.69    8.61
  -7 -17  10   36.40   11.83
  -6 -18   5   15.96   10.05
  -6 -18   7   -3.77   11.28
  -6 -17  10   48.82   11.53
  -6 -16  11   46.05   14.50
  -6 -14  12  104.36   18.09
  -5 -18   4   84.91   12.18
  -5 -18   7   11.01   13.47
  -4 -18   5  -11.16   10.23
  -4 -18   6    7.72   10.67
  -4 -17   9   -5.14   11.93
  -4 -16  -1   -3.08   11.37
  -4 -16  10    8.64   13.04
  -4 -14  11  261.24   22.48
  -3 -16  -1   90.86   15.49
  -3 -16   9    4.31   16.32
  -2 -17   2   18.52   13.47
  -2 -17   6  219.75   20.75
  -2 -16   8  113.93   17.80
  -1 -16   6   44.33   16.57
   0 -13   7   15.56   12.88
   1 -14   4    3.67   14.02
   1 -13   5   18.03   14.79
   1 -12  -4   21.42   16.78
   2 -12  -2   28.76   18.92
   2 -12   3  399.18   23.15
   3  -9  -2  227.61   19.31
   3  -9  -1  106.97   16.58
  -7 -16  11   66.49   13.77
  -6 -18   6   -4.02    9.11
  -6 -13  12   -0.26   14.98
  -5 -18   5  -10.49    8.92
  -5 -18   6    2.33   10.05
  -5 -15  11   24.65   16.19
  -4 -13  11   20.94   16.26
  -3 -17   7  116.28   19.18
  -2 -17   3   73.46   16.21
  -2 -17   4  124.12   18.21
  -2 -17   5   24.59   14.22
  -1 -16   5   99.28   21.14
  -1 -15   7    1.86   13.38
  -1 -14  -3   58.31   17.84
   0 -15   5   95.01   18.48
   0 -14   6  -15.42   12.72
   0 -12   7   17.21   14.50
   1 -14   3   -4.24   13.98
   2 -12   2    3.83   12.89
   2 -11   3  140.69   16.64
   3  -8  -3  103.33   14.51
  -8 -17   9   31.72   10.93
  -7 -14  12  175.62   19.47
  -5 -16  10   58.37   15.76
  -4 -17   8   -1.96   12.34
  -4 -12  11  191.14   19.14
  -3 -17   2   28.53   13.18
  -2 -16   0   73.50   16.25
  -2 -15  -2   38.57   14.15
  -1 -16   2  323.35   24.44
  -1 -16   4   43.36   19.69
  -1 -15  -1   45.37   18.19
  -1 -13   8  117.69   16.29
   0 -15   1  578.99   32.52
   0 -14  -2  236.94   21.66
   0 -11   7  320.05   19.49
   1 -14   1  128.21   20.02
   1 -14   2  179.97   20.20
   1 -13  -2   47.20   16.98
   1 -13   4  180.97   18.80
   1 -12   5   58.04   13.89
   2 -12   1   19.99   13.34
   2 -11  -3   22.33   15.09
   2 -10   3  513.37   22.78
   2  -9   3  443.98   20.31
  -9 -16  10   28.40   10.58
  -7 -17   9   26.41   12.88
  -6 -15  11   42.56   15.47
  -5 -17   2  140.50   15.92
  -5 -14  11   39.25   17.50
  -4 -17   2  373.94   21.55
  -4 -15  10   49.37   15.33
  -3 -17   3    2.04   12.84
  -3 -17   5   55.73   16.75
  -3 -17   6   85.44   16.46
  -3 -16   8   -8.65   15.88
  -3 -15  -2   50.19   15.53
  -3 -13  10   -1.01   13.67
  -2 -15   8    5.06   14.01
  -2 -13   9  110.59   16.54
  -2  -9   9  989.71   26.89
  -1 -16   3  281.63   23.93
  -1 -13  -4   58.98   17.17
  -1  -9   8 1554.82   32.39
   0 -15   3  398.40   26.15
   0 -14   5  337.69   26.11
   0 -13   6   21.50   15.72
   1 -11   5  312.01   20.04
   1 -10   5  758.89   27.22
   1  -9   5  483.83   20.63
   2 -10  -4   11.41   13.64
  -9 -15  11    9.14   11.59
  -6 -16  10   67.42   15.08
  -5 -17   8   34.68   12.86
  -4 -17   7  195.52   19.66
  -4 -15  -2  148.55   16.35
  -3 -17   4   62.67   15.45
  -3 -16   0   52.52   15.00
  -3 -12  10  244.32   18.96
  -3 -11  10  352.48   21.30
  -2 -16   1   71.25   16.62
  -2 -14  -3   63.39   17.50
  -2 -12   9  132.22   15.67
  -2 -10   9  667.74   24.70
  -1 -14   7  168.33   19.62
   0 -14  -1  185.75   23.83
   0 -13  -3   83.23   19.69
   1 -13  -1   -1.97   15.60
   1 -13   3   19.25   13.73
   1 -12  -3   49.48   18.38
   1 -12   4  235.33   19.42
   2 -11  -1  469.25   26.61
   2 -11   1   39.44   14.49
   2 -10   2  138.22   15.99
  -8 -17   6   32.40   10.44
  -8 -17   7    8.07   10.52
  -8 -16  10   51.17   13.21
  -8 -15  11   -0.26   12.51
  -7 -16  10   13.66   12.54
  -7 -15  11    2.84   13.47
  -6 -17   3  119.92   14.64
  -6 -17   8   14.24   11.11
  -5 -17   3  234.46   19.87
  -5 -16   0   28.38   11.52
  -5 -13  11    2.41   16.09
  -4 -17   3   42.52   13.67
  -4 -17   4   44.01   16.22
  -4 -17   6    6.32   12.98
  -4 -16   0   -2.08   12.17
  -4 -14  10   17.15   16.63
  -3 -16   7   -4.64   16.68
  -2 -16   2   34.99   18.86
  -2 -16   5   27.76   16.19
  -2 -15  -1   23.70   16.89
  -2 -15   7   54.54   18.70
  -2 -14   8   44.76   14.80
  -2 -11   9  687.46   25.72
  -1 -15   5   15.34   15.74
  -1 -14  -2   -3.36   17.41
   0 -14   4   -7.81   13.47
   1 -13   1  121.68   17.89
   1 -11  -4   -4.35   16.94
   2  -9   2   53.85   11.96
  -7 -17   4   32.24    9.44
  -7 -17   7    9.94   12.54
  -6 -17   7   33.54   14.41
  -6 -14  11  207.01   20.76
  -5 -17   4   40.95   15.16
  -5 -17   7   61.70   14.34
  -5 -15  10  115.62   17.28
  -4 -17   5   37.19   13.50
  -4 -16   8   19.11   16.25
  -3 -16   1   21.90   16.31
  -3 -14  -3  143.13   18.60
  -2 -16   3  162.51   20.35
  -2 -16   4  142.26   20.18
  -2 -13  -4   -1.55   14.99
  -1 -15   1   -2.75   18.40
  -1 -15   4  301.63   25.48
  -1 -14   6   35.78   18.16
  -1 -13   7   15.17   12.98
   0 -14   1  110.89   22.29
   0 -14   3  834.17   34.54
   0 -13   5    0.07   12.53
   0 -12  -4   11.70   14.29
   0 -11   6   15.40   11.97
   1 -12  -2    8.70   18.06
   1 -12   3  141.54   16.73
   1 -11   4   43.49   13.59
   1 -10  -5   96.00   17.59
   2 -10   1   46.34   12.71
   2  -9  -4   12.21   15.28
  -9 -16   9   30.31   10.17
  -7 -17   5   64.85   11.18
  -7 -17   6   18.21   10.92
  -6 -17   4   80.32   12.79
  -6 -17   5  -10.95   11.49
  -6 -17   6   -1.02   13.15
  -5 -17   5   19.26   11.91
  -5 -17   6    1.95   11.89
  -5 -12  11    3.07   12.84
  -4 -14  -3  304.65   19.97
  -4 -13  10   50.58   17.55
  -3 -15  -1   36.37   16.53
  -3 -15   8   15.96   13.73
  -1 -15   2  459.14   27.63
  -1 -15   3  493.61   28.39
  -1 -12   7  221.38   19.96
   0 -14   2  599.16   30.55
   0 -13  -2   57.12   17.08
   0 -11  -5    5.84   15.88
   0 -10   6  404.83   20.07
   0  -9   6  211.01   15.47
   1 -10   4    7.55   10.57
   1  -9   4  619.43   23.70
   2 -10  -2 1670.57   40.07
   2  -9   1   10.40   11.87
  -9 -14  11    7.41   14.76
  -8 -16   9   52.34   13.92
  -7 -16   9    2.98   13.39
  -7 -14  11  159.45   18.54
  -6 -16   1   21.55   11.07
  -6 -15  -1    1.88    9.08
  -6 -15  10    2.40   14.22
  -5 -16   1    6.72   12.82
  -4 -16   1  280.09   20.35
  -4 -16   7   14.29   16.81
  -3 -16   2   13.61   15.04
  -3 -16   5   47.73   19.15
  -3 -13  -4  154.39   19.24
  -3 -13   9   15.34   13.11
  -2 -15   6   94.87   16.67
  -2 -14   7    2.65   15.73
  -2 -12  -5   43.65   16.87
  -1 -14  -1  297.37   26.13
  -1 -14   5    0.94   16.74
  -1 -13  -3   17.45   17.92
   0 -13   4   -7.55   13.78
   0 -12   5   85.97   14.58
   1 -12  -1   36.26   15.00
   1 -12   1   35.13   16.64
   1 -12   2  157.15   17.49
   1 -11  -3   31.78   17.59
   1 -11   3  689.75   27.06
   2  -9  -3  229.81   19.96
  -9 -16   8    7.29    9.88
  -8 -14  11   55.20   15.09
  -7 -16   2   33.91   11.48
  -7 -15  10   -2.15   13.44
  -6 -13  11  503.73   24.77
  -5 -15  -1   -6.98   12.99
  -5 -14  10   94.53   16.13
  -4 -15  -1   -6.55   12.47
  -4 -13  -4  215.05   18.41
  -4 -12  10   15.75   13.27
  -3 -16   3    4.64   14.76
  -3 -16   4  154.57   20.06
  -3 -15   7   31.20   14.17
  -3 -14   8    5.73   16.78
  -2 -14  -2   44.45   15.44
  -1 -13   6    0.93   12.14
  -1 -11   7  267.19   19.06
   0 -13  -1   -2.77   14.40
   0 -13   3   86.43   18.72
   0 -12  -3    5.24   17.69
   2  -9  -1   53.37   15.71
   2  -8  -4    7.97   14.10
 -10 -15   9    8.25   10.58
  -9 -16   5   64.33   10.62
  -9 -16   6   19.28   10.71
  -8 -16   3   45.45    9.65
  -8 -15  10   23.83   12.11
  -6 -16   2   65.41   15.21
  -6 -16   8    2.94   11.98
  -6 -12  11   50.59   16.98
  -5 -16   2  337.65   23.36
  -5 -16   7   46.61   17.34
  -4 -16   2  271.40   21.84
  -4 -16   6   85.06   17.30
  -4 -15   8    6.82   13.00
  -4 -11  10  129.23   15.55
  -3 -12   9   47.13   13.20
  -2 -15   2   35.72   18.71
  -2 -15   4  125.06   19.51
  -2 -11   8   21.45   14.24
  -1 -12  -4   11.29   17.03
   0 -13   1    3.94   17.29
   0 -13   2  383.20   26.10
   0 -11   5   26.31   11.80
   1 -11   2   18.61   12.91
   1 -10  -4   31.55   16.39
  -4 -16   3    7.60   14.54
  -4 -16   4   -1.07   13.64
  -3 -15   6   12.44   13.48
  -3 -14  -2   19.09   14.39
  -3 -11   9  102.32   14.79
  -2 -15   3  338.20   25.39
  -2 -14   6    4.18   13.11
  -1 -14   1   12.37   15.36
  -1 -14   2   20.55   15.13
  -1 -14   3  756.73   32.68
  -1 -12   6   31.50   12.34
   0 -10   5   44.42   11.94
   1 -11   1  108.56   16.43
   1  -9   3  477.23   20.66
   2  -8  -3    6.85   11.56
 -10  -2  13  261.18   14.03
 -10  -2  14   44.57   11.08
 -10  -2  15   76.32   11.55
 -10  -2  16    2.57    9.63
 -10  -1  13  268.50   16.28
 -10  -1  16    7.44    8.27
 -10   0  12  101.87   11.84
 -10   0  15   42.57   11.43
 -10   1  13   36.12   10.82
 -10   1  14   18.66   10.15
  -9  -3  19   -3.08    6.39
  -9  -1   9  132.66   11.77
  -9   4  10   94.85   14.90
  -8  -1   7   22.85    8.29
  -8   3  17    1.16    6.26
  -8   5   7   71.74   11.48
  -8   6   9   12.48   12.33
  -7   5   5    4.05    8.24
  -7   6  14   -5.69    9.29
  -7   7   7   22.11    9.79
  -7   7  12  160.89   14.28
  -6   6   4    5.61    9.54
  -6   6  15   32.61    9.11
  -6   8   6   -1.32    8.73
  -6   8  11   38.36   10.78
  -5   9   9  175.76   15.12
  -3   8   2  520.68   16.91
  -2  10   6   37.56   11.46
  -2  10   7   50.51   11.49
  -1   9   2   16.47    8.39
 -10  -1  14   25.33   11.48
 -10  -1  15   26.74   10.09
 -10   0  14  160.83   13.66
  -9   0   9   32.58   10.60
  -9   1  17   10.66    8.89
  -9   2  16   64.14   11.24
  -9   3  15  328.95   16.79
  -9   4  12   19.99   12.80
  -9   4  13   -1.04    9.57
  -8   4   7   16.68   10.24
  -8   5  14    0.48    8.44
  -8   6  10    9.60    9.95
  -8   6  11  172.99   15.54
  -7   4   5  126.72   12.02
  -7   6   6   42.12    9.88
  -7   7   8  287.19   19.07
  -7   7  11    4.69   12.54
  -6   7   5  145.01   12.18
  -6   7  13    7.46   10.26
  -6   8   7  704.61   24.55
  -6   8  10   56.91   13.88
  -5   8  12   40.24   10.15
  -4   9   5  118.09   13.55
  -4   9  10   16.49   10.27
  -9  -2  10   97.41   11.02
  -9  -1  18   71.06    9.91
  -9   1   9  221.59   13.94
  -9   3  10  390.95   20.51
  -9   3  14    1.96   11.50
  -8   0   7   67.33    9.82
  -8   4  15    7.52    9.24
  -8   5   8   -0.18    8.99
  -7   3   5    6.24    7.83
  -7   7   9   32.90   11.84
  -7   7  10   50.16   12.29
  -6   3  18   16.87    6.35
  -6   4  17   15.16    7.19
  -6   5   4   11.10    8.89
  -6   5  16    2.53    7.10
  -6   8   8   25.27   11.25
  -6   8   9    3.95   10.71
  -5   6   3   -7.05    6.65
  -5   8   5    6.07    8.54
  -4   7  14  140.90   11.07
  -4   8  12  198.99   14.85
  -4   9   9  133.64   15.25
  -3   7  14    4.38    8.22
  -3   9  10  267.42   17.00
  -2   9  10   -2.65   10.09
  -9  -4  18    3.23    9.61
  -9  -3  11   -4.60    8.21
  -9  -2  18   13.95    8.70
  -9   2  15   75.35   13.02
  -9   3  11    8.94   12.71
  -9   3  13   43.00   13.43
  -8  -2   8   34.37    8.39
  -8   1   7   63.55   10.65
  -8   1  18    5.76    6.59
  -8   3  16  127.36   12.79
  -8   5  13   19.04    9.99
  -7   5   6    6.39   10.22
  -7   6   7  156.87   13.69
  -7   6  13   93.42   12.44
  -5   7   4  880.50   23.33
  -4   9   6   61.89   10.83
  -4   9   7   41.66   13.19
  -3   8  12   11.56   10.61
  -2   8  12  129.22   12.48
  -9  -3  18   -2.19    8.53
  -9  -1  10   19.50    8.52
  -9   0  10   49.92   11.49
  -9   1  10    4.97   10.96
  -9   1  16   16.96    9.61
  -9   3  12   31.94   11.74
  -8   2  17   -0.57    7.73
  -8   4   8  647.50   22.81
  -8   5  11   66.51   12.93
  -8   5  12    1.63   10.70
  -7   2  18    5.73    6.08
  -7   3  17   -2.16    6.23
  -7   4  16   36.76    8.45
  -7   6  12  160.15   16.70
  -6   6   5  193.29   13.10
  -6   6  14   10.03    8.91
  -6   7  12   37.12   11.00
  -5   5  16   13.81    8.16
  -5   8   6   87.54   11.58
  -4   6  15    6.80    8.45
  -4   7   3 1424.54   27.68
  -3   6  15   30.61    8.81
  -3   8   3   89.21   10.79
  -3   9   5  138.86   13.93
  -3   9   9   21.22   12.32
  -1   9   3   52.85    8.65
  -1   9   9   18.59   12.44
  -9  -1  17   44.32   10.89
  -9   2  11   -3.99    9.44
  -9   2  12   10.28   13.12
  -9   2  13    2.64   12.48
  -9   2  14   10.90   10.36
  -8   3   8  417.78   19.50
  -8   4  14  140.79   13.90
  -7   4   6  232.39   14.34
  -7   5  14   45.18   10.69
  -7   6   8   65.63   11.69
  -7   6  11    5.45   12.30
  -6   7   7   85.77   11.80
  -6   7  11  384.01   20.43
  -5   4  17    9.19    6.20
  -5   8   7   75.23   11.79
  -4   8  11  318.10   18.97
  -3   9   6    1.65   11.53
  -3   9   8   55.24   13.56
  -2   9   4    6.12    8.26
  -2   9   9    3.92   11.63
  -9  -4  13    1.21    8.83
  -9  -4  17   10.40    9.79
  -9  -3  12   77.07   11.17
  -9  -3  17    4.01    9.82
  -9  -2  17   31.10   10.65
  -9  -1  11  113.93   13.51
  -9   1  15   28.63   10.64
  -8  -2  19   95.61   10.24
  -8  -1   8   30.18    7.97
  -8   0  18  121.29   11.21
  -8   3  15    4.69    9.29
  -8   4   9  240.49   16.29
  -8   4  13   68.09   13.01
  -7   0  19   22.32    7.34
  -7   5   7  551.35   21.02
  -7   6   9   -5.34    9.69
  -6   1  19   -0.41    5.53
  -6   5   5   45.49   10.40
  -6   5  15   22.72    9.60
  -6   7   8   56.50   11.63
  -6   7   9   58.78   14.61
  -6   7  10   87.23   13.26
  -5   6   4  371.86   16.18
  -5   7   5    2.79    7.73
  -5   8   8    8.08   10.98
  -4   7  13   15.92    9.13
  -3   5  16   29.66    7.98
  -3   9   7   27.02   11.10
  -2   9   5   20.54   11.21
  -2   9   8   87.84   13.72
  -1   7  13   -0.48    8.93
  -1   9   4   -1.19    9.32
  -9  -4  14  204.20   13.60
  -9  -4  16   19.04   10.28
  -9  -2  12  129.83   13.36
  -9  -1  16   14.45   11.29
  -8   0   8   16.27    8.19
  -8   2   8  464.20   18.74
  -8   2  16   54.82   10.70
  -8   3   9  353.85   19.16
  -8   4  10    5.72   10.89
  -8   4  11   42.07   12.25
  -8   4  12  163.60   15.83
  -7   1   6   38.52    9.44
  -7   3   6  607.32   19.70
  -7   4  15   71.13   11.17
  -7   5  13   -3.06   10.09
  -6   2  18   -2.16    6.53
  -6   4  16   66.06    9.81
  -6   6   6  143.91   12.48
  -6   6  13   27.57   10.77
  -5   6  14   33.26    9.62
  -5   7  12   81.73   12.77
  -4   8  10   -2.11   12.61
  -3   7  13  119.94   13.19
  -2   7  13    1.11    9.60
  -2   8  11   51.91   12.22
  -2   9   6  110.03   13.97
  -2   9   7   30.31   12.26
  -1   9   8   86.31   12.97
  -9  -3  13   91.94   12.60
  -9  -3  16   50.65   11.66
  -9  -2  16   46.65   12.18
  -9  -1  12  729.77   23.51
  -9  -1  15   -6.90   11.52
  -9   0  12  226.24   16.01
  -9   0  13   43.87   12.94
  -8  -5  19    0.71    8.40
  -8  -4  19   15.43    9.03
  -8  -3  19   38.11    8.11
  -8  -2   9  125.75   11.31
  -8   3  14   24.32   11.22
  -7   2  17   34.74   10.16
  -7   3  16   13.47    8.66
  -7   4   7  711.49   22.74
  -7   5  12    3.12   13.37
  -6   3  17   -2.48    6.24
  -6   4   5  170.04   12.83
  -6   6  12  168.90   17.40
  -5   7   6  144.41   12.59
  -5   7  11   35.41   13.88
  -4   7   4  221.46   13.56
  -4   8   9  391.78   21.72
  -2   8   3    5.22    7.58
  -1   9   5  171.80   13.78
  -1   9   7  100.38   13.32
  -9  -3  14   37.37   11.45
  -9  -3  15   13.18   11.01
  -9  -2  13   91.36   11.73
  -9  -2  14   39.68   12.56
  -9  -2  15   60.48   13.16
  -9  -1  13    2.32    9.76
  -9  -1  14  219.56   17.25
  -8   0  17  159.48   14.21
  -8   2   9  314.73   16.74
  -8   2  15   -5.21    9.88
  -8   3  10   10.48    9.79
  -8   3  11   45.24   14.37
  -8   3  13   38.75   12.27
  -7  -3  20   34.73    6.91
  -7   4  14   37.86   12.76
  -7   5   9    6.27   10.07
  -7   5  10   75.20   14.35
  -7   5  11   89.91   14.20
  -6   5   6  103.08   12.78
  -6   5  14   -0.39    9.65
  -6   6   7  549.11   21.10
  -5   1  19    5.44    6.13
  -5   5   4   76.93    9.18
  -5   6   5   46.43   10.60
  -5   7   7   20.24   11.60
  -3   7   3  654.74   19.27
  -3   8  10  409.41   21.17
  -1   6  14    8.34    9.11
  -8  -2  18   16.36   10.24
  -8   0   9  218.76   14.90
  -8   1  16    1.22    9.40
  -8   3  12   -8.38   10.86
  -7  -4  20   49.93    8.54
  -7  -1  19   16.15    7.16
  -7   3   7 1087.67   26.51
  -7   4   8  539.63   21.09
  -6   0  19   -0.57    7.01
  -6   3   5  290.36   14.08
  -6   6   8   76.76   11.88
  -6   6   9    7.79   12.43
  -6   6  10   41.47   14.45
  -6   6  11  259.32   18.44
  -5   2  18   10.87    7.63
  -5   4  16    5.93    8.07
  -5   6  13   67.97   12.29
  -5   7   8  377.67   19.38
  -5   7   9   15.48   13.02
  -5   7  10  178.12   16.43
  -3   6  14    3.67   10.04
  -3   8   5   14.24    8.97
  -2   6  14   82.53   11.97
  -2   8  10   26.52   12.53
   0   7  12   15.47    9.80
  -8  -5  18  131.96   12.48
  -8  -3  18   22.64   10.19
  -8   2  10    2.02    9.33
  -8   2  14   31.19   11.74
  -7  -5  20    7.99    7.89
  -7   0  18   51.48   10.50
  -7   2   7 1028.55   25.19
  -7   4  13   21.87   10.90
  -6   5  13   27.14   11.67
  -5   3  17   18.31    8.12
  -4   5  15    5.32    8.80
  -3   7  12    2.62   10.56
  -3   8   6    6.43    9.71
  -3   8   8  142.62   16.00
  -3   8   9    1.42   10.65
  -2   8   4    5.41    8.06
  -1   5  15   84.65   10.34
  -1   7  12    6.22   11.21
  -1   8  10   37.23   10.99
  -8  -4  18   15.80   10.45
  -8  -2  10    2.76    9.34
  -8   0  16   40.47   11.14
  -8   1  15    9.79   10.67
  -8   2  11   73.05   12.19
  -8   2  12   53.95   11.86
  -8   2  13   10.31   10.73
  -7   0   7   89.57    9.29
  -7   1  17   78.22   11.12
  -7   2  16   11.89    9.45
  -7   4   9   13.54    9.70
  -7   4  10   48.20   13.39
  -7   4  11   43.66   13.63
  -7   4  12   80.31   14.01
  -6   1  18   -2.97    7.41
  -6   2  17    9.54    8.95
  -6   3  16    0.04    7.81
  -6   4   6  361.79   16.23
  -6   5   7  601.55   21.48
  -5   5   5    8.39    9.39
  -5   6   6  344.33   16.42
  -5   6  12   87.92   13.81
  -4   2  18    5.91    7.41
  -4   4  16    5.24    9.62
  -3   7   4   94.19   11.80
  -2   5  15   11.93    9.29
  -2   8   9   48.58   13.66
  -8  -2  17   49.78   12.32
  -8  -1  10   34.51    9.46
  -8   0  10   70.68   10.50
  -8   1  11   10.82   11.72
  -8   1  14   15.63   11.14
  -7   3  14    1.93   10.99
  -6   5   8  118.73   12.80
  -6   5  12   15.73   11.69
  -5   6  11    3.71   12.67
  -4   3  17   -5.17    7.22
  -3   2  18   32.27    8.06
  -3   7  11  220.40   18.30
  -2   8   5   62.96   10.33
  -1   4  16   19.34    8.60
  -1   8   4   21.53    9.83
  -1   8   9  129.85   14.90
  -8  -5  17   39.33   11.00
  -8  -4  17   78.87   12.77
  -8  -3  11  147.85   12.43
  -8  -3  17   12.66   11.41
  -8   0  15   15.80   11.00
  -8   1  12   78.88   13.06
  -8   1  13  148.25   15.33
  -7  -3  19  250.07   13.72
  -7   2  15   21.83   11.00
  -7   3  13   20.39   13.90
  -6  -1  19    2.53    7.03
  -6   3   6  362.06   15.60
  -6   5  10   32.62   11.22
  -6   5  11   20.13   12.10
  -5   0  19    3.25    5.77
  -5   4  15    2.92   10.52
  -5   6   7   55.96   10.42
  -5   6   8   29.38   11.78
  -5   6  10   15.85   13.67
  -3   3  17    7.24    7.01
  -3   6  13   26.78   11.11
  -2   4  16   19.90    8.34
  -2   8   7  109.55   14.60
  -2   8   8   -5.94   10.22
   0   6  13    2.50    9.96
  -8  -5  16  291.22   16.36
  -8  -2  11   36.91    9.52
  -8  -2  16   67.47   13.59
  -8  -1  11  485.84   19.54
  -7  -6  19   62.31   10.52
  -7  -4  19    9.41    9.49
  -7   0  17  102.72   12.42
  -7   1  16   34.43   11.04
  -7   3  10    3.84    9.48
  -7   3  11    6.59   13.11
  -7   3  12    8.30   10.30
  -6   0  18   16.20    9.86
  -6   4   7  977.24   25.64
  -6   4  13    9.08   13.58
  -5  -2  20   35.68    6.86
  -5   1  18   26.86    7.49
  -5   2  17   -4.29    8.91
  -5   3  16    4.89    8.93
  -5   4   5  278.40   14.06
  -5   5   6  175.98   13.71
  -5   5  13   84.09   13.77
  -4   5  14   12.58   10.22
  -4   6  12  231.04   17.52
  -3   7   5    7.29    8.21
  -2   6  13   29.38   12.12
  -2   7  11    5.12   12.19
  -1   6  13    3.91   10.82
  -1   7  11   14.77   12.07
  -1   8   5  102.79   12.49
  -1   8   8    5.32   12.47
   0   7  11    9.76   11.10
   0   8   4   20.35    9.76
   0   8   8   13.78   11.02
  -8  -5  14   -1.74    9.31
  -8  -5  15  100.84   12.32
  -8  -4  16   -3.90   10.58
  -8  -3  12    6.09   10.25
  -8  -3  16    5.90   11.29
  -8  -2  12   86.97   13.18
  -8  -1  12    6.40   11.12
  -7  -5  19   -4.28    7.94
  -7  -1   8    3.41    6.99
  -7   0   8  289.01   13.93
  -7   2   9  163.12   13.22
  -7   2  14   20.82   11.80
  -6  -4  20   26.69    7.49
  -6   1  17   24.53    9.52
  -6   2  16   16.33    9.41
  -6   4   8  193.76   15.57
  -4   0  19   25.17    7.51
  -4   4  15    1.57   11.22
  -3   7   6   29.39   11.23
  -2   7   4   14.51    9.09
  -1   8   6   76.45   12.82
  -1   8   7   22.18   10.36
  -8  -4  15   71.87   12.95
  -8  -3  13  481.61   20.08
  -8  -3  15    0.33   11.62
  -8  -2  13   50.25   13.27
  -8  -2  14  122.79   15.18
  -8  -2  15   -0.16   10.39
  -8  -1  13  192.01   15.61
  -7  -1  17   22.79   11.67
  -7   0  16   32.40   13.15
  -7   1  15   -6.97   10.32
  -7   2  13   -6.71   10.89
  -6  -7  20    0.56    8.22
  -6  -6  20   -0.15    8.29
  -6  -5  20   11.47    8.65
  -6  -2  19   24.11    8.29
  -6   3  14    6.90   13.23
  -6   4   9    3.34   10.88
  -6   4  12   71.93   13.68
  -5   4  14  118.52   14.43
  -5   5   7  149.63   14.06
  -5   5  12   77.32   13.85
  -4   1  18    3.54    8.59
  -4   6   6   51.41    9.61
  -4   6  11   40.35   12.05
  -3   7   7   20.64   11.53
  -3   7   8  165.06   16.57
  -3   7   9    1.62   10.96
  -2   7  10  -10.63   12.30
   0   5  14   28.39   10.98
   0   8   5   42.31   10.91
   0   8   6   55.69   11.79
   0   8   7   -0.55   10.25
   1   7  10    7.74   10.48
  -8  -3  14   83.04   12.03
  -7  -3   9    2.07    6.80
  -7  -3  18  153.29   13.61
  -7   1   9  233.79   14.80
  -7   2  11    0.63    9.52
  -7   2  12    4.40   10.32
  -6   4  10  115.33   13.49
  -6   4  11  148.86   15.06
  -5  -3  20   34.05    7.41
  -5  -1  19   54.87    8.91
  -5   5   8   35.12   11.37
  -5   5  11   12.26   11.44
  -4  -2  20    1.38    5.86
  -4   2  17   14.19    8.46
  -4   3  16   -0.12    8.78
  -4   5  13  158.06   15.66
  -4   6   7   -5.98   10.29
  -4   6  10   20.60   10.97
  -3   0  19    2.05    6.31
  -3   4  15    7.13   10.96
  -2   5  14    3.90    9.35
  -1   5  14   19.89    9.41
  -1   7  10   81.80   14.64
   0   4  15   82.27   11.41
  -7  -6  18   -1.11   10.18
  -7  -5  18    1.87   10.41
  -7  -4  18   20.99    9.51
  -7  -2   9    3.96    8.54
  -7  -1   9    5.85    9.36
  -7   1  10   28.92   11.16
  -7   1  14   53.94   12.81
  -6   0  17   67.38   13.31
  -6   1  16   15.27   12.34
  -6   2   7   41.74    9.45
  -6   2  15    3.89   10.67
  -6   3  13   39.33   11.76
  -5   0  18   10.38    8.09
  -5   2  16    4.07   10.84
  -5   4   6   32.52    8.74
  -5   4  13   22.67   11.77
  -5   5   9  226.32   15.78
  -4   5   5  282.88   14.13
  -4   6   8    9.45    9.19
  -4   6   9  393.23   19.77
  -3   3  16    0.98   10.10
  -2   6  12   -1.83   10.33
  -2   7   5  165.18   12.25
  -2   7   9   52.10   13.77
  -1   6  12   70.96   13.79
   0   3  16   27.74    9.25
   0   6  12   11.21   11.66
   0   7  10   96.53   12.78
  -7   1  11    1.89    9.13
  -7   1  12    6.45   11.71
  -7   1  13   12.40   10.45
  -6   3   9   52.96   11.85
  -6   3  12   41.50   14.17
  -5   1  17    1.79    8.12
  -4  -1  19   36.00    8.70
  -4   5  12   69.14   12.76
  -3  -2  20   -0.74    5.12
  -3   2  17   25.70    8.84
  -3   5  13   24.83   11.69
  -2   1  18    7.23    8.20
  -2   7   6   39.95   10.25
  -2   7   7   53.05   13.00
  -2   7   8   39.28   12.70
  -1   4  15    3.79    8.90
  -1   7   4  169.68   12.81
  -7  -6  17    6.45   10.54
  -7  -3  10  437.11   16.59
  -7  -3  17   -6.55    9.51
  -7   0  14   47.64   11.84
  -6  -4  19   10.51    8.17
  -6   1   7   -2.65    7.86
  -6   2   8  189.59   14.19
  -6   2  14   64.18   13.32
  -6   3  10    9.92    9.78
  -6   3  11    2.27    9.80
  -5  -2  19  128.06   11.57
  -5   3   6    8.81    8.48
  -5   4   7  215.83   13.47
  -5   4  12   16.68   11.93
  -4  -3  20   -4.51    7.10
  -4   3  15   51.05   13.74
  -4   5   6   -0.10    8.36
  -2   2  17    3.83    7.69
  -2   6  11   22.91   14.06
  -1   3  16   16.62    8.63
  -1   7   9  388.89   19.32
   0   7   9  151.56   15.64
   1   5  13  108.08   12.89
   1   7   9   72.72   12.77
  -7  -5  17   80.65   13.06
  -7  -4  17   31.71   10.38
  -7  -2  10    9.09    7.81
  -7  -1  10  357.07   16.35
  -7  -1  15  111.78   14.47
  -7   0  12   43.45   12.58
  -6  -7  19   27.41   10.28
  -6  -6  19    8.71    9.83
  -6  -5  19   -2.08    9.07
  -6  -1  17  121.62   13.55
  -6   0  16   20.54   13.17
  -6   1  15   15.75   10.32
  -5  -8  20   11.76   10.03
  -5  -5  20    5.57    8.58
  -5  -1  18    3.25   10.19
  -5   4   8   11.11    9.22
  -4   0  18   -0.70    7.33
  -4   1  17   25.92   10.74
  -4   2  16   -2.73   11.12
  -4   5  11    8.51   11.25
  -3  -1  19   11.99    7.68
  -3   4  14   73.12   14.40
  -1   5  13    5.43   11.66
  -1   7   5    5.28    9.78
  -1   7   8    5.32   12.14
   0   5  13   44.94   12.47
   1   6  11    0.04   11.22
  -7  -6  16  143.58   13.62
  -7  -4  11   46.71    9.81
  -7  -3  16   23.54   10.97
  -7  -1  11    8.22   10.27
  -6   1   8    0.54    9.51
  -6   2   9   54.13   10.25
  -5  -7  20    0.13    8.65
  -5  -6  20   17.86    8.88
  -5  -3  19   16.75    9.48
  -5   1  16  127.37   13.80
  -5   3  13   72.80   15.48
  -5   4   9   16.77    9.25
  -5   4  10   58.08   11.40
  -4   4  13  218.82   17.00
  -4   5   7    7.70    8.08
  -4   5   8    2.00   10.34
  -4   5   9  137.32   14.99
  -4   5  10   15.42   10.11
  -3  -3  20    2.60    6.93
  -3   5  12   64.04   13.42
  -1   6  11   -0.12   10.22
  -1   7   6   83.51   11.26
  -1   7   7   -4.18    9.11
   0   6  11    4.47   11.85
   0   7   8  270.18   17.49
   1   4  14  373.17   17.54
  -7  -6  15   76.59   11.45
  -7  -5  16   39.56   10.74
  -7  -4  16   11.20    9.89
  -7  -3  11   25.44    8.79
  -7  -3  15   -9.23   11.96
  -7  -2  11   34.39    9.42
  -7  -2  14   27.16   13.12
  -6  -2  17  158.17   15.81
  -6   1  14   -2.26   10.11
  -6   2  10   15.49    8.91
  -6   2  11  113.06   12.96
  -5   3   7   46.78    9.20
  -4  -4  20   11.65    7.37
  -4  -2  19   29.73    8.19
  -4   3  14  638.67   26.55
  -3   3  15   -2.17   10.00
  -2  -1  19   41.04    7.65
  -2   6   5  287.90   14.93
  -2   6  10  247.54   16.99
  -1  -1  19    2.44    5.57
   1   1  17   30.16    7.91
   1   7   8   45.24   10.54
  -7  -5  14    4.36   10.73
  -7  -5  15   85.45   13.02
  -7  -4  12  151.02   12.90
  -7  -4  15   11.48   12.08
  -7  -3  12   43.26   11.29
  -7  -3  14    0.61   11.52
  -7  -2  12   36.36    9.55
  -7  -2  13   24.16   10.59
  -6  -4  18   -0.21    9.97
  -6  -1  16    5.36   10.58
  -6   1   9  310.47   16.73
  -6   1  13   15.08   12.43
  -5   2  14   25.21   11.91
  -5   3  12   32.30   11.31
  -4   4   6    6.97    6.95
  -4   4  12    9.81   11.57
  -3   1  17    0.86    8.86
  -3   2  16   62.58   11.64
  -3   4  13  472.62   23.25
  -3   5  11   13.36   11.42
  -2  -3  20   12.04    5.76
  -2   3  15   39.38   12.43
  -2   6   9   23.67   13.08
  -1   4  14   21.15   11.19
  -1   6  10   71.29   14.14
   0   4  14   50.97   10.48
   0   7   5   16.52    8.51
   0   7   6   64.40   11.94
   0   7   7    1.42    9.26
   1   2  16   -1.84    8.42
   1   3  15   54.64    9.99
   1   7   7   -3.53   10.63
   2   6  10   23.37   11.54
  -7  -4  13    6.56    8.92
  -7  -4  14   45.29   10.70
  -7  -3  13   28.37    9.54
  -6  -7  18    7.77   10.79
  -6  -6  18   27.72   11.66
  -6  -5  18   56.23   10.67
  -6   1  10   12.04   10.25
  -6   1  12   84.35   14.43
  -5   1  15  103.41   14.09
  -5   3   8  323.46   15.98
  -5   3   9   10.71   10.33
  -5   3  11   95.38   13.35
  -4  -1  18    5.77    8.27
  -4   0  17   18.73   10.69
  -4   1  16    9.18   11.64
  -4   2  15  217.37   17.06
  -4   4  11   14.75   12.44
  -3  -2  19   18.26    8.27
  -3   5  10    0.39   12.38
  -2   1  17   37.51   11.16
  -2   2  16  214.92   16.28
  -2   6   6    0.14    8.16
  -1   0  18   50.72    8.65
  -1   5  12    3.50   12.86
   0   3  15   66.43   12.02
   0   6  10   21.63   12.91
   1   5  12   71.12   13.09
   1   6  10    5.22   11.56
   1   7   5   -0.45    9.36
   1   7   6   79.61   11.84
  -6  -2  16    1.28   12.41
  -6  -1  15    9.37   12.76
  -6   0  14   77.94   12.72
  -6   1  11   -0.42    8.38
  -5  -5  19    1.73    9.62
  -5   0  16   15.73   11.02
  -5   2   7   24.85    7.95
  -5   2  13   59.92   12.88
  -5   3  10  189.48   14.36
  -4  -9  20   16.30    8.87
  -4  -6  20   16.21    9.08
  -4  -3  19   14.84    8.15
  -4   3  13  106.27   13.92
  -4   4  10  208.59   16.49
  -3  -4  20   23.41    7.37
  -3   3  14  220.38   18.42
  -3   5   6   46.13    8.83
  -3   5   9  552.14   22.36
  -2   4  13  133.31   16.68
  -1   1  17    1.00    8.17
  -1   2  16   49.93   10.14
  -1   6   9  271.79   18.37
   0   5  12   -6.62    9.79
  -6  -7  17    6.83   10.76
  -6  -4  17   -9.10    9.49
  -6   0  13  107.67   13.07
  -5  -8  19   15.64    9.98
  -5  -7  19   -1.39    9.82
  -5  -6  19   67.06   11.48
  -5  -3  18   43.14   10.99
  -4  -8  20   51.12    9.84
  -4  -7  20   12.25    8.93
  -4   4   8    7.33    8.02
  -4   4   9    3.47    8.43
  -3  -1  18   18.96    7.96
  -3   5   7    1.10    7.70
  -3   5   8  691.85   22.45
  -2  -4  20    2.19    7.08
  -2  -2  19    6.68    6.33
   0  -2  19   -1.46    6.56
  -6  -6  17    2.01   10.85
  -6  -5  17   50.89   11.08
  -6  -2   9   97.36   10.79
  -6  -2  15    9.51   12.29
  -6  -1   9   44.86    8.99
  -6   0  10  136.83   12.32
  -6   0  11   -4.78    8.02
  -6   0  12   54.20   10.87
  -5  -2  17  198.98   15.82
  -5   0  15  128.70   16.26
  -5   2  12  113.75   13.42
  -4  -4  19   -2.85    9.14
  -4  -2  18  103.47   12.20
  -4   2  14  207.68   17.12
  -4   3  12   66.22   12.11
  -3  -5  20   26.26    8.71
  -3   0  17  132.81   12.98
  -3   1  16   47.22   11.39
  -3   2  15    5.48   10.38
  -2   3  14   58.45   14.15
  -1  -4  20   23.60    6.10
  -1  -2  19    4.37    6.42
  -1   5  11   67.35   14.64
  -1   6   5  284.83   14.05
  -1   6   8    6.82    9.82
   0   4  13   15.07   12.23
   0   6   9  188.44   16.25
   1   4  13  187.80   15.97
   2   5  11  103.34   13.73
   2   6   9   18.52   11.12
  -6  -4  16   -8.41   12.07
  -6  -1  13  226.43   17.28
  -5   1  13   28.25   12.71
  -5   2   9   11.49    7.97
  -5   2  10   12.56    8.68
  -5   2  11  291.62   16.89
  -4  -1  17    9.65    9.64
  -4   0  16   45.61   11.71
  -4   1  15  404.75   21.17
  -3  -3  19   53.76    9.28
  -3   3  13  278.49   19.77
  -3   4  11    3.20    9.61
  -2  -1  18   80.46   11.01
  -2   4  12   75.23   15.23
  -1   6   6  649.64   20.01
  -1   6   7  207.68   14.01
   0   5  11  -13.24   11.82
   1   6   9  115.97   13.03
   2   1  16    2.33    8.87
   2   2  15    4.91    9.62
  -6  -7  16  119.31   12.06
  -6  -6  16   20.36   11.54
  -6  -5  16    6.32   11.34
  -6  -2  10    6.15    9.05
  -6  -1  12  141.97   12.98
  -5  -5  18   33.96   11.88
  -5  -3  17    0.25   11.40
  -5   1   8   24.53    9.77
  -4   3   7   31.91    8.29
  -4   3  11  179.59   14.82
  -3   4   6   37.51   10.12
  -3   4  10   -1.32   11.17
  -2  -5  20   22.21    8.33
  -2   0  17   68.14   11.94
  -2   1  16   94.26   12.78
  -2   2  15    0.56   10.16
  -1  -1  18   38.51    9.43
   0  -1  18    7.92    7.71
   0   3  14   31.17   12.68
   0   6   8   56.70   10.93
   1   5  11    6.94   10.43
  -6  -4  15   10.19   11.90
  -6  -3  10   10.82    7.40
  -6  -2  11   29.77   10.14
  -5  -8  18    2.96   10.13
  -5  -7  18    8.27   10.98
  -5  -6  18   13.83   10.77
  -5  -2  16  127.07   15.59
  -5  -1  15   55.73   14.03
  -5   0  14  182.24   15.43
  -4  -3  18   97.24   12.18
  -4   3   8   23.63    8.67
  -4   3   9   61.77   10.39
  -4   3  10   -1.47    8.35
  -3  -9  20  -10.30    9.11
  -3  -7  20    3.45    8.67
  -3  -2  18    8.51    8.63
  -3   4   9  280.20   16.74
  -2  -3  19   21.60    7.50
  -1  -5  20   -2.05    6.84
  -1   0  17   69.64   10.92
  -1   2  15  116.85   13.30
  -1   5  10  344.00   18.19
   0   0  17   18.29    9.52
   0   6   5  902.92   22.27
   0   6   7    1.52   10.55
   1   2  15   25.95    9.47
   1   6   8   36.70   11.64
   3   5  10   10.49   10.25
  -6  -6  15    7.77   10.38
  -6  -5  15   46.71   10.82
  -6  -4  11   -6.55    8.52
  -6  -3  11  196.68   13.38
  -5   1   9   55.98    9.57
  -5   1  10   11.56    8.44
  -5   1  11  164.80   13.22
  -4  -9  19    2.38    9.49
  -4  -6  19    7.31    8.37
  -4   0  15   -1.38   11.71
  -4   1  14  177.17   15.93
  -4   2  12    6.89    9.45
  -3  -8  20    1.28    9.17
  -3  -4  19   15.82    8.44
  -3  -1  17    0.33    8.75
  -3   0  16    5.17   10.07
  -3   1  15   57.42   11.81
  -3   3  12   69.41   12.81
  -3   4   8   14.82    7.91
  -2  -6  20   40.14    8.88
  -2   3  13   97.54   13.77
  -2   4  11   63.40   12.35
  -1  -3  19    7.76    6.67
   0  -3  19    4.22    6.37
   0   5  10   30.48   12.89
   0   6   6  275.75   14.32
   2   4  12  135.98   14.45
  -6  -6  13    0.61    8.78
  -6  -5  14   92.44   12.73
  -6  -4  12    2.09    9.24
  -6  -4  13   58.43   11.84
  -6  -4  14    0.55    8.43
  -6  -3  12    6.85    8.65
  -6  -3  13   15.26    8.90
  -5  -3  16    8.38   11.71
  -5   0   8   48.42    8.39
  -5   0  13   20.75   10.06
  -4  -8  19   15.22   10.40
  -4  -7  19   27.10    9.46
  -4  -4  18    0.70    8.72
  -4  -1  16   12.90   10.79
  -2  -2  18  271.44   15.26
  -2   2  14   39.38   13.67
   0   4  12    6.66   10.68
   1   4  12   -1.21    9.92
   1   5  10   37.71   12.51
   1   6   7   49.08    9.89
   2   5  10    6.62   11.36
   2   6   7  301.67   15.78
   3   0  16    7.46    7.78
   3   1  15    9.20    9.19
   3   2  14    2.56    9.77
  -6  -5  13    5.75    8.26
  -5  -8  17   19.76   10.85
  -5  -5  17   54.01   11.45
  -5  -2  15   15.70    9.85
  -5  -1  14   81.45   12.09
  -5   0   9  143.26   11.99
  -5   0  12  577.46   21.45
  -4   1  13   79.62   12.89
  -4   2  11   13.84    9.09
  -3  -5  19    3.82    7.82
  -3  -3  18   10.02    9.22
  -3   2  13  101.78   13.76
  -3   3  11   -7.43    8.67
  -2 -10  20   26.17    9.14
  -2  -4  19   98.36   10.62
  -2  -1  17  376.53   18.55
  -2   1  15    0.64   12.07
  -2   4  10   13.75    9.84
  -1  -6  20  107.66    9.69
  -1  -2  18   47.94    9.49
  -1   3  13    5.97   10.86
  -1   5   8    2.94   10.27
   0  -6  20    6.33    6.79
   0  -2  18    0.90    8.60
   1  -2  18    7.64    7.05
   1   6   5  141.91   11.89
   1   6   6   61.85   10.89
   2   3  13 1055.79   28.24
  -5  -7  17   20.70    9.55
  -5  -6  17  238.32   15.45
  -5   0  10   18.53    7.89
  -5   0  11  724.17   22.45
  -4  -3  17   -3.93    9.60
  -4  -2  16   34.39   13.06
  -4   0  14   65.21   11.62
  -4   2   8  484.50   16.97
  -4   2   9  144.02   11.91
  -4   2  10  212.96   14.02
  -3  -2  17   50.29   11.09
  -3   1  14  377.01   20.15
  -3   3  10  245.20   14.85
  -2  -9  20   10.09    8.71
  -2  -8  20   12.02    8.90
  -2   3  12   21.09   11.06
  -2   4   9  241.81   15.84
  -1  -4  19   37.21    8.88
  -1  -1  17  350.08   18.64
   0   5   9   53.11   10.55
   1  -4  19   21.10    7.49
   1   3  13   32.67   12.69
   2   2  14  146.52   13.99
   2   6   6   -7.08    9.19
   3   4  11   77.61   12.85
   3   5   9    9.14   10.64
  -5  -3  15   10.75   10.17
  -5  -2  14   37.58   10.45
  -4  -9  18    9.55    9.88
  -4  -1  15   83.35   12.79
  -3 -10  19    2.25    9.27
  -3  -4  18   -1.25   10.48
  -3  -1  16   75.03   11.89
  -3   2  12   22.50   10.00
  -3   3   7  400.00   15.56
  -3   3   9   -1.06    7.92
  -2  -5  19   32.61   10.19
  -2  -3  18  121.82   13.37
  -2   4   8  413.53   17.74
  -1  -7  20   90.68    9.29
  -1   0  16  256.29   16.64
  -1   1  15   62.63   12.28
   0  -4  19   10.44    6.87
   0  -1  17   26.05    9.30
   0   4  11    9.28   10.45
   1  -1  17    4.57    7.95
   1   2  14   22.25   12.16
   1   5   9   28.04   11.71
   2   1  15    4.72   10.19
   2   5   9  155.30   14.63
   4   2  13   37.18   10.74
  -5  -8  16  108.53   12.15
  -5  -7  16    9.03   10.70
  -5  -6  16    6.65   10.88
  -5  -5  16   47.23   11.24
  -5  -1  10   20.50    9.70
  -5  -1  12  495.11   19.36
  -4  -8  18    9.51   10.90
  -4  -7  18   16.31   10.76
  -4   0  13  277.07   17.74
  -4   1  11  460.01   19.68
  -3  -8  19   50.93   10.92
  -3  -7  19    3.98    8.13
  -3   3   8   30.08    8.03
  -2   2  13   67.60   11.98
  -2   3  11   -0.99    8.95
  -2   4   7  406.50   15.98
  -1   3  12  209.93   15.69
   0  -7  20   64.71    8.23
   0   0  16  265.64   16.30
   0   1  15   20.68   10.06
   0   5   8   -5.51    8.53
   1   0  16   92.29   11.59
   1   4  11   11.80    9.96
   2  -3  18    5.54    7.67
   2   4  11   12.29   10.00
   4   0  15    0.87    8.35
   4   1  14    8.00    9.41
   4   4  10   60.42   12.71
  -5  -2  13   -2.05    8.14
  -4  -3  16    3.68    9.94
  -4  -1  14   57.32   12.71
  -4   1   8   91.26    8.91
  -4   1  10  735.25   22.45
  -3  -3  17   10.34    9.48
  -3   1  13   51.05   11.13
  -2  -6  19   67.33   10.90
  -2  -2  17   95.05   12.01
  -2  -1  16   93.82   14.43
  -2   1  14   82.70   13.04
  -1 -10  20    1.13    7.09
  -1  -9  20    3.72    7.75
  -1  -5  19  158.26   12.79
  -1  -3  18   60.01    9.61
   0   5   7   23.81    9.88
   1  -3  18   28.12    9.27
   3   3  12  813.10   24.56
  -5  -7  15    0.37   10.13
  -5  -5  15   -5.44    8.84
  -5  -2  10  134.24   11.52
  -4  -2  15  119.64   13.01
  -4   0  12   54.48   11.42
  -4   1   9  190.29   12.17
  -3  -5  18   -4.48    8.30
  -3  -2  16   71.52   12.19
  -3  -1  15   44.10   13.36
  -3   0  14   10.74   10.18
  -2 -11  19   15.78    9.88
  -2  -4  18   -2.98    8.31
  -2   0  15   62.59   12.09
  -2   3  10   -0.20    7.96
  -1  -2  17  370.86   18.96
  -1   2  13    4.26    9.59
   0  -9  20   28.74    8.18
   0  -5  19    1.68    6.46
   0  -3  18   22.79    8.35
   0   4  10  201.73   14.34
   0   5   6 2372.51   33.94
   1  -5  19   21.88    6.64
   1   3  12   10.89   12.24
   1   5   8   10.39    9.18
   2   5   8  272.85   15.60
   3  -4  18    2.81    6.71
   3  -1  16   11.47    9.22
   3   5   8  535.29   19.21
   5  -1  15   16.67    7.82
  -5  -6  15   77.10   11.12
  -5  -4  14   97.07   11.45
  -4  -9  17   42.36   11.09
  -4  -4  16    6.54   11.68
  -3   1  12  102.41   13.12
  -3   2  10   -1.53    7.29
  -2   2  12   -4.94    8.55
  -1   1  14   31.13   11.24
  -1   3  11  144.06   13.22
   0  -2  17   10.78   10.33
   0   2  13   14.44   12.49
   1   4  10   11.13   11.54
   2  -2  17   11.57    7.28
   3   0  15   29.73   10.10
   3   1  14   67.49   11.66
   3   2  13  169.47   13.64
   3   4  10   48.78   11.92
   5   0  14   14.59    8.75
   5   1  13   18.08    9.58
  -5  -7  14  181.43   13.06
  -5  -3  10  211.60   11.53
  -5  -3  11   83.84    9.20
  -5  -3  12    3.52    7.87
  -4  -8  17   17.29   10.51
  -4  -7  17   78.68   11.23
  -4  -3  15   -0.68    9.24
  -4  -2  14   18.16    9.24
  -4  -1  13  119.81   12.18
  -4   0  11  960.51   24.72
  -3  -4  17    9.84    9.69
  -3   2   8    4.47    6.90
  -3   2   9  295.39   14.26
  -2 -10  19   32.67   10.31
  -2  -9  19   13.83    9.67
  -2  -8  19   20.22    9.95
  -2  -3  17    1.50    9.12
  -2   1  13   14.05   10.32
  -2   3   9  711.94   21.23
  -1  -6  19   59.28    9.46
  -1  -4  18   21.53    8.74
  -1   0  15   14.33   10.34
   0   4   9   32.23   11.09
   1  -2  17   -3.58    7.79
   1   5   7  126.58   11.20
   2  -6  19   56.93    7.42
   2  -4  18   -0.42    7.70
   2  -1  16   -5.64    8.99
   2   2  13  305.84   17.13
   2   4  10   55.40   10.89
   4   3  11  159.60   14.10
  -5  -6  11   -5.13    7.35
  -5  -6  13  142.47   12.18
  -5  -4  10   72.56    8.52
  -5  -4  11   -4.29    7.77
  -5  -4  12   16.79    8.09
  -4   0   9   12.65    6.90
  -4   0  10  344.95   15.18
  -3  -9  18    0.15   10.23
  -3  -8  18   -0.79   10.24
  -3  -7  18   -4.95    8.57
  -3  -3  16   -6.75    9.28
  -3   0  13   68.51   11.19
  -2  -5  18    6.97    8.80
  -2  -2  16  124.74   13.56
  -2   0  14   24.31   10.69
  -2   2  11   -0.59    7.90
  -2   3   7  466.99   15.94
  -2   3   8   24.62    8.41
  -1   2  12   19.21   11.39
  -1   3  10  211.50   15.27
   0  -6  19   96.72    9.87
   0  -4  18    6.62    7.32
   0   0  15   13.33   10.19
   0   1  14   16.69    9.65
   1  -6  19   16.92    6.78
   1  -4  18   22.68    9.13
   1  -1  16    3.03    8.85
   1   0  15    6.11   10.89
   1   5   6    7.45    8.66
   2   1  14   28.29   10.21
   3   5   7  526.65   18.12
   4  -2  16    8.00    8.24
   6  -1  14    7.55    7.51
  -5  -6  12   -0.60    6.82
  -5  -5  11    7.60    6.79
  -5  -5  12   16.55    7.79
  -4  -9  16   27.77    9.84
  -4  -4  15    8.93   10.72
  -4  -2  13    0.33    9.68
  -4  -1  12  145.04   11.90
  -3  -5  17    5.89    9.32
  -3  -2  15  153.18   14.23
  -3  -1  14   92.60   12.00
  -1 -11  19  107.47   11.96
  -1  -3  17  124.45   12.54
   1   3  11    7.69   10.93
   1   4   9    0.42   10.57
   3  -5  18   -3.31    6.68
   3  -3  17    4.52    6.91
   3   3  11   24.57   11.63
   4   2  12   19.02   10.85
   4   4   9   28.78   10.38
   5  -3  16   14.22    7.59
   6   0  13   15.19    8.91
  -4  -8  16   28.46   10.78
  -4  -7  16   73.61   12.14
  -4  -3  14   52.35   10.06
  -3   0  12  315.35   15.96
  -3   1  10  773.86   21.59
  -2  -6  18   17.25    8.97
  -2  -4  17    4.87    8.94
  -2   1  12    0.14    8.19
  -2   2  10   72.30    9.62
  -1 -10  19   12.18    9.56
  -1  -9  19  114.93   12.37
  -1  -5  18   39.26    9.70
  -1  -2  16  133.20   14.91
  -1   1  13   23.51   10.49
   0  -7  19   62.49    9.50
   0  -3  17   70.53   11.77
   0   4   8    5.61    7.96
   1  -7  19   82.72   10.11
   2  -7  19   30.81    6.63
   2  -3  17   43.82   10.18
   2   3  11  206.24   14.69
   2   4   9  147.80   13.64
   2   5   6   62.04    9.98
   3   4   9   24.23   11.23
   4  -4  17    4.46    7.02
   4  -1  15   12.01    8.04
   4   0  14    2.21    9.31
  -4  -2  12  377.32   16.85
  -4  -1   9   11.14    6.98
  -3 -10  17   25.64   10.16
  -3  -3  15   48.32   12.45
  -3  -1  13   98.03   12.62
  -3   1   8   -3.71    7.42
  -3   1   9  269.89   12.92
  -2 -11  18   92.21   11.39
  -2  -3  16   24.27   11.68
  -2   0  13  588.28   22.82
  -1  -1  15   99.36   12.75
  -1   0  14   88.06   12.59
  -1   2  11   25.64   10.74
  -1   3   9    4.75    7.51
   0  -8  19   -2.92    7.88
   0  -5  18    2.40    9.15
   0   4   7  479.93   17.06
   1  -3  17    4.65    8.32
   2  -5  18   -6.41    7.73
   3  -2  16    0.33    7.79
   3   2  12  179.84   15.32
   3   5   6   63.76    9.89
  -3  -9  17    5.60   10.02
  -3  -8  17   18.48   10.44
  -3  -7  17  198.84   14.67
  -3  -2  14   14.21    8.74
  -2 -10  18   32.86   10.50
  -2  -8  18   69.15   11.92
  -2  -5  17    3.94   10.72
  -2  -2  15    5.47    9.45
  -2   2   9    6.79    6.87
  -1  -6  18   -1.42    8.14
  -1  -4  17    5.68    9.19
   0 -11  19    5.46    8.68
   0  -2  16  225.21   15.53
   0  -1  15    7.72   11.22
   0   0  14   23.72   12.23
   0   1  13  142.79   13.84
   1  -8  19    0.09    7.90
   1  -5  18    3.86    6.64
   1  -2  16   18.69   10.95
   2  -8  19   10.25    6.49
   3   1  13    2.01   10.63
   4   3  10    8.28   10.44
   5  -2  15    4.50    8.10
   5   2  11   91.75   12.11
  -4  -8  15   46.93    9.38
  -4  -7  15   -4.93    8.14
  -4  -2  11   98.80    9.94
  -3  -5  16  230.90   15.39
  -2  -9  18   30.70    9.13
  -2   1  11  232.21   13.77
  -2   2   8   43.03    7.62
  -1 -12  18   63.60   10.42
  -1   1  12   19.01    8.74
  -1   3   7 1205.33   24.19
   0 -10  19   24.19    8.34
   1  -9  19   76.49    9.95
   1  -1  15   30.16   11.87
   1   0  14    1.97   11.10
   1   1  13   -6.65    8.61
   1   3  10   63.18   10.08
   2  -9  19    3.55    6.92
   2  -1  15    3.50   10.22
   2   4   8   58.01   10.99
   3  -6  18   89.41    8.77
   3  -4  17    3.72    6.89
   3   0  14   12.52    9.24
   4  -7  18   37.08    6.88
   4   4   8   70.32   11.00
   6  -3  15   18.94    7.64
  -4  -9  14   -3.95    7.78
  -3  -4  15   -1.94    8.66
  -3  -1  12    0.45    7.28
  -3   0  10  514.12   17.30
  -2  -6  17   -9.21    9.99
  -2   0  12    3.75    9.47
  -1  -7  18    0.19    7.83
  -1  -3  16   27.81   10.17
  -1   0  13  141.72   14.49
   0  -6  18   79.07   10.61
   0  -4  17    0.93    8.12
   0   2  11   73.94   10.36
   1 -11  19    7.53    7.18
   1  -6  18   31.71    9.61
   1  -4  17  104.01   12.23
   1   4   7    4.42    8.22
   2  -6  18    4.66    7.62
   2  -4  17   56.57   10.53
   2   3  10   29.15    9.01
   3   3  10   69.42   10.62
   3   4   8  105.05   11.61
   5  -1  14    4.63    8.07
   5   0  13   39.57   10.38
   5   1  12   47.05    9.29
   6   2  10  243.49   13.94
  -4  -8  14    5.23    8.56
  -4  -7  14  277.96   14.70
  -4  -6  14  316.06   15.31
  -3 -10  16  129.86   11.88
  -3  -7  16  322.43   17.37
  -3  -3  14   -2.32    7.52
  -3  -2  13  168.75   12.44
  -3   0   9  506.31   16.08
  -2  -3  15  128.52   12.91
  -2  -1  13  142.67   13.52
  -2   1  10    0.58    6.55
  -1 -11  18    8.78    9.32
  -1  -5  17   12.87    8.98
  -1  -2  15   -0.23    9.11
  -1  -1  14   -1.63    9.02
   0  -3  16   -0.96   10.59
   4  -5  17   10.28    7.15
   4   2  11   30.47   11.27
   5  -6  17   14.76    6.81
   5   3   9   15.46    9.66
   6  -2  14   -5.29    7.57
  -4  -8  13   -1.09    7.48
  -4  -5  13  277.36   13.91
  -4  -4  12   28.81    7.73
  -4  -3  10   19.13    6.52
  -3  -9  16  216.06   14.44
  -3  -8  16   14.93    9.94
  -3  -5  15   49.25   10.15
  -3  -1  11  195.39   11.82
  -2 -11  17    1.59    9.63
  -2  -2  14  206.86   14.15
  -1 -10  18   42.19   10.64
  -1  -9  18   25.49   10.51
  -1   1  11  147.49   11.57
  -1   2   9  117.62   10.38
   0  -7  18   17.69    8.58
   0  -2  15   32.49   11.66
   0   1  12   71.89   10.67
   1  -3  16   -1.20   10.17
   1   3   9   25.85    9.79
   1   4   6  552.27   16.24
   2  -3  16  229.75   15.66
   2   2  11    7.50   10.96
   2   4   7   -1.90    8.43
   3  -7  18  104.23    9.24
   3  -3  16   39.72    9.07
   3   2  11    8.28   10.51
   4  -8  18   12.03    5.58
   4   1  12   22.72   10.86
   6   1  11  180.93   13.06
   7  -3  14    3.87    7.37
  -4  -7  13   26.94    8.99
  -4  -6  13   76.99    9.31
  -4  -5  12    1.84    8.01
  -3  -4  14   30.12    8.45
  -3  -3  13  190.87   13.44
  -3  -2  12  103.48    9.90
  -2 -10  17   86.19   11.72
  -2  -9  17  163.87   13.64
  -2  -8  17  157.61   13.28
  -2   0  11   77.33    9.43
  -2   1   9 1056.87   22.83
  -1  -6  17   44.82   10.09
  -1  -4  16   45.74   10.42
   0 -12  18   38.15   10.08
   0  -8  18   71.43   11.03
   0  -5  17  199.26   14.14
   0  -1  14    3.66    8.37
   0   0  13   67.18   10.64
   0   2  10   -5.20    7.17
   1 -13  18   10.51    7.41
   1  -7  18    8.23    7.62
   2  -7  18   -1.55    6.94
   3  -5  17   30.32    8.40
   3  -2  15   63.02   11.42
   3   4   7  260.25   13.56
   4  -1  14    5.30    8.42
   4   0  13   21.47    9.02
   4   3   9   29.79   10.56
   6  -1  13   54.43   10.25
   6   0  12  110.84   11.65
  -4  -7  12  148.95   10.48
  -4  -6  12    9.48    7.95
  -4  -5  11   24.39    7.97
  -4  -4  10  288.24   11.84
  -3 -10  15   47.99    9.05
  -3  -1  10  162.49   10.33
  -2  -6  16  106.35   12.62
  -2  -4  15    6.08    8.92
  -2  -1  12   12.73    8.98
  -2   1   8  162.83    9.92
  -1  -3  15   39.29    9.47
  -1   2   8  248.76   12.20
   0 -11  18    8.19    9.53
   1  -5  17  219.29   13.87
   1  -2  15    9.40    8.96
   1  -1  14   46.50   10.50
   1   0  13   56.51   10.24
   2  -5  17   24.23    7.74
   2  -2  15  192.83   13.83
   2   3   9   -3.12    7.92
   3  -8  18    4.97    6.38
   3   1  12    8.89    9.36
   3   3   9   10.59    9.63
   4  -9  18   15.20    6.06
   4  -6  17  200.98   12.48
   4  -4  16    8.33    7.15
   5  -7  17   54.00    7.78
   7  -2  13    7.39    7.94
   7   1  10   -2.38    8.24
  -4  -6  11    3.96    7.27
  -3  -9  15    2.80    9.24
  -3  -8  15    4.86    9.40
  -3  -7  15    3.60    7.97
  -3  -2  11  164.88   10.79
  -3  -1   9  663.98   17.30
  -2  -3  14   13.88    8.12
  -2  -2  13   81.35   10.00
  -2   0  10  121.46    9.93
  -1 -12  17   -0.21    8.47
  -1  -7  17   12.17    8.75
  -1  -5  16   10.53   10.39
  -1  -2  14   -0.74    7.69
  -1  -1  13   70.46   10.65
  -1   1  10  242.88   12.71
   0 -10  18   35.59    9.12
   0  -6  17  127.59   12.02
   0  -4  16   49.96   10.37
   0   1  11  205.53   12.97
   1 -12  18    0.73    8.69
   1  -8  18    3.82    7.52
   1   3   8   35.04    8.00
   2  -1  14    1.71    8.08
   2   0  13   36.36   10.26
   2   4   6    4.97    5.96
   4 -10  18   25.55    6.30
   5  -5  16  109.20   10.36
   5  -2  14   18.62    9.39
   6  -6  16    1.19    6.45
   6  -4  15   67.23    8.50
   7  -1  12   48.68    9.63
   7   0  11   18.46    9.21
   8  -2  12    7.70    8.62
  -3  -4  13  264.00   13.61
  -3  -3  12  109.66    9.94
  -2 -11  16   38.22    9.76
  -2  -5  15   27.98   10.13
  -1 -11  17   61.28   10.99
   0 -13  17  106.60   10.66
   0  -3  15   19.24    9.19
   0   0  12  118.58   12.72
   0   2   9   15.40    7.72
   1 -11  18   -0.21    9.07
   1  -9  18   24.11    8.54
   1  -6  17  172.96   13.77
   1  -4  16  204.37   14.31
   2  -9  18   65.19   10.26
   2  -4  16  233.21   15.51
   2   2  10   75.93   11.49
   3 -12  18    3.23    6.82
   3  -9  18    0.05    6.71
   3  -6  17   37.57    7.81
   3  -4  16  148.50   12.20
   3   4   6    1.16    7.65
   4  -3  15   10.52    9.23
   4   2  10    0.72    9.60
   5  -1  13  221.65   14.58
   5   1  11  390.45   16.59
   5   3   8  147.51   11.95
   8  -1  11    5.13    8.81
  -3  -2  10   18.50    6.38
  -2 -10  16   53.93   10.75
  -2  -9  16   -5.86    8.99
  -2  -8  16  115.06   11.70
  -2  -1  11   33.41    7.73
  -2   0   9   29.67    6.50
  -1 -10  17   29.72   10.20
  -1  -9  17   79.89   10.69
  -1  -4  15   89.49   10.76
   0  -7  17   43.54    9.52
   0  -2  14  238.19   14.68
   0  -1  13   -4.21    7.43
   1  -3  15   56.28   11.84
   1   1  11   75.32   10.08
   2 -12  18   29.11    7.90
   2 -11  18    6.14    8.59
   2 -10  18   -1.00    8.16
   2  -6  17    2.93    6.93
   3 -10  18    6.06    6.82
   3   2  10    5.10    7.64
   4  -7  17   26.50    7.96
   5  -8  17    1.27    4.92
   5   0  12  429.82   17.60
   6  -3  14   20.49    8.93
  -3  -8  14   -0.29    8.35
  -3  -7  14   51.62    9.02
  -3  -3  11   39.42    7.41
  -2  -6  15  214.17   14.27
  -2  -4  14   17.25    7.78
  -2  -2  12   68.14    8.64
  -1  -6  16    2.52    8.35
  -1  -3  14   20.78    8.35
  -1  -2  13   73.90   11.38
  -1  -1  12  391.31   16.13
  -1   1   9   56.17    7.99
   0   1  10  113.36   10.77
   1  -2  14    8.17   10.39
   1   3   7   64.50    7.70
   2  -3  15  383.76   17.87
   3  -3  15   64.08   10.35
   3   3   8   67.09    9.15
   4  -5  16   51.83    8.79
   4   1  11   33.47    8.74
   4   3   8    5.19    7.35
   5  -4  15    5.86    8.19
   7  -4  14   67.54    8.18
  -2 -11  15    6.18    7.96
  -2  -1  10  183.67   11.28
  -1 -12  16   -0.09    8.30
   0 -12  17   23.69    9.76
   0  -8  17    5.91    8.04
   0  -4  15    2.13    9.86
   1  -7  17   10.28    8.34
   1  -5  16  286.56   15.95
   1  -1  13   25.16    9.19
   2  -7  17   32.49    8.38
   2  -5  16   58.60   10.74
   2  -2  14    7.36    8.58
   3  -7  17    9.74    6.59
   3  -5  16   19.38    9.40
   3   1  11   72.94   10.54
   4   0  12  125.46   12.13
   5  -9  17   58.67    6.93
   5  -6  16  125.42   10.07
   5   2   9  108.09   11.69
   6  -7  16    4.39    5.66
   6  -5  15  195.07   12.16
   6  -2  13   81.83   10.88
  -3  -6  13  119.34   10.01
  -2  -5  14  201.75   12.83
  -1   0  10    8.22    6.16
  -1   1   8  559.10   15.71
   0 -11  17   20.96   10.35
   0 -10  17   59.93   11.05
   0  -6  16   19.88    8.86
   0   0  11  390.78   15.51
   1 -13  17    3.62    8.52
   1  -8  17   14.42    9.76
   2  -1  13   44.02    9.24
   2   2   9    1.69    8.36
   2   3   7    9.53    7.47
   3  -1  13   48.67    9.72
   4  -8  17    4.19    6.16
   4  -4  15    7.95    9.16
   5 -10  17   19.41    6.66
   6  -1  12  161.41   12.03
   6   0  11  277.54   14.34
   7  -3  13   97.08   10.30
   8  -4  13    0.89    6.87
  -3  -8  13   28.60    8.29
  -3  -7  13   47.91    7.92
  -2  -9  15   12.29    9.17
  -2  -8  15   19.91    7.55
  -2  -4  13   14.73    6.85
  -2  -3  12   85.79    9.42
  -2  -2  11    3.20    6.18
  -1 -11  16   81.40   10.98
  -1  -4  14    2.34    7.23
  -1  -1  11  151.85   11.28
   0  -3  14  354.92   16.77
   0  -2  13  346.02   15.79
   0  -1  12   95.69    9.92
   1  -4  15  105.96   11.67
   2  -8  17   47.95    9.08
   3  -8  17   36.40    8.55
   3   2   9    5.80    8.94
   4  -9  17   13.59    7.74
   4  -6  16   16.22    8.72
   4   2   9   26.25    8.20
   5 -11  17   11.22    5.85
   5   1  10   43.55   10.29
   5   3   7   38.82    8.82
   6  -8  16   32.12    7.36
   7   1   9   36.73    9.73
   8  -6  14    1.41    6.28
   9  -4  12   33.44    7.23
  -3  -6  12   75.42    8.99
  -2  -1   9  123.50    8.32
  -1 -10  16   36.91    8.83
  -1  -6  15  334.95   15.90
  -1  -3  13   27.47    7.66
  -1  -2  12  118.76    9.88
   0 -13  16    1.06    8.01
   0  -7  16   39.77    9.26
   0  -5  15   63.00   11.34
   0   1   9  724.67   18.48
   1 -12  17    1.81    7.77
   1 -11  17   70.34   11.10
   1  -9  17    3.74    7.52
   1  -3  14   -1.43    9.36
   1   0  11    1.05    8.69
   2 -13  17    0.03    6.96
   2  -9  17   10.08    9.14
   2  -6  16  252.90   15.25
   2  -4  15   88.17   10.96
   3 -13  17   -1.64    7.23
   3  -9  17    5.27    8.20
   3  -6  16   -3.27    8.20
   3  -4  15   53.50    9.70
   3   3   7    4.13    6.43
   4  -3  14    2.95    9.49
   4   3   7   18.13    8.26
   5  -7  16   17.59    6.75
   5  -5  15   27.28    9.09
   7  -7  15    8.47    6.34
   7  -2  12  191.80   11.95
   7  -1  11   88.34   10.84
   8  -3  12   24.81    8.32
  -3  -7  12   -1.16    7.01
  -3  -4  10    9.44    5.89
  -2 -11  14   -0.59    7.04
  -2  -7  14   -1.30    8.37
  -2  -5  13    7.51    7.85
  -2  -2  10   73.34    8.37
  -1   0   9    8.33    5.43
   1  -2  13   -7.06    6.83
   1  -1  12    4.62    7.03
   2 -12  17   38.91    9.56
   2 -10  17    7.03    8.83
   2  -3  14    0.89    8.09
   3  -3  14   46.34   10.88
   3   1  10  149.62   12.41
   4 -11  17    5.13    7.22
   4 -10  17    5.45    6.17
   5  -1  12  404.11   17.14
   6  -9  16   52.00    7.40
   6  -6  15   41.21    7.84
   9  -3  11    5.97    7.18
  -2 -10  14   23.08    8.56
  -2  -8  14   -9.78    7.44
  -2  -4  12   23.92    6.70
  -1 -12  15    3.79    7.77
  -1  -7  15  162.71   11.73
  -1  -5  14  239.08   13.08
   0 -12  16  201.27   13.41
   0  -8  16  114.94   11.38
   0  -4  14  109.90   10.72
   0   0  10    8.40    6.40
   0   1   8  280.20   12.10
   1  -7  16   -1.25    7.07
   1  -5  15   -0.98    7.92
   2  -2  13    5.46    8.26
   2  -1  12   52.24   10.15
   2   0  11   84.43    9.55
   3 -12  17    4.85    7.14
   3  -2  13   33.26   10.37
   4  -7  16   20.56    7.05
   4  -5  15   14.24    9.34
   4  -2  13  128.59   12.05
   4   0  11  230.95   13.35
   5  -8  16   47.51    8.24
   8  -2  11   73.63    9.78
   8  -1  10    2.70    7.84
   8   0   9    3.40    8.15
  -3  -7  11    3.42    6.48
  -2  -9  14   13.17    7.08
  -1 -11  15   -0.29    8.28
  -1  -2  11  183.18   11.05
  -1  -1  10  135.89    9.05
   0 -11  16  126.71   12.50
   0 -10  16   28.58   10.14
   0  -6  15   24.70    8.00
   0  -3  13   34.12    8.00
   0  -2  12    0.22    6.34
   0  -1  11   32.66    7.00
   1 -13  16  400.77   15.88
   1   1   9  188.23   10.89
   2 -14  16    2.87    6.97
   2  -7  16   31.98    8.82
   2  -5  15  165.94   12.88
   3  -7  16    9.01    7.33
   3  -5  15   73.20   10.22
   3  -1  12   39.03    9.24
   3   3   6   45.42    7.59
   5  -4  14   47.49    8.84
   5   2   8   18.07    7.28
   6 -10  16   12.04    5.16
   6   1   9   -2.65    6.87
   7  -8  15   59.65    7.39
   7  -4  13   39.20    8.85
   8  -5  13   18.21    7.57
   9  -2  10    4.25    7.54
   9  -1   9   -2.07    7.73
  -1 -10  15   41.48    9.84
  -1  -9  15   12.06    7.73
  -1  -6  14   88.06    9.25
   0 -13  15   50.00    8.92
   1  -8  16    0.30    7.58
   1  -4  14  220.53   13.67
   4  -8  16   -5.04    7.05
   4   2   8   56.04    8.18
   4   3   6    1.47    6.90
   5  -9  16   14.57    7.10
   5  -6  15   -0.77    6.87
   5   3   6    4.63    5.99
   6 -11  16    5.01    5.32
   6  -7  15   10.58    8.13
   6  -5  14   -0.75    7.79
   6  -2  12  283.30   14.35
   6  -1  11  283.09   14.93
   6   0  10   89.20   11.02
   7  -6  14   20.20    7.79
   9  -7  13    1.43    5.70
   9  -5  12    4.71    6.52
  -2 -10  13   -1.13    6.85
  -2  -7  13    2.05    5.57
  -2  -4  11   11.28    6.80
  -2  -3  10  667.22   16.22
  -1  -1   9  799.68   17.68
   0  -7  15   52.42    8.66
   0  -5  14   -7.95    6.19
   0   0   9   66.59    7.11
   1  -9  16    0.70    7.76
   1  -6  15    4.10    7.60
   1  -3  13   93.06    9.78
   1  -1  11    1.90    7.17
   2  -8  16   62.41    9.74
   2  -4  14   73.79    9.62
   3 -14  16    4.97    6.04
   3  -8  16   18.93    7.94
   3  -4  14   77.81   10.27
   4 -14  16    9.16    6.10
   4  -6  15   11.15    8.70
   4  -4  14    9.31    8.04
   5 -13  16   67.09    8.21
   5  -3  13   40.22    9.00
   5   1   9   35.65    9.35
   7  -9  15   62.21    7.77
   7  -3  12  188.30   12.61
   7   1   8   10.99    8.05
  -2  -9  13  283.81   12.56
  -1 -12  14   -5.91    6.83
  -1  -5  13    9.09    6.14
   0  -4  13   70.99    8.54
   1 -14  15   11.99    7.56
   1 -11  16   75.81   10.17
   2 -13  16   33.34    8.72
   2  -9  16   10.84    9.14
   2  -6  15  140.59   11.95
   2  -3  13   59.55   10.56
   2   0  10   23.49    8.11
   2   2   7   95.44    7.94
   3  -9  16   13.53    8.88
   3  -6  15   52.03    9.28
   3   1   9    6.61    6.11
   4  -9  16   11.18    6.91
   4   1   9   41.62    8.07
   5 -12  16    4.61    6.66
   5 -11  16    0.74    7.16
   5 -10  16   -1.84    5.70
   5  -1  11   71.82   10.99
   5   0  10   33.32    9.37
   6   2   7   11.45    7.85
   8  -8  14   74.03    7.59
   8  -4  12    1.04    6.24
  -2  -6  12   67.70    7.42
  -1 -11  14  100.03   10.00
  -1  -8  14  132.70   10.74
  -1  -4  12    0.33    5.15
   0 -12  15   -1.80    7.22
   0  -6  14   -3.73    8.20
   0  -3  12    0.49    5.74
   0  -2  11   27.75    6.45
   0  -1  10  251.12   11.24
   1  -7  15  133.73   11.42
   1  -5  14  226.69   13.11
   2 -12  16  253.39   14.70
   2 -10  16   -1.71    7.36
   2  -2  12    0.54    6.42
   2  -1  11   60.90    8.57
   3 -15  15   33.83    6.57
   3 -13  16   56.61    8.75
   3  -3  13    6.26    7.12
   4 -13  16  100.30    9.26
   4 -10  16    1.26    7.85
   4  -2  12    9.76    9.30
   4   0  10    7.07    8.18
   5  -7  15   -1.74    6.32
   5  -5  14  117.68   10.79
   6  -8  15   20.17    6.74
   7 -12  15    8.78    5.41
   7 -11  15   10.93    5.71
   7 -10  15   40.57    6.12
   7  -1  10   31.24    9.18
   7   0   9    7.03    7.05
   9  -4  11    9.77    7.56
  -2  -7  12  360.32   13.14
  -1 -10  14   -5.89    7.63
  -1  -9  14   72.82    9.55
  -1  -6  13   24.39    6.49
   0 -11  15   29.96    8.64
   0 -10  15    3.71    7.48
   1   0   9   21.71    7.29
   2  -7  15   -5.36    7.07
   2  -5  14   35.16    8.56
   3 -12  16   97.87   10.18
   3 -10  16   31.37    8.13
   3  -2  12   11.04    6.99
   3  -1  11    9.63    6.72
   3   2   7   11.95    5.72
   4 -15  15   20.30    5.74
   4 -11  16   -0.05    6.33
   4  -7  15   -6.48    6.41
   4  -5  14    4.10    7.35
   4   2   7  100.99    9.22
   5   3   5   15.59    6.67
   6  -6  14   21.11    7.48
   6   1   8    6.04    8.15
   7  -7  14   28.50    7.26
   8  -9  14  107.65    8.31
   8  -3  11   52.52    8.19
  -2  -8  12  223.19   10.90
   0 -13  14   32.68    7.64
   0  -7  14   71.29    9.98
   0  -5  13   72.73    9.14
   1 -13  15   37.48    7.87
   1  -8  15   30.46    8.31
   1  -4  13  191.19   11.96
   2 -14  15   37.54    8.33
   3  -7  15   -1.47    7.29
   5  -8  15   14.02    6.42
   5  -4  13   31.32    8.29
   6  -9  15    0.06    5.18
   8 -10  14   77.74    7.31
   8  -2  10    7.36    8.18
   8  -1   9    1.92    7.72
   8   0   8   41.18    8.69
   9  -3  10   12.90    7.81
  -2  -6  11   45.73    6.23
  -1  -5  12    6.35    5.24
  -1  -2   9 1418.99   21.57
   0  -1   9    8.42    5.00
   1 -14  14   -0.95    7.53
   1 -12  15  351.85   16.09
   1  -9  15   -0.32    7.44
   1  -6  14    6.12    7.22
   1  -3  12  160.04   10.49
   1  -2  11   65.52    7.47
   1  -1  10   35.56    6.61
   2  -8  15   21.83    7.99
   4  -8  15   18.12    8.76
   4  -4  13  123.30   11.97
   5 -14  15    3.40    6.03
   5  -6  14   42.59    8.36
   5   1   8   47.79    8.60
   6 -10  15    9.78    5.96
   6  -2  11  126.76   11.34
   6  -1  10    1.00    8.19
   6   0   9   -3.07    6.65
   7  -8  14   18.98    7.51
   8 -11  14   49.71    6.50
   8  -7  13   13.86    7.16
   9  -9  13  155.74    8.91
   9  -2   9   15.93    7.80
  10  -6  11    1.62    5.16
  10  -3   9   28.31    7.57
  -2  -7  11    6.66    5.96
  -2  -5  10  221.69    9.36
  -1 -11  13    1.35    6.82
  -1  -8  13   26.31    7.30
  -1  -4  11   62.77    6.64
  -1  -3  10  186.86    9.21
   0  -4  12    5.61    5.49
   0  -3  11   33.11    6.46
   0  -2  10   13.98    5.09
   2 -13  15  316.66   15.19
   2  -6  14   30.26    8.16
   3 -14  15    8.86    6.58
   3  -8  15    7.27    7.31
   3  -4  13   55.54    9.12
   4 -14  15    9.90    7.09
   4  -6  14   63.14   10.47
   4   1   8   14.82    6.37
   5  -9  15    9.15    7.01
   5  -3  12    3.79    7.39
   6 -12  15   62.90    7.55
   6 -11  15   41.39    6.98
   6  -7  14   17.03    7.28
   6  -5  13    6.13    7.14
   6   2   6   12.91    6.81
   7  -6  13   26.74    8.23
   9 -10  13  129.16    8.33
   9  -1   8   13.47    7.97
  10  -2   8    1.58    6.92
  -2  -9  11   -2.04    5.54
  -2  -8  11   11.79    5.90
  -1 -10  13   98.89    9.22
  -1  -9  13   61.58    8.52
   0 -11  14  102.61   10.31
   0 -10  14   51.78    9.05
   0  -9  14   23.76    6.97
   0  -6  13   65.17    7.80
   1  -7  14   -0.02    6.27
   1  -5  13  142.23   10.13
   1   0   8  112.84    8.50
   2 -12  15  283.49   15.12
   2  -9  15   40.52    8.07
   3  -9  15   57.81   10.21
   3  -6  14  120.83   10.92
   3   2   6   -1.53    5.13
   4  -9  15   11.85    7.39
   4  -3  12    9.53    6.85
   4   0   9    2.36    7.18
   5 -10  15   11.15    6.81
   5   0   9   -0.04    6.66
   7  -9  14    5.24    6.66
   7  -3  11    3.86    7.05
   9  -5  11  175.25   11.08
  -2  -6  10    3.18    4.63
   1 -13  14   42.44    8.78
   1  -4  12   14.83    6.01
   2 -11  15  245.01   14.33
   2  -7  14    2.69    8.30
   2  -5  13  432.85   16.49
   3 -15  14   77.90    7.64
   3 -13  15    4.40    7.05
   3 -10  15   13.30    8.94
   4 -13  15    5.57    6.69
   4 -10  15   22.86    7.65
   5 -12  15   68.33    8.23
   5 -11  15    4.97    6.94
   5  -7  14   15.82    7.31
   5  -5  13   13.74    7.45
   6  -8  14    3.47    7.48
   6  -4  12    4.86    7.20
   7  -2  10    4.38    8.13
   7  -1   9   -4.54    7.81
   7   0   8   35.09    8.40
   8  -8  13   28.58    7.69
   8  -4  11    7.35    6.70
   8   1   6  193.83   10.11
  10  -7  11   -3.08    5.62
  11  -7  10    0.33    4.95
  11  -5   9   10.17    6.33
   0  -7  13    6.94    6.02
   0  -5  12  267.39   11.42
   1  -8  14    1.15    6.21
   1  -3  11   -0.78    5.12
   1  -1   9   -0.31    4.52
   3 -12  15  114.68   10.84
   3  -7  14    4.41    7.17
   3  -5  13   50.14    8.50
   4 -11  15   19.19    7.42
   7 -13  14   13.66    5.34
   7 -10  14    3.27    5.01
 -12   3  10   14.02   14.76
 -12   3  11   78.36   13.80
 -12   4   7   16.00   14.00
 -12   5   6    7.53   16.49
 -12   5  12    7.77   11.79
 -12   6   5   20.21   13.80
 -12   6  12   -0.28   10.37
 -12  10   9    3.08    9.12
 -12  11   6   27.30   10.71
 -11   1   8    6.87   11.47
 -11   2   6   69.53   15.15
 -11   3   5   62.84   15.28
 -11   3  14   -3.67    9.53
 -11   4   4  253.70   21.18
 -11   4  14    7.24   10.56
 -11   7   2    6.18   15.12
 -10  -1  10  202.47   15.74
 -10   2   4   37.47   12.00
 -10   3   3    4.33   11.27
 -10   8   0   41.54   16.44
 -10  12   0   17.65   17.43
  -9   5   0  688.27   27.24
  -9   7  -1   -2.45   12.72
  -8  -2   7   23.33   10.74
  -8   5  -1   49.85   15.08
  -7   7  -3  193.22   16.43
  -5   9  -5   55.91   14.32
 -12   4   8   65.56   17.42
 -12   4  11   36.91   13.88
 -12   7   5    3.47   13.14
 -12   8   5   15.15   15.79
 -12   9   5   25.76   16.07
 -12   9  10   10.06    8.54
 -12  10   5   85.75   14.92
 -12  10   8   79.43   12.54
 -11   1   9   27.62   12.82
 -11   1  11   27.36   14.51
 -11   1  12  149.91   14.77
 -11   2  13   81.40   13.91
 -11   6   3  126.28   20.59
 -11   8   2   19.59   14.39
 -11   9   2    3.10   18.21
 -11  10   2  294.34   25.05
 -11  11   2   95.56   17.82
 -11  13   5   12.02   10.36
 -10   6   1    5.84   14.09
 -10   9   0   14.66   15.88
 -10  11   0   63.74   20.29
 -10  14   2   14.61   12.76
  -9  -1   7   13.30    9.33
  -9   4   1  272.61   18.48
  -8  14  -2    4.74   16.39
 -12   4  10   -6.18   12.21
 -12   5   7   19.01   12.98
 -12   5  11   14.74   12.88
 -12   6   6    3.71   13.86
 -12   6  11    6.16   11.94
 -12  10   6   16.25   10.82
 -12  10   7   44.17   11.23
 -11   1  10   99.95   14.34
 -11   2   7   23.83   13.61
 -11   5   4   -1.45   15.24
 -10   0   8   11.12   11.20
 -10   1   6    0.45   10.55
 -10   5   2  185.18   19.82
 -10  13   1   11.02   15.34
  -9   2   3  179.34   16.73
  -9   3   2  273.77   18.00
  -9  13  -1   31.78   16.01
  -9  15   1   47.19   13.54
  -8   0   4   60.83   12.32
  -8   4   0   43.53   11.67
  -8  15  -1  233.69   20.75
  -7   4  -1  449.18   19.65
  -7   8  -3 1443.65   36.85
  -6   6  -3  208.75   16.75
 -12   5   8  154.52   17.85
 -12   5   9   80.99   17.08
 -12   6   7   47.22   14.69
 -12   7   6   29.68   14.31
 -12   8   6   28.66   13.43
 -12   8  10   18.22   10.62
 -12   9   6   53.30   13.25
 -12   9   7   73.85   14.65
 -12   9   8   97.18   15.13
 -11   2  12   -8.29   12.73
 -11   3  13   74.28   14.36
 -11   7   3  126.71   17.74
 -11  11   3  322.35   23.93
 -11  12   4  -15.88   12.59
 -10   0   9   51.71   14.25
 -10   2   5    2.81   10.81
 -10   4   3    8.71   11.97
 -10   7   1   76.38   16.57
 -10  14   3    7.18   11.98
  -9  -1   8    3.00   11.06
  -9   6   0   68.45   14.11
  -9  12  -1    6.17   17.10
  -9  14   0   30.73   15.42
  -8  -2   8   21.10    8.95
  -8   3   1    0.36   11.83
  -8   8  -2  132.37   16.35
  -7  14  -3   11.44   16.21
  -6   9  -4  413.48   22.12
 -12   6   8   17.33   13.38
 -12   6   9  132.35   17.97
 -12   7   7   45.67   14.67
 -12   7   8   25.97   15.52
 -12   7   9  267.44   20.72
 -12   7  10   76.43   13.27
 -12   8   7    2.15   13.08
 -12   8   8  202.02   19.44
 -12   8   9  123.37   14.54
 -11   2   9    4.12   14.53
 -11   2  11   23.84   14.38
 -11   3   7    2.69   15.51
 -11   4  13   89.67   14.04
 -11   6   4   81.09   19.12
 -11   6  13    7.66    9.85
 -11   8   3  209.10   21.02
 -11  10   3   90.90   19.49
 -11  12   5   21.09   13.78
 -11  12   7   60.91   11.39
 -10   0  10  163.82   16.59
 -10   0  11  224.71   17.68
 -10   0  12  106.31   13.41
 -10   3   4   71.14   13.46
 -10   8   1    6.82   13.39
  -9  10  -1   33.83   15.23
  -9  11  -1   77.01   17.66
  -9  15   2   -0.51   11.92
  -8  -1   6  106.02   11.46
  -8   1   3   35.15   10.16
  -8   2   2   15.79    9.32
  -8   9  -2   26.05   16.76
  -8  13  -2   15.82   17.54
  -7   3   0   26.91    9.13
  -7   9  -3   65.81   16.67
 -11   2  10   20.22   12.42
 -11   4   6    7.56   13.43
 -11   5   5   66.34   15.93
 -11   5  13   25.44   12.28
 -11   8  12   37.89   10.06
 -11  11   4   11.07   15.73
 -11  11   9   13.10    8.23
 -11  12   6  143.81   14.31
 -10   6   2  106.94   16.08
 -10   9   1   44.82   15.30
 -10  10   1   82.55   20.65
 -10  13   2  130.59   17.25
  -9  -1   9  154.64   13.58
  -9   1   5   10.54   11.58
  -9   5   1  340.35   20.15
  -9   7   0   -1.26   11.83
  -8  -2   9  138.13   11.80
  -8  10  -2   -1.16   17.06
  -7   2   1  103.60   11.19
  -7  13  -3   46.19   17.31
  -7  15  -2  599.23   25.28
  -6  10  -4  152.93   17.85
 -11   3   8   11.71   13.07
 -11   3  12  208.31   16.66
 -11   7   4   70.48   16.87
 -11   8   4   25.39   17.84
 -11   9  11   10.88    8.21
 -11  10   4   -5.17   16.29
 -11  10  10    7.98    7.58
 -10   1   8   -9.60   12.25
 -10   1  13   31.70   12.68
 -10   2   6   -0.47   10.30
 -10   5   3    7.73   12.26
 -10   7   2    8.66   15.88
  -9  -1  10    4.72   11.38
  -9   3   3  125.73   15.57
  -9   4   2   35.71   11.72
  -9  13   0  -11.29   12.91
  -9  14   1  134.22   17.60
  -9  15   3   17.25   11.20
  -8  -2  10    0.08   10.01
  -8   5   0   27.05   11.30
  -8  11  -2   21.64   15.31
  -8  14  -1   60.88   17.24
  -7  10  -3    4.11   12.80
  -7  11  -3  372.11   24.59
  -7  12  -3  171.37   21.09
  -6   7  -3  429.37   19.28
  -6  11  -4  349.58   22.10
 -11   3  10   47.22   15.94
 -11   3  11   16.06   11.86
 -11   4   7    8.49   12.16
 -11   4  12  139.86   16.83
 -11   5   6   37.98   14.91
 -11   6   5  153.39   18.72
 -11   7  12    7.07    9.09
 -11   9   4   26.45   15.02
 -11  11   5   96.17   15.26
 -11  11   6  119.93   16.61
 -11  11   7    0.98   10.69
 -11  11   8    1.20    8.33
 -10   1  12   59.78   13.83
 -10   3   5   60.90   12.74
 -10   3  14    0.62   11.85
  -9   6   1  173.80   18.44
  -9   8   0   74.35   15.89
  -9  12   0  175.52   22.01
  -8  -1   7   32.05   10.75
  -8  15   0   29.22   14.85
  -7   5  -1 1134.68   29.23
 -11   4   8  381.15   24.71
 -11   4  11   -7.72   13.55
 -11   5  12   90.97   13.65
 -11   6  12   -0.47   10.17
 -11   7   5   16.89   13.60
 -11   8   5    7.44   17.30
 -11   9   5   -8.38   15.73
 -11   9  10    4.26   11.03
 -11  10   5   -0.21   12.88
 -11  10   9   11.20    9.87
 -10   1   9   36.02   12.05
 -10   1  10   12.71   13.88
 -10   1  11  164.66   16.79
 -10   4  14    7.80   11.48
 -10   5  14   23.42   10.85
 -10   6   3   31.79   13.32
 -10   8   2   78.67   17.24
 -10   9   2  339.16   26.14
 -10  10   2  302.36   25.22
 -10  11   2  273.38   22.40
 -10  13   4   31.50   14.10
 -10  13   7   -3.88    7.76
  -9  11   0  627.54   31.64
  -8   4   1    2.11   10.00
  -7  16   0  -15.26   12.22
 -11   5   7   68.26   14.58
 -11   5  11    5.09   14.03
 -11   6   6   10.44   13.83
 -11  10   6    5.46   11.77
 -11  10   7   21.79   13.10
 -11  10   8   46.62   11.24
 -10   3   6   70.97   15.33
 -10   5   4  183.41   17.62
 -10  12   3   -4.24   12.49
 -10  13   5  204.95   15.77
 -10  13   6   10.46   10.16
  -9   0   8  213.74   15.12
  -9   5   2   93.17   13.76
  -9   7   1  175.31   19.19
  -9  13   1  110.21   19.07
  -9  14   2   80.79   14.01
  -8   2   3  220.68   14.59
  -8   3   2  724.75   23.83
  -8   6   0   82.86   13.70
  -8  13  -1   39.18   15.45
  -7   4   0 1577.42   33.00
  -7   8  -2    1.17   13.98
  -7  14  -2  179.22   18.63
  -6   8  -3  361.47   19.07
 -11   5   8  221.86   19.12
 -11   5   9   25.66   15.94
 -11   6   7  -13.62   13.06
 -11   7   6    5.28   13.93
 -11   8   6   -5.49   13.34
 -11   8  10    9.09   10.45
 -11   9   6   24.41   13.47
 -11   9   7  181.63   19.44
 -11   9   9   18.02   10.99
 -10   2  12   56.22   14.40
 -10   3  13   -5.17   12.44
 -10   4   5   23.84   13.08
 -10   7   3  153.96   18.76
 -10   7  13  143.21   13.05
 -10  10  11    5.82    8.42
 -10  11   3  234.43   22.98
 -10  11  10   82.27    9.71
 -10  12   8    5.93    9.10
  -9   0   9   22.75   12.12
  -9   2   5   39.55   10.59
  -9   4   3   89.77   13.21
  -8  -1   8   21.37    9.22
  -8   0   6  566.61   20.71
  -8   9  -1    4.86   12.61
  -8  12  -1   63.77   18.69
  -8  14   0   22.10   16.21
  -8  15   1   52.14   13.31
  -7   2   2  151.96   13.19
  -7   3   1    7.06    8.20
  -7   6  -1  776.34   25.63
  -7  15  -1   35.38   15.08
  -6  14  -3   47.85   15.93
  -5   9  -4   12.53   10.79
 -11   6   8    7.34   13.28
 -11   6   9  107.18   18.06
 -11   6  10    5.90   12.25
 -11   7   7   32.28   13.45
 -11   7   8   48.82   17.15
 -11   7  10   -6.08   10.87
 -11   8   7   22.67   13.79
 -11   8   8  285.77   22.44
 -11   8   9   74.65   14.17
 -11   9   8    0.60   11.25
 -10   2   9   10.58   13.04
 -10   3   7    4.82   14.08
 -10   6   4  353.75   23.14
 -10   6  13  116.57   14.13
 -10   8   3   94.47   16.61
 -10   9   3  119.48   20.73
 -10  10   3   78.07   19.50
 -10  12   4   98.07   15.75
  -9   0  10   43.04   12.73
  -9   0  11  223.16   16.76
  -9   0  12  205.49   15.05
  -9   6   2  147.64   17.76
  -9   8   1  279.39   20.96
  -9  14   6   93.12   12.27
  -8   5   1   49.42   11.34
  -8  10  -1   24.82   14.55
  -8  11  -1  431.91   25.19
  -7   9  -2   61.28   14.57
  -7  13  -2   -7.72   16.28
  -7  16   1   -5.05   11.97
  -6   9  -3  107.28   16.29
  -5  10  -4  314.03   19.53
 -10   2  10    3.27   11.18
 -10   4   6   17.01   11.86
 -10   5   5  153.64   16.85
 -10   5  13    4.60   11.67
 -10   8  12   74.99   12.20
 -10  11   4  -10.01   15.64
 -10  11   9    1.85   10.04
 -10  12   5   10.58   12.25
 -10  12   6   34.87   11.86
 -10  12   7   13.00   10.18
  -9   2  14   -2.30   12.03
  -9   9   1   46.52   14.93
  -9  10   1  164.36   21.93
  -9  14   5   13.49   10.19
  -8  -1   9   29.42    9.28
  -8   7   0  319.73   19.72
  -8  15   2   20.75   11.71
  -7  10  -2   82.10   17.81
  -7  11  -2    5.56   16.75
  -7  12  -2   92.42   18.83
  -6  13  -3   10.33   15.56
  -6  15  -2   71.05   16.05
  -5  11  -4   78.03   15.63
  -5  12  -4   82.06   16.20
 -10   3  12  105.08   15.06
 -10   9  11   28.20   11.04
 -10  10   4    8.35   16.86
 -10  10  10   -5.34   10.39
  -9   1   8   -0.16   11.23
  -9   1  13   34.05   12.63
  -9   2   6  269.16   16.92
  -9   5   3   27.78   11.67
  -9   6  14   41.15   11.94
  -9  13   8   30.73    8.25
  -8  -1  10   36.30   11.25
  -8   0   7   53.78   11.69
  -8   2   4  149.72   12.96
  -8   3   3   87.35   13.59
  -8   4   2  340.29   18.27
  -8   8   0    7.54   14.44
  -8  13   0  113.17   17.39
  -8  14   1   48.69   16.37
  -8  15   3   10.03   12.23
  -8  15   4   12.17   10.99
  -7   5   0  317.17   17.66
  -7  14  -1  329.25   22.98
  -7  15   0   33.16   14.90
  -7  16   2    5.07   11.36
  -7  16   3    2.81   10.22
  -6  10  -3   42.81   13.42
  -6  11  -3   98.91   17.64
  -6  12  -3   37.56   16.91
 -10   3  10   23.01   15.02
 -10   3  11  131.55   15.43
 -10   4   7   47.04   13.02
 -10   4  12   97.01   15.81
 -10   5   6   21.07   13.30
 -10   6   5  -10.11   12.02
 -10   7  12   14.82   11.91
 -10   9   4    3.41   13.23
 -10  11   5   14.57   13.39
 -10  11   7    8.38   12.15
 -10  11   8   25.58    9.72
  -9   3   5   -2.88    9.35
  -9   3  14   10.38   12.29
  -9   4   4   -3.07    9.72
  -8   6   1   57.04   12.04
  -8  12   0    3.80   17.75
  -6   7  -2   44.84   11.40
 -10   5  12   70.29   13.24
 -10   6  12   20.51   12.02
 -10   7   5   19.24   13.18
 -10   8   5   70.15   18.09
 -10   8  11   -2.24   11.43
 -10   9   5   -8.83   16.57
 -10   9  10   -4.94   11.75
 -10  10   5   19.49   15.62
  -9   1   9  238.53   16.56
  -9   1  10    0.38   12.51
  -9   1  11  166.08   16.29
  -9   1  12    1.91   10.65
  -9   5  14   54.15   12.63
  -9   6   3  240.56   18.48
  -9   8   2  203.94   18.88
  -9   9   2  128.79   19.76
  -9  10   2   86.62   19.96
  -9  11   2   83.92   17.78
  -9  12   9   50.80    9.95
  -9  13   4  155.28   16.59
  -9  13   6   64.93   14.25
  -9  13   7   69.48   11.26
  -8  11   0    7.36   13.57
  -7   4   1  905.47   25.22
  -6  16   0   20.46   13.37
 -10   4  11  171.13   17.19
 -10   5   7  157.13   17.21
 -10   5  11   75.68   16.85
 -10   6   6   83.56   16.17
 -10  10   6   27.24   15.21
 -10  10   7   50.93   15.28
 -10  10   8    7.46   11.12
  -9   2  13   -6.04   12.04
  -9   5   4  132.78   15.13
  -9  11  10    2.72    9.46
  -9  12   3    6.77   13.75
  -9  13   5   -0.51   10.92
  -8   0   8   27.49    9.53
  -8   5   2   12.76   10.62
  -8   7   1   80.61   15.47
  -8  13   1    7.75   14.10
  -8  14   2   52.42   13.90
  -8  14   7   11.76    8.93
  -7   2   3    9.50    7.81
  -7   3   2 1492.30   30.80
  -7  13  -1  434.27   24.69
  -7  15   1   14.56   14.28
  -6   8  -2   10.93   12.31
  -6  15  -1   33.62   15.63
  -5  14  -3  227.86   19.68
 -10   5   8  104.45   16.39
 -10   5   9  273.29   21.93
 -10   6   7   61.70   14.64
 -10   7   6   34.94   15.07
 -10   8   6  173.48   19.62
 -10   8  10   -2.25   11.11
 -10   9   6   54.94   16.04
 -10   9   7  220.86   21.93
 -10   9   8    3.99   14.82
 -10   9   9   15.78   12.44
  -9   4   5  -15.00    9.24
  -9   7   3   61.59   14.27
  -9   7  13   24.28   11.01
  -9  10  11   -2.31    8.35
  -9  11   3   57.79   19.05
  -9  12   4   23.73   16.40
  -9  12   8  139.30   14.57
  -8   2   5  281.85   16.34
  -8   3   4   63.66   12.88
  -7  -1   8    6.18    9.63
  -7   9  -1  112.85   14.88
  -7  12  -1  141.53   18.58
  -7  14   0   -7.07   16.24
  -6  16   1   15.96   13.26
 -10   6   8  203.78   19.71
 -10   6   9  237.00   21.76
 -10   6  10    0.21   12.78
 -10   7   7   52.68   14.50
 -10   7   9   49.50   17.14
 -10   7  10   65.86   14.27
 -10   8   7   29.44   14.85
 -10   8   8  116.63   19.08
 -10   8   9   43.89   14.21
  -9   2   9  241.36   18.23
  -9   2  12   12.63   11.24
  -9   3  13   11.67   11.06
  -9   6   4   59.88   15.75
  -9   8   3   84.95   15.53
  -9   9   3  303.55   24.25
  -9  12   5   11.81   15.24
  -9  12   7   -0.55   12.36
  -8   0  10   83.74   12.97
  -8   1   7   66.47   12.31
  -8   8   1  236.08   18.63
  -8  12  10    0.85    7.95
  -8  14   5    3.02   11.46
  -8  14   6   -3.42    9.02
  -7   5   1  866.43   26.43
  -7  10  -1   -7.71   12.00
  -7  11  -1   52.83   15.26
  -7  15   2  106.58   16.16
  -6   9  -2    4.59   13.67
  -5   9  -3    9.27   12.65
  -5  15  -2    3.15   17.13
  -5  16  -1   13.75   13.90
  -9   2  10   -2.68   10.71
  -9   2  11    0.56   11.04
  -9   3   7   34.69   11.04
  -9   4   6   62.13   12.38
  -9   4  13    0.39   11.39
  -9   5   5   18.45   11.43
  -9   5  13   20.38   13.40
  -9  11   4   32.86   15.35
  -9  11   9   -0.78    9.06
  -9  12   6   13.46   12.33
  -8   0  11   31.45   10.00
  -8   2  14   25.09   14.78
  -8   9   1  110.38   16.01
  -8  11  11   57.89    9.12
  -8  13   8    5.49    9.52
  -7  -1   9   10.07    9.74
  -7   7   0   -2.05   10.78
  -7  13   0  279.06   23.56
  -7  15   3   20.11   13.13
  -6  10  -2    3.66   14.47
  -6  11  -2   91.07   17.65
  -6  12  -2   87.71   18.21
  -6  16   2    5.22   12.13
  -6  16   3   -9.83   10.63
  -6  16   4   38.90   10.54
  -5  13  -3  216.44   18.53
  -4  10  -4   85.40   14.40
  -9   3  12   25.83   12.01
  -9   7   4    9.53   12.31
  -9   9  11    0.85    9.97
  -9  10   4  185.58   20.40
  -9  10  10   38.37   11.07
  -9  11   5    5.40   16.27
  -8   1  13  100.05   13.77
  -8   2   6   44.77   10.90
  -8   5   3  -10.99   10.24
  -8   6  14  260.35   16.08
  -8   7   2  249.37   19.59
  -7   4   2 1195.24   28.70
  -7  14   1   22.92   13.77
  -7  15   4   42.77   11.99
  -6  14  -1  149.98   19.87
  -5  10  -3  158.24   14.58
  -5  11  -3    0.65   14.46
  -5  12  -3  127.42   17.82
  -4  11  -4   10.70   13.81
  -9   3  10  384.18   22.00
  -9   3  11    2.76   13.60
  -9   4   7    4.77   10.90
  -9   4  12    4.45   13.80
  -9   5   6    0.13   13.39
  -9   6   5    5.68   11.63
  -9   7  12  103.39   13.83
  -9   9   4   80.52   16.23
  -9  11   6  130.60   17.43
  -8   1   8  950.45   25.94
  -8   3   5  123.57   12.71
  -8   3  14   13.67   12.74
  -8   4   4   41.02   10.59
  -8   5  14   -1.20   11.58
  -8   8  13   43.39   10.81
  -8  12   9   22.69   10.21
  -8  13   4   22.07   15.49
  -8  13   7   12.98    9.88
  -7   2   4  451.72   18.28
  -7   5  15   -8.69   11.42
  -7  12   0  654.91   31.06
  -5  16   0   47.12   14.03
  -9   4   8  -10.57   13.19
  -9   5  12   54.62   14.21
  -9   6  12   43.06   12.93
  -9   7   5  156.02   17.68
  -9   8   5   25.74   16.40
  -9   8  11   37.88   12.86
  -9   9   5  132.27   20.96
  -9   9  10   11.28   11.72
  -9  10   5    8.18   14.60
  -9  10   9    7.84   11.23
  -8   1   9   82.35   13.53
  -8   1  12   64.41   14.05
  -8   6   3   73.15   14.69
  -8   8   2   86.27   14.55
  -8   9   2   59.55   17.23
  -8  10   2  157.26   20.88
  -8  11   2   10.72   15.19
  -8  12   3    2.38   17.07
  -8  13   5   67.10   14.22
  -8  13   6   -0.80   11.76
  -7  11   0  301.93   22.30
  -7  13   9   11.04    7.20
  -7  14   2  186.30   20.40
  -7  14   7    2.53    9.00
  -6  13  -1  724.06   30.86
  -5  14  -2  199.13   20.09
  -9   4  11   57.03   14.16
  -9   5   7    6.68   11.45
  -9   5  11  187.09   20.30
  -9   6   6   73.91   14.47
  -9   9   6   -1.01   16.99
  -9   9   9  105.20   17.93
  -9  10   6   49.61   15.93
  -9  10   7  161.55   18.85
  -9  10   8   85.02   14.87
  -8   1  10   15.15   10.15
  -8   1  11   18.54   10.52
  -8   2  13   16.39   12.90
  -8  10  11   23.10    9.88
  -8  11  10   12.49    9.61
  -8  12   8   -1.04   10.99
  -7   0   8  294.41   15.97
  -7   5   2  224.65   16.48
  -7   9  13   15.31    8.56
  -7  13   1    5.31   14.47
  -6   8  -1   47.49   12.18
  -6  15   1  169.48   17.28
  -5  15  -1  269.10   21.26
  -5  16   1   90.74   15.67
  -9   5   8   16.70   12.19
  -9   5   9    6.95   15.74
  -9   6   7   -4.74   11.75
  -9   7   6  118.37   16.80
  -9   7  10   20.56   15.92
  -9   8   6   54.87   14.99
  -9   8  10  107.04   15.81
  -9   9   7   -1.45   14.07
  -9   9   8    2.02   13.49
  -8   3   6   -5.30    9.31
  -8   4   5   15.61   10.32
  -8   5   4  150.04   14.82
  -8   7   3    6.69   11.24
  -8  11   3  147.63   18.52
  -8  12   4   22.24   14.93
  -7   7   1   61.72   12.59
  -7   7  14   45.38   10.69
  -7  11  11   15.93    9.18
  -7  12  10   -5.08    7.60
  -7  14   5   -0.42   12.45
  -7  14   6    7.45    9.67
  -6   6   0   -4.50    9.93
  -6   9  -1    7.29   14.01
  -6  14   0  135.84   17.66
  -6  14   8    4.32    8.42
  -6  15   2   55.74   15.77
  -5   8  -2   -2.15    9.25
  -5  16   4   21.60   11.00
  -9   6   8   10.85   12.70
  -9   6   9  198.86   18.64
  -9   6  10   10.77   13.69
  -9   7   7   10.48   14.35
  -9   7   9    4.29   16.29
  -9   8   7   21.77   14.93
  -9   8   8   -4.39   13.58
  -9   8   9    5.10   13.35
  -8   2   8  467.31   20.36
  -8   2  12   31.55   13.50
  -8   3  13   27.21   11.74
  -8   4  13   67.44   15.52
  -8   5  13   10.66   13.81
  -8   6  13   15.70   10.62
  -8   8   3    8.92   12.29
  -8   9   3  192.49   21.17
  -8  10   3  418.95   25.14
  -8  11   9  144.57   15.02
  -8  12   5    4.47   13.60
  -8  12   6   -6.09   12.12
  -8  12   7   30.36   12.40
  -7   0   9   61.13   11.63
  -7   4   3   22.28    9.78
  -7   8   1  103.19   16.19
  -7  13   8   -2.61    9.52
  -6  10  -1    8.21   11.72
  -6  15   3    4.93   13.39
  -5  16   2   -2.08   11.03
  -5  16   3   22.82   12.42
  -8   2   9  315.02   17.48
  -8   2  10    0.96   13.18
  -8   2  11   49.58   14.48
  -8   3   7  427.85   20.08
  -8   5   5  139.63   16.27
  -8   6   4  264.30   18.37
  -8   9  11   -0.45   10.13
  -8  10  10   59.00   13.19
  -8  11   4   11.08   13.96
  -8  11   8   62.26   14.93
  -7   0  11    2.80   10.67
  -7   1   7  263.60   15.90
  -7   2  14   28.73   12.79
  -7   6   2    2.09    9.75
  -7   6  14    0.15   10.99
  -7   9   1    1.14   11.95
  -6   7   0   59.46   14.54
  -6  13   0   84.48   18.93
  -6  14   1   63.57   17.77
  -5   9  -2   -2.04   10.50
  -5  12  -2  147.77   19.32
  -5  14  -1  414.80   25.01
  -5  15   0  144.52   18.74
  -4  13  -3  127.58   17.88
  -3  17   1   -0.22   13.01
  -8   3  12   -5.32   11.42
  -8   4   6   10.11    9.92
  -8   7   4   64.68   14.15
  -8   8   4   93.93   17.79
  -8   9   4  150.35   21.20
  -8  10   4   84.97   17.71
  -8  11   5  209.10   19.98
  -8  11   6   10.40   16.65
  -8  11   7   -9.17   14.42
  -7   1  13   11.32   11.75
  -7   8  13  152.38   13.48
  -7  12   9   49.60   10.36
  -7  13   7    4.42   10.55
  -6   5  15   26.41   11.30
  -6  13   9    4.10    8.25
  -6  14   7   42.35   11.97
  -5  10  -2   29.31   12.73
  -5  11  -2    8.89   12.99
  -4  10  -3   98.49   15.20
  -4  16   0   50.19   14.63
  -3  17   2   -1.32   10.33
  -8   3  11   63.25   15.19
  -8   4  12  143.14   16.15
  -8   5  12   -0.40   14.70
  -8   6  12   51.09   13.75
  -8   8  11   -6.41   11.18
  -8   9  10   70.43   16.31
  -8  10   5  417.03   28.00
  -8  10   9  222.47   18.73
  -7   2   6  744.66   22.93
  -7   3  14   -7.75   13.54
  -7   4  14   34.69   14.05
  -7   5   3  455.11   20.08
  -7   7   2   25.24   11.80
  -7  10  11   -3.29   11.23
  -7  11  10    2.50   10.81
  -7  13   4   70.39   15.67
  -7  13   5    3.41   12.72
  -7  13   6  -15.68   11.01
  -6   4  15   -4.87   11.50
  -6   9  13   -6.79    8.43
  -6  14   2   13.46   16.48
  -5  15   6    6.25   10.15
  -4  11  -3    6.94   11.58
  -8   3  10    0.09   10.55
  -8   4  11   28.82   15.80
  -8   5   6  119.65   14.27
  -8   7   5   -3.85   11.89
  -8   7  11   63.33   17.00
  -8   8   5   -3.88   15.61
  -8   9   5   58.01   16.23
  -8  10   7    2.43   16.91
  -8  10   8  101.10   16.08
  -7   1   8  130.82   12.33
  -7   1  12   -4.45   11.87
  -7   3   5    9.01    9.25
  -7   4   4    5.49    9.32
  -7   7  13  146.29   15.90
  -7   8   2   64.84   13.37
  -7  10   2   40.89   17.11
  -7  11   2  346.58   23.52
  -7  12   3    9.41   14.15
  -7  12   8   85.09   12.88
  -6   6   1  192.13   15.99
  -6   7  14   -1.75    9.44
  -6  10  12    8.50    9.22
  -6  11   0  376.30   24.98
  -6  11  11   23.71   10.17
  -6  12  10   90.58   11.12
  -6  14   6   24.19   11.61
  -5   6  15   40.20    9.72
  -5  13  -1   81.01   18.22
  -5  14   8   -2.96    8.92
  -5  15   1    7.93   13.07
  -4  14  -2  256.92   20.89
  -4  15  -1   77.09   17.40
  -4  16   1   -8.88   13.69
  -4  16   4   87.84   13.25
  -8   6   6   -3.61   12.05
  -8   8  10    1.03   13.18
  -8   9   6  212.32   21.37
  -8   9   8  523.49   29.28
  -8   9   9   38.48   14.43
  -7   1  11    5.63   11.97
  -7   2  13    2.45   13.06
  -7   6   3  705.63   25.19
  -7   9   2  131.14   16.31
  -7  12   4   76.32   18.69
  -7  12   7   11.49   14.53
  -6  10   0   -2.58   12.87
  -6  13   8   90.25   13.86
  -6  14   5   62.93   13.60
  -5  14   0    7.19   16.21
  -5  15   2   14.61   15.44
  -4  16   2   15.70   13.89
  -4  16   3  105.16   14.99
  -3  16  -1   37.42   14.57
  -8   5   8   -9.71   14.45
  -8   5   9   41.85   16.47
  -8   6   7   23.47   15.20
  -8   6  10   -3.20   16.22
  -8   7   6   52.41   14.15
  -8   8   6    7.31   13.01
  -8   8   7   69.08   18.90
  -8   8   9  192.57   20.05
  -8   9   7   52.99   16.38
  -7   1  10   33.82   10.43
  -7   3  13   13.48   14.23
  -7   5   4   79.13   14.04
  -7   6  13   85.40   13.50
  -7   7   3   12.87   13.10
  -7  10  10   37.12   14.38
  -7  11   3   26.28   14.46
  -7  11   9  119.54   14.65
  -7  12   5    0.94   13.96
  -7  12   6   33.76   14.29
  -6  12   1  194.35   22.69
  -5   8  -1  432.05   20.03
  -5  12  -1  158.31   18.34
  -5  15   3    0.65   11.78
  -4  13  -2   12.59   16.29
  -2  17   1   37.29   12.33
  -8   6   8   87.18   15.22
  -8   6   9    6.63   12.29
  -8   7   7   58.74   14.79
  -8   7   8   21.59   14.64
  -8   8   8   68.79   16.63
  -7   2   8  471.01   20.50
  -7   2  12    8.67   13.05
  -7   4   5  127.74   12.87
  -7   4  13   -0.11   14.09
  -7   5  13   -2.06   11.88
  -7   8   3   70.41   15.82
  -7   9   3  248.22   21.74
  -7   9  11  -11.13   10.36
  -7  10   3   43.67   14.63
  -7  11   8  269.54   21.45
  -6   5   2  396.20   17.85
  -6   7   1   31.22   11.71
  -6  13   7    5.32   11.23
  -5   5  15    8.61   10.76
  -5   9  -1   79.96   13.37
  -5   9  13   38.63    9.64
  -5  10  -1   14.60   14.82
  -5  11  -1  100.39   17.92
  -5  13   9   75.31    9.99
  -5  14   1   65.02   18.22
  -5  14   7   10.05   10.13
  -4  15   0   38.43   16.26
  -3  16   0   -5.98   14.20
  -7   2  11    2.88   12.85
  -7   6   4  144.01   15.34
  -7  10   9  404.60   24.95
  -7  11   5   11.07   18.00
  -7  11   7  100.84   19.12
  -6   2  14   50.13   13.96
  -6   5  14   -5.87   12.08
  -6   8   1    1.07   11.37
  -6  11  10   14.22   12.45
  -6  13   6   33.96   15.84
  -5   4  15   -5.01   13.31
  -5  12  10   34.21   10.56
  -5  13   0    5.59   14.52
  -4  12  -2   10.57   15.78
  -4  14  -1   36.10   17.01
  -4  14   8   19.50    8.47
  -4  15   6   -7.29    8.59
  -3  13  -3  126.18   17.49
  -3  16   4   79.51   12.93
  -7   2   9  144.15   13.86
  -7   2  10   10.81   10.76
  -7   3  12    2.37   11.82
  -7   4   6  255.03   18.08
  -7   5   5   11.35   10.75
  -7   6  12  163.90   19.40
  -7   7   4  159.12   17.81
  -7   8  11    7.58   12.22
  -7   9   4   -3.73   15.71
  -7   9  10  155.79   17.62
  -6   0   9    3.52    8.24
  -6   0  10  149.00   13.34
  -6   0  11    2.00   10.54
  -6   3  14    1.27   13.69
  -6   4  14    6.73   13.21
  -6   7  13   -2.63   12.02
  -6   9   1   24.01   12.45
  -6  10  11    3.78   10.43
  -6  12   8   96.65   15.43
  -6  13   4    3.74   13.82
  -6  13   5  123.91   17.46
  -5  10  12   30.95    8.84
  -5  11  11   -2.75    8.17
  -5  14   2  130.27   20.14
  -5  14   6   30.45   11.72
  -4   9  -2  439.40   20.24
  -4  11  -2    4.49   14.30
  -4  15   1   47.91   16.77
  -3  16   1   35.58   14.77
  -3  16   3  140.68   16.04
  -7   3  11   -2.19   13.12
  -7   5  12   13.12   13.26
  -7   7  11   23.08   16.13
  -7   8   4    6.48   12.17
  -7  10   5  438.25   26.02
  -7  10   6   -0.49   17.79
  -7  10   7  284.83   25.07
  -7  10   8  191.23   19.75
  -6  11   2  148.65   21.35
  -6  12   3   51.05   19.37
  -5  12   0   43.71   14.26
  -5  13   8   -1.40   10.26
  -5  14   5  145.16   18.40
  -4  10  -2   76.17   13.43
  -4  13   9    0.60    8.56
  -3  12  -3   33.51   15.08
  -3  14  -2   32.69   15.96
  -3  15  -1   -2.95   14.61
  -3  16   2  160.29   16.35
  -2  16  -1   59.46   15.20
  -7   3   9   77.16   12.48
  -7   3  10   -0.17   11.15
  -7   4   7  706.33   26.12
  -7   4  11   52.98   16.45
  -7   5   6   10.58   12.28
  -7   6   5  119.45   14.59
  -7   7   5   -5.60   13.62
  -7   8   5  282.29   22.55
  -7   8  10    8.64   13.70
  -7   9   5  500.70   27.39
  -7   9   9   79.61   16.43
  -6   5   3  907.42   25.84
  -6   6  13   24.90   13.85
  -6   7   2  150.54   14.48
  -6  10   2  104.28   18.28
  -6  11   9   16.18   11.56
  -6  12   4   49.95   18.93
  -5   6  14   29.56   12.42
  -5   8  13   31.71   12.20
  -5  11   0    8.84   15.91
  -5  13   1   31.78   15.78
  -5  14   4  118.55   17.12
  -4   5  15    6.66   11.04
  -4  13  -1    9.50   16.38
  -4  14   7   24.84   12.35
  -4  15   2   10.90   13.00
  -3  11  -3  210.00   17.98
  -3  14   8   44.97   10.15
  -7   4   8  519.91   24.14
  -7   6   6   30.07   13.93
  -7   7  10   41.45   14.07
  -7   8   9    4.84   16.04
  -7   9   6  397.16   25.46
  -7   9   7  406.51   26.11
  -7   9   8  271.70   22.62
  -6   1   8    8.34   10.06
  -6   1  12   78.08   13.60
  -6   2  13   20.77   11.90
  -6   3   5  312.52   17.13
  -6   8   2   -0.54   11.36
  -6  10  10   10.08   11.93
  -6  12   6   -0.05   13.71
  -5  10   0   30.03   13.02
  -5  12   9   37.18   10.41
  -5  13   7   35.58   12.82
  -4  10  12   15.78    9.70
  -4  12  10   11.27    8.51
  -2  15  -2   -6.89   13.84
  -2  16   0   -0.18   14.14
  -2  16   4   23.70   11.66
  -7   5   8  292.35   21.12
  -7   6   7  145.05   18.18
  -7   6  10   41.35   14.22
  -7   7   6   -4.72   11.50
  -7   7   9   51.95   17.40
  -7   8   6   76.18   15.57
  -7   8   7  204.44   19.96
  -7   8   8  516.23   27.31
  -6   1   9  321.41   17.03
  -6   1  11    2.23   11.54
  -6   3  13   50.32   13.40
  -6   4  13    2.09   14.50
  -6   5  13   26.07   12.37
  -6   6   3  563.06   22.18
  -6  11   8   73.64   14.76
  -5   5  14    4.53   12.52
  -5   9  12   57.54   11.83
  -5  10  11   73.50   14.06
  -5  11  10   94.72   13.18
  -5  12   1   48.54   15.90
  -5  13   6   34.50   16.26
  -4   4  15   -5.47   11.81
  -4   7  14  128.81   12.12
  -4  11  11   33.42   10.04
  -4  12  -1  131.58   19.27
  -4  14   1  283.19   23.42
  -3  13  -2   99.39   17.53
  -3  15   0   61.70   16.70
  -2  16   3   11.56   12.75
  -7   5   9    2.20   11.62
  -7   6   8   56.42   14.00
  -7   6   9   -9.35   13.22
  -7   7   7   29.06   13.51
  -7   7   8  273.27   22.07
  -6   1  10   -4.55    9.19
  -6   2  12   21.00   13.50
  -6   7   3  194.07   18.25
  -6   8  11   13.24   15.00
  -6   9  10   44.56   16.65
  -6  10   3   58.64   14.76
  -6  10   9  316.55   22.31
  -6  11   4   19.16   15.49
  -6  11   5  146.04   22.11
  -6  11   6   63.34   19.44
  -6  11   7  111.88   18.07
  -5   2  14   19.31   13.45
  -5   4  14   74.77   15.08
  -5   7  13   28.16   13.08
  -5  12   8   -5.25   12.50
  -5  13   4  158.61   21.22
  -5  13   5  117.11   19.87
  -4  13   0   18.73   17.45
  -4  13   8   46.14   11.44
  -4  14   6   27.02   11.93
  -3  13   9    5.69    7.81
  -3  14  -1   31.66   16.76
  -2  14   8   -1.52    8.35
  -2  16   1  129.34   18.16
  -2  16   2   44.63   15.14
  -6   3  12   32.31   15.04
  -6   4   5  157.61   14.82
  -6   5   4   12.85   10.01
  -6   6  12  171.60   18.88
  -6   8   3   14.63   11.31
  -6  10   8   90.40   19.70
  -5   3  14  290.59   20.25
  -5   7   1  674.93   23.91
  -4   8  13   41.92   12.49
  -4   9  -1  141.18   16.46
  -4  10  -1  154.96   17.55
  -4  11  -1   10.27   12.75
  -4  14   2  -10.14   13.62
  -4  14   5   95.88   15.31
  -3   5  15    1.86   10.61
  -3  12  10   16.72    9.54
  -3  14   7   40.49   12.83
  -3  15   1   -4.20   14.53
  -1  16  -1  100.37   16.23
  -1  16   4    5.66   10.73
  -6   2   8  203.77   14.41
  -6   2  11  112.87   13.79
  -6   5  12   16.20   13.42
  -6   6   4    0.11   10.39
  -6   7  11  393.09   23.85
  -6   9   4  552.70   28.15
  -6   9   9  227.27   22.93
  -6  10   5    5.30   16.91
  -6  10   7  196.56   23.37
  -5   6  13   61.14   15.02
  -5   8   1  192.60   16.28
  -5  11   9   18.25   11.83
  -5  12   7    4.04   13.05
  -4   6  14   36.63   12.81
  -3   7  14    2.77   10.05
  -3  10  12   -1.58    7.68
  -3  11  11   18.29    9.30
  -3  12  -2  346.31   20.68
  -3  15   2  201.57   18.78
  -3  15   3  277.20   20.84
  -2  15  -1   96.41   17.40
  -6   2   9   74.96   11.91
  -6   2  10   15.55   10.69
  -6   3  11   20.56   14.58
  -6   5   5   34.76   13.07
  -6   7   4   51.82   12.74
  -6   8   4    4.88   11.77
  -6  10   6  229.10   22.02
  -5  10  10  167.77   17.26
  -5  11   2    9.80   17.00
  -5  12   3   -4.83   13.62
  -5  12   4    2.99   16.76
  -5  12   6   22.66   14.92
  -4   9  12    1.14    9.27
  -4  10  11   16.46   12.40
  -4  11  10   35.99   11.38
  -4  12   0   11.90   13.30
  -4  13   1   72.63   16.90
  -4  13   7   -1.53   11.82
  -3   4  15    7.70   11.86
  -3  11  -2  264.96   19.68
  -3  14   0  228.90   22.14
  -2   5  15    8.05   11.80
  -2  13   9    5.02    7.45
  -2  14  -2   67.31   16.87
  -1  16   0   80.79   16.26
  -1  16   3    6.21   11.35
  -6   3  10    1.56   12.46
  -6   4   6  365.91   18.37
  -6   4  11  159.26   17.21
  -6   6   5  190.35   18.19
  -6   7  10   86.71   16.05
  -6   8   9   -2.94   17.02
  -6   9   5  411.92   25.18
  -6   9   6  113.02   20.01
  -6   9   7  398.50   27.58
  -6   9   8  116.48   18.47
  -5   0  10   18.56   10.43
  -5   2  13   51.25   15.04
  -5   6   2  397.45   19.07
  -5  11   8   52.83   14.79
  -5  12   5   -4.97   14.75
  -4   5  14   24.59   13.23
  -4  13   6    7.31   15.84
  -3  10  -2  185.13   17.16
  -3  13  -1    6.07   13.35
  -3  13   8   -0.90    9.71
  -3  14   6   38.10   12.38
  -2  10  12   16.10    9.35
  -2  11  11  100.01   11.75
  -2  12  -3  424.23   20.60
  -2  12  10   -2.01    7.03
  -2  14   7   14.65   11.61
  -2  15   0   25.56   16.02
  -1  15  -2   10.27   14.39
  -1  16   1   -6.17   14.77
  -1  16   2  112.50   16.78
  -6   4   7  973.31   29.34
  -6   4  10  131.50   17.62
  -6   5   6  108.30   13.83
  -6   7   5  162.06   16.27
  -6   8   6    9.73   17.17
  -6   8   8   42.54   15.18
  -5   3  13   63.47   16.03
  -5   4  13   21.31   12.74
  -5   7   2  557.53   23.90
  -5   8  11   18.57   15.50
  -5  10   2  136.31   16.38
  -5  10   9  132.45   17.74
  -5  11   3   28.05   14.70
  -5  11   7   10.15   17.49
  -4   7  13    7.42   10.78
  -4  11   0  143.68   17.34
  -4  12   8   -6.49   10.43
  -4  13   5  406.80   26.93
  -3   3  15   -4.17   11.53
  -3   8  13  227.08   15.48
  -3  14   1    4.61   16.82
  -3  14   5    5.99   14.71
  -2   7  14   18.23    9.15
  -2  11  -3  142.72   16.49
   0  16   3   87.06   14.29
  -6   4   8  190.81   16.58
  -6   5   7  630.82   25.95
  -6   5   9   79.67   17.10
  -6   6   6  139.88   15.11
  -6   7   6   -2.29   11.77
  -6   7   7   87.16   17.88
  -6   7   8   59.85   18.43
  -6   8   7  728.13   31.02
  -5   6  12   71.96   17.63
  -5   8   2   46.91   12.99
  -5   9   2    1.75   11.48
  -5   9  10   19.97   14.05
  -5  11   4  133.62   18.42
  -5  11   5   16.05   17.40
  -5  11   6    9.41   15.41
  -4   2  14  185.91   17.62
  -4   3  14  591.20   25.27
  -4   4  14  115.54   14.51
  -4   9   0   12.96   13.90
  -4  12   1   72.25   15.31
  -4  13   4  190.01   20.61
  -3   6  14   10.89   10.41
  -3   9  12  155.93   15.14
  -3  12   9   -3.99    8.88
  -3  14   2   81.99   19.58
  -2   4  15   -7.23   13.19
  -2  13  -2  240.74   20.06
  -2  14  -1   19.71   16.71
  -2  15   1  190.15   19.04
  -2  15   2    7.16   15.75
  -2  15   3   10.51   15.35
  -1  11  11   25.09    8.94
  -1  12  10   56.07    8.97
  -6   5   8  120.25   14.86
  -6   6   7  509.00   24.05
  -6   6   8   71.24   14.30
  -5   1  11  188.41   15.72
  -5   2  12  149.36   17.03
  -5   5  12   77.96   17.75
  -5   7  11   55.61   17.52
  -5  10   3    7.39   13.13
  -5  10   8   -0.59   13.03
  -4   9  11  319.89   20.58
  -4  10  10  196.35   18.13
  -3  10  11    7.75   10.04
  -3  11  10   55.83   11.82
  -3  13   0   95.54   16.04
  -3  13   7   31.92   12.83
  -2  13   8   35.33   10.60
  -2  14   6    3.80   13.06
  -1  14   7    1.87    9.14
  -1  15  -1  170.26   19.22
   0  16   0    2.58   14.72
   0  16   1  452.59   23.65
   0  16   2   46.82   14.58
   1  16   3   82.50   12.89
  -5   1   9   59.34   12.02
  -5   1  10   19.87   11.67
  -5   3  12   33.26   15.35
  -5   6   3   -0.77    8.97
  -5   8  10  271.42   21.89
  -5   9   3   31.28   12.99
  -5  10   4   -5.02   12.90
  -4  12   6   97.84   19.93
  -3   5  14    2.19   12.40
  -3   7  13  115.89   15.23
  -3  11  -1  179.40   18.74
  -2   8  13   -1.06    8.82
  -1  15   4   52.37   15.70
   0  14   7    7.53    9.98
  -5   2  11  320.67   19.56
  -5   7   3  207.96   16.11
  -5   8   3   28.34   12.40
  -5   9   4   87.61   17.45
  -5   9   8  112.37   20.75
  -5  10   5  288.01   22.35
  -5  10   6  136.03   19.35
  -4  11   8   50.68   14.83
  -4  12   3  245.78   21.30
  -4  12   5  103.20   17.30
  -3  12   8    7.45   11.06
  -3  13   1   73.02   16.63
  -3  13   6   28.93   14.36
  -2   6  14   74.72   11.86
  -2   9  12   24.96   11.67
  -2  12  -2    3.24   14.77
  -2  12   9   37.23   10.29
  -2  14   0   -0.15   16.52
  -2  14   5  198.82   20.04
  -1  13   8   56.35   12.49
  -1  14  -2  171.77   19.10
  -1  15   0  362.20   23.78
   0  15  -2  325.87   20.68
   1  16   2   96.56   15.37
  -5   3  11  102.65   16.77
  -5   4   5  301.46   17.48
  -5   8   4    1.60   13.69
  -5   8   9  420.23   25.86
  -5   9   7  236.60   22.98
  -4   4  13  199.88   19.24
  -4   8  11  309.75   21.42
  -4   9  10   35.30   16.55
  -4  10   9   -1.32   13.40
  -3   9  -1   10.25   13.87
  -3  10  -1  160.63   15.64
  -3  11   9   50.19   15.08
  -3  12   0   17.99   13.62
  -3  13   5   37.14   15.66
  -2  10  11   27.68   10.49
  -2  11  10   46.90   11.27
  -2  13  -1    7.60   15.69
  -2  13   7    0.67   13.76
  -2  14   1  130.23   20.16
  -1   8  13    3.00    8.50
  -1  14   6   95.03   15.84
  -1  15   1   11.66   16.90
  -1  15   2  331.84   23.55
  -1  15   3   22.58   14.10
   1  15   5   18.25    9.79
   1  16   0  366.17   21.87
   1  16   1  116.92   16.64
   2  16   2  109.32   14.17
  -5   2   9   14.38    9.90
  -5   2  10    9.00   10.41
  -5   4  11  108.76   15.28
  -5   6   4  385.63   19.18
  -5   6  10   12.97   16.06
  -5   7   4  834.78   27.89
  -5   9   6  476.78   26.40
  -4   2  13   77.89   14.08
  -4   3  13  122.21   15.72
  -4   6  12  215.59   21.18
  -4   8   1  164.33   15.56
  -4  11   3  306.89   24.33
  -3   3  14  211.40   18.85
  -3   6  13   32.23   14.27
  -3   9  11   40.21   12.89
  -3  10  10   51.27   13.92
  -3  12   7   18.61   14.15
  -3  13   4  309.10   23.57
  -2  11  -2  482.74   23.20
  -2  14   2  117.60   20.72
  -1   6  14   15.31   10.86
  -1  12   9   83.36   12.95
   0   8  13   11.32    9.16
   0  13   8   20.09   10.75
  -5   3  10  181.68   16.20
  -5   4   6   18.05   12.37
  -5   4  10   49.21   16.44
  -5   5   5   -4.25    8.92
  -5   6   5   28.83   13.50
  -5   7   5   10.30   13.68
  -5   7   9    1.93   14.31
  -5   8   5    0.49   11.83
  -5   8   7   69.25   16.60
  -4  10   2   13.30   12.84
  -4  10   8   79.61   17.30
  -4  11   4   83.14   17.43
  -4  11   5  143.97   18.75
  -4  11   6    2.34   15.00
  -3   2  14  200.78   18.61
  -3  11   0   15.03   13.26
  -3  12   1  681.22   28.85
  -2   5  14    5.06   11.01
  -2   7  13   11.35   10.91
  -2  12   8   53.85   14.62
  -1  10  11   23.37   11.24
  -1  11  10  156.28   15.58
  -1  12  -3  125.36   16.63
  -1  14  -1   92.21   18.59
   0   6  14   -0.36    9.38
   0  14   6   28.79   12.93
   0  15  -1  554.39   26.16
   1  13   8   27.58    9.96
   2  16   0   30.81   16.21
   2  16   1   51.20   13.99
  -5   3   9   16.06   10.59
  -5   4   7  218.19   17.43
  -5   5   6  164.80   16.42
  -5   5   9  207.81   20.09
  -5   6   9  131.54   16.96
  -5   7   6  159.33   16.58
  -5   7   7   36.24   15.77
  -5   7   8  371.65   23.91
  -4   1  12   55.36   11.83
  -4   5  12   64.44   15.21
  -4   7  11  166.27   18.37
  -4   8  10   -9.97   13.43
  -4   9   2    9.21   14.85
  -4   9   9  155.40   19.11
  -4  10   7    3.90   17.96
  -3  11   8    1.39   12.74
  -3  12   6   -2.78   13.02
  -2  10  -2  143.10   16.77
  -2  12  -1   22.93   16.01
  -2  13   0  161.54   18.81
  -2  13   6   74.13   15.82
  -1  13  -2   82.04   16.70
  -1  13   7  381.29   22.67
  -1  14   5   71.01   14.35
   0  12   9    6.87    8.06
   0  15   3   92.42   15.33
   1  15   4   15.55   13.21
   3  16   1   75.11   13.35
  -5   4   8   -0.98   10.35
  -5   5   8   37.04   12.14
  -5   6   6  366.47   20.75
  -5   6   7   66.78   13.37
  -5   6   8   31.46   12.53
  -4   0  10  351.80   15.92
  -4   2  12   18.35   14.02
  -4   3  12   49.67   16.10
  -4   4  12    7.90   12.61
  -4   7   2   43.80   12.17
  -4   8   2  340.18   19.29
  -4  10   3  117.42   17.20
  -4  10   4  326.48   24.09
  -4  10   6   39.93   17.91
  -3   5  13   28.80   12.44
  -3   8  11  507.11   26.54
  -3  10   9   24.85   14.44
  -3  12   3  -11.94   17.46
  -3  12   4   37.90   18.89
  -2   4  14   22.67   13.43
  -2   9  11  150.29   17.54
  -2  10  10   44.90   15.23
  -2  11   9   74.34   13.42
  -2  13   5   24.92   17.72
  -1   5  14   11.37   12.27
  -1   7  13    0.63   11.67
  -1  14   0  672.79   30.04
   0  10  11   41.27    9.96
   0  11  10   -2.28    8.56
   0  15   0    8.87   12.98
   0  15   1  690.06   30.11
   0  15   2  122.09   18.76
   1  12   9   38.89    8.81
   1  14   6   10.12   11.25
   2  15   4   18.92   11.26
   3  16   0   25.96   12.72
  -4   1  11  491.82   20.91
  -4   7  10   41.76   17.54
  -4   8   9  388.98   26.68
  -4   9   3  289.47   19.70
  -4   9   8  129.91   18.82
  -4  10   5   62.97   15.59
  -3   4  13  470.88   24.45
  -3   9   0   27.16   11.22
  -3   9  10  262.31   20.96
  -3  11   7   15.44   15.16
  -2   6  13   24.44   13.75
  -2  12   7    8.83   13.50
  -2  13   1   37.82   15.53
  -2  13   4   18.83   17.93
  -1  12   8  244.46   19.22
   0  13   7   25.49   14.02
   0  14   5   59.08   15.44
   1  10  11   -0.83    7.73
   1  11  10    1.36    8.13
   1  15   3   41.32   15.27
   2  14   6   35.92    9.76
  -4   9   4  287.18   21.93
  -4   9   7   46.96   15.07
  -3   3  13  247.67   20.19
  -3   6  12    8.31   13.37
  -2   2  14   32.95   14.23
  -2   3  14   71.92   13.93
  -2  11  -1   49.51   15.63
  -1  13   6   36.87   14.04
  -1  14   2   35.52   15.72
   0   5  14   30.28   12.22
   0   7  13   42.64   11.94
   1  15  -1   10.27   15.74
  -4   1  10  734.85   22.56
  -4   2  11   10.03   10.91
  -4   3  11  196.47   19.12
  -4   4  11   -2.52   11.54
  -4   6   3  698.89   23.34
  -4   6  10   10.81   14.02
  -4   7   3 1436.23   33.83
  -4   7   9  112.05   19.77
  -4   8   8  237.32   21.49
  -4   9   5  106.88   16.31
  -4   9   6   78.92   15.97
  -3   7  11  232.00   21.90
  -3   9   9    3.30   16.61
  -3  10   8   48.82   16.08
  -3  11   3   -0.13   16.73
  -3  11   5   55.76   18.31
  -3  11   6   17.71   15.21
  -2  11   8   72.15   15.15
  -2  12   6   21.03   14.88
  -1   4  14   19.69   13.06
  -1   9  11   28.84   13.56
  -1  10  10  -11.84   12.88
  -1  11   9   88.63   13.54
  -1  12  -2  178.63   18.29
  -1  13  -1  103.02   16.01
   1   5  14   -3.54   10.04
   1   7  13   14.08   10.41
   1  13   7    8.82   12.14
   1  15   0  490.29   25.94
   1  15   2  164.74   17.30
   2  15   3   58.28   14.57
  -4   1   9  215.53   14.18
  -4   2  10  236.01   17.28
  -4   8   4  409.94   22.17
  -3   5  12   69.57   15.03
  -3  10   7    1.83   17.65
  -3  11   4   78.87   17.04
  -2   5  13   93.04   14.27
  -2   9  10   -2.15   15.04
  -2  10  -1   36.38   14.32
  -2  10   9   11.62   13.24
  -2  12   1  444.80   25.90
  -1   6  13   -3.12   12.17
  -1  12   7  565.07   28.19
  -1  13   5  371.85   24.18
   0  12   8   -1.15    9.72
   0  14  -1  115.96   16.65
   1  14   5    8.22   10.72
   1  15   1   27.75   14.55
   2  13   7   57.00   11.12
   2  15  -2   34.38   13.67
   3  15   3  238.43   17.75
  -4   4  10  191.83   17.23
  -4   6   4  273.30   16.99
  -4   6   9  365.31   23.01
  -4   8   5   46.77   13.18
  -4   8   6    6.04   12.39
  -3   4  12  118.23   17.64
  -2  11   0   57.53   16.43
  -2  11   7   25.67   17.81
  -2  12   4  146.71   21.75
  -2  12   5   16.89   15.23
  -1   3  14  102.18   15.74
  -1  13   0   46.39   15.57
  -1  13   4    0.24   17.29
   0   9  11    5.52   12.01
   0  10  10   -1.67   12.17
   0  11   9   62.24   12.13
   0  13   6  591.87   26.79
   0  14   0   58.07   18.06
   1  12   8   28.38   12.03
   2  15   2   39.09   16.32
  -4   2   8  541.66   19.90
  -4   2   9  160.66   13.68
  -4   6   8   10.84   14.22
  -4   7   5  106.77   15.13
  -4   7   6    5.23   11.33
  -4   7   7   -1.44   11.55
  -3   1  12  105.99   14.83
  -3   2  12   36.97   14.64
  -3   3  12   67.71   16.42
  -3   7  10  142.25   20.16
  -3   8   9   12.37   17.11
  -3   9   8   24.12   15.32
  -3  10   6  116.97   18.59
  -2   4  13  129.03   15.89
  -2   6  12    0.70   12.74
  -2  12   3   64.34   17.07
  -1  11  -2   13.64   11.61
  -1  11   8  290.42   20.87
  -1  12  -1   29.61   16.05
  -1  13   1   -4.69   16.77
   0   4  14   47.45   13.86
   0   6  13   10.38   12.43
   0  12  -3   43.09   14.50
   0  13  -2  401.61   22.71
   0  14   1  193.09   19.76
   0  14   2  257.24   21.70
   1  11   9    2.04   10.58
   2  12   8   -8.82    7.80
   2  15  -1  124.46   18.36
   2  15   0    8.45   15.91
   2  15   1   46.63   16.49
   3  12   8   28.20    8.00
   3  15   2   59.87   15.28
   4  15   2  138.11   15.33
  -4   3   9   62.96   11.89
  -4   5   5  283.24   16.24
  -4   5   8    1.76   12.79
  -4   6   5   50.90   11.57
  -4   6   6   52.01   12.07
  -4   6   7   -1.36   10.41
  -3   9   2  224.85   17.89
  -3   9   7   40.48   17.43
  -3  10   4    9.60   12.82
  -3  10   5   26.75   14.40
  -2   3  13   97.14   16.66
  -2   7  11    2.45   15.42
  -2  10   8    0.43   13.91
  -2  11   6   -4.16   14.44
  -1   2  14   10.61   13.63
  -1   5  13    8.96   13.53
  -1   8  11  173.22   18.64
  -1  10   9  199.17   20.45
  -1  12   6   16.47   14.52
   0  12   7  580.43   26.57
   0  13   5   40.49   17.41
   1   9  11   -1.29    8.79
   1  10  10   81.22   12.44
   1  13   6   66.22   14.68
   2   4  14   78.01   13.55
   2   9  11    6.91    9.64
   2  11   9   54.27   11.39
   3  10  10   -0.70    8.38
   3  11   9   -0.67    6.95
  -4   4   7  173.35   14.31
  -4   4   8   19.03   11.45
  -4   5   6   -7.06    9.90
  -3   6  10   12.00   16.45
  -3   8   2  581.12   24.42
  -3   8   8  154.29   21.03
  -3   9   3 1217.15   35.42
  -2   1  13    6.23   13.36
  -2   2  13   75.59   15.91
  -2   8  10   20.43   13.97
  -2   9   9    1.95   13.88
  -2  10   0   20.37   12.07
  -2  11   5  228.25   23.66
  -1   9  10  162.04   17.77
   0   3  14   27.65   13.33
   1   6  13    3.41    9.60
   1  13  -3   45.75   14.17
   1  14  -1   16.98   16.00
   2   6  13    8.95   10.20
   2  10  10    5.46    8.85
   2  13   6   71.44   15.11
   3  15   1   34.88   15.57
   4  13   6    4.05    9.24
   5  15   1   -1.81   11.11
  -3   1  11   12.85   12.04
  -3   4  11  -12.03   10.96
  -3   7   9    7.48   13.97
  -3   9   4  183.57   17.19
  -3   9   5  171.07   17.75
  -3   9   6    9.24   12.90
  -2  10   7   44.68   16.08
  -2  11   3   16.53   16.17
  -1   4  13   59.73   15.60
  -1  11   7  127.16   18.23
  -1  12   0  165.09   17.92
  -1  12   5   10.31   14.83
   0  11  -3  111.38   15.24
   0  11   8  158.04   17.23
   0  13  -1    8.46   13.27
   0  13   4  392.98   24.88
   1  12   7   46.45   15.20
   1  14   2    3.34   16.89
   3  13   6   51.24   11.85
   3  15  -1   14.40   15.15
   3  15   0   61.92   16.76
   4  14   4  107.75   13.06
   4  15   1    2.45   13.23
  -3   2  11    9.84   10.88
  -3   3  11   -4.59   10.94
  -2   4  12   67.70   16.31
  -2   9   0    5.63   11.06
  -2   9   8  130.82   19.64
  -1  10   8   79.96   18.94
  -1  11  -1   90.63   14.24
  -1  12   1   25.88   16.99
  -1  12   4   24.85   15.51
   0   2  14   19.72   13.56
   0   5  13   35.76   11.69
   0   8  11    8.93   11.38
   0   9  10   37.63   15.30
   0  10   9   12.97   12.21
   0  12  -2  171.83   17.75
   0  12   6  485.43   26.33
   0  13   0  259.05   22.62
   1   3  14  488.78   21.62
   1  13   5  102.87   16.35
   1  14   0   47.31   15.21
   2  14   3   63.14   17.21
   3   7  12    8.89    9.51
   4  15  -1  133.09   19.15
   4  15   0   13.98   14.61
   5  15   0    4.18   13.25
  -3   1  10  759.76   23.62
  -3   4  10   10.53   14.23
  -3   6   9  181.52   17.90
  -3   7   8  152.05   17.23
  -3   8   4  212.68   17.60
  -3   8   5   21.24   14.38
  -3   8   6   15.88   12.26
  -2   7  10  -11.78   12.85
  -2   8   9   51.60   14.51
  -2  10   6   27.51   13.96
  -1   3  13   21.71   14.63
  -1   7  11   15.07   13.00
  -1   8  10   46.03   16.76
  -1   9   9    5.74   16.04
  -1  11   6   -5.77   16.82
  -1  12   3   74.21   17.03
   0  13   1   -4.12   14.09
   0  13   2   67.82   17.20
   1   5  13  103.98   14.74
   1  11   8   59.90   12.75
   2   3  14  251.34   16.65
   2   7  12   -2.03    9.74
   2  12   7  115.02   14.34
   2  14  -2  245.68   19.69
   3  12   7   -3.76   11.33
   4  12   7   21.23    8.83
   5  15  -1   -3.08   12.72
  -3   2  10    6.25   11.92
  -3   3  10  234.72   18.58
  -3   7   3  640.47   23.04
  -3   7   7   30.53   12.50
  -2   0  12   -0.07   11.35
  -2   2  12   -1.08   13.10
  -2   3  12   21.87   12.80
  -2   9   7   37.34   16.92
  -2  10   5    3.55   12.80
  -1   5  12    3.57   14.83
  -1  11   0   19.27   14.79
   0  11   7  652.46   29.39
   0  12   5   78.17   19.19
   1   8  11    1.14   10.37
   1   9  10    4.02   13.45
   1  10   9    9.07   11.42
   1  13   4   44.43   15.59
   2   5  13   16.34   12.00
   2  11   8   -6.43   10.96
   2  13   5    6.48   12.05
   2  14   2   29.13   14.46
   3   5  13   12.27   10.31
   3  14   3  143.65   16.85
   4  11   8   47.91   10.22
   4  14   3  385.34   21.69
   5  14   3   50.62   11.34
  -3   5   9  586.66   25.33
  -3   7   5   11.17   13.47
  -3   7   6   21.08   11.69
  -2   1  12    4.81   10.26
  -2   6  10  239.83   21.77
  -2   8   8   -1.80   16.34
  -2  10   3  184.00   17.45
  -2  10   4    5.08   13.46
  -1   1  13   11.74   13.36
  -1   2  13   12.77   13.58
  -1  10  -1   -4.32   10.79
  -1  10   7  101.83   17.62
  -1  11   5   12.30   14.82
   0   4  13   23.79   12.03
   0  12  -1   28.01   15.59
   1   2  14   13.31   13.65
   1  12  -3   -6.96   12.79
   1  12   6  598.93   27.79
   2   8  11   58.67   11.84
   2   9  10   -1.40   12.06
   2  10   9    5.87   12.32
   2  14  -1    2.39   13.94
   2  14   0  269.76   22.71
   2  14   1   44.76   14.83
   3   8  11   26.38    9.48
   3   9  10   15.06   11.32
   3  11   8    8.58    9.40
   3  13   5  165.39   15.79
   4   9  10   80.84   10.26
   4  10   9    2.92    7.83
   4  13   5   20.27   10.55
   6  14   2   -7.47   10.85
  -3   2   9  299.29   17.34
  -3   3   9    6.23   12.01
  -3   5   8  769.11   27.69
  -3   6   4   95.40   11.82
  -3   6   7   -2.72   10.10
  -2   4  11   59.26   15.19
  -2   7   9   52.96   14.25
  -2   9   6   99.94   15.88
  -1   9   8   98.64   19.36
  -1  11   1   79.37   14.05
  -1  11   4   10.83   14.49
   0   7  11    3.92   12.04
   0   8  10  188.32   20.03
   0  10   8  446.62   25.25
   0  12   4   22.51   14.25
   1   6  12   78.10   15.49
   1  13  -1   -1.92   15.04
   2   2  14  136.48   15.25
   2  12   6    0.78   14.62
   2  13  -3  210.54   18.16
   2  13   4    5.64   15.90
   3  10   9    6.50    9.14
   3  14   2    5.30   12.68
   6  13   4   -2.93    9.74
  -3   4   8    5.49   12.79
  -3   5   7   -1.00   12.16
  -3   6   6  215.68   16.62
  -2   8   7  128.03   19.11
  -2   9   3  236.75   19.57
  -1   4  12   11.64   12.18
  -1   8   9  142.71   17.30
  -1  10   6  133.15   18.40
  -1  11   3   41.63   14.14
   0   3  13   13.57   13.47
   0  11   6   35.67   15.50
   0  12   0   13.88   12.49
   0  12   3    7.00   14.58
   1  11   7   49.91   14.53
   1  12   5  114.84   19.72
   1  13   0    9.79   16.54
   1  13   1   25.66   17.39
   1  13   2  533.56   28.39
   2   6  12   64.29   13.63
   3  12   6   38.03   14.22
   3  14  -2   27.37   15.56
   3  14   1   51.66   17.22
   4   4  13   62.44   11.33
   4   6  12   -2.26    7.84
   4  14   2    9.48   13.98
   5  12   6   39.99   10.43
   5  14   2   55.21   14.17
  -3   4   6   21.37   12.13
  -3   4   7  453.54   19.37
  -3   5   5   71.09   10.70
  -2   0  11   60.93   10.49
  -2   1  11  226.73   16.51
  -2   2  11   -8.57   12.19
  -2   6   9   39.39   15.47
  -2   7   8   36.12   13.12
  -2   9   4   13.09   11.40
  -1   3  12  237.29   19.41
  -1  10   0  136.52   14.81
   0  12   1   -2.16   13.24
   1   7  11   56.73   13.07
   1  10   8   62.63   14.23
   2   4  13  494.60   22.12
   2  11   7   -2.94   13.86
   3   4  13  115.19   13.95
   3   6  12   -7.02    9.46
   3  13   4  144.43   16.59
   3  14  -1   85.92   17.54
   3  14   0    2.16   15.84
   4  12   6   88.87   13.43
  -2   8   2   87.20   13.11
  -2   8   6  254.57   18.94
  -1   9   7  115.50   16.52
  -1  10   5  135.25   17.12
   0   2  13   15.32   11.40
   0  11   5   -5.47   12.46
   1   8  10   91.96   14.90
   1  12   4   22.81   17.38
   2   7  11   -3.09   12.27
   2  12   5   42.61   16.86
   2  13  -2   69.36   16.09
   3  11   7   11.28   13.10
   4  14   1    0.86   12.66
   5   8  10   48.09   10.19
   5  11   7    0.81    8.19
   5  14   1    6.80   13.69
   6  14   1   10.39   10.87
   7  14   0   65.76   12.86
  -2   5   9   -3.91   12.50
  -2   7   7   56.51   12.97
  -2   8   3   12.50   10.15
  -2   8   4   -4.91    9.98
  -2   8   5   64.62   13.00
  -1   2  12    7.14   10.92
  -1   6  10   64.91   14.12
  -1   7   9  370.89   23.01
  -1   8   8   -0.87   13.37
  -1  10   2  237.59   19.56
  -1  10   3   22.13   14.50
   0   4  12    3.49   13.77
   0   8   9  388.42   25.17
   0   9   8   33.26   14.75
   0  11   4  146.89   19.88
   1   3  13   24.64   11.58
   1   5  12   68.77   13.59
   1  11  -3   13.03   12.25
   1  11   6  293.41   22.16
   2   8  10   -3.68   13.12
   2   9   9   39.04   14.78
   2  10   8   53.77   12.83
   2  13   2   12.06   14.60
   3   7  11   -1.79    9.86
   4  11   7   31.83   10.80
   4  14  -2   23.89   15.14
   4  14  -1   -7.04   15.13
   4  14   0   45.84   16.74
   5   5  12    1.31    9.26
   5   9   9  128.42   12.39
   5  10   8    1.23    8.22
   6  12   5   14.52    8.77
  -2   0  10  127.75   12.32
  -2   3  10    3.57   10.31
  -2   6   8  102.85   14.17
  -1   1  12   11.47   10.47
  -1   4  11   32.69   12.76
  -1   9   0   48.49   11.65
  -1   9   6  146.13   17.12
   0  10   6   39.18   15.11
   0  11   0    2.04   11.61
   1  10   7  154.91   20.40
   1  12  -1   49.85   15.31
   1  12   3  -13.85   13.74
   2   3  13 1017.14   29.56
   2   5  12  246.21   18.63
   2  13  -1    3.92   12.71
   2  13   0   18.84   16.63
   2  13   1  113.56   17.30
   3   8  10   40.70   11.40
   3   9   9   15.16   12.86
   3  10   8    2.26    9.77
   3  12   5  254.67   19.76
   4   3  13   29.14   11.54
   4   8  10   20.68    9.54
   4   9   9   14.65    9.54
   4  10   8   14.86    9.46
   5  12   5   57.25   13.19
   5  14   0   14.11   14.63
   6  13   3   16.68   10.42
   6  14   0   39.76   14.54
   7  14  -1    0.37   12.47
  -2   1  10    8.90    9.38
  -2   2  10   70.63   11.66
  -2   7   3  133.60   13.23
  -2   7   6   42.17   11.90
   0  11   1   35.90   13.32
   0  11   3    7.39   12.49
   1  11   5   23.36   13.71
   2  11   6   -8.18   13.49
   2  12   4    9.19   13.90
   4   5  12   -6.96    8.73
   4  12   5   51.70   13.05
 -13   1  12    9.23   10.05
 -13   1  13   20.12   10.17
 -13   2  14   68.67   10.69
 -13   3  10  189.82   18.11
 -13   3  14    5.27    8.02
 -13   5   9  104.24   14.17
 -13   6  10   85.47   12.26
 -13   6  11   -7.53    8.24
 -12  -2  13   25.13   12.19
 -12  -2  14   13.88   11.13
 -12  -1  10    2.13   11.28
 -12  -1  16    5.82    9.38
 -12   0   9  119.25   16.50
 -12   1   8   33.61   14.93
 -12   2   7  239.69   18.65
 -12   4   6   14.96   13.20
 -12   9   9    9.57   10.25
 -11   2   5   13.64   11.41
 -11   4   4  259.30   19.32
 -11  10   5   -1.03   13.14
 -10  -5  14    5.69   10.03
 -10  -4  10   95.91   11.94
 -10  -2   7   14.14    9.68
 -10  -1   6   46.09   13.00
 -10   0   5   17.14    9.70
 -10   3   3   -4.10    9.75
 -10   7   2    9.16   14.43
 -10   8   2   79.12   15.03
  -9  -5  10   35.87    9.55
  -9   1   3  163.63   13.56
  -8   1   2  125.52   12.06
  -8  10   0  175.85   17.56
  -7   3   0   24.64    8.89
  -7   6  -1  783.97   23.80
 -13   2  12   13.69   10.28
 -13   2  13    5.28    9.39
 -13   3  11   85.38   14.53
 -13   3  13   -7.14   10.39
 -13   4  10  282.48   18.17
 -13   4  13    3.75    8.13
 -13   5  10   17.58   10.47
 -13   5  11   12.23   10.59
 -13   5  12    3.04    7.72
 -12   5   6    0.97   11.74
 -12   6   6    6.46   12.87
 -12   7   6   16.53   13.10
 -11  -3  16    2.88    9.87
 -11  -1   8  119.50   16.33
 -11   0   7   88.62   15.61
 -11   1   6   28.40   11.58
 -11   5   4  -14.31   11.89
 -11   8   4   22.68   15.96
 -10  10   3   75.22   15.80
 -10  11   4   -2.89   12.60
  -9  -3   7   16.16    9.08
  -9   0   4   18.45   10.66
  -9   3   2  266.89   16.32
  -9   9   1   44.09   15.66
  -9  11   2   82.26   14.99
  -8  -4   7  766.15   20.91
  -8   3   1   -5.33    9.09
  -8   6   0  104.58   14.83
  -7   7  -1  157.50   15.58
  -7   9  -1   78.84   14.07
 -13   3  12   18.45    9.97
 -13   4  11   -1.77    8.76
 -13   4  12    6.04    8.36
 -12  -1  15   21.01   10.63
 -12   0  10    9.52   12.89
 -12   0  16    1.28    8.79
 -12   3   7   47.98   13.90
 -11  -2  17   -3.00    9.07
 -11   3   5   73.32   13.59
 -11  10   6   16.86   12.61
 -10  -4  11  464.14   20.35
 -10  -3   9   71.07   13.23
 -10   4   3   16.63   10.65
  -9  -5  11  241.16   14.86
  -9  -2   6   14.70    9.18
  -9  -1   5   67.28   10.63
  -8  -5   9   14.73    9.31
  -8  -3   6    5.69    8.98
  -8   0   3  114.58   10.85
  -8   8   0    9.82   13.65
  -8   9   0  335.42   20.28
  -7   8  -1   24.22   11.10
 -12  -1  13   12.20   12.40
 -12  -1  14   17.92    9.57
 -12   1   9   14.76   11.24
 -12   1  16    5.94    7.30
 -12   2   8  200.16   18.18
 -12   4   7   16.63   12.78
 -12   5   7   10.70   14.78
 -12   6   7   38.37   15.62
 -12   7   7   50.14   14.06
 -12   8   8  202.46   16.12
 -12   8  11   -2.76    7.60
 -11  -3  13   19.67   12.16
 -11  -3  14   74.53   12.74
 -11  -3  15   53.08   11.69
 -11   2   6   77.82   15.46
 -11   9   5    3.75   11.81
 -10   1   5  -10.67   11.18
 -10   5   3    1.30   13.16
 -10   9   3  103.86   17.27
  -9  -4   9  845.54   23.16
  -9   2   3  203.54   16.26
  -9   4   2   59.53   13.10
  -8  -1   4  189.05   12.48
  -8  11   1   13.31   15.00
  -7  -5   8   46.81    9.39
  -7   2   1  116.59   12.64
 -12   0  11    5.32   10.77
 -12   0  15   35.74   10.86
 -12   3   8   47.05   13.90
 -12   4  15   -4.98    6.90
 -12   7   8   31.12   14.19
 -12   8   9  141.04   13.64
 -12   8  10   11.25    8.83
 -11  -1   9    5.13   10.09
 -11  -1  17    1.77    8.73
 -11   1   7   28.93   13.40
 -11   4   5   53.58   13.15
 -11  10   7   27.73   10.78
 -11  10   8   47.78   11.78
 -11  10   9    6.97    9.62
 -10  -4  12   52.38   12.18
 -10  -1   7    2.46   11.02
 -10   0   6    6.60   10.99
 -10   3   4   69.03   14.16
 -10   6   3    5.10   14.42
 -10   8   3   87.14   17.41
 -10  11   5   23.20   12.70
  -9  -5  12  102.78   12.42
  -9  10   2   97.13   16.19
  -9  12   4    5.53   11.98
  -8   2   2   26.19    8.66
  -8   4   1   -2.88    8.32
 -12   0  12   -2.34   10.10
 -12   1  10   24.51   12.20
 -12   2   9    1.12   11.70
 -12   4   8   49.86   13.89
 -12   5  14   -6.73    6.83
 -12   6   8   22.41   14.49
 -12   7  12    0.50    7.76
 -11  -2  11   84.92   12.45
 -11  -2  16    9.67    9.88
 -11   0   8   48.92   12.49
 -11   3   6  179.00   18.83
 -11   5   5   60.34   14.52
 -11   6   5  150.05   17.22
 -11   7   5   -0.13   12.88
 -11   9   6   13.47   13.88
 -10  -4  13   52.88   12.14
 -10  -4  15  107.14   12.63
 -10  -3  10  106.96   12.58
 -10  10   4   -0.15   11.56
  -9  -3   8    3.66    9.79
  -9   5   2   77.56   12.47
  -8  -4   8  455.65   17.15
 -12   1  11    8.80   10.96
 -12   2  10   -3.81   13.19
 -12   2  15   -1.15    7.55
 -12   3   9  188.86   17.57
 -12   3  15    4.24    7.28
 -12   6  13   20.72    7.22
 -12   7   9  254.22   17.84
 -12   7  10   82.80   12.28
 -12   7  11    7.43    9.30
 -11  -2  12   34.59   13.30
 -11  -2  15    9.71   10.82
 -11  -1  10   45.80   14.14
 -11   0  17   25.55    8.95
 -11   1  17   51.97    8.92
 -10  -4  14   68.27   10.55
 -10   2   5   -2.02   11.31
 -10   4   4  119.43   16.31
 -10  11   6   26.58   12.12
 -10  11   9    4.53    8.62
  -9  -5  13    6.48    9.87
  -9  -5  14   -5.81    9.35
  -9   0   5   52.33   11.01
  -9  12   5    3.50   12.99
  -8  -5  10  329.84   14.47
  -8   1   3   26.34    9.97
  -8  10   1   39.70   14.58
  -7   5   0  306.16   15.98
 -12   1  12   -2.32   10.13
 -12   1  13    7.02   11.64
 -12   4   9  267.60   18.92
 -12   4  14    0.14    7.80
 -12   5   9   88.58   14.50
 -12   5  13    4.06    8.62
 -12   6   9  122.13   15.23
 -12   6  10   -1.25   12.29
 -12   6  12    2.42    8.10
 -11  -2  13  178.81   16.16
 -11  -2  14  216.47   16.16
 -11  -1  16    2.06   10.03
 -11   0   9   12.13   13.01
 -11   1   8    8.03   13.34
 -11   2   7   16.99   12.18
 -11   4   6    8.71   11.27
 -11   9   7  189.23   17.01
 -10  -3  11  470.94   20.76
 -10   9   4    4.20   12.21
 -10  11   7   10.32   11.27
 -10  11   8   20.01   10.23
  -9  -1   6   45.37    9.24
  -9   8   2  183.22   16.32
  -8  -3   7   74.94   10.76
  -8   3   2  737.56   23.11
  -7  -4   7  809.85   19.89
  -7   3   1   -3.72    7.71
  -7  10   0   -7.76   12.07
 -12   2  11    2.94   10.77
 -12   2  13  106.79   14.51
 -12   3  10   20.42   11.92
 -12   4  10    3.18   10.58
 -12   4  13   42.38   11.62
 -12   5  10   19.41   11.54
 -12   5  12   16.99   10.23
 -12   6  11   10.15    9.65
 -11   3   7   -8.36   13.46
 -11   5   6   35.24   13.34
 -11   6   6    7.08   12.50
 -11   7   6   14.15   12.66
 -10  -3  16    2.60    9.70
 -10  -1   8   31.91    9.89
 -10   0   7   89.01   11.86
 -10   1   6   10.01    9.43
 -10   5   4  185.48   16.29
 -10   8   4  144.47   17.93
 -10  10   5   17.87   11.68
  -9  10   3  153.57   17.71
  -9  12   6   11.31   10.95
  -9  12   7    6.65   11.48
  -8   0   4   51.59    8.79
  -8   6   1   47.06   11.16
  -8   7   1   53.45   13.71
  -8   9   1  112.82   14.26
  -8  12   3    2.84   13.41
  -7  -5   9  267.75   13.09
  -7   6   0   26.41    9.70
  -6   8  -1   64.99   12.21
  -6   9  -1   -3.38   11.20
 -12   3  11   94.60   14.09
 -12   3  12    1.97   10.28
 -12   3  13   94.19   12.61
 -12   4  11   27.07   11.14
 -12   4  12   50.01   11.09
 -11  -1  15  114.52   13.68
 -11   0  10   79.49   14.40
 -11   0  16   -3.13    9.10
 -11   2   8   62.87   14.52
 -11   8  12   41.96    8.56
 -10  -3  12    6.75   11.43
 -10  -2  17   15.42    9.60
 -10   3   5   57.35   11.87
 -10   6   4  339.97   20.33
  -9  -4  11   88.70   10.85
  -9  -3   9   79.02   10.58
  -9   2   4   15.97    9.06
  -9   4   3   68.55   11.37
  -8  -5  11  132.65   11.88
  -8  -4   9   15.25    9.41
  -8  11   2   15.51   11.37
  -7   7   0   -6.91    8.24
  -7   9   0   13.90   10.47
 -11  -1  14   29.62   12.07
 -11   1   9   22.74   10.98
 -11   1  16   14.81    9.85
 -11   3  16    2.46    6.84
 -11   4   7   14.93   12.30
 -11   5   7   65.55   16.44
 -11   5  15    8.50    6.58
 -11   6  14   34.40    8.14
 -11   7   7   15.27   12.47
 -11   7  13    9.25    8.35
 -11   8  11    8.18   10.15
 -10  -3  13   13.52   11.61
 -10  -3  14   59.42   12.44
 -10  -3  15    0.16   10.32
 -10   2   6   -3.56   11.49
 -10   4   5   22.39   13.05
 -10   9   5    7.19   12.38
 -10  10   6   12.35   11.14
  -9  -4  16   12.61   11.36
  -9   1   5    2.33    8.27
  -9   5   3   37.84   12.43
  -9   9   3  293.73   20.92
  -8   2   3  224.35   13.87
  -7   4   1  879.78   24.09
 -11   0  11    3.89   10.01
 -11   0  15   36.83   11.63
 -11   3   8    1.15   10.50
 -11   8   9   76.29   12.62
 -11   8  10   -5.32   10.73
 -10  -1   9   11.46    9.31
 -10  -1  17   -2.12    9.50
 -10   1   7    5.94    9.38
 -10  10   7   52.00   13.82
  -9  -4  12  213.40   14.26
  -9  -1   7    8.65    7.97
  -9   0   6   16.34    8.33
  -9   3   4  163.46   14.82
  -9   8   3   59.34   15.61
  -9  11   5   10.90   12.69
  -8  -5  12   -1.24    8.97
  -8  10   2  167.06   17.25
  -7   2   2  150.29   11.10
  -7  11   1   34.35   12.53
 -11   1  10  103.78   14.32
 -11   2   9   -0.85   10.11
 -11   4  15   18.88    8.05
 -11   6   8    8.15   14.45
 -11   7   8   38.14   13.07
 -11   7  12   13.42    8.62
 -10  -2  16    4.72   10.33
 -10   3   6   80.99   14.30
 -10   5   5  153.88   15.45
 -10   7   5   20.43   12.98
 -10   9   6   39.04   15.16
 -10   9  12    7.05    7.08
 -10  10   8    7.65    9.83
 -10  10   9   25.02   10.12
  -9  -4  13   11.44   10.76
  -9  -4  14  195.83   14.61
  -9  -4  15   13.94   10.36
  -9  -3  10  149.85   12.39
  -9  -3  17   13.12    9.76
  -9  10   4  190.34   18.36
  -9  11  10    8.54    8.16
  -8  -5  13   -2.78    8.99
  -8  -3   8  256.54   13.20
  -8   1   4   58.93    9.26
  -8   5   2    4.04    9.72
  -8  12   4   22.63   12.90
  -7  -4   8   55.44    8.27
 -11   1  11   44.40   12.59
 -11   2  10    2.62   13.16
 -11   2  15    7.42    8.32
 -11   3   9   89.28   14.66
 -11   3  15    4.90    7.81
 -11   5  14   18.31    7.55
 -11   6  13   16.47    8.32
 -11   7   9  153.32   16.10
 -11   7  10   -1.38   12.14
 -11   7  11   83.80   12.15
 -10  -2  15   71.29   12.63
 -10   0  17    7.68    9.11
 -10   2  17   57.97    9.26
 -10   8  13   -2.96    7.35
  -9   2   5   46.04   10.26
  -9   4   4   10.55   11.10
  -9  11   6  150.87   16.02
  -8  -5  14    1.08    8.26
  -8  -4  10  152.94   11.56
  -8   3   3   84.87   10.48
  -8   9   2   71.84   14.85
  -7  10   1   -6.66   12.03
 -11   1  12  143.97   15.14
 -11   1  13   21.13   10.89
 -11   1  14   14.95   10.18
 -11   2  14   50.09   12.76
 -11   4   9    0.32   10.81
 -11   4  14   11.91    8.63
 -11   5   9   14.60   12.48
 -11   5  13   25.86   10.28
 -11   6   9  101.14   14.98
 -11   6  10    3.72   13.35
 -11   6  12   -4.59    8.90
 -10  -2  14   56.58   12.56
 -10  -1  16    5.82   10.37
 -10   0   9   56.84   11.97
 -10   1   8    3.13    9.36
 -10   1  17   17.77    8.13
 -10   2   7  185.87   15.25
 -10   4   6   15.55   10.68
 -10   6  15   35.75    6.81
 -10   7  14   -1.91    6.16
 -10   9  11   19.60    8.62
  -9  -3  11    5.50   10.77
  -9   9   4   72.91   15.95
  -9  11   7    7.74   11.75
  -9  11   8   19.12   11.64
  -9  11   9   -0.93    8.60
  -8  -1   6   94.62   10.39
  -8   8   2   95.88   13.72
  -8  12   5    8.32   11.54
  -7  -3   7  618.42   17.72
  -7   3   2 1496.44   29.12
  -6  10   0   -7.73   10.90
 -11   2  11   19.77   11.86
 -11   2  12   10.51   13.19
 -11   2  13   91.26   15.06
 -11   3  10   52.65   13.47
 -11   3  11   14.77   13.77
 -11   3  14   -5.12    9.02
 -11   4  10  115.90   15.64
 -11   4  13   96.29   14.11
 -11   5  10  275.22   19.47
 -11   5  12   78.92   13.36
 -11   6  11    5.46   10.26
 -10   3   7    7.03   13.15
 -10   4  16   16.57    6.80
 -10   5   6   28.38   12.58
 -10   6   6  102.04   14.45
 -10   7   6   25.93   12.42
  -9  -3  16   45.70   11.17
  -9  -1   8    0.65    8.03
  -9   0   7  112.57   11.53
  -9   0  18   43.28    9.27
  -9   5   4  117.99   13.30
  -9  10   5   -5.77   10.79
  -8  12   8    3.02    9.82
  -7  -5  11   -2.08    8.07
  -7   6   1   15.94    9.20
  -7   9   1    3.71   12.24
 -11   3  12  199.44   17.41
 -11   3  13   72.77   12.78
 -11   4  11   11.51   12.26
 -11   4  12  127.29   14.51
 -11   5  11   15.00   10.97
 -10   0  10  161.99   16.57
 -10   0  16    7.37   10.37
 -10   2   8  127.54   16.19
 -10   3  16  138.67   12.19
 -10   8   7   36.09   13.35
 -10   8  12   82.75   10.89
  -9  -3  12   74.44   11.28
  -9  -2  10  118.61   13.29
  -9   6   4   43.82   11.43
  -9  10  11   -0.33    7.07
  -8  -4  11  243.45   13.50
  -8  -3   9   15.01    8.15
  -8   2   4  142.89   11.74
  -8   4   3  429.19   18.40
  -8  10   3  409.97   20.46
  -8  11   4   14.84   13.19
  -8  12   7   33.00   11.72
  -7  -4   9  155.11   11.31
  -7   8   1   99.66   12.68
  -7  12   3    1.28   11.30
  -6   7   0   53.61   10.46
  -6   8   0   21.33   11.39
  -6   9   0   94.96   13.15
 -10  -1  13  257.97   17.26
 -10  -1  14   18.10   10.37
 -10   1   9   28.96   11.46
 -10   4   7   56.99   12.40
 -10   5   7  169.78   17.92
 -10   5  15    4.08    6.89
 -10   6  14   27.51    9.13
 -10   7   7   36.92   12.54
 -10   8   8  114.19   16.97
 -10   8  11    0.09   10.61
  -9  -3  13  100.32   11.88
  -9  -3  14   26.04   11.50
  -9  -3  15   12.17    8.90
  -9   2   6  270.70   17.16
  -9   9   5  139.26   16.07
  -9  10   6   37.81   12.34
  -8  -4  16    1.41    9.87
  -8   1   5  499.31   18.44
  -8   5   3    0.00   11.23
  -7   2   3   21.10    7.56
  -7   4   2 1201.38   26.88
 -10   0  11  237.86   17.04
 -10   0  15   28.45   10.81
 -10   3   8   32.69   11.38
 -10   4  15   42.10   10.66
 -10   6   7   44.92   12.85
 -10   8   9   55.68   12.68
 -10   8  10   -2.52    9.92
  -9  -2  16   41.00   11.70
  -9  -1   9  130.47   12.43
  -9  -1  17   47.26   11.09
  -9   0   8  226.45   15.64
  -9   1   7  127.32   12.42
  -9   9  12   -4.41    8.13
  -9  10   7  148.30   16.67
  -9  10  10   19.54    9.66
  -8  -4  12   97.99   10.67
  -8  -2  18    5.51    9.69
  -8  -1   7   33.14    8.78
  -8   0   6  571.32   19.17
  -8   3   4   69.52   11.90
  -8   9   3  190.71   16.64
  -8  11   5  211.69   17.51
  -8  11  10   13.72    9.29
 -10   0  12  116.27   14.18
 -10   1  10   27.49   10.84
 -10   2   9    7.53   10.27
 -10   3  15    6.18   10.53
 -10   4   8   63.54   12.78
 -10   5  14   11.66    9.48
 -10   6   8  245.33   20.74
 -10   7   8   89.24   14.38
 -10   7  12   16.23    9.65
  -9  -2  11  149.40   12.85
  -9   0  17   11.80    9.95
  -9   3   6  128.49   14.56
  -9   5   5   15.58   10.01
  -9   5  16   40.49    7.50
  -9   6   5   18.10   13.04
  -9   7   5  145.05   17.16
  -9   9   6   -1.18   14.17
  -9  10   9   18.91   10.06
  -8  -4  13   57.70   11.34
  -8  -4  14  209.69   14.49
  -8  -4  15   52.16   11.04
  -8  -3  17   12.49   10.16
  -8   7   3    6.61   10.64
  -8   8   3   14.27   11.45
  -8  10   4   86.54   15.85
  -7  -5  13   -3.69    8.56
  -7  -3   8  242.80   12.44
  -7   1   4  212.71   13.18
  -7  10   2   28.93   10.49
  -7  12   4   65.34   13.37
 -10   1  11  152.38   15.37
 -10   2  10  -14.26   12.66
 -10   2  15   32.59   10.18
 -10   3   9   -0.99   11.20
 -10   5   8   98.32   14.53
 -10   7   9   43.28   13.17
 -10   7  10   51.19   12.89
 -10   7  11    2.39   10.18
  -9  -2  12  147.32   13.54
  -9  -2  15   68.06   12.92
  -9   1  17    2.89    9.54
  -9   6  15   89.46    8.93
  -9   7  14  131.00   11.55
  -9   8  13   -3.08    7.10
  -9   9  11   10.24    9.99
  -8  -1  18   30.95   10.39
  -8  11   6   17.81   13.23
  -7  -4  10  233.26   13.06
  -7   9   2  126.05   15.67
  -7  11   3   26.71   13.25
  -7  12   9   52.03   10.61
 -10   1  12   65.39   12.21
 -10   1  13   47.60   12.22
 -10   2  11   -1.37   13.23
 -10   2  14   -3.05    9.89
 -10   3  14   -8.41   11.58
 -10   4   9  373.60   21.05
 -10   4  14   -2.31    9.39
 -10   5   9  276.40   19.87
 -10   5  13   -3.81    8.66
 -10   6   9  208.33   18.30
 -10   6  10    2.86   13.77
 -10   6  11   37.55   14.00
 -10   6  12    7.74   10.23
  -9  -2  13   83.08   11.96
  -9  -2  14   37.99   10.59
  -9  -1  16   -1.64   10.78
  -9   0   9   35.51    9.86
  -9   1   8    7.21   10.54
  -9   2   7  463.92   20.06
  -9   4   6   68.46   11.78
  -9   4  16   -7.31    7.99
  -8  -3  11  164.48   13.51
  -8  -2   9  125.42   11.20
  -8   0  18  107.69   11.51
  -8   1  18    6.05    8.15
  -8   4   4   22.54    9.67
  -8   9   4  131.16   16.85
  -8   9  13    9.97    6.63
  -8  11   7   -1.05   12.42
  -8  11   8   58.94   12.87
  -7  -1   6   59.06    8.50
  -7   0   5  604.00   18.31
  -7   3   3  220.80   13.00
  -7   6   2  -10.85    8.34
  -7   7   2   29.44   12.21
  -7   8   2   59.92   13.40
  -7  12   5   12.26   12.21
  -7  12   8   76.30   12.08
  -6  10   1    6.85   11.58
 -10   2  12   59.04   13.05
 -10   2  13   31.73   11.77
 -10   3  10   22.80   11.30
 -10   3  11  129.72   17.21
 -10   3  13    0.07   12.46
 -10   4  10    0.29   11.73
 -10   4  13   -6.45    9.83
 -10   5  10    2.48   11.88
 -10   5  12   90.81   13.23
  -9   0  16   -1.50   10.71
  -9   5   6   10.35   10.25
  -9   6   6   77.22   15.18
  -9   7   6   85.91   13.80
  -9   8  12   29.88   11.07
  -9   9  10    0.99    9.49
  -8  -3  16    6.53   10.32
  -8  -2  17   41.05   11.11
  -8  -1   8   33.33    9.24
  -8   0   7   55.30   10.51
  -8   1   6  254.57   14.48
  -8   4  17    7.32    6.13
  -8   5   4  130.62   13.14
  -8   7  15   43.77    6.85
  -8   8   4  106.08   16.23
  -8   8  14  142.56   10.24
  -7  12   6   35.33   12.66
  -7  12   7    7.80   11.57
 -10   3  12  111.03   14.95
 -10   4  11  172.24   16.95
 -10   4  12  103.77   14.80
  -9  -1  15    5.15    9.75
  -9   0  10   32.36   11.68
  -9   3   7   57.23   11.24
  -9   3  16   73.84   10.49
  -9   5  15   86.12   10.26
  -9   6  14   38.61   10.25
  -9   7  13   18.55   10.46
  -9   8   7   32.75   12.55
  -8  -3  12    3.23    8.56
  -8  -3  15   -0.06   10.52
  -8   3   5  130.03   12.46
  -7  -4  11   47.66    8.65
  -7  -3   9    4.09    7.04
  -7  -2  18   67.45   12.43
  -7   4   3   14.62   10.51
  -7  10   3   58.80   14.32
  -7  11   4  265.83   18.63
  -6   7   1   17.61   11.09
  -6   8   1   -5.00   10.98
  -6   9   1   39.78   10.79
  -6  11   2  126.84   14.88
  -6  12   3   45.05   12.49
  -9  -1  14  230.18   16.38
  -9   0  15   14.39   12.68
  -9   1   9  227.00   15.59
  -9   2   8  137.49   13.43
  -9   4   7   -1.32   10.54
  -9   4  15  131.06   13.87
  -9   7   7    0.95   11.12
  -9   8   8   -0.94   11.79
  -9   8  11   43.12   11.48
  -8  -3  13  429.02   18.06
  -8  -3  14   84.54   12.59
  -8  -2  10    9.81    8.37
  -8  -1  17   72.40   12.22
  -8   5  16    7.70    7.56
  -8   9   5   51.39   15.57
  -8   9  12   -7.79    9.00
  -8  10   6  271.91   18.60
  -7  -4  16    9.44    9.61
  -7  11  10    3.68    9.28
  -5   9   0  100.45   12.67
  -9   0  11  218.09   15.64
  -9   3   8  104.83   13.21
  -9   3  15  326.46   19.11
  -9   5   7    1.57   11.38
  -9   5  14   56.22   12.17
  -9   6   7    4.96   12.06
  -9   7  12  101.47   13.34
  -9   8   9    0.83   11.49
  -8  -2  16   62.75   12.27
  -8   0  17  153.66   14.01
  -8   4   5    4.86    8.25
  -8  10   8   95.02   15.53
  -8  10   9  245.88   18.35
  -7  -4  12  149.11   11.31
  -7  -4  15   11.32    9.61
  -7  -3  17    1.16    9.81
  -7  -2   8  226.62   12.62
  -7  -1  18  158.26   13.44
  -7   1   5  910.61   22.33
  -7   2  18    8.95    7.49
  -7   9   3  238.76   17.02
  -7  11   5   10.26   13.62
  -6  12   9    4.21    9.70
  -9   0  12  249.25   17.26
  -9   1  10    4.84    9.37
  -9   2   9  250.34   16.95
  -9   2  15   66.63   11.92
  -9   4   8   -6.31    9.81
  -9   6   8    2.63   13.44
  -9   6  13   55.99   10.79
  -9   7   8  138.64   16.57
  -9   7   9   38.60   15.37
  -9   7  11   31.01   14.08
  -8  -2  11   34.04    9.53
  -8   0   8   25.25    8.33
  -8   1  17  195.01   13.81
  -8   5   5  154.73   13.79
  -8   6  15   76.99    9.14
  -8   7  14  284.82   15.06
  -8   8  13   36.84    9.44
  -8   9   6  214.00   19.71
  -8   9  11    3.59   10.56
  -7  -4  13   13.67    9.67
  -7  -4  14   34.18   10.82
  -7  -1   7    0.54    6.86
  -7   0   6  956.15   22.75
  -7   1  18   16.77    8.85
  -7   3   4 1988.41   33.68
  -7   7   3    9.63   11.52
  -7   8   3   58.18   13.95
  -7   9  13   16.30    8.14
  -7  10   4  197.09   18.06
  -7  11   9  120.40   14.11
  -6  11  11   21.55    8.60
  -6  12   4   22.65   12.65
  -9   1  11  153.47   14.61
  -9   1  13   33.21   13.91
  -9   1  14   44.13   12.22
  -9   2  10   -1.78   12.04
  -9   2  14   -0.30   12.70
  -9   3   9   71.93   12.66
  -9   3  14    4.30   12.65
  -9   4  14   58.07   12.03
  -9   5   8   10.63   11.25
  -9   5  13   21.36   12.60
  -9   6  12   53.13   12.47
  -9   7  10   21.57   12.51
  -8  -2  12   92.96   11.20
  -8  -2  14  101.68   13.69
  -8  -2  15    5.45    9.44
  -8  -1  16  102.14   13.69
  -8   3   6   -0.44    9.05
  -8   4  16   21.01    7.92
  -8   6   5   69.46   12.56
  -7   4  17    6.75    6.23
  -7   7  15   -1.58    5.47
  -7   8  14   47.08    8.85
  -7  11   6   57.30   12.74
  -7  11   7   75.89   14.69
  -6  11   3  174.68   16.62
  -6  12   5   36.75   13.35
  -6  12   8   69.04   12.96
  -5  13   7   26.49   10.85
  -9   1  12    4.97    9.87
  -9   2  11    6.99   13.30
  -9   2  13    9.76   13.61
  -9   4   9   16.35   11.19
  -9   5   9   10.71   12.09
  -9   5  12   63.56   14.96
  -9   6  10    7.63   12.38
  -9   6  11   16.10   12.41
  -8  -2  13   47.29   10.71
  -8   0  16   45.02   12.63
  -8   2   7  570.89   20.93
  -8   3  16  104.42   12.70
  -8   4   6    2.27   10.64
  -8   5  15   18.85   10.00
  -8   8  12    3.18   11.26
  -8   9  10   83.90   13.07
  -7  -3  16   13.70   11.09
  -7  -2   9    1.47    8.31
  -7  -2  17   11.24   10.97
  -7   2   5   79.74   10.67
  -7   9   4    6.75   12.95
  -6  -4  10   71.90    8.23
  -6   9   2   -1.38   11.85
  -6  12   6    2.63   12.36
  -6  12   7   63.25   13.11
  -9   2  12    0.87   11.12
  -9   3  11   -6.38   11.26
  -9   3  13   37.60   12.35
  -9   4  10   92.85   14.05
  -9   4  11   50.23   15.84
  -9   4  12    9.82   12.04
  -9   5  10    8.72   12.40
  -9   5  11  207.95   17.70
  -8  -1  15    5.04   12.13
  -8   1   8  974.52   25.98
  -8   5   6  130.33   14.99
  -8   7   6   42.99   12.80
  -8   7  13  216.55   15.33
  -7  -3  11   26.56    8.46
  -7   5  16   10.08    8.11
  -7  10   5  444.57   21.62
  -6  -2  18  271.98   15.93
  -6   2  18    1.23    7.11
  -6   6   2 1027.58   25.45
  -6   7   2  128.06   13.65
  -6   8   2    3.44   11.08
  -5  10   1  157.92   14.51
  -8  -1  14   62.65   13.94
  -8   3   7  433.69   19.44
  -8   4  15    2.56   10.98
  -8   6   6    8.22   10.45
  -8   8   7   74.72   14.58
  -8   8  11   -9.15   11.25
  -7  -3  12   55.16   11.08
  -7  -3  15    8.26   10.74
  -7  -1  17   27.96   11.73
  -7   0   7   89.66   10.29
  -7   1   6   36.46    8.12
  -7   5   4   78.29   11.47
  -7   8   4   14.15   11.18
  -7   9  12    7.18    8.76
  -7  10   6    5.99   13.86
  -6  -4  11   -2.16    8.32
  -6  -4  16   -3.13    9.39
  -6  -1  18  181.35   14.61
  -6   6  16   -1.86    6.12
  -6  10   3   36.62   13.73
  -6  11   4   16.27   13.35
  -6  11  10   17.04   10.54
  -5  12   3   -1.20   11.53
  -8  -1  13  186.21   14.64
  -8   0  10   81.46   11.02
  -8   0  15    0.97   10.83
  -8   1   9   80.01   11.14
  -8   2   8  472.37   19.90
  -8   3  15    6.71   12.15
  -8   4   7   13.11   11.80
  -8   5  14    5.64   11.55
  -8   6  13   18.51   11.75
  -8   7   7   71.04   13.74
  -8   7  12   94.97   13.73
  -8   8   8   54.50   14.37
  -8   8   9  194.57   17.32
  -8   8  10    1.88   11.71
  -7  -3  13   35.94    9.50
  -7  -3  14    1.57    8.82
  -7  -2  10   10.01    9.63
  -7  -2  16    3.26   11.03
  -7   0  17  102.76   13.54
  -7   1  17   59.00   12.32
  -7   3   5    3.56    7.70
  -7   6  15    5.24    7.06
  -7   8  13  146.92   12.71
  -7  10   7  279.73   20.90
  -6  -3   9  237.80   13.27
  -6   0  18   14.71   10.12
  -6   1  18    7.17    7.88
  -6   4  17    8.13    7.39
  -6   7  15   -3.93    6.38
  -6   9  13    3.41    8.41
  -5   9   1   28.81   10.02
  -5  11   2   -1.12   11.59
  -5  11  11   -0.82    8.04
  -5  12   9   23.23    9.03
  -8   0  11   39.33   10.32
  -8   2  15   -3.20   10.16
  -8   5   7   81.76   12.70
  -8   6   7    9.98   10.75
  -8   7   8   26.03   15.21
  -8   7  11   73.37   15.73
  -7   4  16   22.24    8.51
  -7  10   8  159.99   16.32
  -6  -4  12    5.56    9.04
  -6  -4  15    0.39    9.33
  -6   8  14    2.25    7.09
  -6   9   3   71.50   14.24
  -6  11   5  159.49   17.26
  -6  11   9   15.38   11.73
  -5  12   4    7.49   12.23
  -4  13   7    1.66   10.64
  -8   0  12   31.50   11.26
  -8   1  10    9.30    9.83
  -8   1  14   14.26   13.97
  -8   2   9  309.35   17.44
  -8   3   8  423.99   19.88
  -8   3  14   11.02   13.62
  -8   4   8  628.94   25.58
  -8   4  14  142.31   15.19
  -8   5  13   23.64   13.23
  -8   6   8  106.26   16.57
  -8   6  12   69.28   13.65
  -8   7   9   32.94   13.82
  -8   7  10  156.65   17.20
  -7  -2  11   32.07   10.70
  -7  -2  15   45.47   12.82
  -7  -1  16   29.32   12.32
  -7   3  16   18.83   10.73
  -7   4   5  155.94   13.03
  -7   9   6  391.65   23.17
  -6  -4  13   67.19   11.01
  -6  -4  14   -1.76    9.73
  -6  11   6   44.82   14.67
  -6  11   8   82.49   14.81
  -5   2  18    0.78    7.19
  -5  12   8   -1.71   10.86
  -4  13   6    9.93   11.48
  -8   1  11   14.73    9.97
  -8   1  13  148.56   15.21
  -8   2  10    7.34   11.99
  -8   2  14   35.38   12.42
  -8   3   9  349.07   20.46
  -8   4  13   80.08   16.22
  -8   6   9    3.68   11.48
  -8   6  10    5.87   14.66
  -7  -2  12   31.64   11.65
  -7  -2  14   34.84   12.30
  -7   0   8  307.53   15.22
  -7   0  16   20.86   12.46
  -7   1   7  270.19   14.53
  -7   5   5    8.89    8.72
  -7   5  15    1.27    8.43
  -7   6  14   -1.69    9.67
  -7   7  13  167.35   15.84
  -7   8  12   39.41   11.20
  -7   9  10  162.14   15.77
  -6  -3  10   20.43    8.93
  -6  -3  16   70.20   12.15
  -6  -2  17  144.36   13.23
  -6   5  16    4.38    7.20
  -6   8   3   13.95   10.49
  -6  11   7  111.08   14.50
  -5  -2  18   13.48   11.82
  -5   6  16    5.44    5.85
  -5  11   3    5.63   12.53
  -5  12   5   -4.45   12.70
  -5  12   6   22.91   13.02
  -5  12   7    7.40   12.29
  -8   2  11   61.33   13.12
  -8   2  12   39.06   14.78
  -8   2  13   10.65   11.01
  -8   3  10    7.36   12.75
  -8   3  13   27.06   11.96
  -8   4   9  224.36   17.18
  -8   4  12  153.48   18.62
  -8   5   9   60.47   13.16
  -8   5  10  187.49   19.61
  -8   5  11   78.91   17.04
  -8   5  12    2.65   11.97
  -7  -1  15  114.78   15.27
  -7   3   6  594.55   20.64
  -7   4  15   77.03   13.68
  -7   9   9   85.15   14.65
  -6   6  15   32.27    9.24
  -6   9  12   10.68    9.40
  -5  -1  18    5.36   11.09
  -5   0  18    2.35    9.97
  -5   1  18   20.88    9.46
  -5   4  17   11.65    7.48
  -5   7  15  121.63   10.33
  -5   9  13   33.13    9.21
  -5  11  10   92.26   11.76
  -4  11  11   34.94    8.90
  -4  12   9   64.08   11.41
  -8   3  11   61.35   12.89
  -8   3  12   -0.72   12.10
  -8   4  10    1.10   11.91
  -8   4  11   40.56   12.51
  -7   0   9   41.91   11.29
  -7   2   7  993.88   25.88
  -7   4   6  217.22   16.02
  -7   8   7  195.26   19.83
  -7   8  11   -5.18   10.83
  -6  -3  11  255.70   14.20
  -6  -3  15    4.43   10.89
  -6   0  17   41.81   12.44
  -6   1  17   15.24   10.90
  -6   4  16   43.37   11.30
  -6   7  14    4.41    7.89
  -6   8  13   11.39    9.59
  -6   9   4  559.37   23.15
  -6  10   5   -3.07   11.51
  -5  -4  16   -5.43    9.48
  -5  -3  17    4.74   10.80
  -5   8  14   45.65    8.51
  -5   9   2    0.58   11.33
  -3  13   7   28.83   12.96
  -7  -1  12  183.02   15.53
  -7  -1  13    9.46   11.32
  -7  -1  14    3.72   10.45
  -7   0  15   49.79   12.65
  -7   1   8  133.41   12.11
  -7   2  15   32.14   13.72
  -7   3  15   44.07   11.97
  -7   5   6    9.38    9.28
  -7   5  14   35.94   11.29
  -7   6   6   35.93   10.91
  -7   7  12  170.42   16.34
  -7   8   9    4.45   14.64
  -7   8  10   18.46   12.43
  -6  -2   9   93.64    9.42
  -6  -2  16    4.46   11.25
  -6   4   4  704.74   21.25
  -6   9  11    7.21   11.94
  -5  11   4  119.15   16.19
  -5  11   9   -0.08   11.68
  -7   0  10   68.84   10.72
  -7   3   7 1069.15   28.04
  -7   7   7   27.01   12.11
  -7   7  11   16.71   12.46
  -6  -3  12   11.91    8.43
  -6  -3  13   12.29   10.55
  -6  -3  14   -4.99    8.69
  -6   3  16   15.60   10.91
  -6   5   4    6.05   10.28
  -6   5  15   34.41   11.27
  -6   8   4    1.16   10.23
  -6   9   5  394.48   22.31
  -6  10   7  184.25   17.42
  -5   5  16    7.02    7.94
  -5   8   2   45.60   10.53
  -5  10   3   -5.87   10.30
  -4  -2  18  114.41   14.08
  -4   1  18   10.85    9.21
  -4   4  17    7.52    7.48
  -4  11   2   60.75   12.84
  -3  11  11   17.64    8.79
  -3  13   6   29.93   12.25
  -7   0  11    8.11   11.23
  -7   1   9  246.16   15.07
  -7   1  14   56.14   15.32
  -7   2   8  451.77   19.24
  -7   2  14   29.70   14.53
  -7   3  14    0.85   11.61
  -7   4   7  688.27   23.78
  -7   5   7  524.52   23.07
  -7   5  13    9.97   11.59
  -7   6  12  180.19   17.01
  -7   7   8  293.64   20.40
  -7   7   9   56.98   16.06
  -7   7  10   55.49   14.59
  -6  -2  10    9.48    8.67
  -6  -2  15    1.73   11.89
  -6  -1  16   -5.43    9.75
  -6   0   7  260.46   13.39
  -6   6  14   20.13   10.80
  -6   7  13   -3.80   11.22
  -6   8  12   39.86   11.51
  -6   9  10   43.10   14.35
  -5  -4  11   -4.98    8.04
  -5   9  12   50.16   11.85
  -5  11   5   22.97   12.91
  -5  11   6    5.71   13.61
  -5  11   7    9.76   13.65
  -5  11   8   45.93   12.18
  -4  -1  18   -1.83   11.00
  -4   0  18    2.52    9.93
  -4   7  15   12.82    6.46
  -4   8  14  120.50   11.28
  -4   9   1  105.46   13.03
  -4   9  13   33.10    8.36
  -4  11  10   27.07   10.98
  -4  12   4   36.68   13.16
  -4  12   7    6.51   12.46
  -3  12   9    1.20    9.85
  -3  13   5   41.58   12.82
  -7   1  10   40.63   11.92
  -7   1  13    6.95   13.70
  -7   3   8  795.09   25.39
  -7   4  13    5.27   12.03
  -7   5  12   -2.55   14.64
  -7   6   8   56.81   13.74
  -7   6  11   -3.93   12.30
  -6   0  16   22.19   11.16
  -6   4  15   -7.75   11.49
  -6   9   6   87.54   14.64
  -6   9   9  217.34   20.38
  -5  -4  12   18.45    9.05
  -5  -3  16    9.71   11.08
  -5  -1  17   87.98   14.55
  -5   1  17    1.62   10.70
  -5   7  14   43.47   10.37
  -5   8  13   29.36   11.20
  -5   9   3   21.64   12.47
  -4  12   5   93.71   14.90
  -4  12   6  115.41   15.41
  -2  13   7    9.11   12.56
  -7   1  12    6.14   10.40
  -7   2   9  143.60   13.18
  -7   2  13    8.44   11.96
  -7   3  13   22.63   11.90
  -7   4   8  525.65   22.25
  -7   5  11   76.87   16.49
  -7   6   9   -4.80   12.03
  -7   6  10   56.10   13.72
  -6  -2  14    8.73   10.24
  -6  -1  15   16.93   13.03
  -6   2   6  512.55   18.66
  -6   4   5  138.87   13.56
  -6   8  11   25.94   12.22
  -5   0  17    0.66   10.18
  -5   4  16    6.39    8.33
  -5  10   4   -3.28   10.84
  -4  -3  17   -0.09   11.13
  -4   5  16   33.99    9.33
  -3  -2  18   12.24   13.66
  -3   1  18    0.54    8.48
  -3   4  17    2.52    6.36
  -3   7  15   60.43    8.55
  -7   2  10    0.56    9.20
  -7   2  11   -0.44    9.80
  -7   2  12    9.03   10.89
  -7   3   9   77.88   12.29
  -7   3  10    2.70   13.16
  -7   3  11    8.84   13.44
  -7   4   9   24.71   11.09
  -7   4  10   16.07   14.66
  -7   4  11   33.32   15.48
  -7   5   9   12.74   11.33
  -7   5  10   55.84   13.58
  -6  -2  12  160.04   13.03
  -6  -2  13   74.63   11.49
  -6   0   8  173.62   12.36
  -6   0  15   48.79   14.78
  -6   1   7    4.23    8.07
  -6   3  15   38.54   12.08
  -6   5   5   40.16   10.06
  -6   5  14    9.70   10.55
  -6   6   5  172.72   14.69
  -6   6  13   34.66   11.68
  -6   7  12   58.16   13.16
  -6   8  10   43.94   16.09
  -5  -2  16  114.30   14.80
  -5   8   3   29.71   12.17
  -5   9  11   75.59   14.50
  -5  10   5  318.40   21.01
  -4  10   2    6.66   11.87
  -4  11   3  309.73   18.69
  -4  11   9   56.42   13.71
  -3  -1  18   12.87   11.01
  -3   0  18    0.30    9.83
  -3   8  14   18.96    8.17
  -3   9  13   70.78   10.41
  -3  12   8    5.90   11.75
  -2  12   9   55.25   11.05
  -6  -1  14   23.31   11.18
  -6   2  15    5.49   11.11
  -6   3   6  373.92   17.46
  -6   4  14   22.39   13.96
  -6   8   7  758.56   29.64
  -6   8   9    5.73   14.29
  -5  -3  10  226.33   12.33
  -5  -3  15   10.95    9.79
  -5   3  16   10.29    9.21
  -5   5  15   -5.44    8.68
  -5   6   3   -6.51   10.32
  -5   8  12   52.05   14.05
  -5   9   4   93.52   15.27
  -5  10   6  117.52   17.16
  -5  10   8   -1.04   14.61
  -4  -2  17   -4.81   12.12
  -4   6  15   -6.40    8.03
  -4   9  12   -2.45   10.96
  -3  11  10   48.51   11.96
  -2  13   6   86.73   13.70
  -6  -1  13  225.54   16.90
  -6   0   9   -1.87    9.73
  -6   5  13   24.92   14.79
  -6   7   6    6.77   10.68
  -6   8   8   23.02   13.59
  -5  -3  14   -3.48   10.76
  -5  -1  16  187.22   17.06
  -5   6  14   36.81   10.14
  -5   7  13   28.87   10.79
  -5   9  10   12.76   13.94
  -5  10   7   18.98   13.07
  -4   1  17   20.48   11.33
  -4   4  16   14.43   10.61
  -4   7  14  141.22   12.28
  -4  11   4   89.11   15.62
  -4  11   8   59.39   12.87
  -3   5  16   22.51    8.71
  -3  12   3   -3.35   11.81
  -3  12   7    8.61   12.86
  -2   0  18   17.47    9.64
  -2   8  14    4.75    7.43
  -2   9  13   27.26    8.42
  -2  13   5   21.25   12.42
  -6  -1  12  156.40   13.19
  -6   1   8    2.79    8.22
  -6   1  14   -1.79   11.56
  -6   2   7   32.45    9.07
  -6   2  14   43.97   15.27
  -6   4   6  378.93   17.82
  -6   5   6   83.08   12.13
  -6   6   6  135.04   13.69
  -6   7   7   83.38   13.65
  -6   7  10   96.04   16.12
  -5  -3  11  116.07   10.46
  -5  -3  12    8.93    9.83
  -5  -2  15   21.26   12.62
  -5   4  15    3.98   10.15
  -5   8   4    2.72   12.34
  -5   9   5  183.37   18.18
  -4  -4  15    0.42    9.97
  -4  -3  16    2.88   11.18
  -4   9   2    0.14    9.31
  -4  10   3  128.95   15.49
  -4  11   5  110.19   16.42
  -4  11   6    3.57   13.86
  -4  11   7    9.88   13.81
  -3  12   4   27.80   13.14
  -3  12   6    4.73   12.88
  -2  -1  18   85.29   12.52
  -1  12   9   75.96   11.02
  -6   0  10  159.41   13.17
  -6   3   7  552.19   20.57
  -6   4  13   -6.17   11.88
  -6   6   7  536.20   24.23
  -6   6  11  235.69   19.10
  -6   7   8   75.21   13.67
  -6   7   9   60.65   14.78
  -5   5  14    4.34   12.49
  -5   8  11   20.95   12.44
  -5   9   9  178.42   18.17
  -4   5  15   -0.83   10.26
  -3  -3  17    6.45   11.83
  -3   6  15   44.16    9.79
  -3  10   1   26.87   11.49
  -3  11   9   53.93   13.60
  -3  12   5  149.19   16.54
  -2   5  16   13.28    7.97
  -2  11  10   47.88   11.61
  -2  12   8   47.50   12.46
  -6   1   9  326.04   16.57
  -6   1  13   12.86   10.97
  -6   2   8  203.11   13.83
  -6   2  13   31.94   13.08
  -6   3  13   25.97   12.11
  -6   4  12   69.52   16.02
  -6   5   7  574.93   22.66
  -6   5  11   20.19   15.66
  -6   6   8   74.21   13.34
  -6   6   9   -2.66   13.99
  -6   6  10   25.76   12.83
  -5  -2  14   32.78   12.93
  -5  -1  15   64.91   14.53
  -5   3  15  116.57   14.58
  -5   5   4   67.19   12.40
  -5   6  13   60.07   12.77
  -5   7   4  826.46   24.78
  -5   7  12   56.33   13.54
  -5   9   6  458.18   22.37
  -4   3  16    5.11    9.13
  -4   8   2  313.29   16.23
  -4   9  11  330.14   19.41
  -3   7  14    6.89    8.85
  -3   9  12  159.12   13.52
  -1  13   6   47.23   12.73
  -6   1  10    4.91    8.73
  -6   1  11   11.84    9.65
  -6   2  12   15.77   13.47
  -6   3  12   48.53   13.00
  -6   5   8  102.83   13.44
  -6   5   9   67.54   15.33
  -6   5  10   27.73   14.82
  -5   0  15  116.59   15.20
  -5   2  15  245.93   18.21
  -5   8   5   -5.26    9.98
  -4  -4  12   16.87    9.09
  -4  -2  16   29.63   11.62
  -4   7  13    1.02    9.82
  -4   8  12  249.83   17.61
  -4  10   4  310.66   18.39
  -3  -2  17   58.79   14.30
  -3   4  16   11.41    8.27
  -1  13   5  237.24   18.46
  -6   2  10    3.51    9.08
  -6   2  11  120.98   13.85
  -6   3  10    7.24   12.36
  -6   3  11    7.36   10.98
  -6   4  10   69.18   13.49
  -5  -2  11   42.98    9.24
  -5  -2  13    2.97    9.38
  -5  -1  14   93.96   15.08
  -5   6  12   57.03   16.37
  -5   7  11   62.03   14.54
  -5   8   9  403.84   22.73
  -4  -3  15   -0.01    9.71
  -4  -1  16   18.14   13.19
  -4   0  16   34.13   14.10
  -4   4  15   -4.77    9.69
  -4   9  10   27.02   14.51
  -4  10   5   37.54   14.86
  -4  10   7   -8.09   14.92
  -4  10   8   84.04   15.22
  -3  -1  17    4.41   11.34
  -3   0  17  116.10   13.59
  -3  11   3    2.71   12.20
  -3  11   8    4.88   11.17
  -2   2  17    3.99    9.76
  -2   6  15   16.79    7.37
  -2  12   7   -0.82   11.20
  -1  12   8  283.68   17.35
  -5   3  14  284.34   19.93
  -5   4   5  291.22   16.35
  -5   8   7   87.66   14.09
  -5   8   8   -7.88   11.47
  -4  10   6   47.19   13.46
  -3   3  16    3.10   10.43
  -3   5  15   -4.08    9.15
  -3  10   2  691.58   23.06
  -3  11   7    5.98   13.85
  -2  -3  17    1.83   12.27
  -2   4  16    8.17    9.53
  -2   7  14   18.31    8.13
  -2   8  13   -3.56   10.23
  -2   9  12   46.20    9.92
  -2  11   9   82.91   14.29
  -2  12   3   60.58   13.40
  -2  12   6    6.02   13.26
  -1   6  15   26.10    7.92
   0  11  10    8.88    9.04
   0  13   6  467.65   19.77
  -5  -1  10   26.51    9.56
  -5  -1  13   53.06   11.05
  -5   1  14   37.12   13.23
  -5   2  14   17.85   11.69
  -5   5   5    7.31    9.43
  -5   6  11   -2.68   15.07
  -5   7   6  168.47   15.32
  -5   7  10  186.06   18.60
  -4  -3  14   49.55   12.23
  -4  -2  15  114.69   15.34
  -4   3  15   54.28   12.61
  -4   5  14   25.86   11.32
  -4   6  13   -3.95   12.39
  -4   7  12   44.90   15.19
  -4   8   3  485.34   19.32
  -4   8  11  312.27   20.50
  -4   9   4  296.79   19.15
  -4   9   9  138.32   18.94
  -3  -4  15   -0.62   10.27
  -3  -3  16   -2.81   10.46
  -3   6  14   17.61   10.68
  -3   9  11   49.12   12.00
  -3  11   4   77.08   13.48
  -3  11   5   69.15   15.50
  -3  11   6   13.14   14.46
  -2   1  17   41.43   10.49
  -2  12   4  140.36   16.08
  -2  12   5   14.51   13.55
  -1   2  17  192.04   12.66
  -5  -1  11  360.21   16.78
  -5   5  12   69.31   14.97
  -5   6   6  385.50   20.73
  -5   7   8  386.39   21.65
  -5   7   9   -1.66   12.58
  -4  -3  13   98.84   12.64
  -4  -1  15   83.01   15.27
  -4   2  15  207.65   18.85
  -4   7   3 1434.34   30.81
  -3  -2  16   61.53   14.26
  -3   8  12   22.26   11.18
  -2  -1  17  364.73   20.28
  -1   7  14   61.97    8.91
  -1   8  13    0.37    9.22
  -1   9  12   26.59   10.50
  -1  12   7  531.30   23.03
   0  12   8   10.70   11.26
   0  13   5   30.70   13.04
  -5   0   9  160.93   12.62
  -5   1  13   33.43   11.82
  -5   2   7   23.98    9.54
  -5   2  13   73.15   13.58
  -5   4   6   27.09    8.93
  -5   4  12   29.05   13.36
  -5   5   6  170.43   13.74
  -5   5  11   -3.84   14.63
  -5   6  10    5.81   11.90
  -4  -3  11   21.24    9.10
  -4  -3  12   78.18   11.42
  -4   0  15    4.51   11.87
  -4   4  14  130.85   15.60
  -4   8  10   -2.01   11.63
  -4   9   5  134.61   14.35
  -4   9   6   50.89   15.02
  -3  -1  16   71.62   15.02
  -3   4  15   15.69   10.27
  -3  10   3  657.83   24.02
  -2   3  16   15.07    8.93
  -2   5  15    0.34    8.28
  -2  11   8   65.25   13.74
  -1   1  17   10.57    9.29
  -1  11   9   84.90   14.16
   0   4  16   10.93    7.36
   0   7  14   40.72    7.66
   1  12   8   19.98   10.43
  -5   0  10   16.67    8.75
  -5   1   8   18.90    9.01
  -5   1  12  179.12   16.94
  -5   2  12  133.54   16.81
  -5   3  12   51.34   14.01
  -5   5  10  262.71   21.48
  -5   6   8   18.20   11.24
  -5   6   9  132.02   15.91
  -4  -2  14   23.29   10.94
  -4   5  13  167.77   16.53
  -4   8   4  379.83   18.91
  -3  -3  15   45.20   13.08
  -3   5  14   -2.63   12.12
  -3   9  10  272.57   19.31
  -3  10   8   51.50   14.29
  -2   6  14   71.17   10.81
  -2   9  11  155.23   16.38
  -2  11   2  241.14   16.38
   0   1  17    6.09    8.94
   0   8  13   17.05    8.00
   0   9  12   11.27    8.15
   1   9  12    3.74    7.76
  -5   1   9   58.09    9.99
  -5   1  10    9.02   10.45
  -5   2   8  216.71   14.25
  -5   3  11  111.12   16.39
  -5   4   7  235.04   15.08
  -5   4  11  115.03   15.33
  -5   5   7  141.51   13.71
  -5   5   8   44.09   11.52
  -5   5   9  198.70   16.85
  -4  -2  13    9.38   11.38
  -4  -1  14   49.08   14.14
  -4   7   4  204.27   16.26
  -4   8   5   44.04   13.91
  -4   8   9  368.00   22.65
  -3   3  15   -3.46   10.33
  -3   6  13   35.24   13.54
  -3   7  12    7.30   13.83
  -3   8  11  512.44   24.41
  -3  10   4   28.33   11.79
  -3  10   7   14.68   13.07
  -2  -3  16   34.74   13.45
  -2   7  13    1.51    9.45
  -2   8  12  141.68   14.64
  -2  10   1  221.55   15.22
  -2  11   7   14.03   12.05
  -1  -1  17  319.41   18.14
  -1   3  16   22.94   10.05
  -1   5  15   90.64   11.07
  -1  12   6    5.13   10.99
   0  11   9   59.45   12.70
   0  12   7  539.53   22.42
  -5   2   9   -1.93    9.17
  -5   2  10   20.32    9.80
  -5   2  11  323.82   18.66
  -5   3   8  340.08   17.15
  -5   3   9   17.95   12.05
  -5   3  10  183.29   15.53
  -5   4   8    7.25   10.30
  -5   4  10   58.33   12.90
  -4   1  14  186.98   17.64
  -4   2  14  216.58   17.65
  -4   4  13  220.61   18.05
  -4   7  10   40.11   13.22
  -4   8   7   77.78   15.83
  -4   8   8  242.08   18.92
  -3  -2  15  168.98   16.79
  -3   9   9   38.69   14.02
  -3  10   5   24.50   12.69
  -3  10   6   95.75   14.90
  -2   1  16   93.97   15.27
  -2   4  15    8.31    9.81
  -2  11   3   11.68   12.47
  -2  11   6    6.30   14.45
  -1   6  14   17.93    9.79
  -1  11   8  383.44   21.66
  -1  12   3   64.43   13.87
  -1  12   5   12.98   14.06
   0  -2  17    1.43   12.85
   0  -1  17   29.50   12.83
   0   0  17   18.49    9.60
   0   5  15   -2.52    7.77
   1   0  17    4.34    8.94
   1   5  15   -1.09    7.47
  -4  -2  12  388.63   17.24
  -4  -1  13  126.19   15.43
  -4   3  13  117.57   17.75
  -4   5  12   53.65   14.52
  -4   6  11   41.36   13.99
  -3  -3  14   -1.97   11.11
  -3  -1  15   34.17   14.38
  -3   4  14   65.40   13.33
  -3   9   3 1221.09   29.45
  -2  -2  16  117.40   16.11
  -2  -1  16   84.76   15.66
  -2   0  16  105.64   15.86
  -2   9  10   -3.29   13.40
  -2  11   4  103.80   16.01
  -2  11   5  204.47   18.73
  -1   7  13   -3.70   10.81
  -1   9  11   24.49   10.52
  -1  12   4   22.44   13.67
   1  -2  17   -1.73   13.12
   1  -1  17    3.39   10.46
   1  11   9    3.09   10.06
   2  11   9   60.73   10.61
  -4   2  13   75.81   15.58
  -4   4  12   19.99   14.41
  -4   6  10    8.00   15.34
  -4   7   6   15.02   12.93
  -4   7   8  113.04   17.50
  -3   0  15   -7.12   11.49
  -3   5  13   33.13   12.85
  -3   8  10  413.34   23.44
  -2   3  15   42.07   11.70
  -2   5  14    2.68   10.10
  -2  10   8   13.16   13.23
  -1   8  12    3.60    9.77
   0   6  14    6.57    7.80
   0  12   6  482.18   22.84
   1  12   7   33.70   11.33
  -4  -1  12  150.51   13.43
  -4   1  13   71.74   13.99
  -4   5  11   19.18   13.19
  -4   6   5   64.69   11.01
  -4   7   7   -4.34   10.21
  -3   3  14  225.62   18.40
  -3   6  12    5.60   12.31
  -3   9   5  156.39   16.51
  -2   7  12   19.42   12.03
  -2   8  11   58.81   13.54
  -1  -3  16   14.19   13.59
  -1   1  16  109.07   15.19
  -1  11   7  136.12   15.73
   0   7  13   40.72   11.26
   0   8  12   32.57   11.86
   0   9  11    3.19   10.89
   0  11   8  161.09   16.69
   1   6  14    0.78    7.02
   2  12   7  106.68   13.07
   3  12   7    2.10    9.14
  -4  -1  11  755.56   22.26
  -4   2  12   17.86   13.35
  -4   3  12   54.93   13.09
  -4   4  11    0.26   13.67
  -4   5   5  266.68   15.62
  -4   5  10   28.52   14.36
  -4   6   9  386.72   21.75
  -3  -3  13  185.79   13.40
  -3   2  14  221.99   18.23
  -3   8   3   98.31   11.98
  -3   8   9   -8.22   12.29
  -3   9   6   10.23   11.39
  -2  -4  14   -1.32   10.28
  -2  -3  15  121.20   13.79
  -2   2  15    0.49   10.63
  -2   4  14   33.19   13.75
  -2  10   7   47.94   14.50
  -1   0  16  260.98   19.02
  -1   5  14    9.87   11.59
   0   4  15   81.00   11.65
   0  12   5   68.77   15.33
   1   7  13   20.03    9.79
   1   9  11    3.06    9.68
   2   2  16   51.58    8.62
   2   4  15   15.00    8.30
   2   7  13   12.27    8.06
   2  10  10    0.48    8.44
  -4   1  12   58.75   12.22
  -4   5   6   -0.10   10.96
  -4   6   7    7.45    9.91
  -4   6   8    4.72   10.25
  -3  -3  12  106.99   12.03
  -3  -1  14   90.16   13.73
  -3   1  14  364.18   21.01
  -3   6  11   -0.80   13.99
  -3   7  10  164.39   17.14
  -3   8   8  131.18   18.63
  -2  -2  15    4.84   13.27
  -2  10   3  199.91   15.29
  -2  10   6   25.03   15.12
  -1  -1  16  258.81   18.09
  -1   3  15  141.69   14.86
  -1   6  13   -0.55   11.15
  -1   9  10  144.31   16.18
  -1  11   2  159.49   14.89
  -1  11   6   12.43   11.93
   0   1  16   73.75   13.13
   1   4  15    4.85    8.12
   1   8  12   31.41    9.26
   1  11   8   27.41   12.12
   1  12   6  445.18   21.75
   2   8  12   44.66    8.64
   2   9  11    9.43    8.20
  -4   0   9    4.93    8.06
  -4   2  11   11.29   10.09
  -4   3  11  210.72   17.08
  -4   4   6    5.78    7.99
  -4   4  10  182.33   16.29
  -4   5   8   10.69   10.06
  -4   5   9  145.49   15.16
  -3  -3  11   40.41    9.70
  -3  -2  13  179.22   15.56
  -3   3  13  252.30   19.36
  -3   8   4  207.46   15.37
  -3   8   7   92.57   16.72
  -2  -1  15  153.50   15.85
  -2   0  15   51.80   13.34
  -2   5  13   81.89   14.03
  -2   7  11   -3.19   14.29
  -2   8  10   16.98   13.19
  -2  10   4    9.59   11.34
  -2  10   5    9.66   11.09
  -1   7  12    8.62   10.86
  -1   8  11  172.80   16.43
  -1  11   5    8.63   14.22
   0  -3  16  -10.85   13.28
   0   5  14   34.92   10.32
   0  11   7  773.34   28.40
   0  12   3    6.76   12.36
   0  12   4   15.41   12.22
   1   1  16   -0.49   10.86
   2   1  16    2.18    9.15
  -4   1   8  106.17   10.87
  -4   1  10  752.23   24.03
  -4   3   7   36.44    9.42
  -4   3  10   -8.38    9.65
  -4   4   7  173.59   13.55
  -4   4   8   20.59   11.71
  -4   4   9    0.75    9.82
  -3  -1  13   87.04   14.12
  -3   2  13  105.29   16.28
  -3   4  12  113.41   17.73
  -3   7   9   -9.48   11.22
  -3   8   5    8.09   10.68
  -2   9   2  956.19   25.04
  -1   4  14   13.04   13.04
  -1  11   3   46.29   11.68
  -1  11   4   -6.14   11.19
   0  -2  16  223.02   18.85
   0  -1  16  315.07   20.30
   0   0  16  277.55   17.51
   0   3  15   83.06   12.22
   0   9  10   15.31   13.12
   1   5  14    1.13    9.92
   2  11   8    5.71    9.53
   2  12   6   14.78   12.71
   3   5  14   26.90    7.65
   3  11   8    1.79   10.31
   4  12   6   56.67   12.40
  -4   2   8  527.72   19.44
  -4   3   8   23.22    9.44
  -4   3   9   73.08   12.22
  -3  -2  12  116.72   11.90
  -3   1  13   39.71   12.20
  -3   5  11   22.39   13.07
  -3   6  10    7.35   11.78
  -3   7   4  118.10   12.91
  -3   7   8  153.69   17.68
  -2   2  14   27.71   11.64
  -2   4  13  143.41   18.10
  -2   8   9   53.97   16.46
  -1  -3  15   56.03   14.41
  -1   9   9   11.21   12.39
  -1  10   1  139.01   13.65
  -1  10   7  109.54   18.21
   0   6  13    3.64    8.99
   0   7  12   30.09   12.78
   0   8  11    3.16   12.64
   1   0  16   85.21   13.93
   1   3  15   73.84   12.69
   1  12   5  114.38   16.12
   2   0  16   15.50   11.18
   2   3  15   49.56   10.54
   2   5  14    3.00    7.60
   3   0  16    5.75    9.16
   3  12   6   20.30   11.68
   4  10   9    8.64    8.46
  -3  -2  11  172.29   12.92
  -3   3  12   76.05   13.68
  -3   7   7   42.60   13.74
  -2  -4  12   -5.68    8.80
  -2   5  12   20.59   15.12
  -2   7  10   -0.18   14.89
  -2   9   6  125.24   17.40
  -1  -2  15    3.40   13.72
  -1   0  15   10.65   13.94
  -1   5  13   15.77   11.45
  -1   8  10   47.54   16.01
   0   2  15   22.00   12.41
   0  11   6   59.08   14.01
   1  -3  16    3.45   14.11
   1  -2  16   15.18   13.40
   1  -1  16   12.56   12.69
   1   6  13    7.74    8.26
   1   9  10    7.80   12.06
   1  11   7   57.90   14.80
   3  -1  16   17.26   10.47
   3   6  13   13.64    8.00
   3  10   9    3.63   10.09
   4   7  12    2.82    7.38
  -3  -2  10   18.95    7.92
  -3  -1  12    2.42    9.26
  -3   2  12   28.46   11.40
  -3   4  11   -0.54   10.93
  -3   5  10    5.28   12.30
  -3   6   9  148.30   15.76
  -3   7   6   21.44   11.58
  -2  -3  13   10.27   11.06
  -2  -1  14  412.10   20.65
  -2   6  11   39.35   13.62
  -2   8   8    6.48   14.35
  -2   9   4   22.63   11.19
  -2   9   5    4.82   11.14
  -1  -4  14    2.61   10.85
  -1  -1  15   85.79   14.07
  -1   6  12   79.69   14.08
  -1   7  11   15.96   12.37
  -1  10   6  133.67   18.06
   0  -4  15   -5.56   11.53
   1   7  12  111.60   13.14
   1   8  11    8.26   10.23
   1  12   4   22.08   13.54
   2  -3  16  218.50   17.68
   2  -2  16   16.33   12.82
   2  -1  16   -4.85   11.25
   2   6  13    3.01    7.73
   2  12   5   50.62   14.33
   3  -2  16    4.10   11.24
   4   4  14    6.10    6.17
   4   8  11   18.68    7.73
  -3  -1  11  201.04   14.88
  -3   1  12  119.80   14.39
  -3   3  11    9.06   13.00
  -3   6   5  236.34   16.27
  -3   6   8  180.87   15.75
  -1  10   2  236.06   15.06
  -1  10   5  112.24   16.99
   0   5  13   37.07   13.71
   0   9   9  397.31   23.53
   0  11   5   10.02   12.09
   1   2  15   34.93   11.26
   1   4  14  392.35   19.52
   1  12   2   41.59   12.50
   1  12   3   11.97   12.96
   2   7  12    6.41    8.56
   2   8  11   69.12   11.38
   2   9  10    9.97   10.03
   2  11   7    9.46   12.71
   3   4  14    1.55    9.03
   3   8  11   26.38   10.57
   3   9  10   16.47    8.88
   5  12   5   46.44   12.42
  -3   4  10   11.46   10.71
  -3   6   6  209.46   15.48
  -3   6   7   -0.15    9.56
  -2   2  13   63.51   13.77
  -2   4  12   83.30   14.83
  -2   6  10  214.49   19.66
  -2   7   9   53.27   14.22
  -2   8   3   11.35   11.04
  -2   8   7  113.04   14.58
  -1   2  14   18.14   11.79
  -1   4  13   51.41   13.34
  -1   8   9  138.56   18.65
  -1  10   3   24.77   11.03
  -1  10   4   28.97   13.83
   0  -3  15   19.96   13.83
   0   0  15    9.97   13.57
   0   3  14   38.40   14.03
   0   6  12   26.23   13.34
   0   8  10  195.31   19.15
   0  10   7  190.53   19.62
   0  11   2   19.99   12.31
   0  11   4  161.91   17.46
   2   4  14   69.57   11.03
   3  12   5  231.80   17.66
   4  11   7   27.43   11.28
   4  12   5   46.83   13.81
  -3   1  11   22.76    9.98
  -3   4   9  310.54   19.32
  -3   5   5   68.65   10.57
  -3   5   8  819.85   26.53
  -2  -3  12  100.69   10.81
  -2  -1  13  159.16   16.32
  -2   1  13   19.38   11.20
  -2   8   4   -2.57   11.58
  -1   5  12    4.42   12.08
  -1   6  11    6.91   14.51
  -1   7  10   89.10   17.36
   0  -2  15   26.45   14.77
   0  -1  15    1.82   13.51
   0   7  11   11.40   11.89
   0  11   3   11.10   11.24
   1   5  13  110.32   13.51
   2  12   4   16.96   13.82
   4   1  15   59.87    9.29
   4   5  13    8.75    8.34
   5   6  12   30.62    8.05
   5  10   8    2.25    8.66
  -3   1  10  775.00   24.08
  -3   2  10    3.98    8.89
  -3   5   6   36.18   10.66
  -3   5   7   -0.29    9.61
  -2  -3  11   24.25    9.30
  -2   3  12   23.01   11.64
  -2   7   8   28.06   12.53
  -2   8   5   48.32   11.75
  -1  -4  13   -3.33    8.54
  -1  -2  14    7.67   11.34
  -1  -1  14   -1.62   13.42
  -1   0  14  106.89   15.01
  -1   3  13   11.73   12.06
   0   2  14   24.50   13.61
   0  10   6   53.70   16.03
   1   0  15   22.94   13.29
   1   6  12   68.36   13.86
   1   9   9   67.12   13.34
   2   1  15    5.59    9.85
   2   5  13   14.27    9.76
   2  10   8   63.68   13.76
   3   1  15    9.91    9.03
   3   5  13   10.53    8.31
   4   3  14   10.60    8.72
  -3   1   9  296.37   16.69
  -3   2   9  271.61   16.56
  -3   3   9    3.31    9.77
  -3   4   6   26.96    8.62
  -3   4   7  416.35   18.36
  -3   4   8   10.34    9.18
  -2  -2  12   71.79   10.85
  -2   2  12   -0.85   11.07
  -2   4  11   72.68   13.66
  -2   5  10  181.06   16.55
  -2   6   9   27.61   12.67
  -2   7   7   55.50   14.02
  -1   4  12    8.69   14.30
  -1   8   8   -0.09   12.55
  -1   9   2   12.89   11.26
  -1   9   6  156.12   15.74
   1  -3  15   60.08   15.77
   1  -1  15   22.99   13.64
   1   7  11   42.94   12.49
   1   8  10   96.20   14.58
   1  10   7  157.29   18.51
   1  11   5   26.11   12.61
   2   3  14  235.49   16.14
   2   6  12   56.55   12.45
   2   9   9   42.66   13.64
   2  12   3   28.78   13.59
   3  10   8   -6.11   10.40
   3  12   4   27.90   13.52
   4   6  12   -6.42    8.16
   4  10   8   21.47   10.58
   5   7  11   11.28    7.44
  -3   2   8   -1.82    7.93
  -3   3   7  411.24   17.06
  -3   3   8   26.15    9.41
  -2  -1  12   16.62    9.94
  -2   1  12   -1.20    9.66
  -1   7   9  372.78   21.58
   0   5  12    5.02   11.66
   0   8   9  426.08   23.19
   1  -2  15   -0.35   11.39
   2   0  15   -0.67   10.55
   3   6  12    0.81    8.30
   5   4  13    6.09    7.19
 -13 -11   7   -0.36   11.16
 -13  -9   3  126.45   13.93
 -12 -12   8   22.96   10.99
 -12 -12  11    7.38   10.90
 -12 -11   5   11.77   10.36
 -11 -12   6  164.92   17.47
 -11 -12  12   -3.89   12.66
 -11 -11   4   78.85   17.09
 -11  -6  -2    1.93   15.14
 -10 -12   5  269.83   21.38
 -10 -11   3   87.60   17.11
 -10  -8  -1  -10.20   13.52
  -9 -13   8   76.06   16.61
  -9 -13   9   -1.93   14.05
  -9  -5  -4   -5.24   16.74
  -8 -13   9  214.01   19.85
  -8 -12   4  337.97   25.58
  -8 -12  12    6.62   12.39
  -8 -11   2   31.75   16.69
  -8  -4  -5   33.30   17.01
  -7 -12   4  102.00   21.50
  -6 -12   4   11.72   14.49
  -6 -12  10  141.39   17.16
  -6 -11   2   59.57   20.55
  -6  -9  -1   -5.00   17.17
  -6  -6  -4  132.28   20.28
  -5 -12   6   81.64   15.30
  -5 -12   8    5.70   11.53
  -5  -9  -1    6.03   13.47
  -5  -6  -4   41.56   14.67
  -4 -11   8  381.94   20.67
  -4 -10   1   14.57   12.80
  -3  -8  -1   54.63   15.43
  -2  -8   0   45.84   11.30
 -14 -10   7   22.90    8.46
 -14  -9   5  198.69   15.59
 -13 -10   5   13.82   12.26
 -13  -6   0    4.25   12.95
 -12 -12  10  131.09   14.65
 -12  -9   2   -4.51   12.08
 -11 -12   7   -4.55   14.70
 -11  -8   0    5.00   16.21
 -11  -7  -1   36.27   16.80
 -10  -4  -4   84.74   18.39
  -9 -10   1   84.91   18.15
  -7 -11   2   93.51   19.04
  -7  -8  -2  131.18   18.78
  -7  -7  -3   12.58   14.98
  -5 -11   3   -9.72   15.58
  -5 -11  10   -8.03   11.53
  -3 -10   3  403.12   21.36
  -3  -7  -2   98.06   16.16
  -3  -6  -3   86.68   15.45
  -3  -5  -4   53.41   12.99
  -2  -7  -1   49.74   12.07
 -13 -11   8   63.28   12.17
 -13 -11  11    3.98   10.69
 -13  -7   1   -5.23   12.82
 -12 -11   6  111.84   16.42
 -12  -7   0   29.09   15.81
 -12  -6  -1    8.32   15.27
 -11 -12  11  165.48   17.88
 -10 -12   6   43.25   15.67
 -10 -10   2  103.87   20.66
  -9 -12   5  281.47   23.69
  -9 -11   3    5.59   15.66
  -9  -9   0   -9.26   15.31
  -9  -6  -3   29.91   18.34
  -8 -12   5    3.20   18.76
  -8 -10   1   10.51   18.19
  -7 -12   5    8.28   15.89
  -6 -12   6   22.31   17.49
  -6 -12   9   80.40   15.17
  -6 -11  11   -2.06   11.91
  -5 -10   1   38.19   14.75
  -4 -11   5   93.63   14.85
  -4 -10   2  227.15   19.07
  -4  -9   0   -0.08   11.98
  -4  -4  -5   99.12   14.28
  -3 -10   6   17.32   12.52
  -3  -9   1  354.96   20.58
  -2  -8   1 1248.97   31.27
 -14 -10   8   21.66    9.88
 -13 -11   9   65.12   12.05
 -12 -10   4    4.03   12.99
 -11 -12   8    1.90   12.48
 -11 -12  10   -2.35   14.39
 -11 -11   5  328.45   23.81
 -11 -11  13   -6.73   12.03
 -11 -10   3   -6.22   13.55
 -10 -11   4  200.66   22.58
  -9 -12   6   38.61   19.15
  -9  -8  -1   40.09   17.78
  -9  -7  -2    8.80   15.47
  -8 -12  11  170.41   16.67
  -8 -11   3   84.83   21.71
  -8  -5  -4  161.36   21.37
  -7 -12  10  118.00   15.84
  -7 -10   1   42.98   17.38
  -7  -4  -5    7.69   17.71
  -6 -12   8  106.69   15.64
  -6 -11   3   18.15   14.75
  -6 -10   1  298.33   23.34
  -5 -11   4  120.27   19.97
  -5 -11   9   42.55   14.46
  -5  -4  -5  133.43   18.01
  -4 -10   9    4.20   11.29
  -4  -8  -1   75.82   17.01
 -14 -10   9    7.57    9.24
 -14  -8   4  121.89   13.93
 -13 -10   6    7.10   12.35
 -13  -9   4  238.21   18.08
 -12 -11   7   37.49   15.39
 -12 -11  12   -3.24   12.11
 -11  -4  -3   10.27   16.54
 -10 -12   7   18.16   14.86
 -10 -12  11    6.15   12.53
 -10  -9   1   -0.34   17.88
 -10  -5  -3   96.37   19.64
  -9 -12  11  274.50   19.57
  -8  -9   0  -14.20   14.75
  -7 -12   6  127.30   19.26
  -7 -12   7   24.16   17.78
  -7 -12   9  396.97   25.03
  -7 -11   3  -14.65   13.83
  -6  -4  -5   36.57   14.17
  -5  -9   0  128.12   16.79
  -4 -10   3  708.48   28.81
  -4  -6  -3   76.47   16.80
  -4  -5  -4  221.88   17.57
  -3  -9   2   54.01   12.26
  -3  -8   0  135.50   14.94
 -14  -9   6    2.48    8.63
 -12  -9   3   27.71   16.47
 -11  -9   2   19.22   17.56
 -10 -12   8   11.05   14.36
 -10 -12  10   54.90   14.98
 -10  -6  -2   11.36   18.25
  -9 -12   8   26.43   18.73
  -9 -12  10   10.67   16.52
  -9 -11   4  304.79   25.18
  -9 -10   2   40.25   17.47
  -8 -12   7  318.49   24.52
  -8 -12   9  233.39   23.18
  -8 -11  12   79.91   14.34
  -8  -7  -2  152.28   23.17
  -7  -9   0   49.41   17.60
  -6 -11   4   -2.39   13.42
  -6 -11  10   -0.64   13.10
  -6  -9   0  143.18   18.62
  -5 -11   5  229.13   19.32
  -5 -11   8   78.48   14.25
  -5 -10   2   33.64   14.06
  -5  -8  -1    8.48   12.68
  -5  -5  -4  207.58   20.30
 -14  -6   2   28.49   12.62
 -14  -5   1   41.87   13.58
 -13 -10   7   10.17   13.19
 -13  -8   3  310.67   21.59
 -13  -4  -1    1.87   14.48
 -12 -11   8   63.22   14.54
 -12 -11  11   11.24   13.76
 -12 -10   5  115.81   15.74
 -12  -4  -2   24.96   16.35
 -11 -11   6   16.63   14.25
 -11 -11  12    5.16   14.12
 -11 -10   4  219.67   23.00
 -11  -5  -2  194.66   21.88
 -10 -11   5   78.82   17.51
 -10 -10   3  170.72   20.99
 -10  -7  -1    2.30   15.18
  -9 -12   9   27.07   15.94
  -9  -4  -4   24.28   18.13
  -8 -11   4    8.94   15.16
  -8 -10   2   30.68   16.25
  -8  -3  -5   34.78   16.95
  -7 -11   4   52.94   16.79
  -7 -11  11   15.47   13.79
  -7 -10   2  233.89   25.32
  -7  -6  -3  147.80   21.95
  -6 -10   2   25.89   14.77
  -6  -8  -1   30.33   14.59
  -6  -5  -4  107.81   17.98
  -5 -11   7   29.07   13.33
  -5  -6  -3    7.81   13.42
  -4 -10   4  333.02   20.48
  -4 -10   8  525.08   20.95
  -3  -9   3   20.72   10.89
  -3  -7  -1   84.97   14.03
 -14  -9   7   -3.89   10.53
 -13  -9   5    2.03   13.70
 -12 -11   9   33.76   13.05
 -12 -11  10   69.41   14.96
 -12 -10  13   14.03   12.91
 -12  -8   2  130.73   17.41
 -11  -8   1   56.04   16.74
 -11  -7   0    8.18   18.55
 -11  -6  -1   10.54   17.36
 -10 -11  12   12.88   14.38
 -10  -3  -4    3.44   16.74
  -9 -11   5   51.64   20.64
  -9 -11  12   64.54   15.29
  -9  -9   1   -6.55   14.98
  -6 -11   5   30.81   15.34
  -6 -11   9  181.66   18.80
  -6  -6  -3  115.66   17.15
  -5 -10   3  495.05   25.36
  -5  -9   1  182.85   18.10
  -4 -10   5   77.68   14.08
  -4 -10   6  256.61   19.04
  -4 -10   7   59.62   12.50
  -4  -8   0   52.24   13.85
  -3  -9   4    3.88   10.89
  -3  -9   6  153.10   15.44
  -3  -8   1  118.81   13.87
 -15  -8   8    3.59    9.65
 -15  -6   4    2.99   10.27
 -14  -9  12    3.39   10.72
 -14  -8   5  145.06   15.61
 -13 -10   8   57.86   13.21
 -13 -10  11   -4.87   12.40
 -13  -6   1    9.67   14.98
 -13  -5   0  111.80   17.58
 -12  -6   0   22.07   16.99
 -12  -5  -1  223.24   21.61
 -10 -11   6   21.03   16.04
 -10  -9   2   28.53   19.89
  -9 -10   3   93.69   19.45
  -9  -8   0   59.25   18.63
  -9  -5  -3   40.73   16.86
  -8 -11   5  106.83   19.54
  -8 -11  11  425.24   23.25
  -8  -9   1   27.04   17.49
  -7 -11   5    3.97   15.48
  -7  -3  -5   61.37   17.54
  -6 -11   6   13.99   13.32
  -6 -11   8   93.20   17.01
  -6 -10  11   -4.53   10.00
  -6  -9   1  804.99   33.72
  -4  -9   2 1118.12   33.23
 -15  -8   9   27.08   10.39
 -14  -9   8    8.63   10.56
 -14  -9  11    0.37   10.72
 -13 -10   9   15.85   11.46
 -12  -9   4    4.20   14.61
 -11 -11  10   13.29   16.59
 -11 -10   5  110.50   20.20
 -11 -10  13   26.72   13.47
 -11  -9   3   45.31   16.73
 -10 -11   7   39.41   19.41
 -10 -11  11   67.49   17.20
 -10 -10   4   35.77   17.43
  -9 -11   6   71.93   18.67
  -9  -6  -2  372.08   25.59
  -8 -10   3   32.60   17.33
  -8  -4  -4   11.59   18.41
  -7 -11   6  113.90   18.55
  -7 -11  10  623.55   25.56
  -7 -10   3  -11.15   15.24
  -7  -9   1  528.19   29.27
  -6 -10   3  452.73   25.86
  -6  -3  -5  150.61   18.07
  -5 -10   4 1180.76   35.33
  -5 -10   9   98.85   14.70
  -5  -8   0  290.35   20.49
  -5  -3  -5   31.23   12.71
  -4  -7  -1   93.62   15.03
  -4  -4  -4   37.92   14.53
  -3  -7   0   17.81   12.99
 -15  -7   6   68.69   11.11
 -14  -9   9   -0.68   10.80
 -14  -7   4   79.18   14.00
 -13  -9   6   -4.77   12.86
 -13  -9  13   10.52   12.13
 -13  -8   4  181.56   18.22
 -12 -10   7  101.47   19.30
 -12 -10  12   33.30   14.52
 -11  -3  -3   17.19   17.15
 -10 -11   8  223.30   23.86
 -10  -8   1   47.51   17.54
 -10  -4  -3  155.12   21.69
  -9 -11  11  281.84   20.41
  -9  -9   2   35.42   20.92
  -8 -11   6   10.44   16.07
  -8 -11  10  626.03   28.91
  -8  -8   0   -7.68   16.27
  -8  -5  -3   72.05   20.02
  -7 -11   7   68.57   16.09
  -7 -11   8   48.10   18.36
  -7 -11   9  522.57   25.31
  -7  -8   0  173.11   22.38
  -6  -8   0  250.36   22.81
  -5 -10   5   14.26   14.55
  -4  -9   3  300.90   19.49
  -3  -8   2   13.73   10.58
 -14  -8   6   39.27   11.82
 -14  -3   0   49.78   14.53
 -12  -8   3   86.93   17.22
 -11  -8   2   31.57   16.70
 -10 -11  10   58.48   15.98
 -10  -6  -1    9.99   19.38
 -10  -5  -2   47.38   19.95
  -9 -11   7    7.58   15.93
  -9 -11   8   21.84   19.00
  -9 -11  10    7.26   13.97
  -9 -10   4   31.18   16.02
  -8 -11   7  164.68   19.79
  -8 -11   9   42.33   18.54
  -8 -10  12    3.63   12.28
  -8  -6  -2  165.94   20.55
  -7  -4  -4  168.10   18.57
  -6 -10   4  299.57   21.69
  -6 -10  10    4.35   12.67
  -6  -4  -4   20.52   16.09
  -5 -10   7  168.80   17.58
  -5 -10   8    4.14   11.24
  -5  -7  -1   -0.26   13.35
  -5  -4  -4   20.65   12.84
  -4  -9   8  136.07   14.50
  -4  -8   1   62.40   13.72
 -15  -7   7  136.60   14.11
 -15  -6   5   -5.35   10.80
 -14  -6   3   -4.85   11.21
 -14  -4   1   37.08   14.39
 -13  -9   7   94.54   17.68
 -13  -7   3  149.65   17.85
 -12 -10   8   -3.60   13.48
 -12 -10   9   67.20   17.50
 -12 -10  11   -2.22   11.86
 -12  -9   5   38.11   14.38
 -12  -3  -2   16.49   16.87
 -11 -10   6   77.00   17.82
 -11  -9   4  387.61   28.45
 -11  -7   1   93.26   21.46
 -11  -4  -2  170.10   22.14
 -10  -9   3  123.77   19.24
  -9  -8   1   19.98   20.00
  -9  -3  -4    4.49   15.46
  -8 -10   4   -2.24   14.21
  -8  -9   2   97.69   19.62
  -8  -2  -5   -1.33   14.38
  -7 -10   4  366.50   24.38
  -7 -10  11    9.82   13.26
  -7  -9   2  693.39   31.15
  -7  -6  -2   42.19   17.93
  -7  -5  -3   12.66   14.94
  -6 -10   5   19.98   15.71
  -6  -9   2   80.60   15.93
  -6  -6  -2    6.51   15.58
  -6  -5  -3  196.93   20.81
  -5  -9  10   -6.58    9.48
  -5  -5  -3   -6.00   12.24
  -4  -9   4  120.23   14.47
  -3  -8   3  311.11   17.72
 -14  -8   7   21.90   10.90
 -14  -8  12   -1.24   11.33
 -14  -7   5  124.87   17.35
 -14  -1  -1    9.37   14.72
 -13  -9  12   12.84   11.91
 -13  -8   5   36.37   16.28
 -12  -9  13   34.25   13.73
 -12  -7   2  381.32   25.72
 -11 -10   7   72.72   20.21
 -11  -5  -1  173.02   22.69
 -10 -10  12   47.35   15.51
 -10  -2  -4   91.22   18.41
  -9 -10   5   11.83   16.51
  -9 -10  12   17.73   13.90
  -6 -10   9   35.53   14.41
  -5  -9   3 1169.86   34.71
  -5  -8   1  115.69   15.24
  -4  -9   5    9.60   11.80
  -4  -9   6   59.75   12.41
  -4  -9   7  135.04   13.46
  -4  -8   2  631.57   25.50
  -4  -7   0   10.85   10.98
 -15  -7   8    8.96   10.23
 -15  -7  11    6.14    9.95
 -15  -5   4    2.62   10.42
 -13  -9   8   -4.41   12.50
 -13  -9  11   36.61   14.48
 -13  -5   1  242.36   20.41
 -13  -4   0  226.24   19.97
 -12  -9   6   84.50   18.84
 -12  -5   0  225.67   23.09
 -12  -4  -1  268.68   22.70
 -11 -10   8   23.00   18.45
 -11 -10  11   40.49   16.61
 -10 -10   6   26.69   16.85
 -10  -8   2   32.02   16.13
  -9  -9   3   18.19   16.94
  -9  -7   0    2.78   16.56
  -9  -6  -1  192.17   24.65
  -9  -5  -2    8.20   18.35
  -9  -4  -3   -1.56   15.30
  -8 -10   5   46.83   15.91
  -8 -10  11   49.43   15.77
  -8  -8   1  106.42   18.25
  -7 -10   5   57.95   15.48
  -7 -10  10  162.42   17.69
  -7  -8   1  268.64   23.59
  -6 -10   6   13.14   12.18
  -6 -10   8   98.63   15.21
  -6  -9   3  323.97   23.55
  -6  -8   1  256.42   20.00
 -15  -7   9   95.51   12.68
 -15  -6   6   56.16   12.92
 -15  -3   2   56.73   11.96
 -14  -8   8   34.14   12.50
 -14  -8   9   25.32   13.95
 -14  -8  11   -6.11   12.25
 -13  -9   9   38.93   13.53
 -13  -8  13    1.75   12.45
 -13  -1  -2   27.40   15.86
 -12  -8   4   26.62   15.70
 -11 -10  10   29.62   15.52
 -11  -9   5   20.41   15.42
 -11  -8   3  120.90   19.63
 -10 -10   7  -11.70   15.30
 -10 -10  11   50.00   17.33
 -10  -9   4   14.37   15.36
 -10  -9  13    3.65   12.93
  -9 -10   6   -1.39   14.52
  -9 -10  11   70.80   17.17
  -8 -10   6    2.26   18.13
  -8  -9   3  109.88   18.41
  -8  -3  -4   24.59   15.09
  -7 -10   6   23.05   15.06
  -7  -9   3   42.02   16.22
  -6  -2  -5   -0.49   14.22
  -5  -9   4  132.24   15.19
  -5  -9   9   16.85   12.05
  -4  -6  -1  626.91   24.50
 -14  -7   6  206.66   18.90
 -14  -7  13   -1.97   10.95
 -14  -6   4    1.44   12.00
 -14  -2   0   -0.86   14.51
 -13  -8   6   53.42   14.86
 -13  -7   4   19.38   14.34
 -12  -9   7   17.96   14.91
 -12  -9  12   86.26   16.60
 -11  -2  -3   18.09   17.80
 -10 -10   8   -6.63   15.18
 -10 -10  10   12.06   17.39
 -10  -7   1   19.84   17.23
 -10  -3  -3    3.84   15.11
  -9 -10   7   24.63   18.76
  -8 -10  10  196.14   20.50
  -8  -4  -3   65.47   19.35
  -7 -10   8   28.99   15.82
  -7 -10   9   51.86   13.46
  -7  -7   0  363.97   23.95
  -6  -7   0  333.94   21.42
  -5  -9   5  141.93   17.51
  -5  -8   2  143.82   16.08
  -4  -8   3   20.69   10.35
  -4  -7   1   62.66   14.24
 -15  -6   7   25.99   11.84
 -15  -5   5    9.23   12.52
 -14  -5   3   24.33   14.66
 -12  -9   8   59.86   18.82
 -12  -9  11   35.35   16.21
 -12  -8   5  249.96   23.96
 -12  -7   3   -0.31   15.06
 -11  -9   6   51.36   20.02
 -11  -7   2   -4.53   15.89
 -10  -9   5   54.39   20.92
 -10  -5  -1   91.39   21.82
 -10  -4  -2  193.60   20.98
  -9 -10   8    7.14   15.55
  -9 -10   9   70.88   20.07
  -9 -10  10    6.49   13.83
  -9  -9   4   20.13   16.47
  -8 -10   7   -0.08   13.61
  -8 -10   9   33.87   14.73
  -8  -9   4   -6.09   17.10
  -8  -8   2  217.97   24.28
  -8  -5  -2   17.75   15.52
  -7  -3  -4  106.21   16.22
  -6  -9   4  238.40   18.91
  -6  -9  10  181.65   15.87
  -6  -8   2   84.43   17.17
  -6  -3  -4   12.28   14.57
  -5  -9   7   33.04   13.61
  -5  -3  -4  345.33   19.29
 -15  -1   1  293.00   19.05
 -14  -7   7    1.84   13.03
 -14  -3   1   16.06   12.99
 -13  -8   7   -4.78   13.83
 -13  -6   3   27.98   14.84
 -13  -2  -1   38.58   17.26
 -12  -9   9   41.28   15.22
 -12  -8  13   40.38   14.28
 -12  -6   2    6.30   18.26
 -12  -2  -2   -0.55   17.16
 -11  -9  12  222.20   20.03
 -11  -8   4   18.82   16.77
 -11  -6   1   22.24   19.42
 -11  -3  -2   64.87   19.52
 -10  -8   3  238.97   22.54
  -9  -9  12  258.05   18.91
  -9  -7   1  134.54   18.97
  -7  -9   4   64.65   15.04
  -7  -8   2  183.09   18.75
  -7  -5  -2  319.77   21.35
  -7  -4  -3   23.10   14.28
  -6  -9   5   34.50   14.89
  -6  -5  -2  200.49   19.44
  -5  -5  -2   88.62   13.99
  -5  -4  -3  160.75   15.54
  -4  -8   4   23.59   10.73
 -16  -4   7    1.09    9.32
 -16  -3   5    0.02    8.70
 -15  -6   8    4.76   12.08
 -15  -6  11   -0.46   10.56
 -15  -4   4   -3.49   12.47
 -14  -7  12  101.70   13.28
 -14  -6   5  201.08   18.54
 -14   0  -1   36.16   14.73
 -13  -8   8    0.69   15.94
 -13  -7   5  188.49   19.79
 -13  -5   2   18.10   14.39
 -13  -4   1   79.44   19.21
 -13  -3   0   29.12   16.58
 -12  -3  -1   49.90   18.99
 -11  -9   7   18.38   14.90
 -11  -4  -1  280.11   23.20
 -10  -9   6  -12.59   16.84
 -10  -9  12  321.53   21.46
 -10  -1  -4  247.44   21.69
  -9  -9   5   -4.06   14.04
  -9  -8   3   57.95   20.50
  -9  -3  -3   85.62   19.31
  -6  -9   9   20.57   13.43
  -5  -8   3  707.14   26.29
  -5  -7   1   52.92   12.60
  -4  -6   0  175.03   15.26
 -15  -6   9    5.97   10.23
 -15  -6  10   17.00   11.75
 -15  -5   6   21.68   13.21
 -15  -2   2   76.98   13.58
 -14  -7   8  201.83   17.99
 -14  -7  11   23.41   14.07
 -14  -6  13    3.00   11.48
 -13  -8   9   18.36   13.38
 -13  -8  11   16.27   12.54
 -13  -7  13   32.47   13.47
 -13   0  -2   -1.26   15.60
 -12  -8   6  151.54   19.65
 -12  -7   4  108.32   19.03
 -12  -4   0  206.51   21.92
 -12   0  -3   19.84   17.16
 -11  -9   8   43.00   16.44
 -11  -9  10   88.45   19.79
 -11  -9  11   42.75   14.71
 -11  -8  13  146.66   16.43
 -11  -7   3    2.78   19.09
 -10  -7   2  173.68   20.75
  -9  -5  -1   97.67   21.21
  -9  -4  -2  360.24   26.43
  -8  -9   5    9.27   13.83
  -8  -9  11   67.67   15.59
  -8  -7   1  299.90   23.28
  -7  -9   5    4.30   12.07
  -7  -9  10   -0.28   13.12
  -7  -7   1  334.56   23.46
  -6  -9   6  185.48   17.58
  -6  -9   8    5.61   13.38
  -6  -8   3   -0.92   14.67
  -6  -7   1  187.91   17.53
  -4  -7   2   12.20    9.58
 -16  -4   8   -4.63    9.08
 -14  -7   9   54.91   13.38
 -14  -5   4    2.19   12.61
 -13  -7   6   34.26   16.18
 -13  -6   4   63.89   18.88
 -12  -8  12  122.58   17.96
 -11  -9   9   21.19   15.79
 -11  -8   5  181.97   21.73
 -10  -9  11   68.09   15.06
 -10  -8   4   55.77   17.99
 -10  -8  13   97.80   14.43
 -10  -6   1   63.10   20.25
 -10  -2  -3   96.55   19.65
  -9  -9   6  -11.81   14.49
  -9  -9  11   94.04   16.93
  -8  -9   6   -2.84   16.61
  -8  -8   3   12.24   13.85
  -8  -6   0  351.85   24.94
  -8  -2  -4   19.97   13.66
  -7  -9   6   13.07   12.45
  -7  -8   3   13.29   12.75
  -5  -8   4    5.71   10.55
  -5  -8   9  197.11   14.85
  -5  -6   0  472.31   23.47
 -16  -4   9    4.28    8.13
 -16  -3   6   -9.79    8.66
 -15  -5   7   55.50   13.14
 -15  -5  12   95.08   12.60
 -15  -4   5    8.32   13.86
 -14  -6   6  101.90   15.08
 -14  -4   3    1.08   14.92
 -14  -1   0  113.41   16.20
 -12  -8   7    4.08   14.95
 -12  -6   3    1.47   18.33
 -11  -6   2   -1.42   18.08
 -11  -1  -3  142.08   18.89
 -10  -9   8   36.68   15.50
 -10  -9  10   34.90   15.42
  -9  -9   7    8.52   13.72
  -9  -9  10    1.82   15.59
  -9  -8   4   -5.14   17.89
  -9  -7   2   61.22   16.56
  -8  -9   7  -10.38   14.88
  -8  -9  10   65.71   16.58
  -7  -9   8   16.15   13.89
  -7  -9   9   22.40   12.41
  -7  -6   0  182.49   19.61
  -5  -7   2   26.83   13.00
 -16  -2   5    6.49   10.37
 -15   0   1  120.97   15.76
 -14  -6  12    1.78   13.01
 -14  -2   1  140.11   16.73
 -13  -7   7  174.76   19.20
 -13  -7  12   28.08   14.64
 -13  -5   3   95.15   17.55
 -13  -1  -1   13.91   16.36
 -12  -8   9   10.05   16.92
 -12  -8  11   88.89   15.88
 -12  -7   5  168.45   20.65
 -12  -7  13   49.76   14.73
 -12  -1  -2    1.45   17.35
 -11  -8   6   39.60   16.99
 -11  -8  12  214.11   19.59
 -10  -8   5   92.43   18.51
 -10  -7   3   44.64   19.23
 -10  -4  -1   25.02   16.49
 -10  -3  -2   -2.58   15.29
  -9  -9   8  111.05   17.12
  -9  -9   9   16.79   14.67
  -9  -1  -4  224.77   21.49
  -8  -9   9   43.32   14.28
  -8  -8   4    0.94   15.95
  -8  -7   2   16.13   16.50
  -8  -4  -2  243.87   20.84
  -7  -2  -4  208.93   17.63
  -6  -8   4    2.87   11.45
  -5  -8   8   25.73   11.76
 -16  -3   7    0.92    7.93
 -15  -5   8    1.91   10.48
 -15  -5  11   10.09   11.28
 -15  -3   4   47.28   12.43
 -15  -1   2   41.30   14.38
 -14  -6   7   10.60   12.20
 -14  -5   5   12.39   13.22
 -14   1  -1   -4.54   14.41
 -13  -7   8   56.47   17.93
 -13  -6   5  329.86   23.65
 -13  -4   2   44.50   18.58
 -13  -2   0  101.28   19.11
 -12  -5   2  135.73   19.66
 -11  -8   7  -13.88   17.78
 -11  -7   4   39.98   17.20
 -11  -3  -1   63.20   19.89
 -11  -2  -2    6.81   15.05
 -10  -8  12  256.59   19.77
 -10   0  -4  136.17   19.17
  -9  -8  12  299.64   19.05
  -9  -6   1   19.32   15.98
  -7  -8   4    8.85   11.90
  -7  -7   2   67.78   14.06
  -7  -3  -3    8.45   12.54
  -6  -7   2   14.28   11.88
  -6  -2  -4   32.44   11.23
  -5  -8   7  345.01   17.26
  -5  -4  -2  106.85   13.97
 -16  -3   8   -1.44    9.18
 -15  -5   9    5.02   10.92
 -15  -5  10   11.47   10.15
 -15  -4   6   32.70   14.34
 -14  -6   8   55.45   14.41
 -14  -6  11   20.86   14.34
 -14  -5  13   63.90   13.20
 -13  -7   9   33.28   16.62
 -13  -7  11   35.83   14.30
 -13  -6  13   -0.99   12.83
 -13   1  -2   38.17   16.90
 -12  -7   6   10.57   15.63
 -12  -3   0   43.44   19.06
 -12  -2  -1   -1.75   14.73
 -12   1  -3   35.68   16.52
 -11  -8  11  122.69   18.79
 -10  -8   6   -9.87   13.77
 -10  -6   2   20.93   17.96
  -9  -8   5   -6.32   13.26
  -9  -7   3    7.16   16.56
  -6  -8   5  104.39   14.22
  -6  -8   9   10.23   11.90
  -6  -4  -2  536.43   23.22
  -6  -3  -3  767.02   26.07
  -5  -7   3    5.59    9.37
  -5  -6   1   59.88   13.16
 -16  -3   9   14.16   10.20
 -16  -3  10   50.99    9.76
 -16  -2   6   13.29   10.98
 -15  -4  12  247.59   16.13
 -14  -6   9   48.07   13.83
 -14  -6  10   13.60   11.72
 -14  -4   4   15.37   13.57
 -14   0   0  140.15   18.66
 -13  -6   6   -0.41   15.75
 -13  -5   4    6.68   17.10
 -12  -7  12  116.21   17.81
 -12  -6   4  113.75   19.19
 -11  -8   8    2.30   13.70
 -11  -8   9   68.08   16.96
 -11  -8  10   58.82   16.32
 -11  -7   5   -2.48   15.23
 -11  -7  13    6.67   13.66
 -11  -6   3   25.70   16.42
 -10  -8  11  571.92   27.17
 -10  -7   4   53.28   19.61
  -9  -4  -1  218.81   19.76
  -9  -3  -2   46.99   18.57
  -8  -8   5   27.18   13.11
  -8  -8  11  194.18   16.91
  -8  -6   1   34.48   14.92
  -7  -8   5   37.79   12.23
  -7  -8  10    7.91   12.41
  -6  -8   6   23.55   11.94
  -6  -8   8   42.31   13.14
 -16  -1   5   15.59   11.09
 -15  -4   7   48.67   13.50
 -15  -3   5    7.02   13.72
 -15   1   1   44.00   14.10
 -14  -5   6   25.02   12.48
 -14  -3   3   33.20   16.18
 -12  -7   7   25.99   15.68
 -11   0  -3   79.47   18.58
 -10  -8   7    8.58   13.84
 -10  -5   1  149.39   19.10
 -10  -1  -3  176.06   21.15
  -9  -8   6   -0.20   13.20
  -9  -8  11  320.68   19.80
  -8  -8   6   99.49   17.18
  -8  -7   3   16.35   13.25
  -8  -5   0  101.33   18.21
  -8  -1  -4  133.79   16.17
  -7  -8   6   -7.81   10.40
  -7  -7   3    0.96   11.49
  -7  -6   1   69.92   13.60
  -6  -8   7   -6.90    9.90
  -6  -7   3  124.82   14.53
  -6  -6   1   44.06   11.94
 -16  -2   7    5.41    9.68
 -15  -4   8   37.39   13.95
 -15  -4  11   48.11   12.89
 -15  -2   4    3.44   13.18
 -14  -5   7    4.59   14.15
 -14  -5  12   15.62   12.79
 -14   2  -1   -3.55   13.77
 -13  -6   7   69.85   18.67
 -13  -6  12   76.64   15.74
 -13  -4   3   37.46   15.73
 -13   0  -1   54.37   17.82
 -12  -7   8   16.80   14.74
 -12  -7  11   30.68   16.29
 -12  -6   5   50.48   19.46
 -12  -6  13   60.92   15.12
 -12  -5   3   21.66   14.67
 -12   0  -2   46.45   17.64
 -11  -7   6    9.96   18.18
 -11  -5   2  250.97   22.82
 -10  -8   8   14.22   13.90
 -10  -8  10  156.98   18.28
 -10  -2  -2  296.68   24.42
  -9  -8   7  178.85   18.54
  -9  -8  10    5.14   15.47
  -9  -7   4   52.03   15.36
  -9  -6   2  223.48   20.20
  -8  -8   7   10.75   14.95
  -8  -8  10  122.56   16.51
  -8  -2  -3  248.75   21.02
  -7  -8   8    6.64   13.14
  -7  -8   9   25.06   11.44
 -16  -2   8   10.04    9.87
 -16  -2  10   28.81    9.93
 -15  -4   9   23.15   13.65
 -15  -4  10   83.44   14.23
 -15   0   2    5.24   11.78
 -14  -4   5   41.41   14.11
 -14  -4  13   -2.97   11.41
 -13  -5   5    3.73   16.69
 -13  -3   2    9.34   17.34
 -13  -1   0    4.46   16.40
 -12  -7   9   -6.28   13.70
 -12  -4   2  241.03   24.43
 -11  -7  12  205.21   18.02
 -11  -6   4   25.26   14.81
 -11  -4   1  338.72   26.19
 -11  -1  -2   22.76   18.29
 -10  -7   5   67.86   15.90
 -10  -6   3   24.43   14.84
 -10  -3  -1   66.11   16.98
  -9  -8   8  145.07   17.84
  -9  -8   9   27.81   12.91
  -9   0  -4   85.37   17.71
  -8  -8   9   15.65   11.31
  -8  -7   4  296.92   21.97
  -8  -6   2    6.95   14.39
  -8  -3  -2   86.80   14.95
  -7  -5   0  235.49   17.94
  -7  -1  -4   47.82   14.63
  -6  -5   0  164.43   15.76
  -5  -7   5    7.98   12.22
  -5  -6   2  416.93   18.86
 -16  -2   9    4.11    8.31
 -16  -1   6   31.13   10.30
 -15  -3   6   -4.13   10.73
 -15  -3  12   84.45   12.60
 -14  -5   8   -0.86   12.45
 -14  -5   9   10.43   14.77
 -14  -5  10    0.53   13.41
 -14  -5  11   44.65   13.60
 -13  -6   8  256.70   21.50
 -13  -6   9    0.61   15.95
 -13  -6  11   -5.97   12.15
 -13  -5  13   14.74   13.35
 -13   2  -2   37.61   16.59
 -12  -6   6    9.26   17.94
 -12  -2   0   31.94   18.34
 -12  -1  -1    5.50   14.58
 -12   2  -3  114.75   18.27
 -11  -7   7   19.11   15.40
 -11  -7  11   35.33   16.11
 -11  -2  -1   -3.73   14.75
 -10  -7  12   34.54   14.24
 -10   1  -4  170.32   19.21
  -9  -7  12    8.82   12.54
  -7  -7   4  121.07   15.40
  -7  -7  11   -4.88   10.43
  -7  -6   2    1.67   13.80
  -7  -2  -3    2.17   13.89
  -6  -7  10   -3.58   10.13
  -6  -6   2    4.36   10.57
  -6  -1  -4   56.06   13.43
  -5  -7   6 1268.68   29.68
 -16   0   5   21.18   11.32
 -15  -2   5   12.48   13.93
 -15   2   1   75.06   14.95
 -14  -4   6   26.39   14.87
 -14  -3   4   23.65   13.91
 -14   1   0  112.24   16.43
 -13  -5   6   42.84   17.25
 -13  -4   4   14.38   17.32
 -12  -6  12   12.47   15.13
 -12  -5   4  105.16   17.56
 -11  -7  10   39.20   17.84
 -11  -6  13   20.44   13.30
 -10  -7   6  197.77   19.69
 -10  -5   2    8.26   15.02
  -9  -7   5  209.54   19.03
  -9  -1  -3   19.42   16.51
  -7  -3  -2 1205.59   32.52
  -6  -3  -2 1649.44   35.80
 -16  -1   7   -3.00    8.00
 -16  -1  10   13.49    9.27
 -15  -3   7   57.91   12.10
 -14  -4  12   11.47   12.65
 -14  -2   3   40.83   14.36
 -14   0   1   -7.24   14.89
 -14   3  -1    2.01   13.63
 -12  -6   7   48.21   15.95
 -11  -6   5  154.25   18.75
 -11  -5   3   21.01   15.87
 -11   1  -3   18.78   16.29
 -10  -7   7   75.45   17.88
 -10  -7  11  438.24   24.22
 -10  -6   4   18.56   13.99
  -9  -2  -2   22.14   16.67
  -8  -7   5  319.96   20.01
  -8  -7  11  114.71   14.32
  -8  -5   1   47.28   13.06
  -6  -7   9   70.37   12.21
 -16  -1   8    5.24    9.16
 -16  -1   9    4.10    9.59
 -16   0   6   10.92   10.99
 -15  -3   8   46.23   12.32
 -15  -3   9   35.99   13.47
 -15  -3  10   21.12   12.58
 -15  -2  12   47.48   11.40
 -15  -1   4   21.11   11.90
 -15   1   2    7.84   12.72
 -14  -4   7   29.14   13.12
 -14  -3  13    6.09   11.63
 -13  -5   7   10.09   16.73
 -13  -5  12   29.04   12.52
 -13  -3   3   17.15   14.86
 -13   1  -1   33.52   15.77
 -12  -6   8   21.88   17.27
 -12  -6  11   13.71   15.53
 -12  -5  13  163.02   16.79
 -12  -4   3   32.09   16.14
 -12   1  -2   41.67   16.99
 -11  -4   2  204.29   23.16
 -10  -7   8   73.37   18.36
 -10  -7  10   18.93   15.95
 -10  -4   1  174.31   18.91
 -10   0  -3   65.08   15.71
  -9  -7   6   71.32   15.33
  -9  -7  11   80.78   14.12
  -8  -7   6  364.45   22.05
  -8  -6   3  127.19   15.42
  -8   0  -4   87.58   15.84
  -7  -5   1   59.01   12.90
  -6  -7   7  231.84   16.69
  -6  -7   8  147.71   14.19
  -6  -6   3  872.43   27.26
  -6  -5   1   37.11   13.18
 -16   1   5   15.63   11.07
 -15  -2   6   16.06   11.82
 -15   3   1   78.59   14.24
 -14  -4   8   11.79   15.25
 -14  -4  11  165.26   17.53
 -14  -3   5  113.92   16.86
 -13  -5  11   14.65   14.89
 -13  -4   5   37.08   15.54
 -13  -4  13    1.61   12.25
 -13  -2   2    2.81   17.07
 -13   0   0   -1.68   15.94
 -13   3  -2   14.81   15.60
 -12  -6   9   26.03   14.64
 -12  -5   5   87.21   17.83
 -12  -3   2  367.70   26.69
 -11  -6   6    4.57   14.42
 -11  -6  12    3.75   14.53
 -11   0  -2   13.02   17.07
 -10  -6   5   31.29   16.72
 -10  -1  -2    5.97   16.96
  -9  -7   7  103.53   15.33
  -9  -7  10   93.44   15.81
  -9  -6   4  290.30   20.52
  -9  -5   2   47.66   13.62
  -8  -7  10  193.19   16.93
  -8  -4   0  165.02   16.45
  -7  -7   9   -2.84   11.42
  -7  -6   3   74.62   13.22
 -16   0   7   -1.81    9.57
 -14  -4   9   -0.73   12.02
 -14  -4  10   60.27   13.35
 -14  -2   4    0.81   15.68
 -14   2   0    0.65   15.08
 -14   4  -1   10.30   13.63
 -13  -5   9   20.99   13.79
 -12  -1   0   -3.56   17.45
 -12   0  -1   -8.35   14.04
 -12   3  -3   37.93   16.20
 -11  -6   7   21.41   17.22
 -11  -5   4  130.14   18.69
 -11  -3   1  682.61   30.76
 -11  -1  -1    3.33   16.87
 -10  -6  12   62.27   14.46
 -10  -5   3   41.06   14.43
 -10   2  -4   50.06   15.73
  -9  -7   9    8.56   11.50
  -9   1  -4  127.68   17.50
  -8  -7   7   76.33   13.40
  -8  -7   9    7.11   13.27
  -8  -2  -2  -12.24   13.96
  -8  -1  -3   51.05   13.44
  -7  -7   8    3.57   10.34
  -7  -4   0  110.55   13.52
 -16   0   8   -0.94    8.10
 -16   0   9   18.29    9.77
 -15  -2   7   44.34   11.72
 -15  -2  11   28.48   10.83
 -15  -1   5    7.89   11.48
 -15  -1  12   11.15   10.22
 -15   2   2  176.23   17.87
 -14  -3   6  149.51   17.46
 -14  -3  12   48.74   13.46
 -14  -2  13   14.18   11.42
 -14  -1   3   10.04   15.48
 -14   1   1   -3.86   14.75
 -13  -4   6    8.51   16.72
 -13  -3   4  159.23   21.19
 -12  -5   6   30.44   15.50
 -12  -5  12  197.60   18.96
 -12  -4   4    0.80   14.49
 -11  -6   8  305.65   23.88
 -11  -6  11  106.38   15.67
 -10  -6   6  130.31   18.96
  -9  -6  12   -5.66   11.42
  -9  -4   1    7.29   11.99
  -8  -6   4  214.14   17.17
  -7   0  -4  172.37   16.12
  -6  -6   4  202.83   14.27
  -6  -4   0  832.97   25.61
 -16   1   6   -7.73    8.70
 -16   2   5    2.37   10.50
 -15  -2   8   -2.11   10.19
 -15  -2  10   23.52   10.84
 -15   0   4  220.99   17.90
 -15   4   1    6.48   11.85
 -14  -3   7  110.53   17.51
 -13  -4  12   -7.10   13.27
 -13   2  -1  131.93   19.35
 -12  -5   7   69.14   18.62
 -11  -6   9   45.25   15.34
 -11  -6  10    8.16   13.47
 -11  -5   5    6.59   12.93
 -11  -4   3   56.80   15.04
 -11   2  -3    5.36   15.49
 -10  -5  13  -10.09   10.67
 -10  -4   2   -3.68   12.36
  -9  -6   5  337.87   20.84
  -9  -5   3   22.07   14.45
  -9   0  -3   -0.32   14.66
  -7  -6  11   -1.03    9.96
  -7  -5   2    4.62    9.75
  -7  -2  -2  809.99   26.72
  -7  -1  -3  460.61   21.56
  -6  -6  10   -6.23    9.40
  -6  -5   2  998.31   26.82
 -16   1   7    8.77    8.18
 -15  -1   6  115.44   15.05
 -15   0  12   24.82   10.35
 -14  -2   5  293.69   21.45
 -14   3   0   34.66   15.37
 -14   5  -1    2.72   13.40
 -13  -4   7    9.60   13.80
 -13  -3  13   16.33   12.53
 -13  -2   3   -2.06   14.04
 -13   4  -2    1.89   14.84
 -12  -5   8   67.32   18.28
 -12  -5  11  140.81   16.85
 -12  -3   3   69.09   16.73
 -10  -6   7  906.23   31.81
 -10  -6  11  186.39   16.86
 -10  -5   4   21.14   13.04
 -10   1  -3   23.97   16.38
  -9  -2  -1   24.35   12.60
  -9  -1  -2   -2.13   14.94
  -8  -6   5  526.50   22.77
  -8  -6  11   38.80   12.16
  -6  -6   5 1064.55   27.78
 -16   1   8    1.03    8.12
 -16   1   9   26.80    8.46
 -16   2   6    1.86   10.06
 -15  -1   7   80.37   14.42
 -15  -1  11   10.93    9.76
 -15   0   5   -3.23   13.10
 -15   3   2   94.03   15.43
 -14  -3   8    7.51   12.24
 -14  -3   9   -4.15   14.25
 -14  -3  10  114.49   14.95
 -14  -1  13    2.94   11.10
 -13  -4   8   12.24   13.56
 -13  -4  11   11.24   13.24
 -13  -3   5  257.58   21.68
 -13  -1   2   22.12   14.55
 -13   1   0  110.89   16.85
 -12  -5   9    9.58   13.73
 -12  -4   5   -3.51   12.74
 -12  -2   2   24.40   16.92
 -12   4  -3   43.16   15.88
 -11  -5   6    2.87   12.75
 -11  -5  12  181.77   18.06
 -11  -3   2  174.54   18.49
 -10  -6   8   65.32   14.23
 -10  -6  10  277.22   19.03
 -10  -3   1  487.69   25.50
  -9  -6   6  929.56   30.54
  -9  -6  11   27.82   11.45
  -8  -5   3   27.88   11.40
  -8   1  -4   -2.03   12.78
  -7  -6   5   89.26   12.60
  -6  -6   9   69.84   11.65
  -6  -2  -2 1240.01   29.17
 -16   2   7   -1.65    8.67
 -16   3   5   10.02    9.60
 -15  -1   8   18.49   12.81
 -15  -1  10    6.99   11.19
 -15   1   4   -8.90   12.80
 -15   5   1   22.53   10.69
 -14  -2   6  187.79   18.29
 -14  -2  12   -0.82   10.09
 -14  -1   4   47.32   14.79
 -14   0   3  194.14   20.38
 -14   2   1   -9.07   14.31
 -13  -4   9  291.20   21.27
 -12   0   0   13.68   17.57
 -12   1  -1   64.28   15.76
 -11  -4   4   63.94   15.05
 -11  -4  13   66.84   13.86
 -11   1  -2   20.68   14.25
 -10  -5   5   69.54   14.27
 -10  -4   3  236.75   21.02
 -10  -1  -1    5.31   15.78
 -10   0  -2   40.05   14.53
  -9  -5   4    9.82   11.04
  -9  -4   2    2.01   10.74
  -8  -6   6   91.33   12.88
  -8  -6  10   92.15   13.97
  -7  -6   6  470.58   21.19
  -7  -6  10  123.15   11.57
  -7  -4   1  663.65   23.73
  -6  -6   8  141.85   13.45
 -16   2   8    4.22    7.34
 -16   2   9   -0.89    7.20
 -16   3   6    3.43    9.32
 -16   4   5   12.45    9.71
 -15  -1   9   12.05   10.49
 -15   0   6   48.11   14.33
 -15   0  11    3.52   10.46
 -14   0  13   22.31   10.92
 -14   6  -1   10.49   12.80
 -13  -3   6   54.37   15.64
 -13  -3  12   -3.85   12.74
 -13  -2   4  134.04   18.09
 -13  -2  13   16.52   13.04
 -13   3  -1   20.57   16.08
 -13   5  -2    8.92   14.76
 -12  -4   6   24.64   14.63
 -12  -4  12   31.13   12.52
 -12  -3   4  109.61   17.63
 -11  -5   7   50.11   13.98
 -11  -5  11   15.82   12.35
 -11   0  -1    5.04   13.50
 -10  -5  12   33.73   13.60
 -10   3  -4    1.13   13.91
  -9  -6   9   -6.57   10.32
  -9   2  -4   85.72   15.81
  -8  -6   7  260.81   17.50
  -8  -6   9   38.89   13.13
  -8  -2  -1  124.35   15.96
  -8   0  -3   26.01   13.77
  -7  -6   9   33.15   11.54
  -6  -6   7   58.37   10.54
  -6  -5   3 1107.82   27.29
  -6  -4   1  126.12   12.57
 -16   3   7    2.95    8.67
 -15   4   2    0.67   12.50
 -14  -2   7   15.42   12.82
 -14  -2  11   17.22   11.97
 -14  -1   5  256.25   20.46
 -14   4   0   19.59   14.84
 -14   7  -1   49.14   14.59
 -13  -1   3   -6.05   16.33
 -12  -4   7   28.72   16.73
 -12  -3  13   12.84   12.71
 -12   3  -2   44.46   16.42
 -11  -5   8    7.31   12.05
 -11  -5   9    1.38   11.91
 -11  -5  10  142.63   17.00
 -11  -3   3   -7.08   14.97
 -11   3  -3  118.85   17.73
 -10  -5   6  657.76   27.17
  -9  -5  12   63.62   12.86
  -9  -3   1   11.21   11.08
  -8  -4   2  684.84   24.97
  -8  -1  -2  268.64   17.80
  -7  -6   8   59.99   10.99
  -7  -3   0   26.58   10.36
 -16   3   8   23.75    7.99
 -16   4   6    9.82    9.23
 -15   0   7   55.89   12.39
 -15   0  10  119.54   14.05
 -15   1   5   18.96   11.61
 -15   2   4   11.41   12.97
 -14  -2   8   -0.44   11.92
 -14  -2   9   33.10   13.03
 -14  -2  10   22.31   12.39
 -14  -1  12   20.73   10.62
 -14   1  13   -5.44    9.13
 -13  -3   7    5.93   13.47
 -13  -3  11    5.24   12.00
 -13   0   2  175.33   21.01
 -13   2   0   -4.49   12.83
 -12  -4   8  354.46   24.56
 -12  -4  11  106.94   15.65
 -12  -2   3   -9.36   13.52
 -12   5  -3   10.79   14.79
 -11  -4   5   32.87   14.38
 -10  -5  11    5.99   13.67
 -10  -4   4  169.16   18.61
 -10  -3   2    6.61   11.66
  -9  -5   5  660.43   25.70
  -9   1  -3  128.71   16.85
  -7  -5   4 1029.05   28.03
  -7   1  -4   59.09   13.01
 -16   4   7    1.64    7.14
 -15   0   8    2.39   10.14
 -15   0   9   74.81   12.41
 -15   1  11   30.06    9.59
 -15   5   2   50.59   13.15
 -14  -1   6   96.47   15.27
 -14   0   4  107.08   16.38
 -14   1   3   -1.90   14.79
 -14   3   1   36.68   13.31
 -13  -3   8   95.82   16.31
 -13  -3   9  316.52   21.45
 -13  -2   5  182.36   19.44
 -13   6  -2   44.21   15.76
 -12  -4   9   79.72   15.59
 -12  -3   5   18.81   13.12
 -12   2  -1   54.18   17.25
 -11  -4  12   87.35   13.79
 -10  -5   7  255.30   18.63
 -10  -5   8   -0.86   14.16
 -10  -5  10    1.84   14.18
 -10  -2   1  262.60   20.72
  -9  -5  11  237.42   17.25
  -9  -1  -1   14.81   13.51
  -9   0  -2   25.35   14.45
  -7  -5  11   -2.70    8.65
  -7  -4   2   93.16   11.70
  -7  -2  -1   71.06   12.19
  -7  -1  -2   70.99   12.70
  -6  -5   4  137.96   12.56
 -15   1   6    5.95   10.92
 -15   2  11   11.46    9.55
 -14   0  12   -2.85   10.86
 -14   5   0   -6.10   11.77
 -13  -2  12    4.15   10.73
 -13  -1   4  342.76   24.73
 -13  -1  13   -0.25   10.55
 -13   4  -1    2.16   15.32
 -12  -3  12   25.40   14.20
 -12   1   0   12.56   17.10
 -11  -4   6  147.21   16.98
 -11  -3   4   72.49   17.00
 -11  -3  13    8.16   12.42
 -11  -1   1   13.99   16.53
 -11   2  -2   19.90   13.73
 -10   1  -2   27.77   15.76
  -9  -5   6  808.25   27.28
  -8  -5   5  451.15   20.27
  -8  -3   1   35.90   10.80
 -15   1   7   31.52   10.66
 -15   1   8    2.09   11.67
 -15   1   9  126.45   14.80
 -15   1  10   21.63    9.91
 -15   2   5   39.11   12.05
 -15   3   4   39.86   14.05
 -15   6   2   89.45   13.33
 -14  -1   7   -3.54   11.70
 -14  -1   8   -4.06   13.80
 -14  -1  10   25.18   13.26
 -14   0   5   94.85   15.91
 -13  -2   6   -2.21   13.30
 -12  -3   6  106.79   15.88
 -12  -2   4  128.66   17.50
 -12  -2  13   23.71   13.09
 -12   6  -3   16.46   16.77
 -11  -4   7   37.45   14.12
 -11  -4  11   42.52   12.86
 -11   1  -1   41.86   14.31
 -10  -4   5  188.40   16.99
 -10  -4  12   45.79   13.47
 -10  -3   3  165.51   16.47
  -9  -5   7   -1.44    9.63
  -9  -5  10   57.25   14.08
  -9  -4   4    3.63   12.31
  -9  -3   2    6.62   10.13
  -8  -4   3   51.43   11.02
  -7  -5   5    5.66    9.52
 -15   2   6   -1.08   12.12
 -15   7   2   34.82   10.77
 -14  -1   9    6.62   11.89
 -14   1   4   24.80   15.57
 -14   4   1    4.24   11.75
 -14   6   0   92.48   15.47
 -13  -2   7   19.71   13.68
 -13  -2  11    8.26   12.66
 -13   0   3   98.06   16.96
 -13   0  13    0.64   11.94
 -13   1   2   -3.74   15.64
 -13   3   0    9.40   13.17
 -13   7  -2   87.66   15.42
 -12  -3   7   18.70   13.75
 -12  -3  11   -3.91   14.23
 -12   4  -2   -2.67   12.10
 -11  -4   8   18.42   11.93
 -11   4  -3  198.08   19.02
  -9  -5   9  201.87   15.94
  -9  -4  12   94.03   13.08
  -9   3  -4  237.52   18.15
  -8  -5  10  359.74   17.33
  -7  -5   6  721.56   23.39
  -7  -5  10  382.22   15.78
  -7  -4   3  687.13   23.13
  -7  -3   1  478.84   19.48
 -15   2  10    4.83    9.31
 -15   3   5    4.56   12.47
 -14   0   6  152.21   17.00
 -14   1  12   -1.54    9.25
 -14   2   3    2.36   12.20
 -13  -2   8   34.38   14.03
 -13  -2   9    5.15   14.83
 -13  -1   5   97.81   15.70
 -13  -1  12   10.46   12.63
 -13   5  -1   32.22   15.55
 -12  -3   8  243.32   19.32
 -12  -3   9   48.16   16.70
 -12  -2   5  -12.35   14.22
 -12  -1   3  288.55   21.20
 -11  -3   5  188.97   18.00
 -11  -3  12  196.18   17.66
 -11  -2   3  157.26   17.27
 -10  -4   6  103.24   14.24
 -10  -4  11  464.40   22.44
 -10  -2   2   10.56   13.23
  -9  -2   1   76.20   12.54
  -8  -5   7  520.55   20.82
  -8  -5   8  365.45   17.95
  -8  -5   9   10.68    9.89
  -8  -1  -1   94.66   12.88
  -8   0  -2   22.65   12.63
  -8   1  -3  102.49   12.99
 -15   2   7   -1.52    8.84
 -15   2   8   12.14    9.85
 -15   2   9   -3.97    9.53
 -15   3  10   22.02   10.31
 -15   4   4   -8.93    9.44
 -14   0   7  171.39   18.86
 -14   0  10   -6.46   11.89
 -14   2  12   18.36   10.95
 -14   7   0   11.32   12.56
 -13   8  -2   33.12   14.01
 -12  -2  12   52.98   14.59
 -12  -1  13    3.07   12.36
 -12   0   2   12.83   13.75
 -12   3  -1   73.69   15.48
 -11  -2  13  159.07   15.60
 -11   3  -2   60.86   16.87
 -10  -4   7   20.73   13.22
 -10  -3   4  243.77   18.57
 -10   3  -3   38.84   15.75
  -9   2  -3   86.39   15.60
  -8  -4   4  496.95   20.42
  -8  -3   2  155.31   13.63
  -7  -5   8   48.90    9.87
  -7  -2   0   43.48   12.52
 -15   3   6    3.39   10.00
 -14   0   8   23.40   12.60
 -14   0   9  201.84   17.40
 -14   1   5    7.30   12.47
 -14   1  11    6.28   12.12
 -14   3  12   45.89   10.49
 -14   5   1    0.18   11.40
 -14   8   0   10.45   11.72
 -13  -1   6   86.70   16.01
 -13  -1  11    4.37   13.51
 -13   0   4  348.58   22.91
 -13   4   0   10.60   15.18
 -12  -2   6   25.58   16.06
 -12   2   0   46.89   15.04
 -12   5  -2   17.26   15.09
 -11  -3   6    7.57   11.77
 -11  -3  11   47.34   14.53
 -11   0   1   12.37   15.68
 -10  -4   8   11.94   10.90
 -10  -4  10  108.81   14.46
 -10  -1   1   23.13   11.44
  -9  -4  11   83.90   13.58
  -9  -3   3  119.79   13.59
  -9   0  -1  145.45   16.56
  -9   1  -2   -2.31   13.13
 -15   3   7   10.41    9.07
 -15   3   8    7.07   10.90
 -15   3   9   12.77    9.63
 -15   4   5   65.37   12.24
 -15   5   4    3.05    9.33
 -14   1   6  331.08   22.41
 -14   2   4   51.24   14.19
 -14   3   3   21.23   14.92
 -13  -1   7   94.14   16.09
 -13   0  12    0.95   12.13
 -13   1   3   65.15   15.60
 -13   2   2   57.24   17.26
 -13   2  13   -1.48   10.72
 -13   3  13    2.93    9.75
 -13   6  -1   14.87   14.68
 -12  -2  11   68.10   15.85
 -12  -1   4  217.04   19.95
 -11  -3   7  283.96   19.62
 -11  -2   4   20.84   12.33
 -11   1   0    9.68   12.37
 -11   5  -3   17.00   14.71
 -10  -3  12   -5.74   11.91
 -10   1  -1    4.79   13.61
 -10   2  -2   11.93   12.48
 -10   5  -4  187.23   17.42
  -9  -4   6   15.59    9.81
  -8  -4   5   22.19    9.90
  -8  -4  11  226.80   14.77
  -7  -4   4    9.07    8.05
  -7  -1  -1  355.09   17.30
  -7   2  -4  304.73   15.66
 -15   4   6    6.42    9.52
 -15   4   9    2.14    8.41
 -15   6   4   29.80   11.73
 -14   1   7   41.38   14.53
 -14   1  10   75.04   14.26
 -14   6   1  109.23   14.74
 -13  -1   8   -5.16   11.19
 -13  -1   9   61.01   14.15
 -13   0   5  128.63   17.38
 -12   0   3  300.79   22.89
 -12   0  13   13.37   12.52
 -11  -3   8  105.35   14.66
 -11  -3  10    9.18   12.12
 -10  -3   5   98.36   13.82
 -10  -2   3    2.67   10.54
  -9  -4   7   17.63    9.91
  -9  -4  10  146.82   14.10
  -9  -2   2    2.61    9.44
  -8  -3   3   51.22   12.02
  -7   1  -3    6.24    8.98
 -15   4   7   92.85   12.13
 -15   4   8   20.19    9.83
 -15   5   5    7.84    9.57
 -15   5   9   29.72    9.12
 -15   7   4  148.96   12.97
 -15   8   4   89.88   11.38
 -14   1   8  221.07   17.99
 -14   1   9  208.68   17.10
 -14   2   5   -0.75   11.93
 -14   2  11    2.02    9.26
 -13   0  11   11.55   13.32
 -13   5   0   -5.06   14.22
 -13   7  -1   29.94   14.15
 -12  -2   8  109.76   15.38
 -12  -2   9   23.92   13.11
 -12  -1   5   -5.15   12.52
 -12  -1  12    7.88   11.08
 -12   4  -1   11.89   13.23
 -11  -2   5   64.98   14.01
 -11  -2  12   53.08   12.37
 -11  -1   3   24.66   13.39
 -11  -1  13  199.17   16.56
 -10  -3   6  214.46   18.09
 -10  -3  11  472.83   22.24
  -9  -4   9  868.33   26.18
  -9  -3   4   21.04   10.42
  -9   4  -4   -0.03   12.83
  -8  -4   6   33.06   10.14
  -8  -4  10  154.52   14.15
  -8   3  -4   13.85   12.09
  -7  -4   5   11.27    8.48
 -15   5   6   11.00    9.27
 -15   5   7   10.51    9.90
 -15   5   8   -4.66    8.22
 -15   6   5   25.83   10.26
 -15   6   8    5.23    8.98
 -15   7   5   69.08   11.43
 -14   2   6   38.81   14.45
 -14   2  10  129.29   15.17
 -14   3   4   25.92   12.83
 -14   4   3   10.49   11.83
 -14   7   1   10.05   11.04
 -13   0   6  345.73   22.57
 -13   1   4    6.48   13.02
 -13   1  12    5.95   10.20
 -12   1   2   39.93   13.60
 -12   1  13   -4.18   12.36
 -12   3   0  311.91   21.60
 -12   6  -2    3.33   14.10
 -11   0   2  143.59   18.03
 -11   4  -2   -5.57   14.78
 -10   4  -3   35.36   15.37
  -9  -1   1   66.48   13.83
  -8  -4   7  751.34   23.33
  -8  -4   9    6.99   10.92
  -8   2  -3   23.61   12.20
  -7  -4  10  219.04   12.92
  -7  -2   1  246.62   16.13
 -15   6   6   -1.33    8.92
 -15   6   7    6.52    8.04
 -15   7   6    4.71    8.89
 -15   7   7   20.82    7.85
 -14   2   7   56.08   14.71
 -14   2   9  149.80   16.64
 -14   4  11  105.03   12.33
 -14   5  11   10.08    8.54
 -14   8   1   22.48   12.21
 -14   9   1    5.87   11.07
 -13   0   7   49.70   14.29
 -13   2   3   50.93   13.99
 -13   2  12    8.60   12.05
 -13   3   2   -0.76   13.01
 -13   8  -1   17.98   13.80
 -12  -1   6  188.49   17.62
 -12  -1  11   66.70   13.41
 -12   0   4   91.89   18.12
 -11  -2   6  151.24   16.88
 -11  -2  11   97.11   13.94
 -11   1   1   39.66   15.54
 -11   3  -1  204.00   19.74
 -11   6  -3   11.72   14.62
 -10  -3   7  202.83   15.94
 -10  -3   8    5.50   12.27
 -10  -3  10  127.89   14.54
 -10  -2   4  106.74   13.84
  -9  -3   5   -7.55    8.52
  -9   3  -3   20.88   13.67
  -8  -4   8  482.23   19.19
  -8  -3   4   97.03   13.15
  -8   0  -1  187.92   14.59
  -8   1  -2   88.25   11.96
  -7  -4   6  381.30   16.90
  -7  -4   9  149.29   12.81
  -7  -3   3  242.51   14.01
 -14   2   8   79.78   13.71
 -14   3   5   23.36   12.59
 -14   4   4   -1.45   13.68
 -14   5   3   -2.20   13.12
 -13   0   8   90.59   15.26
 -13   1   5   86.86   15.91
 -13   1  11   -2.08   12.41
 -13   6   0   -1.52   14.07
 -12  -1   7  182.99   17.42
 -12   0  12    0.10   10.60
 -12   2  13   92.95   14.16
 -12   5  -1   12.30   15.65
 -11  -2   7  284.33   19.18
 -11  -2  10   22.88   13.70
 -11  -1   4   24.16   11.95
 -11  -1  12   92.45   15.01
 -11   0  13   54.46   13.66
 -11   2   0    0.30   11.79
 -10  -2  12  273.98   16.66
 -10  -1  13  246.55   16.20
 -10   0   1   93.85   13.49
 -10   3  -2  139.66   15.73
 -10   6  -4   34.67   14.26
  -9  -3  11    8.18   10.29
  -9  -2   3   94.63   12.17
  -9   1  -1  485.25   22.30
  -8  -2   2   32.32   10.06
  -7  -4   8   56.02    9.71
 -14   3   6   49.48   14.34
 -13   1   6  320.13   23.12
 -13   2   4   -8.77   14.71
 -13   3  12   25.13   11.96
 -13   4  12    9.75   10.51
 -13   5  12   -2.01    8.19
 -13   9  -1   15.47   14.05
 -13  10  -1    3.89   11.99
 -12  -1   9   52.75   13.31
 -12   0   5   14.69   15.21
 -12   1   3   12.77   13.37
 -12   3  13   79.13   12.99
 -12   7  -2    0.88   14.36
 -11  -2   8   -5.64   11.40
 -10  -2   5   45.70   11.83
 -10  -1   3  100.05   15.05
 -10   2  -1   12.94   11.09
  -9  -3   6    1.46    8.71
  -9  -3  10  154.51   15.34
  -8  -3  11  132.22   12.83
 -14   3   7   15.54   11.05
 -14   3   8   -3.55   10.67
 -14   3   9    0.87   10.11
 -14   4   5   12.18   13.66
 -14   6   3   71.50   14.96
 -14  10   2   -6.47    9.25
 -13   1   7    6.95   15.00
 -13   2  11   35.22   13.09
 -13   3   3   69.20   15.31
 -13   4   2   -9.68   14.78
 -12   0  11    4.16   13.29
 -12   2   2   92.78   15.99
 -12   4   0  117.28   16.68
 -11  -1   5    1.25   11.34
 -11   0   3   37.57   13.45
 -11   5  -2    9.44   15.21
 -10  -2  11  153.48   16.18
  -9  -3   7    9.87    9.22
  -9  -3   9   76.13   13.03
  -9  -2  12  101.58   12.90
  -9  -1   2   72.66   13.93
  -9   5  -4   11.10   13.08
  -8  -3   5   14.81    8.72
  -8  -1   1   26.09   10.22
  -7  -3   4  101.22   10.38
  -7   0  -1  229.14   15.51
  -7   3  -4  192.31   14.48
 -14   4   6   71.68   14.47
 -14   4   9   60.46   13.28
 -14   5   4  140.16   15.78
 -14   9   2   42.61   10.75
 -13   1   8  142.98   16.64
 -13   1   9   36.02   12.75
 -13   2   5   93.82   17.85
 -13   7   0    3.67   11.70
 -12   0   6  137.02   16.65
 -12   1   4    2.05   15.17
 -12   1  12   -3.76   10.71
 -12   8  -2    8.78   14.64
 -11   1   2   75.06   15.98
 -11   1  13   20.29   13.57
 -11   7  -3    4.73   14.26
 -10  -2   6  156.59   14.73
 -10   0   2   87.57   15.15
 -10   0  13   20.12   11.89
 -10   5  -3  155.93   17.85
  -9  -2   4   11.91    9.48
  -8  -2   3  705.04   22.73
  -8   4  -4   94.97   13.68
  -7  -2   2  957.27   24.39
  -7   1  -2  159.30   14.35
  -7   2  -3   -2.84   10.59
 -14   4   7  164.50   15.63
 -14   4   8    1.08   10.34
 -14   5   5   -1.38   12.75
 -14   5   9   30.08   11.54
 -14   7   3  168.93   15.47
 -14   7   9   16.18    9.22
 -13   3  11   70.93   13.87
 -13   8   0   11.00   13.57
 -12   0   7   40.45   13.69
 -12   6  -1   23.19   13.37
 -11  -1   6  316.19   20.37
 -11   0   4  103.45   16.44
 -11   0  12  209.28   17.45
 -11   2   1    1.77   11.44
 -11   4  -1  204.37   17.96
 -10  -2   7   27.10   10.58
 -10  -2  10   76.80   12.36
 -10  -1   4    0.92   10.00
 -10  -1  12  374.44   19.48
 -10   7  -4  324.83   19.99
  -9   0   1   18.67   11.95
  -8  -3   6   11.34    9.44
  -8  -3  10   73.58   10.89
  -7  -3   5  143.83   13.37
 -14   5   6   98.08   14.76
 -14   5   8   11.89   12.02
 -14   6   4  130.87   15.18
 -14   6   9    2.25    9.21
 -14   8   3  194.72   15.32
 -14   9   3   11.70   11.06
 -13   2   6   49.48   14.30
 -13   2   9  296.19   21.21
 -13   3   4   61.93   14.63
 -13   4   3   32.30   16.15
 -13   4  11    0.52   11.53
 -13   5   2  -10.36   14.54
 -13   9   0   47.98   14.71
 -12   0   9  109.41   14.79
 -12   1  11   -2.68   13.06
 -12   2   3  109.62   15.75
 -12   2  12   42.39   11.91
 -12   5   0   -2.58   15.56
 -12   9  -2   33.56   15.30
 -11  -1   8  138.72   16.98
 -11   2  13   89.39   15.19
 -10   1   1   13.48   10.46
 -10   4  -2  107.61   15.01
  -9  -2   5   59.13   11.50
  -9  -2  11  134.85   14.36
  -9   4  -3  141.12   14.56
  -8  -3   8  222.07   15.26
  -8  -3   9   16.19    9.23
  -8   1  -1  153.18   14.80
  -8   3  -3   43.60   12.36
  -7  -3  10  427.57   16.81
 -14   5   7   35.81   11.14
 -14   6   5   23.31   11.35
 -14   6   8   -1.21   11.49
 -14   7   4   94.99   13.68
 -14   7   8    3.37   10.06
 -14   8   8   -8.14    7.19
 -14   9   7   58.03    9.37
 -14  10   4    0.36    8.45
 -13   2   7  139.21   16.79
 -13   2   8  221.54   18.64
 -13   3   5   -2.33   14.95
 -13   5  11    3.00   10.53
 -13   6  11   -7.29    9.01
 -13  10   0    6.37   12.20
 -13  11   0   10.74   10.22
 -12   1   5  141.40   16.26
 -12   3   2  215.19   18.61
 -12   3  12    2.98   11.96
 -12   7  -1   44.18   16.18
 -12  10  -2   22.50   13.93
 -12  11  -2  107.77   16.78
 -12  12  -2    0.47   11.04
 -11   1   3   57.94   15.31
 -11   3  13   77.14   14.13
 -11   6  -2    4.12   15.13
 -11   8  -3   16.44   14.84
 -10  -1   5    9.43   12.28
 -10   3  -1   21.00   12.11
  -9  -1   3    1.19    9.72
  -9   2  -1   13.02   12.96
  -9   3  -2   56.03   14.11
  -7  -3   6  294.27   14.75
  -7  -2   3 1893.24   33.47
  -7  -1   1  109.72   11.22
 -14   6   6   90.96   13.20
 -14   6   7   -5.42    8.59
 -14   7   5  119.07   13.74
 -14   7   7   22.67   10.44
 -14   8   4   -8.80    9.14
 -14   8   7   67.79   11.10
 -14   9   4   11.72    9.87
 -14   9   5    6.69    9.90
 -14   9   6   13.13    8.64
 -13   4   4   49.16   16.30
 -12   1   6   36.37   12.73
 -12   2   4   26.00   15.95
 -12   4  12   51.37   12.77
 -12   6  12   -1.49    8.67
 -11   0   5   62.80   14.14
 -11   0  11   16.65   11.33
 -10  -1  11   93.32   13.35
 -10   0   3   16.16   10.31
 -10   6  -3  267.59   20.33
 -10   8  -4   61.19   14.79
  -9  -2   6   14.55    8.97
  -9  -2  10  107.21   12.79
  -9   6  -4  240.85   18.04
  -8  -2  11   30.55   10.68
  -7  -3   7  648.50   20.23
  -7  -3   8  264.82   15.06
  -7  -3   9    1.09    7.71
 -14   7   6   17.68    9.58
 -14   8   5    8.15    9.68
 -14   8   6   39.47    9.79
 -13   3   6   15.22   13.00
 -13   3   7   70.29   16.42
 -13   3   8   26.05   14.91
 -13   3   9  146.48   15.88
 -13   5   3    9.61   13.08
 -13   6   2   13.58   12.80
 -13   8   1   51.18   15.45
 -12   1   7  191.34   17.46
 -12   1   8   60.54   16.28
 -12   2  11    5.89   11.17
 -12   5  12    0.89   10.63
 -12   6   0    3.96   15.64
 -11   0   6    0.71   10.87
 -11   0  10   95.69   16.34
 -11   2   2  244.97   18.65
 -11   3   1  523.70   25.84
 -11   5  -1   40.87   13.69
 -11   9  -3    5.42   14.40
 -10  -1   6   33.96   10.90
 -10  -1  10  199.95   17.65
 -10   0  12   99.05   12.80
  -9  -2   7   12.36    8.96
  -9  -2   9   67.83   11.62
  -9   0   2    7.60   11.80
 -13   4   5  131.41   16.83
 -13   9   1   24.18   13.77
 -13  11   1   27.69   11.83
 -12   2   5   32.42   15.96
 -12   3   3  113.82   16.70
 -12   4   2   11.02   15.85
 -12   8  -1  -12.24   11.85
 -11   1   4   63.94   13.99
 -11   2  12   -0.87   12.71
 -11   7  -2   13.77   15.58
 -10  -1   7    2.85   10.31
 -10   0   4   40.82   13.36
 -10   1   2  382.15   20.12
 -10   2  13   32.46   13.73
 -10   5  -2   42.43   15.51
  -9  -1   4   47.06   11.10
  -8  -2   5   -1.70    8.34
  -8  -1  12    0.13    9.10
  -8   0   1    6.23    8.73
  -8   5  -4    4.88   11.65
  -7  -2   4    8.47    9.43
  -7   4  -4  170.78   14.16
 -13   4   6  128.04   17.84
 -13   4   9   44.27   12.48
 -13   5   4    6.77   12.60
 -13   6   3  216.66   20.73
 -13   7   2  191.27   17.89
 -13  10   1   -7.01   10.77
 -13  12   2   18.33    9.84
 -12   3  11   85.65   13.50
 -12   9  -1   27.73   15.36
 -11   0   8   48.48   13.23
 -11   1  11   37.03   12.07
 -11  10  -3   80.48   15.74
 -10  -1   8   34.56   10.92
 -10   4  -1    3.36   13.42
 -10   9  -4   -0.93   13.34
  -9  -1  11   88.71   13.55
  -9   5  -3    5.43   13.06
  -8  -2   6   26.32   11.36
  -8  -2  10   -0.70    8.77
  -7  -1   2 2112.09   34.93
  -7   1  -1   45.20    9.49
 -13   4   7    0.64   11.88
 -13   4   8   70.03   14.12
 -13   5   5  117.04   18.30
 -13   5   9  104.45   13.92
 -13   8   2  241.62   18.83
 -13   8   9   77.00   11.59
 -12   2   6   11.49   12.76
 -12   2   7  231.80   20.81
 -12   2   8  164.57   19.01
 -12   2   9   17.36   11.64
 -12   3   4   30.41   12.74
 -12   4  11   41.61   13.36
 -12   7   0    2.52   13.81
 -12  10  -1   -5.06   13.71
 -12  12  -1   -0.95   11.45
 -11   1   5    6.75   12.51
 -11   3  12  189.30   17.49
 -11   6  -1  -12.58   14.60
 -11   7  12    8.51    8.56
 -11  11  -3   10.70   14.03
 -11  12  -3   52.01   14.05
 -10   0  11  233.95   16.73
 -10   1  12   49.32   13.60
 -10   7  -3  246.95   20.13
  -9  -1   5   41.83   10.33
  -9   0  12  210.81   15.83
  -9   4  -2   66.73   14.59
  -8  -2   9  131.74   12.33
  -8   4  -3  154.41   15.10
  -7   2  -2  149.79   12.80
  -7   3  -3  340.00   16.26
 -13   6   4   26.46   13.12
 -13   6   9    0.01    9.71
 -13   7   3  158.15   17.31
 -13   7   9   98.46   12.05
 -12   4   3   70.40   15.38
 -12   7  11    1.37    8.56
 -11   1  10   85.42   14.30
 -11   3   2  596.56   26.00
 -10   0   5    4.65   10.05
 -10   1   3  113.78   13.78
  -9   0   3   15.63    9.40
  -8  -2   8   25.76    9.29
  -8   2  -1    0.15    8.54
  -7  -2   5   33.68    8.83
  -7  -2  10    3.90    7.37
 -14   3   8   13.38   11.91
 -14   3  11  179.80   15.83
 -14   4   7  159.87   17.98
 -14   5   6  121.97   14.97
 -14   7   5  109.84   15.12
 -14   8   5   20.29   11.35
 -14   9   6   -6.96    9.72
 -13   0  10   37.49   12.66
 -13   0  11    5.90   12.75
 -13   1   7   23.57   13.68
 -13   1  13   25.29   11.69
 -13   5   3    7.15   13.95
 -13   8   2  234.38   19.80
 -13  11   3    7.20   11.15
 -12  -1  13   10.69   11.64
 -12   0   6  143.03   17.37
 -12   4   2   -2.03   16.88
 -12  12   1  151.67   16.04
 -11   0   4  112.58   15.26
 -11   1   3   38.02   14.26
 -11   2   2  248.20   20.40
 -11   5   0   68.48   18.05
 -11   7  -1   33.36   16.08
 -11  12  -1  218.48   19.47
 -10  -1   4   -4.81    9.55
 -10   3   0 1051.00   33.14
  -9  -4   9  856.97   24.78
  -9  -3   6   -4.32    9.13
  -9   3  -1  307.48   19.15
  -8  -4   7  750.59   21.96
  -8   2  -1    3.02   12.52
  -8   5  -3  251.79   17.95
  -7   0   0   13.92    8.28
  -6   7  -5    7.44   12.41
 -14   3   9    1.13   10.49
 -14   4   8   11.04   13.37
 -14   6   6  101.70   13.68
 -14   8   6   62.79   13.24
 -14   9   7   71.23   10.25
 -13   2   6   57.17   15.13
 -13   3   5   -6.55   13.40
 -13   4   4   29.21   14.71
 -13   6   3  229.39   22.38
 -12   1   5  190.92   19.04
 -12   2   4   27.59   16.55
 -12   6   1    1.82   14.40
 -11  -2   8   10.78   11.89
 -11   8  -1   18.10   18.01
 -10   0   3   14.26   10.85
 -10   2   1  651.68   26.60
 -10   7  -2   46.36   15.26
  -9  -1   3   -2.03    8.73
  -9   2   0  358.40   20.79
  -9   5  -2   70.02   16.92
  -8  -1   2   90.39   11.86
  -8   1   0  155.61   13.79
  -8   8  -4  303.91   21.16
  -7   4  -3  416.76   19.29
 -14   4   9   61.92   14.18
 -14   4  10   29.13   11.77
 -14   5   7   30.82   12.02
 -14   7   6   13.39   10.88
 -14   8   7   74.09   12.07
 -14   8   8   -2.96    8.41
 -13   1  12    4.15   12.02
 -13   2  13   -1.24   10.44
 -13   7   3  153.40   20.19
 -12  -1   9   58.39   13.95
 -12  -1  10    8.28   13.87
 -12  -1  12   10.41   12.56
 -12   0   7   29.83   15.09
 -12   7   1   11.01   17.62
 -12  11   1  161.93   18.71
 -11   4   1  546.76   28.31
 -11   9  -1   -1.83   16.48
 -11  13   0    7.82   13.00
 -10  -3   9   75.35   14.23
 -10   1   2  399.96   21.40
 -10   8  -2   70.74   18.96
 -10  12  -2  148.02   18.64
  -9   0   2   14.50   10.78
  -9   1   1  252.64   17.10
  -9   8  -3   24.43   16.48
  -8  -4   8  466.63   18.56
 -14   5   8    4.06   10.35
 -14   5   9   37.61   12.82
 -14   5  10   -0.69    9.12
 -14   6   7    3.22    9.62
 -14   6   8   14.19   12.03
 -14   6   9    0.11   10.93
 -14   6  10    4.20    8.78
 -14   7   7   19.72   10.20
 -14   7   8    7.51   10.26
 -14   7   9   19.60   10.38
 -13   1  11    4.08   12.56
 -13   2   7  143.01   17.62
 -13   3   6   43.77   16.84
 -13   4   5  117.51   19.31
 -13   5   4   16.26   14.07
 -13   8   3   79.97   15.35
 -13   9   3   -3.12   11.30
 -12  -1  11   65.86   13.27
 -12   5   2   -3.49   13.74
 -11  -2   9    3.82   11.11
 -11  -2  12   48.59   13.17
 -11   0   5   66.91   13.59
 -11   6   0   50.74   15.43
 -10  -3  10  123.64   15.25
 -10  -3  12   -3.81   10.95
 -10   9  -2   14.13   17.18
  -9  -3   7   24.01   10.08
  -9  -2   5   74.69   12.15
  -8   6  -3    9.93   14.20
  -8   9  -4   17.37   15.59
 -13   2   8  250.38   21.46
 -13   3  13   12.86   10.06
 -13   4  13    3.47    9.65
 -13   6   4   24.60   14.01
 -13  10   4   13.16   12.72
 -12   0  13   11.12   12.09
 -12   1   6   18.67   13.45
 -12   1  14   87.57   13.35
 -12   9   1  231.54   21.64
 -12  10   1    2.76   12.78
 -12  12   2   42.97   13.40
 -11  -2  10   16.95   11.66
 -11  -2  11   82.90   15.07
 -11   1   4   63.52   13.79
 -11   3   2  646.22   28.73
 -10  -3  11  479.54   21.09
 -10  -1   5    7.00   10.16
 -10   4   0  822.62   30.21
 -10  10  -2   -7.01   16.86
 -10  11  -2  241.42   20.64
  -9   4  -1  981.02   30.73
  -9   6  -2   -6.99   14.92
  -9   9  -3  121.17   17.27
  -8  -4   9   13.94   10.32
  -8  -3   6    5.20   10.25
  -8  -2   4  298.05   16.09
  -8  10  -4   99.69   17.49
  -7   7  -4    5.28   13.55
 -13   2  12   -0.46    9.33
 -13   3   7   76.28   17.38
 -13   5   5  134.42   19.43
 -13   7   4   -2.58   15.47
 -13   9   4    1.95   13.32
 -12   2   5   33.88   13.23
 -12   3   4   18.74   13.19
 -12   6   2   -1.50   14.27
 -11   5   1   94.97   16.87
 -11  12   0   94.60   17.16
 -10   0   4   34.52   11.29
 -10   3   1  235.80   18.36
  -9  -3   8   12.54   11.44
  -9  -1   4   30.02   10.62
  -9  10  -3   -5.40   13.41
  -8   3  -1   22.93   10.27
  -7  -1   2 2133.25   35.52
  -7   2  -1   78.42   11.20
  -7   5  -3  349.47   18.26
 -13   2  11   29.66   11.80
 -13   3  12   29.18   12.35
 -13   4   6  118.76   17.35
 -13   8   4   67.69   14.98
 -13  10   5   32.97   12.83
 -12   0  10    3.10   14.31
 -12   0  12    5.42   12.74
 -12   5   3   18.25   16.15
 -12   7   2  290.12   24.50
 -12  11   2    4.89   13.73
 -11   0   6   12.32   11.33
 -11  13   1   51.90   13.76
 -10  -2   8  121.03   15.03
 -10   1   3  128.06   14.80
 -10   2   2   55.50   12.90
 -10  13  -1    7.80   14.58
  -9   0   3   15.51   12.38
  -9   3   0  273.66   17.94
  -8  -1   3   52.35    9.98
  -8   2   0   14.43   12.07
  -8   7  -3   43.16   15.35
  -7   0   1 1533.06   30.83
  -7   1   0   13.58    8.51
 -13   3   8   14.66   12.84
 -13   4   7   13.96   15.46
 -13   4  12   19.87   11.60
[truncated: 821,805 more chars]
