# Supplementary material for: Fluorescence resonance energy transfer in atomically precise metal nanoclusters by cocrystallization-induced spatial confinement
Source: Nat Commun. 2024 Jun 24;15:5351. doi: 10.1038/s41467-024-49735-7 (PMC11196639; doi:10.1038/s41467-024-49735-7)
Supplement: Supplementary file 4 — Supplementary Data 1 [file 41467_2024_49735_MOESM4_ESM.zip › Suppl. Data/CIFs/Cu8.cif]

data_1
_audit_creation_date               2022-06-06
_audit_creation_method
;
Olex2 1.5
(compiled 2022.04.07 svn.rca3783a0 for OlexSys, GUI svn.r6498)
;
_shelx_SHELXL_version_number       '2018/3'
_audit_contact_author_address      ?
_audit_contact_author_email        ?
_audit_contact_author_name         ''
_audit_contact_author_phone        ?
_publ_contact_author_id_orcid      ?
_publ_section_references
;
Dolomanov, O.V., Bourhis, L.J., Gildea, R.J, Howard, J.A.K. & Puschmann, H.
 (2009), J. Appl. Cryst. 42, 339-341.

Sheldrick, G.M. (2015). Acta Cryst. A71, 3-8.

Sheldrick, G.M. (2015). Acta Cryst. C71, 3-8.
;
_chemical_name_common              ?
_chemical_name_systematic          ?
_chemical_formula_moiety           'C128 H116 Cu8 P4 S8'
_chemical_formula_sum              'C128 H116 Cu8 P4 S8'
_chemical_formula_weight           2542.88
_chemical_melting_point            ?
loop_
  _atom_type_symbol
  _atom_type_description
  _atom_type_scat_dispersion_real
  _atom_type_scat_dispersion_imag
  _atom_type_scat_source
 'C' 'C' 0.0181 0.0091 'International Tables Vol C Tables 4.2.6.8 and 6.1.1.4'
 'H' 'H' 0.0000 0.0000 'International Tables Vol C Tables 4.2.6.8 and 6.1.1.4'
 'Cu' 'Cu' -1.9646 0.5888
 'International Tables Vol C Tables 4.2.6.8 and 6.1.1.4'
 'P' 'P' 0.2955 0.4335 'International Tables Vol C Tables 4.2.6.8 and 6.1.1.4'
 'S' 'S' 0.3331 0.5567 'International Tables Vol C Tables 4.2.6.8 and 6.1.1.4'

_shelx_space_group_comment
;
The symmetry employed for this shelxl refinement is uniquely defined
by the following loop, which should always be used as a source of
symmetry information in preference to the above space-group names.
They are only intended as comments.
;
_space_group_crystal_system        'triclinic'
_space_group_IT_number             2
_space_group_name_H-M_alt          'P -1'
_space_group_name_Hall             '-P 1'
loop_
  _space_group_symop_operation_xyz
 'x, y, z'
 '-x, -y, -z'

_cell_length_a                     14.6928(11)
_cell_length_b                     15.6939(10)
_cell_length_c                     15.9664(10)
_cell_angle_alpha                  99.534(5)
_cell_angle_beta                   114.525(5)
_cell_angle_gamma                  110.688(5)
_cell_volume                       2915.0(4)
_cell_formula_units_Z              1
_cell_measurement_reflns_used      25222
_cell_measurement_temperature      120
_cell_measurement_theta_max        69.82
_cell_measurement_theta_min        3.49
_shelx_estimated_absorpt_T_max     ?
_shelx_estimated_absorpt_T_min     ?
_exptl_absorpt_coefficient_mu      3.795
_exptl_absorpt_correction_T_max    0.6839
_exptl_absorpt_correction_T_min    0.3198
_exptl_absorpt_correction_type     multi-scan
_exptl_absorpt_process_details
;
STOE X-Red32, absorption correction by Gaussian integration, analogous to
P. Coppens, "The Evaluation of Absorption and Extinction in Single-Crystal
Structure Analysis", published in: F. R. Ahmed (Editor), "Crystallographic
Computing", Munksgaard, Copenhagen (1970), 255 - 270. Afterwards scaling of
reflection intensities was performed within STOE LANA. J. Koziskova, F. Hahn,
J. Richter, J. Kozisek, Acta Chimica Slovaca, vol. 9, no. 2, 2016, pp. 136-140.
;
_exptl_absorpt_special_details     ?
_exptl_crystal_colour              yellow
_exptl_crystal_colour_primary      yellow
_exptl_crystal_density_diffrn      1.449
_exptl_crystal_density_meas        ?
_exptl_crystal_density_method      'not measured'
_exptl_crystal_description         block
_exptl_crystal_F_000               1304
loop_
  _exptl_crystal_face_index_h
  _exptl_crystal_face_index_k
  _exptl_crystal_face_index_l
  _exptl_crystal_face_perp_dist
 30 25 22 0.1327
 25 -30 17 0.0576
 15 -13 -6 0.0645
 -15 30 -8 0.0636
 0 -1 10 0.1307
 -15 10 -4 0.0711
 -15 11 5 0.0618
 14 -30 5 0.0780
 4 -5 -10 0.1204

_exptl_crystal_size_max            0.3
_exptl_crystal_size_mid            0.233
_exptl_crystal_size_min            0.1
_exptl_transmission_factor_max     ?
_exptl_transmission_factor_min     ?
_diffrn_reflns_av_R_equivalents    0.0291
_diffrn_reflns_av_unetI/netI       0.0315
_diffrn_reflns_Laue_measured_fraction_full  0.974
_diffrn_reflns_Laue_measured_fraction_max  0.974
_diffrn_reflns_limit_h_max         13
_diffrn_reflns_limit_h_min         -16
_diffrn_reflns_limit_k_max         18
_diffrn_reflns_limit_k_min         -11
_diffrn_reflns_limit_l_max         18
_diffrn_reflns_limit_l_min         -18
_diffrn_reflns_number              19837
_diffrn_reflns_point_group_measured_fraction_full  0.974
_diffrn_reflns_point_group_measured_fraction_max  0.974
_diffrn_reflns_theta_full          62.500
_diffrn_reflns_theta_max           62.499
_diffrn_reflns_theta_min           3.486
_diffrn_ambient_temperature        120
_diffrn_detector                   Pilatus300K
_diffrn_detector_area_resol_mean   5.81
_diffrn_detector_type              'DECTRIS PILATUS 300K'
_diffrn_measured_fraction_theta_full  0.974
_diffrn_measured_fraction_theta_max  0.974
_diffrn_measurement_details
;
 1246 frames, detector distance = 40 mm
;
_diffrn_measurement_device         'Eulerian 4-circle diffractometer'
_diffrn_measurement_device_type    'STOE STADIVARI'
_diffrn_measurement_method         'rotation method, \w scans'
_diffrn_radiation_collimation      '1.2 mm, 0.6 diameter'
_diffrn_radiation_monochromator    'Graded multilayer mirror'
_diffrn_radiation_polarisn_norm    270
_diffrn_radiation_probe            x-ray
_diffrn_radiation_type             'Cu K\a'
_diffrn_radiation_wavelength       1.54186
_diffrn_source                     'GeniX 3D HF Cu'
_diffrn_source_current             0.600
_diffrn_source_power               0.030
_diffrn_source_voltage             50
_reflns_Friedel_coverage           0.000
_reflns_Friedel_fraction_full      .
_reflns_Friedel_fraction_max       .
_reflns_number_gt                  7776
_reflns_number_total               9047
_reflns_special_details
;
 Reflections were merged by SHELXL according to the crystal
 class for the calculation of statistics and refinement.
 
 Structure factors included contributions from the .fab file.
 
 _reflns_Friedel_fraction is defined as the number of unique
 Friedel pairs measured divided by the number that would be
 possible theoretically, ignoring centric projections and
 systematic absences.
;
_reflns_threshold_expression       'I > 2\s(I)'
_computing_cell_refinement
;
X-Area Recipe 1.37.0.0 (STOE, 2021)
;
_computing_data_collection
;
X-Area Pilatus3_SV 1.31.175.0 (STOE, 2021)
;
_computing_data_reduction
;
X-Area Integrate 2.5.1.0 (STOE, 2021)
X-Area LANA 2.6.2.0 (STOE, 2021)
;
_computing_molecular_graphics      'Olex2 1.5 (Dolomanov et al., 2009)'
_computing_publication_material
;
STOE & Cie GmbH, X-Area, software package for collecting single-crystal or
multi-domain crystal data on STOE area-detector diffractometers, for image 
processing, for the correction and scaling of reflection intensities and 
for outlier rejection, version 2.0, Darmstadt 2021
;
_computing_structure_refinement    'SHELXL 2018/3 (Sheldrick, 2015)'
_computing_structure_solution      'SHELXT 2018/2 (Sheldrick, 2018)'
_refine_diff_density_max           1.185
_refine_diff_density_min           -0.528
_refine_diff_density_rms           0.124
_refine_ls_extinction_coef         .
_refine_ls_extinction_method       none
_refine_ls_goodness_of_fit_ref     1.056
_refine_ls_hydrogen_treatment      constr
_refine_ls_matrix_type             full
_refine_ls_number_parameters       671
_refine_ls_number_reflns           9047
_refine_ls_number_restraints       0
_refine_ls_R_factor_all            0.0542
_refine_ls_R_factor_gt             0.0481
_refine_ls_restrained_S_all        1.056
_refine_ls_shift/su_max            0.001
_refine_ls_shift/su_mean           0.000
_refine_ls_structure_factor_coef   Fsqd
_refine_ls_weighting_details      
 'w=1/[\s^2^(Fo^2^)+(0.1052P)^2^] where P=(Fo^2^+2Fc^2^)/3'
_refine_ls_weighting_scheme        calc
_refine_ls_wR_factor_gt            0.1328
_refine_ls_wR_factor_ref           0.1375
_refine_special_details            ?
_olex2_refinement_description
;
1.a Aromatic/amide H refined with riding coordinates:
 C00E(H00E), C00H(H00H), C00J(H00J), C00K(H00K), C00M(H00M), C00N(H00N),
 C00O(H00O), C00P(H00P), C00Q(H00Q), C00T(H00T), C00U(H00U), C00V(H00V),
 C00W(H00W), C00Y(H00Y), C00Z(H00Z), C014(H014), C015(H015), C016(H016),
 C017(H017), C018(H018), C019(H019), C01A(H01A), C01B(H01B), C01C(H01C),
 C01D(H01D), C01E(H01E), C01F(H01F), C01G(H01G), C01H(H01H), C01I(H01I),
 C01J(H01J), C01K(H01K), C01L(H01L), C01M(H01M), C01N(H01N), C01O(H01O),
 C01Q(H01Q), C01S(H01S), C01T(H01T), C01V(H01V), C01W(H01W), C01X(H01X),
 C01Y(H01Y), C01Z(H01Z), C021(H021), C022(H022)
1.b Idealised Me refined as rotating group:
 C01U(H01P,H01R,H01U), C020(H02A,H02B,H02C), C023(H02D,H02E,H02F), C024(H02G,
 H02H,H02I)
;
_atom_sites_solution_hydrogens     geom
_atom_sites_solution_primary       dual
_atom_sites_solution_secondary     ?
loop_
  _atom_site_label
  _atom_site_type_symbol
  _atom_site_fract_x
  _atom_site_fract_y
  _atom_site_fract_z
  _atom_site_U_iso_or_equiv
  _atom_site_adp_type
  _atom_site_occupancy
  _atom_site_site_symmetry_order
  _atom_site_calc_flag
  _atom_site_refinement_flags_posn
  _atom_site_refinement_flags_adp
  _atom_site_refinement_flags_occupancy
  _atom_site_disorder_assembly
  _atom_site_disorder_group
 Cu01 Cu 0.41963(4) 0.41320(4) 0.40622(4) 0.01982(14) Uani 1 1 d . . . . .
 Cu02 Cu 0.67972(4) 0.59736(3) 0.47968(4) 0.01773(14) Uani 1 1 d . . . . .
 Cu03 Cu 0.50788(4) 0.29435(3) 0.28870(3) 0.01832(14) Uani 1 1 d . . . . .
 Cu04 Cu 0.57724(4) 0.34620(4) 0.49520(4) 0.01874(14) Uani 1 1 d . . . . .
 S005 S 0.41929(7) 0.31358(6) 0.50211(6) 0.01625(18) Uani 1 1 d . . . . .
 S006 S 0.69070(7) 0.51249(6) 0.58862(6) 0.01816(19) Uani 1 1 d . . . . .
 S007 S 0.53180(7) 0.44885(6) 0.34225(6) 0.01603(18) Uani 1 1 d . . . . .
 P008 P 0.82234(7) 0.68241(6) 0.46022(6) 0.01466(19) Uani 1 1 d . . . . .
 S009 S 0.63344(7) 0.27035(6) 0.41220(6) 0.0202(2) Uani 1 1 d . . . . .
 P00A P 0.38966(7) 0.19894(6) 0.12848(6) 0.0178(2) Uani 1 1 d . . . . .
 C00D C 0.9601(3) 0.7563(2) 0.5756(2) 0.0177(7) Uani 1 1 d . . . . .
 C00E C 0.7016(3) 0.7489(2) 0.3267(3) 0.0183(7) Uani 1 1 d . . . . .
 H00E H 0.638538 0.693558 0.313448 0.022 Uiso 1 1 calc R U . . .
 C00F C 0.8160(3) 0.5510(3) 0.7035(2) 0.0183(7) Uani 1 1 d . . . . .
 C00G C 0.8101(3) 0.7682(2) 0.3973(2) 0.0160(7) Uani 1 1 d . . . . .
 C00H C 0.4156(3) 0.5347(2) 0.2325(3) 0.0195(7) Uani 1 1 d . . . . .
 H00H H 0.383265 0.533629 0.271805 0.023 Uiso 1 1 calc R U . . .
 C00I C 0.3091(3) 0.1938(2) 0.4189(3) 0.0184(7) Uani 1 1 d . . . . .
 C00J C 0.8326(3) 0.5124(3) 0.4069(3) 0.0260(8) Uani 1 1 d . . . . .
 H00J H 0.806985 0.498602 0.449793 0.031 Uiso 1 1 calc R U . . .
 C00K C 0.9034(3) 0.6456(3) 0.7492(3) 0.0218(8) Uani 1 1 d . . . . .
 H00K H 0.896445 0.691589 0.720432 0.026 Uiso 1 1 calc R U . . .
 C00L C 0.8470(3) 0.5981(3) 0.3893(3) 0.0195(7) Uani 1 1 d . . . . .
 C00M C 1.0495(3) 0.7357(3) 0.5992(3) 0.0239(8) Uani 1 1 d . . . . .
 H00M H 1.044433 0.686886 0.553011 0.029 Uiso 1 1 calc R U . . .
 C00N C 0.6868(3) 0.8114(3) 0.2760(3) 0.0227(8) Uani 1 1 d . . . . .
 H00N H 0.614459 0.797291 0.228367 0.027 Uiso 1 1 calc R U . . .
 C00O C 1.1482(3) 0.7887(3) 0.6931(3) 0.0276(8) Uani 1 1 d . . . . .
 H00O H 1.207955 0.774058 0.709326 0.033 Uiso 1 1 calc R U . . .
 C00P C 0.2530(3) 0.1676(3) 0.3167(3) 0.0226(8) Uani 1 1 d . . . . .
 H00P H 0.275137 0.213184 0.289392 0.027 Uiso 1 1 calc R U . . .
 C00Q C 0.3892(3) 0.5755(3) 0.1604(3) 0.0230(8) Uani 1 1 d . . . . .
 H00Q H 0.339331 0.601271 0.151979 0.028 Uiso 1 1 calc R U . . .
 C00R C 0.4364(3) 0.5782(3) 0.1010(3) 0.0248(8) Uani 1 1 d . . . . .
 C00S C 0.2802(3) 0.0746(2) 0.0931(3) 0.0195(7) Uani 1 1 d . . . . .
 C00T C 0.5382(3) 0.4989(3) 0.1876(3) 0.0204(7) Uani 1 1 d . . . . .
 H00T H 0.587334 0.472292 0.195655 0.025 Uiso 1 1 calc R U . . .
 C00U C 0.9697(3) 0.8306(3) 0.6446(3) 0.0204(7) Uani 1 1 d . . . . .
 H00U H 0.909955 0.845253 0.628981 0.025 Uiso 1 1 calc R U . . .
 C00V C 0.3124(3) 0.0193(3) 0.1474(3) 0.0255(8) Uani 1 1 d . . . . .
 H00V H 0.386565 0.045882 0.199565 0.031 Uiso 1 1 calc R U . . .
 C00W C 1.0681(3) 0.8834(3) 0.7370(3) 0.0235(8) Uani 1 1 d . . . . .
 H00W H 1.074285 0.933490 0.782869 0.028 Uiso 1 1 calc R U . . .
 C00X C 0.5721(3) 0.1410(3) 0.3860(3) 0.0220(8) Uani 1 1 d . . . . .
 C00Y C 0.5854(3) 0.2298(3) 0.1224(3) 0.0246(8) Uani 1 1 d . . . . .
 H00Y H 0.622649 0.278931 0.183940 0.030 Uiso 1 1 calc R U . . .
 C00Z C 0.9031(3) 0.8518(2) 0.4165(3) 0.0193(7) Uani 1 1 d . . . . .
 H00Z H 0.975893 0.865347 0.462645 0.023 Uiso 1 1 calc R U . . .
 C010 C 1.0153(3) 0.6077(3) 0.8838(3) 0.0259(8) Uani 1 1 d . . . . .
 C011 C 0.4892(3) 0.4959(2) 0.2464(2) 0.0167(7) Uani 1 1 d . . . . .
 C012 C 0.3080(3) 0.2499(2) 0.0518(3) 0.0224(8) Uani 1 1 d . . . . .
 C013 C 0.4683(3) 0.1745(2) 0.0717(3) 0.0204(7) Uani 1 1 d . . . . .
 C014 C 0.8293(3) 0.4834(3) 0.7489(3) 0.0242(8) Uani 1 1 d . . . . .
 H014 H 0.772174 0.418871 0.719152 0.029 Uiso 1 1 calc R U . . .
 C015 C 0.5136(3) 0.5412(3) 0.1174(3) 0.0247(8) Uani 1 1 d . . . . .
 H015 H 0.548894 0.545174 0.080425 0.030 Uiso 1 1 calc R U . . .
 C016 C 0.7804(3) 0.8947(3) 0.2967(3) 0.0243(8) Uani 1 1 d . . . . .
 H016 H 0.770856 0.937038 0.263329 0.029 Uiso 1 1 calc R U . . .
 C017 C 0.8558(3) 0.4470(3) 0.3616(3) 0.0308(9) Uani 1 1 d . . . . .
 H017 H 0.848415 0.390826 0.376161 0.037 Uiso 1 1 calc R U . . .
 C018 C 0.1649(3) 0.0746(3) 0.2553(3) 0.0280(9) Uani 1 1 d . . . . .
 H018 H 0.128991 0.058880 0.187224 0.034 Uiso 1 1 calc R U . . .
 C019 C 0.4134(4) 0.0995(3) -0.0205(3) 0.0310(9) Uani 1 1 d . . . . .
 H019 H 0.334953 0.061552 -0.055164 0.037 Uiso 1 1 calc R U . . .
 C01A C 1.1567(3) 0.8615(3) 0.7607(3) 0.0242(8) Uani 1 1 d . . . . .
 H01A H 1.222261 0.896352 0.822763 0.029 Uiso 1 1 calc R U . . .
 C01B C 0.2768(3) 0.1225(3) 0.4572(3) 0.0217(8) Uani 1 1 d . . . . .
 H01B H 0.315311 0.137322 0.525162 0.026 Uiso 1 1 calc R U . . .
 C01C C 0.2512(3) 0.2865(3) 0.0859(3) 0.0272(8) Uani 1 1 d . . . . .
 H01C H 0.256041 0.283867 0.145280 0.033 Uiso 1 1 calc R U . . .
 C01D C 0.4869(3) 0.0928(3) 0.4043(3) 0.0248(8) Uani 1 1 d . . . . .
 H01D H 0.460193 0.128032 0.431568 0.030 Uiso 1 1 calc R U . . .
 C01E C 1.0019(3) 0.6733(3) 0.8378(3) 0.0250(8) Uani 1 1 d . . . . .
 H01E H 1.059972 0.737302 0.866711 0.030 Uiso 1 1 calc R U . . .
 C01F C 0.8879(3) 0.9150(3) 0.3669(3) 0.0237(8) Uani 1 1 d . . . . .
 H01F H 0.950507 0.971406 0.381143 0.028 Uiso 1 1 calc R U . . .
 C01G C 0.1232(3) -0.1150(3) 0.0473(3) 0.0274(8) Uani 1 1 d . . . . .
 H01G H 0.070947 -0.178521 0.031945 0.033 Uiso 1 1 calc R U . . .
 C01H C 0.3014(3) 0.2560(3) -0.0356(3) 0.0267(8) Uani 1 1 d . . . . .
 H01H H 0.339270 0.232499 -0.059419 0.032 Uiso 1 1 calc R U . . .
 C01I C 0.1687(3) 0.0348(3) 0.0165(3) 0.0254(8) Uani 1 1 d . . . . .
 H01I H 0.146460 0.071786 -0.019613 0.031 Uiso 1 1 calc R U . . .
 C01J C 0.9272(3) 0.5123(3) 0.8378(3) 0.0282(9) Uani 1 1 d . . . . .
 H01J H 0.934169 0.466899 0.867455 0.034 Uiso 1 1 calc R U . . .
 C01K C 0.2342(3) -0.0758(3) 0.1241(3) 0.0274(8) Uani 1 1 d . . . . .
 H01K H 0.256234 -0.112915 0.160086 0.033 Uiso 1 1 calc R U . . .
 C01L C 0.4418(3) -0.0067(3) 0.3826(3) 0.0306(9) Uani 1 1 d . . . . .
 H01L H 0.383708 -0.037729 0.394024 0.037 Uiso 1 1 calc R U . . .
 C01M C 0.1879(3) 0.0298(3) 0.3947(3) 0.0291(9) Uani 1 1 d . . . . .
 H01M H 0.167024 -0.016644 0.421553 0.035 Uiso 1 1 calc R U . . .
 C01N C 0.0899(3) -0.0604(3) -0.0067(3) 0.0306(9) Uani 1 1 d . . . . .
 H01N H 0.015380 -0.086937 -0.058220 0.037 Uiso 1 1 calc R U . . .
 C01O C 0.1875(4) 0.3268(3) 0.0332(3) 0.0366(10) Uani 1 1 d . . . . .
 H01O H 0.148872 0.349801 0.056474 0.044 Uiso 1 1 calc R U . . .
 C01P C 0.1285(3) 0.0043(3) 0.2920(3) 0.0326(9) Uani 1 1 d . . . . .
 C01Q C 0.4756(4) 0.0821(3) -0.0597(3) 0.0384(10) Uani 1 1 d . . . . .
 H01Q H 0.439035 0.032318 -0.120714 0.046 Uiso 1 1 calc R U . . .
 C01R C 0.4814(4) -0.0622(3) 0.3436(3) 0.0314(9) Uani 1 1 d . . . . .
 C01S C 0.2384(3) 0.2971(3) -0.0883(3) 0.0370(10) Uani 1 1 d . . . . .
 H01S H 0.234614 0.300747 -0.147145 0.044 Uiso 1 1 calc R U . . .
 C01T C 0.6474(4) 0.2122(3) 0.0818(3) 0.0305(9) Uani 1 1 d . . . . .
 H01T H 0.725746 0.250340 0.115828 0.037 Uiso 1 1 calc R U . . .
 C01U C 0.4066(4) 0.6201(3) 0.0209(3) 0.0343(9) Uani 1 1 d . . . . .
 H01P H 0.335473 0.572091 -0.036655 0.051 Uiso 1 1 calc R U . . .
 H01R H 0.464704 0.637620 0.004266 0.051 Uiso 1 1 calc R U . . .
 H01U H 0.400678 0.677230 0.044195 0.051 Uiso 1 1 calc R U . . .
 C01V C 0.6107(4) 0.0871(3) 0.3470(4) 0.0384(10) Uani 1 1 d . . . . .
 H01V H 0.668118 0.118402 0.334906 0.046 Uiso 1 1 calc R U . . .
 C01W C 0.1819(3) 0.3323(3) -0.0545(3) 0.0367(10) Uani 1 1 d . . . . .
 H01W H 0.140145 0.359798 -0.090204 0.044 Uiso 1 1 calc R U . . .
 C01X C 0.8779(4) 0.6139(3) 0.3199(3) 0.0359(10) Uani 1 1 d . . . . .
 H01X H 0.885025 0.669911 0.305014 0.043 Uiso 1 1 calc R U . . .
 C01Y C 0.8897(4) 0.4642(3) 0.2951(3) 0.0409(11) Uani 1 1 d . . . . .
 H01Y H 0.906726 0.420739 0.265367 0.049 Uiso 1 1 calc R U . . .
 C01Z C 0.5933(4) 0.1387(3) -0.0084(3) 0.0347(10) Uani 1 1 d . . . . .
 H01Z H 0.634929 0.126779 -0.035160 0.042 Uiso 1 1 calc R U . . .
 C020 C 1.1222(4) 0.6383(3) 0.9808(3) 0.0401(10) Uani 1 1 d . . . . .
 H02A H 1.185660 0.688100 0.983625 0.060 Uiso 1 1 calc R U . . .
 H02B H 1.134431 0.582681 0.985386 0.060 Uiso 1 1 calc R U . . .
 H02C H 1.114070 0.663561 1.034888 0.060 Uiso 1 1 calc R U . . .
 C021 C 0.5661(4) -0.0125(3) 0.3254(4) 0.0394(11) Uani 1 1 d . . . . .
 H021 H 0.593359 -0.047175 0.298141 0.047 Uiso 1 1 calc R U . . .
 C022 C 0.8981(5) 0.5473(4) 0.2730(4) 0.0487(12) Uani 1 1 d . . . . .
 H022 H 0.917566 0.558161 0.225897 0.058 Uiso 1 1 calc R U . . .
 C023 C 0.0264(4) -0.0935(3) 0.2237(4) 0.0498(13) Uani 1 1 d . . . . .
 H02D H 0.034171 -0.142374 0.250874 0.075 Uiso 1 1 calc R U . . .
 H02E H 0.020169 -0.110313 0.160222 0.075 Uiso 1 1 calc R U . . .
 H02F H -0.040463 -0.090259 0.216205 0.075 Uiso 1 1 calc R U . . .
 C024 C 0.4328(4) -0.1701(3) 0.3202(4) 0.0440(11) Uani 1 1 d . . . . .
 H02G H 0.421403 -0.184715 0.372169 0.066 Uiso 1 1 calc R U . . .
 H02H H 0.484337 -0.191608 0.314535 0.066 Uiso 1 1 calc R U . . .
 H02I H 0.361596 -0.203304 0.258791 0.066 Uiso 1 1 calc R U . . .

loop_
  _atom_site_aniso_label
  _atom_site_aniso_U_11
  _atom_site_aniso_U_22
  _atom_site_aniso_U_33
  _atom_site_aniso_U_23
  _atom_site_aniso_U_13
  _atom_site_aniso_U_12
 Cu01 0.0200(3) 0.0194(3) 0.0124(3) 0.0064(2) 0.0072(2) 0.0029(2)
 Cu02 0.0199(3) 0.0171(3) 0.0108(3) 0.0046(2) 0.0082(2) 0.0033(2)
 Cu03 0.0204(3) 0.0169(3) 0.0105(3) 0.0029(2) 0.0071(2) 0.0037(2)
 Cu04 0.0188(3) 0.0195(3) 0.0137(3) 0.0061(2) 0.0076(2) 0.0057(2)
 S005 0.0168(4) 0.0153(4) 0.0116(4) 0.0041(3) 0.0071(3) 0.0031(3)
 S006 0.0184(4) 0.0170(4) 0.0101(4) 0.0054(3) 0.0046(4) 0.0026(3)
 S007 0.0205(4) 0.0156(4) 0.0077(4) 0.0043(3) 0.0064(4) 0.0053(3)
 P008 0.0171(4) 0.0153(4) 0.0096(4) 0.0049(3) 0.0073(4) 0.0049(4)
 S009 0.0212(4) 0.0199(4) 0.0169(5) 0.0062(4) 0.0100(4) 0.0072(4)
 P00A 0.0181(4) 0.0173(4) 0.0092(4) 0.0013(3) 0.0055(4) 0.0032(4)
 C00D 0.0159(17) 0.0207(17) 0.0094(17) 0.0081(14) 0.0059(15) 0.0011(15)
 C00E 0.0173(18) 0.0143(16) 0.0144(18) 0.0016(14) 0.0068(15) 0.0019(14)
 C00F 0.0181(18) 0.0239(18) 0.0106(17) 0.0052(15) 0.0094(15) 0.0057(15)
 C00G 0.0214(18) 0.0164(17) 0.0095(17) 0.0029(13) 0.0092(15) 0.0075(15)
 C00H 0.0168(17) 0.0190(17) 0.0107(18) 0.0055(14) 0.0047(15) -0.0007(15)
 C00I 0.0148(17) 0.0185(17) 0.0177(19) 0.0027(15) 0.0094(15) 0.0042(15)
 C00J 0.025(2) 0.025(2) 0.019(2) 0.0054(16) 0.0079(17) 0.0093(17)
 C00K 0.0242(19) 0.0222(18) 0.0153(19) 0.0072(15) 0.0113(16) 0.0058(16)
 C00L 0.0215(18) 0.0221(18) 0.0108(18) 0.0033(14) 0.0074(15) 0.0085(15)
 C00M 0.029(2) 0.0229(19) 0.0167(19) 0.0063(16) 0.0096(17) 0.0121(17)
 C00N 0.0227(19) 0.0258(19) 0.0140(19) 0.0086(15) 0.0062(16) 0.0093(16)
 C00O 0.0207(19) 0.030(2) 0.026(2) 0.0133(18) 0.0066(17) 0.0109(17)
 C00P 0.0221(19) 0.0270(19) 0.0155(19) 0.0041(16) 0.0113(16) 0.0079(16)
 C00Q 0.0164(18) 0.0214(18) 0.021(2) 0.0084(16) 0.0039(16) 0.0051(15)
 C00R 0.027(2) 0.0194(18) 0.0107(18) 0.0053(15) 0.0031(16) 0.0012(16)
 C00S 0.0219(19) 0.0164(17) 0.0139(18) 0.0001(14) 0.0114(16) 0.0026(15)
 C00T 0.0231(19) 0.0202(18) 0.0119(18) 0.0040(15) 0.0079(16) 0.0063(16)
 C00U 0.0193(18) 0.0232(18) 0.0167(19) 0.0072(15) 0.0106(16) 0.0063(15)
 C00V 0.0205(19) 0.028(2) 0.018(2) 0.0052(16) 0.0092(17) 0.0037(16)
 C00W 0.025(2) 0.0186(18) 0.018(2) 0.0049(15) 0.0106(17) 0.0038(16)
 C00X 0.0206(19) 0.0231(19) 0.0147(19) 0.0054(15) 0.0068(16) 0.0062(16)
 C00Y 0.027(2) 0.030(2) 0.0158(19) 0.0132(16) 0.0092(17) 0.0130(17)
 C00Z 0.0175(18) 0.0227(18) 0.0160(18) 0.0068(15) 0.0098(15) 0.0063(15)
 C010 0.0197(19) 0.040(2) 0.0152(19) 0.0094(17) 0.0099(17) 0.0111(18)
 C011 0.0155(17) 0.0137(16) 0.0065(17) 0.0020(13) 0.0015(14) -0.0017(14)
 C012 0.0169(18) 0.0155(17) 0.0153(19) 0.0015(14) 0.0019(15) -0.0023(15)
 C013 0.0242(19) 0.0199(18) 0.0181(19) 0.0084(15) 0.0131(16) 0.0080(16)
 C014 0.0173(18) 0.0249(19) 0.022(2) 0.0113(16) 0.0074(16) 0.0042(16)
 C015 0.028(2) 0.0248(19) 0.0108(19) 0.0059(15) 0.0096(17) 0.0026(17)
 C016 0.035(2) 0.0189(18) 0.020(2) 0.0103(16) 0.0155(18) 0.0110(17)
 C017 0.033(2) 0.026(2) 0.031(2) 0.0064(17) 0.0128(19) 0.0178(18)
 C018 0.0216(19) 0.036(2) 0.0139(19) -0.0017(16) 0.0101(17) 0.0046(17)
 C019 0.035(2) 0.026(2) 0.023(2) 0.0022(17) 0.0186(19) 0.0041(18)
 C01A 0.0213(19) 0.0154(17) 0.0166(19) 0.0049(15) 0.0017(16) -0.0006(15)
 C01B 0.0198(18) 0.0215(18) 0.0177(19) 0.0042(15) 0.0086(16) 0.0063(16)
 C01C 0.027(2) 0.0232(19) 0.017(2) 0.0018(16) 0.0046(17) 0.0078(17)
 C01D 0.030(2) 0.028(2) 0.022(2) 0.0121(17) 0.0137(18) 0.0186(18)
 C01E 0.0218(19) 0.0272(19) 0.0162(19) 0.0040(16) 0.0093(17) 0.0041(16)
 C01F 0.0226(19) 0.0194(18) 0.023(2) 0.0082(16) 0.0119(17) 0.0040(16)
 C01G 0.030(2) 0.0203(19) 0.022(2) 0.0026(16) 0.0160(18) 0.0009(17)
 C01H 0.0211(19) 0.0252(19) 0.019(2) 0.0060(16) 0.0057(17) 0.0023(16)
 C01I 0.026(2) 0.0211(19) 0.017(2) 0.0033(15) 0.0069(17) 0.0060(16)
 C01J 0.029(2) 0.039(2) 0.027(2) 0.0233(19) 0.0159(19) 0.0206(19)
 C01K 0.036(2) 0.025(2) 0.023(2) 0.0102(17) 0.0166(19) 0.0131(18)
 C01L 0.030(2) 0.031(2) 0.034(2) 0.0178(19) 0.018(2) 0.0119(18)
 C01M 0.030(2) 0.0193(19) 0.041(3) 0.0088(18) 0.026(2) 0.0054(17)
 C01N 0.021(2) 0.030(2) 0.020(2) 0.0004(17) 0.0048(17) 0.0010(17)
 C01O 0.026(2) 0.024(2) 0.039(3) 0.0026(19) 0.007(2) 0.0081(18)
 C01P 0.025(2) 0.028(2) 0.029(2) -0.0053(18) 0.0180(19) -0.0008(17)
 C01Q 0.053(3) 0.029(2) 0.034(3) 0.0061(19) 0.031(2) 0.013(2)
 C01R 0.033(2) 0.028(2) 0.023(2) 0.0087(17) 0.0073(19) 0.0124(18)
 C01S 0.027(2) 0.035(2) 0.025(2) 0.0150(19) 0.0034(19) 0.0015(19)
 C01T 0.029(2) 0.046(2) 0.030(2) 0.027(2) 0.0183(19) 0.021(2)
 C01U 0.039(2) 0.038(2) 0.021(2) 0.0194(19) 0.0119(19) 0.015(2)
 C01V 0.042(3) 0.029(2) 0.052(3) 0.011(2) 0.035(2) 0.013(2)
 C01W 0.020(2) 0.027(2) 0.037(3) 0.0143(19) -0.0019(19) 0.0040(17)
 C01X 0.061(3) 0.039(2) 0.033(2) 0.021(2) 0.034(2) 0.033(2)
 C01Y 0.051(3) 0.040(3) 0.036(3) 0.005(2) 0.023(2) 0.029(2)
 C01Z 0.056(3) 0.038(2) 0.042(3) 0.026(2) 0.042(2) 0.029(2)
 C020 0.028(2) 0.052(3) 0.028(2) 0.016(2) 0.007(2) 0.014(2)
 C021 0.045(3) 0.033(2) 0.051(3) 0.011(2) 0.032(2) 0.023(2)
 C022 0.080(4) 0.055(3) 0.040(3) 0.023(2) 0.045(3) 0.040(3)
 C023 0.041(3) 0.036(3) 0.043(3) -0.007(2) 0.026(2) -0.006(2)
 C024 0.046(3) 0.033(2) 0.049(3) 0.014(2) 0.020(2) 0.020(2)

_geom_special_details
;
 All esds (except the esd in the dihedral angle between two l.s. planes)
 are estimated using the full covariance matrix.  The cell esds are taken
 into account individually in the estimation of esds in distances, angles
 and torsion angles; correlations between esds in cell parameters are only
 used when they are defined by crystal symmetry.  An approximate (isotropic)
 treatment of cell esds is used for estimating esds involving l.s. planes.
;
loop_
  _geom_bond_atom_site_label_1
  _geom_bond_atom_site_label_2
  _geom_bond_distance
  _geom_bond_site_symmetry_2
  _geom_bond_publ_flag
 Cu01 Cu01 2.9746(11) 2_666 ?
 Cu01 Cu02 2.7594(7) 2_666 ?
 Cu01 Cu04 2.8233(7) . ?
 Cu01 S005 2.3627(9) . ?
 Cu01 S006 2.3258(9) 2_666 ?
 Cu01 S007 2.2378(9) . ?
 Cu02 S005 2.4099(9) 2_666 ?
 Cu02 S006 2.3478(9) . ?
 Cu02 S007 2.3955(10) . ?
 Cu02 P008 2.2295(9) . ?
 Cu03 Cu04 2.8822(7) . ?
 Cu03 S007 2.2793(9) . ?
 Cu03 S009 2.2694(10) . ?
 Cu03 P00A 2.2378(10) . ?
 Cu04 S005 2.2477(9) . ?
 Cu04 S006 2.3209(10) . ?
 Cu04 S009 2.2215(9) . ?
 S005 C00I 1.776(4) . ?
 S006 C00F 1.778(4) . ?
 S007 C011 1.785(3) . ?
 P008 C00D 1.837(4) . ?
 P008 C00G 1.822(3) . ?
 P008 C00L 1.829(3) . ?
 S009 C00X 1.794(4) . ?
 P00A C00S 1.837(4) . ?
 P00A C012 1.834(4) . ?
 P00A C013 1.836(3) . ?
 C00D C00M 1.378(5) . ?
 C00D C00U 1.387(5) . ?
 C00E H00E 0.9300 . ?
 C00E C00G 1.400(5) . ?
 C00E C00N 1.389(5) . ?
 C00F C00K 1.380(5) . ?
 C00F C014 1.405(5) . ?
 C00G C00Z 1.392(5) . ?
 C00H H00H 0.9300 . ?
 C00H C00Q 1.390(5) . ?
 C00H C011 1.379(5) . ?
 C00I C00P 1.390(5) . ?
 C00I C01B 1.394(5) . ?
 C00J H00J 0.9300 . ?
 C00J C00L 1.381(5) . ?
 C00J C017 1.376(5) . ?
 C00K H00K 0.9300 . ?
 C00K C01E 1.391(5) . ?
 C00L C01X 1.388(5) . ?
 C00M H00M 0.9300 . ?
 C00M C00O 1.404(5) . ?
 C00N H00N 0.9300 . ?
 C00N C016 1.386(5) . ?
 C00O H00O 0.9300 . ?
 C00O C01A 1.365(5) . ?
 C00P H00P 0.9300 . ?
 C00P C018 1.380(5) . ?
 C00Q H00Q 0.9300 . ?
 C00Q C00R 1.387(5) . ?
 C00R C015 1.400(6) . ?
 C00R C01U 1.509(5) . ?
 C00S C00V 1.389(5) . ?
 C00S C01I 1.390(5) . ?
 C00T H00T 0.9300 . ?
 C00T C011 1.398(5) . ?
 C00T C015 1.381(5) . ?
 C00U H00U 0.9300 . ?
 C00U C00W 1.390(5) . ?
 C00V H00V 0.9300 . ?
 C00V C01K 1.391(5) . ?
 C00W H00W 0.9300 . ?
 C00W C01A 1.381(5) . ?
 C00X C01D 1.390(5) . ?
 C00X C01V 1.373(5) . ?
 C00Y H00Y 0.9300 . ?
 C00Y C013 1.387(5) . ?
 C00Y C01T 1.391(5) . ?
 C00Z H00Z 0.9300 . ?
 C00Z C01F 1.390(5) . ?
 C010 C01E 1.382(5) . ?
 C010 C01J 1.390(6) . ?
 C010 C020 1.516(6) . ?
 C012 C01C 1.391(5) . ?
 C012 C01H 1.380(5) . ?
 C013 C019 1.404(5) . ?
 C014 H014 0.9300 . ?
 C014 C01J 1.386(5) . ?
 C015 H015 0.9300 . ?
 C016 H016 0.9300 . ?
 C016 C01F 1.382(5) . ?
 C017 H017 0.9300 . ?
 C017 C01Y 1.375(6) . ?
 C018 H018 0.9300 . ?
 C018 C01P 1.380(6) . ?
 C019 H019 0.9300 . ?
 C019 C01Q 1.377(6) . ?
 C01A H01A 0.9300 . ?
 C01B H01B 0.9300 . ?
 C01B C01M 1.383(5) . ?
 C01C H01C 0.9300 . ?
 C01C C01O 1.387(6) . ?
 C01D H01D 0.9300 . ?
 C01D C01L 1.376(6) . ?
 C01E H01E 0.9300 . ?
 C01F H01F 0.9300 . ?
 C01G H01G 0.9300 . ?
 C01G C01K 1.386(6) . ?
 C01G C01N 1.381(6) . ?
 C01H H01H 0.9300 . ?
 C01H C01S 1.391(6) . ?
 C01I H01I 0.9300 . ?
 C01I C01N 1.396(5) . ?
 C01J H01J 0.9300 . ?
 C01K H01K 0.9300 . ?
 C01L H01L 0.9300 . ?
 C01L C01R 1.401(6) . ?
 C01M H01M 0.9300 . ?
 C01M C01P 1.399(6) . ?
 C01N H01N 0.9300 . ?
 C01O H01O 0.9300 . ?
 C01O C01W 1.389(7) . ?
 C01P C023 1.502(6) . ?
 C01Q H01Q 0.9300 . ?
 C01Q C01Z 1.395(7) . ?
 C01R C021 1.390(6) . ?
 C01R C024 1.494(6) . ?
 C01S H01S 0.9300 . ?
 C01S C01W 1.373(6) . ?
 C01T H01T 0.9300 . ?
 C01T C01Z 1.373(6) . ?
 C01U H01P 0.9600 . ?
 C01U H01R 0.9600 . ?
 C01U H01U 0.9600 . ?
 C01V H01V 0.9300 . ?
 C01V C021 1.380(6) . ?
 C01W H01W 0.9300 . ?
 C01X H01X 0.9300 . ?
 C01X C022 1.372(6) . ?
 C01Y H01Y 0.9300 . ?
 C01Y C022 1.383(7) . ?
 C01Z H01Z 0.9300 . ?
 C020 H02A 0.9600 . ?
 C020 H02B 0.9600 . ?
 C020 H02C 0.9600 . ?
 C021 H021 0.9300 . ?
 C022 H022 0.9300 . ?
 C023 H02D 0.9600 . ?
 C023 H02E 0.9600 . ?
 C023 H02F 0.9600 . ?
 C024 H02G 0.9600 . ?
 C024 H02H 0.9600 . ?
 C024 H02I 0.9600 . ?

loop_
  _geom_angle_atom_site_label_1
  _geom_angle_atom_site_label_2
  _geom_angle_atom_site_label_3
  _geom_angle
  _geom_angle_site_symmetry_1
  _geom_angle_site_symmetry_3
  _geom_angle_publ_flag
 Cu02 Cu01 Cu01 73.08(2) 2_666 2_666 ?
 Cu02 Cu01 Cu04 101.54(2) 2_666 . ?
 Cu04 Cu01 Cu01 82.36(2) . 2_666 ?
 S005 Cu01 Cu01 88.26(3) . 2_666 ?
 S005 Cu01 Cu02 55.48(2) . 2_666 ?
 S005 Cu01 Cu04 50.41(2) . . ?
 S006 Cu01 Cu01 77.46(3) 2_666 2_666 ?
 S006 Cu01 Cu02 54.18(2) 2_666 2_666 ?
 S006 Cu01 Cu04 152.09(3) 2_666 . ?
 S006 Cu01 S005 109.41(3) 2_666 . ?
 S007 Cu01 Cu01 94.82(3) . 2_666 ?
 S007 Cu01 Cu02 167.84(3) . 2_666 ?
 S007 Cu01 Cu04 75.03(3) . . ?
 S007 Cu01 S005 124.45(3) . . ?
 S007 Cu01 S006 125.41(3) . 2_666 ?
 S005 Cu02 Cu01 53.88(2) 2_666 2_666 ?
 S006 Cu02 Cu01 53.45(2) . 2_666 ?
 S006 Cu02 S005 107.09(3) . 2_666 ?
 S006 Cu02 S007 90.50(3) . . ?
 S007 Cu02 Cu01 97.05(3) . 2_666 ?
 S007 Cu02 S005 103.03(3) . 2_666 ?
 P008 Cu02 Cu01 148.03(3) . 2_666 ?
 P008 Cu02 S005 112.48(3) . 2_666 ?
 P008 Cu02 S006 125.18(4) . . ?
 P008 Cu02 S007 114.79(3) . . ?
 S007 Cu03 Cu04 73.24(3) . . ?
 S009 Cu03 Cu04 49.35(2) . . ?
 S009 Cu03 S007 110.28(4) . . ?
 P00A Cu03 Cu04 153.31(3) . . ?
 P00A Cu03 S007 119.68(4) . . ?
 P00A Cu03 S009 129.49(4) . . ?
 Cu01 Cu04 Cu03 72.006(18) . . ?
 S005 Cu04 Cu01 54.11(2) . . ?
 S005 Cu04 Cu03 106.39(3) . . ?
 S005 Cu04 S006 102.84(3) . . ?
 S006 Cu04 Cu01 80.77(3) . . ?
 S006 Cu04 Cu03 114.59(3) . . ?
 S009 Cu04 Cu01 122.80(3) . . ?
 S009 Cu04 Cu03 50.81(3) . . ?
 S009 Cu04 S005 137.55(4) . . ?
 S009 Cu04 S006 118.93(4) . . ?
 Cu01 S005 Cu02 70.63(3) . 2_666 ?
 Cu04 S005 Cu01 75.48(3) . . ?
 Cu04 S005 Cu02 136.38(4) . 2_666 ?
 C00I S005 Cu01 106.24(12) . . ?
 C00I S005 Cu02 103.95(11) . 2_666 ?
 C00I S005 Cu04 111.39(11) . . ?
 Cu01 S006 Cu02 72.37(3) 2_666 . ?
 Cu04 S006 Cu01 110.55(4) . 2_666 ?
 Cu04 S006 Cu02 108.21(4) . . ?
 C00F S006 Cu01 114.76(11) . 2_666 ?
 C00F S006 Cu02 123.30(12) . . ?
 C00F S006 Cu04 118.64(12) . . ?
 Cu01 S007 Cu02 95.02(3) . . ?
 Cu01 S007 Cu03 95.89(3) . . ?
 Cu03 S007 Cu02 134.65(4) . . ?
 C011 S007 Cu01 115.00(11) . . ?
 C011 S007 Cu02 100.45(11) . . ?
 C011 S007 Cu03 114.11(11) . . ?
 C00D P008 Cu02 114.75(11) . . ?
 C00G P008 Cu02 118.85(11) . . ?
 C00G P008 C00D 103.47(16) . . ?
 C00G P008 C00L 105.06(15) . . ?
 C00L P008 Cu02 109.60(12) . . ?
 C00L P008 C00D 103.66(16) . . ?
 Cu04 S009 Cu03 79.84(3) . . ?
 C00X S009 Cu03 106.76(12) . . ?
 C00X S009 Cu04 113.00(12) . . ?
 C00S P00A Cu03 119.57(11) . . ?
 C012 P00A Cu03 115.30(12) . . ?
 C012 P00A C00S 102.54(16) . . ?
 C012 P00A C013 105.39(16) . . ?
 C013 P00A Cu03 110.66(12) . . ?
 C013 P00A C00S 101.67(15) . . ?
 C00M C00D P008 122.9(3) . . ?
 C00M C00D C00U 119.4(3) . . ?
 C00U C00D P008 117.5(3) . . ?
 C00G C00E H00E 119.6 . . ?
 C00N C00E H00E 119.6 . . ?
 C00N C00E C00G 120.8(3) . . ?
 C00K C00F S006 122.0(3) . . ?
 C00K C00F C014 118.0(3) . . ?
 C014 C00F S006 119.9(3) . . ?
 C00E C00G P008 118.2(3) . . ?
 C00Z C00G P008 123.2(3) . . ?
 C00Z C00G C00E 118.6(3) . . ?
 C00Q C00H H00H 119.6 . . ?
 C011 C00H H00H 119.6 . . ?
 C011 C00H C00Q 120.7(3) . . ?
 C00P C00I S005 123.0(3) . . ?
 C00P C00I C01B 118.1(3) . . ?
 C01B C00I S005 118.9(3) . . ?
 C00L C00J H00J 119.6 . . ?
 C017 C00J H00J 119.6 . . ?
 C017 C00J C00L 120.9(4) . . ?
 C00F C00K H00K 119.5 . . ?
 C00F C00K C01E 120.9(3) . . ?
 C01E C00K H00K 119.5 . . ?
 C00J C00L P008 116.5(3) . . ?
 C00J C00L C01X 118.5(3) . . ?
 C01X C00L P008 125.0(3) . . ?
 C00D C00M H00M 120.0 . . ?
 C00D C00M C00O 119.9(3) . . ?
 C00O C00M H00M 120.0 . . ?
 C00E C00N H00N 120.1 . . ?
 C016 C00N C00E 119.7(3) . . ?
 C016 C00N H00N 120.1 . . ?
 C00M C00O H00O 119.9 . . ?
 C01A C00O C00M 120.3(3) . . ?
 C01A C00O H00O 119.9 . . ?
 C00I C00P H00P 119.6 . . ?
 C018 C00P C00I 120.7(3) . . ?
 C018 C00P H00P 119.6 . . ?
 C00H C00Q H00Q 119.6 . . ?
 C00R C00Q C00H 120.8(3) . . ?
 C00R C00Q H00Q 119.6 . . ?
 C00Q C00R C015 118.2(3) . . ?
 C00Q C00R C01U 121.4(3) . . ?
 C015 C00R C01U 120.4(3) . . ?
 C00V C00S P00A 117.2(3) . . ?
 C00V C00S C01I 119.4(3) . . ?
 C01I C00S P00A 123.4(3) . . ?
 C011 C00T H00T 120.0 . . ?
 C015 C00T H00T 120.0 . . ?
 C015 C00T C011 120.0(3) . . ?
 C00D C00U H00U 119.8 . . ?
 C00D C00U C00W 120.4(3) . . ?
 C00W C00U H00U 119.8 . . ?
 C00S C00V H00V 119.9 . . ?
 C00S C00V C01K 120.2(4) . . ?
 C01K C00V H00V 119.9 . . ?
 C00U C00W H00W 120.0 . . ?
 C01A C00W C00U 119.9(3) . . ?
 C01A C00W H00W 120.0 . . ?
 C01D C00X S009 122.6(3) . . ?
 C01V C00X S009 119.2(3) . . ?
 C01V C00X C01D 118.2(3) . . ?
 C013 C00Y H00Y 119.8 . . ?
 C013 C00Y C01T 120.5(4) . . ?
 C01T C00Y H00Y 119.8 . . ?
 C00G C00Z H00Z 119.8 . . ?
 C01F C00Z C00G 120.4(3) . . ?
 C01F C00Z H00Z 119.8 . . ?
 C01E C010 C01J 117.7(3) . . ?
 C01E C010 C020 121.3(4) . . ?
 C01J C010 C020 121.0(4) . . ?
 C00H C011 S007 122.4(3) . . ?
 C00H C011 C00T 119.1(3) . . ?
 C00T C011 S007 118.3(3) . . ?
 C01C C012 P00A 117.1(3) . . ?
 C01H C012 P00A 124.4(3) . . ?
 C01H C012 C01C 118.4(3) . . ?
 C00Y C013 P00A 119.1(3) . . ?
 C00Y C013 C019 119.1(3) . . ?
 C019 C013 P00A 121.8(3) . . ?
 C00F C014 H014 119.8 . . ?
 C01J C014 C00F 120.4(3) . . ?
 C01J C014 H014 119.8 . . ?
 C00R C015 H015 119.4 . . ?
 C00T C015 C00R 121.1(3) . . ?
 C00T C015 H015 119.4 . . ?
 C00N C016 H016 120.0 . . ?
 C01F C016 C00N 120.0(3) . . ?
 C01F C016 H016 120.0 . . ?
 C00J C017 H017 119.8 . . ?
 C01Y C017 C00J 120.5(4) . . ?
 C01Y C017 H017 119.8 . . ?
 C00P C018 H018 119.0 . . ?
 C00P C018 C01P 122.0(4) . . ?
 C01P C018 H018 119.0 . . ?
 C013 C019 H019 120.0 . . ?
 C01Q C019 C013 120.0(4) . . ?
 C01Q C019 H019 120.0 . . ?
 C00O C01A C00W 120.1(4) . . ?
 C00O C01A H01A 120.0 . . ?
 C00W C01A H01A 120.0 . . ?
 C00I C01B H01B 119.8 . . ?
 C01M C01B C00I 120.3(4) . . ?
 C01M C01B H01B 119.8 . . ?
 C012 C01C H01C 119.3 . . ?
 C01O C01C C012 121.4(4) . . ?
 C01O C01C H01C 119.3 . . ?
 C00X C01D H01D 119.7 . . ?
 C01L C01D C00X 120.6(3) . . ?
 C01L C01D H01D 119.7 . . ?
 C00K C01E H01E 119.3 . . ?
 C010 C01E C00K 121.5(4) . . ?
 C010 C01E H01E 119.3 . . ?
 C00Z C01F H01F 119.8 . . ?
 C016 C01F C00Z 120.4(3) . . ?
 C016 C01F H01F 119.8 . . ?
 C01K C01G H01G 119.8 . . ?
 C01N C01G H01G 119.8 . . ?
 C01N C01G C01K 120.4(3) . . ?
 C012 C01H H01H 119.8 . . ?
 C012 C01H C01S 120.4(4) . . ?
 C01S C01H H01H 119.8 . . ?
 C00S C01I H01I 119.8 . . ?
 C00S C01I C01N 120.4(4) . . ?
 C01N C01I H01I 119.8 . . ?
 C010 C01J H01J 119.3 . . ?
 C014 C01J C010 121.5(3) . . ?
 C014 C01J H01J 119.3 . . ?
 C00V C01K H01K 120.0 . . ?
 C01G C01K C00V 119.9(4) . . ?
 C01G C01K H01K 120.0 . . ?
 C01D C01L H01L 119.2 . . ?
 C01D C01L C01R 121.5(4) . . ?
 C01R C01L H01L 119.2 . . ?
 C01B C01M H01M 119.2 . . ?
 C01B C01M C01P 121.6(4) . . ?
 C01P C01M H01M 119.2 . . ?
 C01G C01N C01I 119.6(4) . . ?
 C01G C01N H01N 120.2 . . ?
 C01I C01N H01N 120.2 . . ?
 C01C C01O H01O 120.4 . . ?
 C01C C01O C01W 119.3(4) . . ?
 C01W C01O H01O 120.4 . . ?
 C018 C01P C01M 117.1(4) . . ?
 C018 C01P C023 120.6(4) . . ?
 C01M C01P C023 122.3(4) . . ?
 C019 C01Q H01Q 119.8 . . ?
 C019 C01Q C01Z 120.4(4) . . ?
 C01Z C01Q H01Q 119.8 . . ?
 C01L C01R C024 121.7(4) . . ?
 C021 C01R C01L 116.8(4) . . ?
 C021 C01R C024 121.5(4) . . ?
 C01H C01S H01S 119.6 . . ?
 C01W C01S C01H 120.8(4) . . ?
 C01W C01S H01S 119.6 . . ?
 C00Y C01T H01T 119.9 . . ?
 C01Z C01T C00Y 120.2(4) . . ?
 C01Z C01T H01T 119.9 . . ?
 C00R C01U H01P 109.5 . . ?
 C00R C01U H01R 109.5 . . ?
 C00R C01U H01U 109.5 . . ?
 H01P C01U H01R 109.5 . . ?
 H01P C01U H01U 109.5 . . ?
 H01R C01U H01U 109.5 . . ?
 C00X C01V H01V 119.3 . . ?
 C00X C01V C021 121.4(4) . . ?
 C021 C01V H01V 119.3 . . ?
 C01O C01W H01W 120.2 . . ?
 C01S C01W C01O 119.6(4) . . ?
 C01S C01W H01W 120.2 . . ?
 C00L C01X H01X 119.8 . . ?
 C022 C01X C00L 120.4(4) . . ?
 C022 C01X H01X 119.8 . . ?
 C017 C01Y H01Y 120.6 . . ?
 C017 C01Y C022 118.8(4) . . ?
 C022 C01Y H01Y 120.6 . . ?
 C01Q C01Z H01Z 120.1 . . ?
 C01T C01Z C01Q 119.8(4) . . ?
 C01T C01Z H01Z 120.1 . . ?
 C010 C020 H02A 109.5 . . ?
 C010 C020 H02B 109.5 . . ?
 C010 C020 H02C 109.5 . . ?
 H02A C020 H02B 109.5 . . ?
 H02A C020 H02C 109.5 . . ?
 H02B C020 H02C 109.5 . . ?
 C01R C021 H021 119.3 . . ?
 C01V C021 C01R 121.3(4) . . ?
 C01V C021 H021 119.3 . . ?
 C01X C022 C01Y 120.8(4) . . ?
 C01X C022 H022 119.6 . . ?
 C01Y C022 H022 119.6 . . ?
 C01P C023 H02D 109.5 . . ?
 C01P C023 H02E 109.5 . . ?
 C01P C023 H02F 109.5 . . ?
 H02D C023 H02E 109.5 . . ?
 H02D C023 H02F 109.5 . . ?
 H02E C023 H02F 109.5 . . ?
 C01R C024 H02G 109.5 . . ?
 C01R C024 H02H 109.5 . . ?
 C01R C024 H02I 109.5 . . ?
 H02G C024 H02H 109.5 . . ?
 H02G C024 H02I 109.5 . . ?
 H02H C024 H02I 109.5 . . ?

loop_
  _geom_torsion_atom_site_label_1
  _geom_torsion_atom_site_label_2
  _geom_torsion_atom_site_label_3
  _geom_torsion_atom_site_label_4
  _geom_torsion
  _geom_torsion_site_symmetry_1
  _geom_torsion_site_symmetry_2
  _geom_torsion_site_symmetry_3
  _geom_torsion_site_symmetry_4
  _geom_torsion_publ_flag
 Cu01 S005 C00I C00P 10.3(3) . . . . ?
 Cu01 S005 C00I C01B -169.7(2) . . . . ?
 Cu01 S006 C00F C00K -65.4(3) 2_666 . . . ?
 Cu01 S006 C00F C014 116.5(3) 2_666 . . . ?
 Cu01 S007 C011 C00H 18.5(3) . . . . ?
 Cu01 S007 C011 C00T -165.6(2) . . . . ?
 Cu02 S005 C00I C00P 83.8(3) 2_666 . . . ?
 Cu02 S005 C00I C01B -96.2(3) 2_666 . . . ?
 Cu02 S006 C00F C00K 19.1(3) . . . . ?
 Cu02 S006 C00F C014 -159.0(2) . . . . ?
 Cu02 S007 C011 C00H -82.1(3) . . . . ?
 Cu02 S007 C011 C00T 93.8(3) . . . . ?
 Cu02 P008 C00D C00M 111.7(3) . . . . ?
 Cu02 P008 C00D C00U -62.8(3) . . . . ?
 Cu02 P008 C00G C00E -28.4(3) . . . . ?
 Cu02 P008 C00G C00Z 151.4(2) . . . . ?
 Cu02 P008 C00L C00J -36.3(3) . . . . ?
 Cu02 P008 C00L C01X 143.3(3) . . . . ?
 Cu03 S007 C011 C00H 127.9(3) . . . . ?
 Cu03 S007 C011 C00T -56.1(3) . . . . ?
 Cu03 S009 C00X C01D -77.7(3) . . . . ?
 Cu03 S009 C00X C01V 102.8(3) . . . . ?
 Cu03 P00A C00S C00V -43.4(3) . . . . ?
 Cu03 P00A C00S C01I 136.1(3) . . . . ?
 Cu03 P00A C012 C01C -49.8(3) . . . . ?
 Cu03 P00A C012 C01H 128.7(3) . . . . ?
 Cu03 P00A C013 C00Y -13.2(3) . . . . ?
 Cu03 P00A C013 C019 165.0(3) . . . . ?
 Cu04 S005 C00I C00P -70.1(3) . . . . ?
 Cu04 S005 C00I C01B 109.8(2) . . . . ?
 Cu04 S006 C00F C00K 160.8(2) . . . . ?
 Cu04 S006 C00F C014 -17.3(3) . . . . ?
 Cu04 S009 C00X C01D 8.2(4) . . . . ?
 Cu04 S009 C00X C01V -171.3(3) . . . . ?
 S005 C00I C00P C018 -177.4(3) . . . . ?
 S005 C00I C01B C01M 177.1(3) . . . . ?
 S006 C00F C00K C01E -178.3(3) . . . . ?
 S006 C00F C014 C01J 179.2(3) . . . . ?
 P008 C00D C00M C00O -173.1(3) . . . . ?
 P008 C00D C00U C00W 174.1(3) . . . . ?
 P008 C00G C00Z C01F -179.1(2) . . . . ?
 P008 C00L C01X C022 177.8(4) . . . . ?
 S009 C00X C01D C01L 179.6(3) . . . . ?
 S009 C00X C01V C021 -179.9(4) . . . . ?
 P00A C00S C00V C01K -179.4(3) . . . . ?
 P00A C00S C01I C01N 179.8(3) . . . . ?
 P00A C012 C01C C01O 179.8(3) . . . . ?
 P00A C012 C01H C01S -179.1(3) . . . . ?
 P00A C013 C019 C01Q -178.6(3) . . . . ?
 C00D P008 C00G C00E -157.0(3) . . . . ?
 C00D P008 C00G C00Z 22.8(3) . . . . ?
 C00D P008 C00L C00J 86.7(3) . . . . ?
 C00D P008 C00L C01X -93.7(4) . . . . ?
 C00D C00M C00O C01A -1.0(6) . . . . ?
 C00D C00U C00W C01A -0.4(5) . . . . ?
 C00E C00G C00Z C01F 0.7(5) . . . . ?
 C00E C00N C016 C01F 0.5(5) . . . . ?
 C00F C00K C01E C010 -0.8(5) . . . . ?
 C00F C014 C01J C010 -1.0(5) . . . . ?
 C00G P008 C00D C00M -117.2(3) . . . . ?
 C00G P008 C00D C00U 68.3(3) . . . . ?
 C00G P008 C00L C00J -165.0(3) . . . . ?
 C00G P008 C00L C01X 14.5(4) . . . . ?
 C00G C00E C00N C016 -1.1(5) . . . . ?
 C00G C00Z C01F C016 -1.3(5) . . . . ?
 C00H C00Q C00R C015 -1.7(5) . . . . ?
 C00H C00Q C00R C01U 178.6(4) . . . . ?
 C00I C00P C018 C01P 0.2(5) . . . . ?
 C00I C01B C01M C01P 0.6(5) . . . . ?
 C00J C00L C01X C022 -2.6(7) . . . . ?
 C00J C017 C01Y C022 -1.2(7) . . . . ?
 C00K C00F C014 C01J 1.0(5) . . . . ?
 C00L P008 C00D C00M -7.8(3) . . . . ?
 C00L P008 C00D C00U 177.7(3) . . . . ?
 C00L P008 C00G C00E 94.6(3) . . . . ?
 C00L P008 C00G C00Z -85.6(3) . . . . ?
 C00L C00J C017 C01Y -2.4(6) . . . . ?
 C00L C01X C022 C01Y -1.0(8) . . . . ?
 C00M C00D C00U C00W -0.5(5) . . . . ?
 C00M C00O C01A C00W 0.1(6) . . . . ?
 C00N C00E C00G P008 -179.7(2) . . . . ?
 C00N C00E C00G C00Z 0.5(5) . . . . ?
 C00N C016 C01F C00Z 0.6(5) . . . . ?
 C00P C00I C01B C01M -3.0(5) . . . . ?
 C00P C018 C01P C01M -2.5(6) . . . . ?
 C00P C018 C01P C023 175.0(4) . . . . ?
 C00Q C00H C011 S007 176.5(3) . . . . ?
 C00Q C00H C011 C00T 0.6(5) . . . . ?
 C00Q C00R C015 C00T 3.0(5) . . . . ?
 C00S P00A C012 C01C 81.8(3) . . . . ?
 C00S P00A C012 C01H -99.6(3) . . . . ?
 C00S P00A C013 C00Y -141.2(3) . . . . ?
 C00S P00A C013 C019 36.9(3) . . . . ?
 C00S C00V C01K C01G -0.8(5) . . . . ?
 C00S C01I C01N C01G 0.2(5) . . . . ?
 C00U C00D C00M C00O 1.2(5) . . . . ?
 C00U C00W C01A C00O 0.7(5) . . . . ?
 C00V C00S C01I C01N -0.8(5) . . . . ?
 C00X C01D C01L C01R 1.5(6) . . . . ?
 C00X C01V C021 C01R -0.9(7) . . . . ?
 C00Y C013 C019 C01Q -0.4(6) . . . . ?
 C00Y C01T C01Z C01Q 0.5(6) . . . . ?
 C011 C00H C00Q C00R -0.1(5) . . . . ?
 C011 C00T C015 C00R -2.6(5) . . . . ?
 C012 P00A C00S C00V -172.4(3) . . . . ?
 C012 P00A C00S C01I 7.1(3) . . . . ?
 C012 P00A C013 C00Y 112.1(3) . . . . ?
 C012 P00A C013 C019 -69.7(3) . . . . ?
 C012 C01C C01O C01W -1.2(6) . . . . ?
 C012 C01H C01S C01W 0.1(6) . . . . ?
 C013 P00A C00S C00V 78.7(3) . . . . ?
 C013 P00A C00S C01I -101.8(3) . . . . ?
 C013 P00A C012 C01C -172.2(3) . . . . ?
 C013 P00A C012 C01H 6.4(4) . . . . ?
 C013 C00Y C01T C01Z -1.0(5) . . . . ?
 C013 C019 C01Q C01Z -0.1(6) . . . . ?
 C014 C00F C00K C01E -0.1(5) . . . . ?
 C015 C00T C011 S007 -175.3(3) . . . . ?
 C015 C00T C011 C00H 0.7(5) . . . . ?
 C017 C00J C00L P008 -176.1(3) . . . . ?
 C017 C00J C00L C01X 4.3(6) . . . . ?
 C017 C01Y C022 C01X 2.9(8) . . . . ?
 C019 C01Q C01Z C01T 0.1(6) . . . . ?
 C01B C00I C00P C018 2.6(5) . . . . ?
 C01B C01M C01P C018 2.1(5) . . . . ?
 C01B C01M C01P C023 -175.3(4) . . . . ?
 C01C C012 C01H C01S -0.6(5) . . . . ?
 C01C C01O C01W C01S 0.7(6) . . . . ?
 C01D C00X C01V C021 0.6(7) . . . . ?
 C01D C01L C01R C021 -1.7(6) . . . . ?
 C01D C01L C01R C024 179.8(4) . . . . ?
 C01E C010 C01J C014 0.2(5) . . . . ?
 C01H C012 C01C C01O 1.1(5) . . . . ?
 C01H C01S C01W C01O -0.1(6) . . . . ?
 C01I C00S C00V C01K 1.1(5) . . . . ?
 C01J C010 C01E C00K 0.7(5) . . . . ?
 C01K C01G C01N C01I 0.1(5) . . . . ?
 C01L C01R C021 C01V 1.4(7) . . . . ?
 C01N C01G C01K C00V 0.2(5) . . . . ?
 C01T C00Y C013 P00A 179.2(3) . . . . ?
 C01T C00Y C013 C019 1.0(5) . . . . ?
 C01U C00R C015 C00T -177.3(3) . . . . ?
 C01V C00X C01D C01L -0.9(6) . . . . ?
 C020 C010 C01E C00K -179.4(3) . . . . ?
 C020 C010 C01J C014 -179.7(4) . . . . ?
 C024 C01R C021 C01V 179.9(4) . . . . ?

_smtbx_masks_special_details       ?
loop_
  _smtbx_masks_void_nr
  _smtbx_masks_void_average_x
  _smtbx_masks_void_average_y
  _smtbx_masks_void_average_z
  _smtbx_masks_void_volume
  _smtbx_masks_void_count_electrons
  _smtbx_masks_void_content
 1 -0.149 0.246 0.642 109.3 28.7 ?
 2 0.149 0.754 0.358 109.3 28.2 ?

_smtbx_masks_void_probe_radius     1.2
_smtbx_masks_void_truncation_radius  1.2
_shelx_res_file
;
TITL 1_a.res in P-1
    1.res
    created by SHELXL-2018/3 at 20:59:10 on 06-Jun-2022
REM Old TITL 1_a.res in P-1
REM SHELXT solution in P-1: R1 0.106, Rweak 0.006, Alpha 0.064
REM <I/s> 0.000 for 0 systematic absences, Orientation as input
REM Formula found by SHELXT: C65 Cu4 S8
CELL 1.54186 14.6928 15.6939 15.9664 99.534 114.525 110.688
ZERR 1 0.0011 0.001 0.001 0.005 0.005 0.005
LATT 1
SFAC C H Cu P S
UNIT 128 116 8 4 8

L.S. 20 0 0
PLAN  14
CONF
BOND
list 4
MORE -1
ABIN
BOND $H
fmap 2
ACTA
OMIT -3 125
OMIT -9 8 1
OMIT -3 8 2
OMIT -8 10 0
OMIT -5 9 4
OMIT 1 4 0
OMIT -2 -2 1
REM <olex2.extras>
REM <HklSrc "%.\\1.hkl">
REM </olex2.extras>

WGHT    0.105200
FVAR       0.29884
CU01  3    0.419629    0.413200    0.406215    11.00000    0.02002    0.01937 =
         0.01241    0.00638    0.00716    0.00286
CU02  3    0.679723    0.597357    0.479680    11.00000    0.01988    0.01709 =
         0.01085    0.00457    0.00818    0.00329
CU03  3    0.507879    0.294348    0.288698    11.00000    0.02040    0.01695 =
         0.01051    0.00291    0.00708    0.00375
CU04  3    0.577242    0.346201    0.495196    11.00000    0.01877    0.01945 =
         0.01368    0.00606    0.00757    0.00565
S005  5    0.419291    0.313577    0.502108    11.00000    0.01683    0.01529 =
         0.01159    0.00412    0.00713    0.00314
S006  5    0.690698    0.512485    0.588623    11.00000    0.01844    0.01700 =
         0.01009    0.00537    0.00455    0.00264
S007  5    0.531804    0.448845    0.342249    11.00000    0.02052    0.01558 =
         0.00770    0.00429    0.00639    0.00529
P008  4    0.822337    0.682409    0.460219    11.00000    0.01710    0.01533 =
         0.00961    0.00495    0.00735    0.00494
S009  5    0.633438    0.270351    0.412195    11.00000    0.02122    0.01988 =
         0.01693    0.00616    0.00999    0.00716
P00A  4    0.389662    0.198938    0.128475    11.00000    0.01810    0.01733 =
         0.00921    0.00126    0.00550    0.00318
C00D  1    0.960071    0.756283    0.575602    11.00000    0.01588    0.02075 =
         0.00937    0.00813    0.00591    0.00115
C00E  1    0.701558    0.748882    0.326656    11.00000    0.01729    0.01430 =
         0.01443    0.00158    0.00684    0.00188
AFIX  43
H00E  2    0.638538    0.693558    0.313448    11.00000   -1.20000
AFIX   0
C00F  1    0.815967    0.550995    0.703470    11.00000    0.01813    0.02394 =
         0.01062    0.00516    0.00937    0.00573
C00G  1    0.810057    0.768165    0.397324    11.00000    0.02142    0.01639 =
         0.00954    0.00291    0.00918    0.00748
C00H  1    0.415616    0.534732    0.232522    11.00000    0.01680    0.01900 =
         0.01071    0.00546    0.00474   -0.00070
AFIX  43
H00H  2    0.383265    0.533629    0.271805    11.00000   -1.20000
AFIX   0
C00I  1    0.309078    0.193841    0.418916    11.00000    0.01481    0.01845 =
         0.01766    0.00270    0.00938    0.00415
C00J  1    0.832637    0.512368    0.406850    11.00000    0.02519    0.02533 =
         0.01919    0.00537    0.00786    0.00931
AFIX  43
H00J  2    0.806985    0.498602    0.449793    11.00000   -1.20000
AFIX   0
C00K  1    0.903405    0.645621    0.749208    11.00000    0.02419    0.02224 =
         0.01525    0.00716    0.01128    0.00582
AFIX  43
H00K  2    0.896445    0.691589    0.720432    11.00000   -1.20000
AFIX   0
C00L  1    0.847016    0.598135    0.389307    11.00000    0.02155    0.02213 =
         0.01081    0.00335    0.00742    0.00849
C00M  1    1.049466    0.735745    0.599215    11.00000    0.02906    0.02292 =
         0.01674    0.00634    0.00961    0.01214
AFIX  43
H00M  2    1.044433    0.686886    0.553011    11.00000   -1.20000
AFIX   0
C00N  1    0.686835    0.811369    0.275991    11.00000    0.02268    0.02576 =
         0.01403    0.00864    0.00620    0.00926
AFIX  43
H00N  2    0.614459    0.797291    0.228367    11.00000   -1.20000
AFIX   0
C00O  1    1.148151    0.788671    0.693109    11.00000    0.02074    0.02968 =
         0.02622    0.01331    0.00662    0.01087
AFIX  43
H00O  2    1.207955    0.774058    0.709326    11.00000   -1.20000
AFIX   0
C00P  1    0.253011    0.167573    0.316704    11.00000    0.02211    0.02701 =
         0.01549    0.00414    0.01130    0.00789
AFIX  43
H00P  2    0.275137    0.213184    0.289392    11.00000   -1.20000
AFIX   0
C00Q  1    0.389233    0.575496    0.160435    11.00000    0.01643    0.02143 =
         0.02074    0.00842    0.00390    0.00510
AFIX  43
H00Q  2    0.339331    0.601271    0.151979    11.00000   -1.20000
AFIX   0
C00R  1    0.436449    0.578174    0.101002    11.00000    0.02664    0.01941 =
         0.01072    0.00532    0.00309    0.00123
C00S  1    0.280219    0.074611    0.093130    11.00000    0.02186    0.01642 =
         0.01386    0.00009    0.01138    0.00261
C00T  1    0.538189    0.498855    0.187550    11.00000    0.02309    0.02025 =
         0.01187    0.00399    0.00791    0.00627
AFIX  43
H00T  2    0.587334    0.472292    0.195655    11.00000   -1.20000
AFIX   0
C00U  1    0.969709    0.830644    0.644634    11.00000    0.01926    0.02323 =
         0.01672    0.00723    0.01063    0.00627
AFIX  43
H00U  2    0.909955    0.845253    0.628981    11.00000   -1.20000
AFIX   0
C00V  1    0.312410    0.019287    0.147428    11.00000    0.02051    0.02814 =
         0.01780    0.00518    0.00925    0.00370
AFIX  43
H00V  2    0.386565    0.045882    0.199565    11.00000   -1.20000
AFIX   0
C00W  1    1.068099    0.883437    0.737027    11.00000    0.02540    0.01863 =
         0.01838    0.00487    0.01061    0.00384
AFIX  43
H00W  2    1.074285    0.933490    0.782869    11.00000   -1.20000
AFIX   0
C00X  1    0.572068    0.141049    0.386015    11.00000    0.02059    0.02314 =
         0.01471    0.00540    0.00677    0.00617
C00Y  1    0.585353    0.229769    0.122363    11.00000    0.02738    0.02999 =
         0.01576    0.01318    0.00922    0.01296
AFIX  43
H00Y  2    0.622649    0.278931    0.183940    11.00000   -1.20000
AFIX   0
C00Z  1    0.903115    0.851756    0.416452    11.00000    0.01750    0.02268 =
         0.01602    0.00685    0.00979    0.00631
AFIX  43
H00Z  2    0.975893    0.865347    0.462645    11.00000   -1.20000
AFIX   0
C010  1    1.015260    0.607681    0.883765    11.00000    0.01969    0.04050 =
         0.01517    0.00941    0.00995    0.01108
C011  1    0.489239    0.495917    0.246395    11.00000    0.01552    0.01371 =
         0.00648    0.00202    0.00151   -0.00172
C012  1    0.307959    0.249897    0.051753    11.00000    0.01694    0.01547 =
         0.01526    0.00147    0.00194   -0.00228
C013  1    0.468258    0.174485    0.071652    11.00000    0.02418    0.01987 =
         0.01810    0.00843    0.01308    0.00799
C014  1    0.829342    0.483389    0.748921    11.00000    0.01734    0.02491 =
         0.02237    0.01127    0.00738    0.00415
AFIX  43
H014  2    0.772174    0.418871    0.719152    11.00000   -1.20000
AFIX   0
C015  1    0.513602    0.541176    0.117406    11.00000    0.02788    0.02483 =
         0.01077    0.00593    0.00957    0.00257
AFIX  43
H015  2    0.548894    0.545174    0.080425    11.00000   -1.20000
AFIX   0
C016  1    0.780405    0.894744    0.296692    11.00000    0.03494    0.01894 =
         0.02035    0.01032    0.01553    0.01103
AFIX  43
H016  2    0.770856    0.937038    0.263329    11.00000   -1.20000
AFIX   0
C017  1    0.855778    0.447023    0.361607    11.00000    0.03329    0.02612 =
         0.03071    0.00641    0.01283    0.01780
AFIX  43
H017  2    0.848415    0.390826    0.376161    11.00000   -1.20000
AFIX   0
C018  1    0.164925    0.074612    0.255345    11.00000    0.02158    0.03584 =
         0.01387   -0.00173    0.01013    0.00464
AFIX  43
H018  2    0.128991    0.058880    0.187224    11.00000   -1.20000
AFIX   0
C019  1    0.413362    0.099486   -0.020546    11.00000    0.03522    0.02555 =
         0.02327    0.00219    0.01857    0.00407
AFIX  43
H019  2    0.334953    0.061552   -0.055164    11.00000   -1.20000
AFIX   0
C01A  1    1.156693    0.861484    0.760696    11.00000    0.02131    0.01537 =
         0.01656    0.00495    0.00174   -0.00059
AFIX  43
H01A  2    1.222261    0.896352    0.822763    11.00000   -1.20000
AFIX   0
C01B  1    0.276823    0.122506    0.457220    11.00000    0.01979    0.02153 =
         0.01769    0.00421    0.00857    0.00629
AFIX  43
H01B  2    0.315311    0.137322    0.525162    11.00000   -1.20000
AFIX   0
C01C  1    0.251177    0.286480    0.085881    11.00000    0.02701    0.02316 =
         0.01686    0.00177    0.00463    0.00782
AFIX  43
H01C  2    0.256041    0.283867    0.145280    11.00000   -1.20000
AFIX   0
C01D  1    0.486928    0.092786    0.404340    11.00000    0.02996    0.02848 =
         0.02233    0.01208    0.01372    0.01858
AFIX  43
H01D  2    0.460193    0.128032    0.431568    11.00000   -1.20000
AFIX   0
C01E  1    1.001869    0.673262    0.837791    11.00000    0.02184    0.02719 =
         0.01622    0.00402    0.00926    0.00413
AFIX  43
H01E  2    1.059972    0.737302    0.866711    11.00000   -1.20000
AFIX   0
C01F  1    0.887928    0.915047    0.366928    11.00000    0.02256    0.01935 =
         0.02338    0.00824    0.01186    0.00399
AFIX  43
H01F  2    0.950507    0.971406    0.381143    11.00000   -1.20000
AFIX   0
C01G  1    0.123218   -0.115044    0.047254    11.00000    0.02989    0.02028 =
         0.02202    0.00255    0.01603    0.00087
AFIX  43
H01G  2    0.070947   -0.178521    0.031945    11.00000   -1.20000
AFIX   0
C01H  1    0.301378    0.256009   -0.035615    11.00000    0.02113    0.02517 =
         0.01870    0.00604    0.00570    0.00231
AFIX  43
H01H  2    0.339270    0.232499   -0.059419    11.00000   -1.20000
AFIX   0
C01I  1    0.168716    0.034775    0.016472    11.00000    0.02597    0.02110 =
         0.01732    0.00328    0.00689    0.00602
AFIX  43
H01I  2    0.146460    0.071786   -0.019613    11.00000   -1.20000
AFIX   0
C01J  1    0.927224    0.512312    0.837841    11.00000    0.02942    0.03948 =
         0.02678    0.02330    0.01590    0.02056
AFIX  43
H01J  2    0.934169    0.466899    0.867455    11.00000   -1.20000
AFIX   0
C01K  1    0.234156   -0.075756    0.124128    11.00000    0.03580    0.02461 =
         0.02306    0.01024    0.01660    0.01313
AFIX  43
H01K  2    0.256234   -0.112915    0.160086    11.00000   -1.20000
AFIX   0
C01L  1    0.441813   -0.006655    0.382581    11.00000    0.02983    0.03096 =
         0.03383    0.01784    0.01833    0.01189
AFIX  43
H01L  2    0.383708   -0.037729    0.394024    11.00000   -1.20000
AFIX   0
C01M  1    0.187883    0.029829    0.394678    11.00000    0.02966    0.01929 =
         0.04117    0.00884    0.02650    0.00539
AFIX  43
H01M  2    0.167024   -0.016644    0.421553    11.00000   -1.20000
AFIX   0
C01N  1    0.089876   -0.060441   -0.006736    11.00000    0.02061    0.02983 =
         0.01973    0.00041    0.00480    0.00098
AFIX  43
H01N  2    0.015380   -0.086937   -0.058220    11.00000   -1.20000
AFIX   0
C01O  1    0.187470    0.326765    0.033247    11.00000    0.02635    0.02410 =
         0.03914    0.00258    0.00683    0.00808
AFIX  43
H01O  2    0.148872    0.349801    0.056474    11.00000   -1.20000
AFIX   0
C01P  1    0.128521    0.004254    0.292007    11.00000    0.02533    0.02798 =
         0.02901   -0.00533    0.01805   -0.00079
C01Q  1    0.475626    0.082108   -0.059697    11.00000    0.05330    0.02941 =
         0.03449    0.00606    0.03146    0.01315
AFIX  43
H01Q  2    0.439035    0.032318   -0.120714    11.00000   -1.20000
AFIX   0
C01R  1    0.481372   -0.062185    0.343587    11.00000    0.03257    0.02778 =
         0.02310    0.00865    0.00732    0.01239
C01S  1    0.238449    0.297100   -0.088315    11.00000    0.02733    0.03452 =
         0.02529    0.01502    0.00342    0.00146
AFIX  43
H01S  2    0.234614    0.300747   -0.147145    11.00000   -1.20000
AFIX   0
C01T  1    0.647391    0.212218    0.081797    11.00000    0.02856    0.04631 =
         0.02998    0.02666    0.01829    0.02138
AFIX  43
H01T  2    0.725746    0.250340    0.115828    11.00000   -1.20000
AFIX   0
C01U  1    0.406613    0.620091    0.020918    11.00000    0.03917    0.03814 =
         0.02150    0.01943    0.01191    0.01471
AFIX 137
H01P  2    0.335473    0.572091   -0.036655    11.00000   -1.50000
H01R  2    0.464704    0.637620    0.004266    11.00000   -1.50000
H01U  2    0.400678    0.677230    0.044195    11.00000   -1.50000
AFIX   0
C01V  1    0.610684    0.087105    0.347020    11.00000    0.04189    0.02885 =
         0.05232    0.01134    0.03503    0.01279
AFIX  43
H01V  2    0.668118    0.118402    0.334906    11.00000   -1.20000
AFIX   0
C01W  1    0.181922    0.332341   -0.054523    11.00000    0.02022    0.02700 =
         0.03673    0.01435   -0.00185    0.00401
AFIX  43
H01W  2    0.140145    0.359798   -0.090204    11.00000   -1.20000
AFIX   0
C01X  1    0.877921    0.613895    0.319877    11.00000    0.06125    0.03903 =
         0.03286    0.02106    0.03395    0.03345
AFIX  43
H01X  2    0.885025    0.669911    0.305014    11.00000   -1.20000
AFIX   0
C01Y  1    0.889695    0.464211    0.295065    11.00000    0.05104    0.04038 =
         0.03595    0.00466    0.02327    0.02913
AFIX  43
H01Y  2    0.906726    0.420739    0.265367    11.00000   -1.20000
AFIX   0
C01Z  1    0.593262    0.138745   -0.008377    11.00000    0.05640    0.03816 =
         0.04175    0.02592    0.04150    0.02947
AFIX  43
H01Z  2    0.634929    0.126779   -0.035160    11.00000   -1.20000
AFIX   0
C020  1    1.122157    0.638314    0.980814    11.00000    0.02828    0.05152 =
         0.02769    0.01645    0.00719    0.01388
AFIX 137
H02A  2    1.185660    0.688100    0.983625    11.00000   -1.50000
H02B  2    1.134431    0.582681    0.985386    11.00000   -1.50000
H02C  2    1.114070    0.663561    1.034888    11.00000   -1.50000
AFIX   0
C021  1    0.566131   -0.012541    0.325411    11.00000    0.04500    0.03317 =
         0.05131    0.01081    0.03223    0.02256
AFIX  43
H021  2    0.593359   -0.047175    0.298141    11.00000   -1.20000
AFIX   0
C022  1    0.898054    0.547308    0.273041    11.00000    0.08005    0.05473 =
         0.04013    0.02324    0.04526    0.04029
AFIX  43
H022  2    0.917566    0.558161    0.225897    11.00000   -1.20000
AFIX   0
C023  1    0.026389   -0.093488    0.223663    11.00000    0.04142    0.03584 =
         0.04341   -0.00690    0.02590   -0.00555
AFIX 137
H02D  2    0.034171   -0.142374    0.250874    11.00000   -1.50000
H02E  2    0.020169   -0.110313    0.160222    11.00000   -1.50000
H02F  2   -0.040463   -0.090259    0.216205    11.00000   -1.50000
AFIX   0
C024  1    0.432840   -0.170096    0.320179    11.00000    0.04555    0.03296 =
         0.04916    0.01448    0.02002    0.01965
AFIX 137
H02G  2    0.421403   -0.184715    0.372169    11.00000   -1.50000
H02H  2    0.484337   -0.191608    0.314535    11.00000   -1.50000
H02I  2    0.361596   -0.203304    0.258791    11.00000   -1.50000
AFIX   0
HKLF 4


REM  1_a.res in P-1
REM wR2 = 0.1375, GooF = S = 1.056, Restrained GooF = 1.056 for all data
REM R1 = 0.0481 for 7776 Fo > 4sig(Fo) and 0.0542 for all 9047 data
REM 671 parameters refined using 0 restraints

END

WGHT      0.1052      0.0000

REM Highest difference peak  1.185,  deepest hole -0.528,  1-sigma level  0.124
Q1    1   0.5078  0.3572  0.3054  11.00000  0.05    1.18
Q2    1   0.6775  0.5432  0.4549  11.00000  0.05    1.18
Q3    1   0.5180  0.2463  0.2604  11.00000  0.05    1.11
Q4    1   0.5757  0.3950  0.5429  11.00000  0.05    1.06
Q5    1   0.5871  0.3021  0.4360  11.00000  0.05    1.02
Q6    1   0.4795  0.2489  0.2194  11.00000  0.05    1.00
Q7    1   0.6742  0.6535  0.5148  11.00000  0.05    1.00
Q8    1   0.4354  0.3633  0.3865  11.00000  0.05    0.99
Q9    1   0.4374  0.4641  0.4629  11.00000  0.05    0.97
Q10   1   0.8349  0.6401  0.4307  11.00000  0.05    0.88
Q11   1   0.5435  0.3219  0.3551  11.00000  0.05    0.78
Q12   1   0.4201  0.2564  0.4676  11.00000  0.05    0.72
Q13   1   0.4402  0.2943  0.2819  11.00000  0.05    0.69
Q14   1   0.5255  0.4935  0.3667  11.00000  0.05    0.68
;
_shelx_res_checksum                65729
_shelx_hkl_file
;
   0  14  -5    4.57    3.74
   0  15  -4   17.91    3.63
   2  13  -7    7.16    3.90
   3  12  -8    8.12    4.31
   5  14  -6   30.74    4.67
   6   5  -9   22.40    4.22
   6  11  -9   34.80    5.45
   7  13  -6   19.07    4.44
   8  10  -9   17.72    5.31
   9   9  -9   62.29    6.99
   9  11  -7   99.98    6.62
  10   4  -9    3.24    4.93
  10   9  -8   39.41    6.78
  12   6  -7  131.48    8.37
  -1  14  -4    2.85    3.47
   0   8  -6    5.21    2.59
   0  12  -6   68.51    4.75
   1  11  -7   22.97    3.79
   2  14  -6   66.56    5.46
   3   7  -8  323.15    8.66
   3  11  -8  285.72    9.79
   4  12  -8   64.78    5.66
   5   4  -8   31.34    4.07
   5   7  -9   56.62    5.18
   5   9  -9  677.44   15.03
   5  10  -9  251.35    9.82
   6   3  -8   38.47    4.36
   6  10  -9    1.65    5.63
   6  12  -8   87.81    6.38
   6  13  -7   43.63    4.75
   7  10  -9    2.11    4.81
   8   2  -8  118.08    6.25
   8  11  -8   72.85    6.42
   9   4  -9  424.56   11.96
   9  10  -8  153.88    8.43
  10   5  -9   14.80    5.80
  10  10  -6   20.70    5.41
  11   1  -7    7.29    5.19
  11   3  -8  544.95   13.54
  11   8  -7   38.31    6.77
  -2  10  -4   49.91    3.74
  -1   9  -5  180.28    5.76
  -1  12  -5   11.30    3.10
   0   9  -6  222.17    6.51
   0  11  -6  108.27    5.65
   1  13  -6  252.05    8.28
   3   8  -8  265.41    8.20
   3  10  -8  312.73    9.81
   3  14  -6   45.77    4.61
   3  15  -4  103.68    5.16
   5   8  -9    4.53    3.94
   5  12  -8   54.94    5.60
   5  13  -7   14.94    4.94
   6   6  -9   50.43    5.12
   7   5  -9  102.01    6.59
   7  13  -5   15.52    3.66
   8   5  -9  235.50    9.89
   8   9  -9  173.50    9.09
   8  12  -6  168.63    7.27
   9   2  -8   28.72    4.60
   9   8  -9  159.76    9.30
   9  11  -6  195.50    8.29
  11   6  -8   -0.41    6.36
  12   3  -7  596.34   13.57
  12   4  -7    5.14    5.82
  12   5  -7    7.87    6.02
  -1  10  -5   58.33    4.19
   0  10  -6   34.36    3.59
   0  15  -3   46.38    4.66
   1  14  -5   96.76    5.82
   3   5  -7 1397.23   16.13
   3   9  -8 1541.09   19.39
   3  15  -3   97.68    5.24
   4   6  -8   67.82    4.72
   4  11  -8   35.80    5.70
   4  13  -7   -0.76    3.85
   6   7  -9  123.75    7.04
   6   8  -9   61.28    6.18
   6   9  -9  210.24    9.44
   7   6  -9    7.73    4.23
   7   9  -9    8.77    5.14
   7  11  -8   31.43    5.35
   7  12  -7   35.70    5.02
   8   8  -9  120.44    8.21
   8  12  -5   13.03    4.41
  10   8  -8    8.46    5.54
  10   9  -7    5.52    5.83
  11   4  -8  456.75   12.77
  11   5  -8    1.39    6.24
  12   6  -6  442.53   12.04
   0  13  -5  289.11    8.21
   5   5  -8    2.03    2.98
   5  11  -8   37.76    6.06
   6  11  -8   10.70    4.81
   6  13  -6  175.21    7.34
   7   7  -9   40.27    5.67
   7   8  -9    8.41    4.65
   8   1  -7   48.78    4.60
   8  10  -8   81.97    7.09
   8  11  -7   10.39    5.49
   9   9  -8   34.09    6.25
   9  10  -7   30.40    6.41
   9  11  -5    3.71    4.07
  10   1  -7    6.26    4.83
  10   3  -8    7.17    4.82
  11   7  -7   18.43    6.81
  11   8  -6   18.04    5.35
  -1  13  -4    1.05    3.35
   0  14  -4   69.72    5.06
   1  12  -6   81.14    5.68
   2  10  -7  618.80   12.28
   2  13  -6   24.27    4.31
   2  14  -5   57.62    5.28
   2  15  -3    6.93    3.93
   3  12  -7   15.88    4.29
   3  14  -5   41.79    4.99
   4   7  -8   75.60    5.16
   4  10  -8  116.04    6.71
   6  12  -7   85.64    6.35
   8   3  -8  704.74   13.65
   9   1  -7  230.35    7.75
   9   3  -8  522.14   12.36
  10   4  -8    9.52    5.94
  11   8  -5   10.16    5.45
  12   5  -6   50.48    7.00
  -1  14  -3   41.97    4.27
   0  15  -2   19.36    4.19
   2   9  -7  172.16    6.60
   2  15  -2   33.41    4.37
   4   8  -8  328.80    9.53
   4   9  -8  559.16   12.59
   4  12  -7   89.18    6.40
   4  13  -6   31.41    5.34
   5  10  -8   34.38    5.39
   5  12  -7   50.31    5.44
   5  13  -6   57.00    5.25
   6  10  -8    3.58    5.57
   6  13  -5   77.12    5.30
   7  10  -8   16.38    5.31
   7  12  -6    1.97    4.18
   8   9  -8  103.32    8.52
   9   8  -8   76.85    7.55
  10   5  -8  326.41   12.24
  10   9  -6  108.11    7.92
  11   6  -7    2.83    6.44
  11   8  -4   24.94    5.45
  12   4  -6    2.95    5.66
  12   6  -4  126.68    7.30
   0  12  -5  184.88    6.57
   1  13  -5   12.02    4.30
   1  15  -2   26.42    4.33
   2  15  -1    3.83    3.54
   5   7  -8   20.95    4.64
   5   9  -8    5.38    4.88
   6   5  -8   26.16    4.24
   7  11  -7    3.21    4.68
   8  11  -6  278.61    9.82
   9   0  -6    7.23    4.20
   9   4  -8  196.57    8.79
   9   7  -8  142.54    9.69
   9  10  -6   -0.32    5.44
  10   8  -7  162.24    9.15
  11   3  -7 1078.77   17.86
  11   4  -7  481.12   13.48
  11   5  -7    2.75    6.24
  11   7  -6  344.02   11.97
  -1  12  -4   66.85    4.62
   0  15  -1   -0.36    4.37
   1  14  -4  217.88    7.25
   3   7  -7   16.39    3.60
   5   8  -8   19.05    4.25
   6   9  -8  406.71   12.17
   6  11  -7    6.80    5.43
   6  12  -6   25.30    5.46
   6  13  -4    5.14    3.67
   7   9  -8    4.23    5.02
   7  12  -5   96.00    6.69
   8   8  -8   48.05    6.20
   8  10  -7   33.59    5.78
   9   6  -8   36.54    6.54
   9   9  -7   20.20    5.87
  10   2  -7   18.94    4.73
  10   9  -5    3.14    5.36
  11   1  -6    4.11    4.98
  12   5  -5  421.82   11.92
   0  11  -5  165.56    6.01
   0  14  -3  135.25    6.17
   1  15  -1    2.76    3.83
   1  15   0    8.69    4.43
   3   8  -7  142.27    6.33
   3  14  -4  391.09    9.53
   4  11  -7   97.25    6.48
   5   4  -7   10.28    3.16
   5  11  -7    4.05    4.30
   5  13  -5   18.60    4.18
   6   7  -8  108.77    6.64
   6   8  -8    4.64    4.26
   6  13  -3   12.62    4.26
   6  13  -2    5.12    3.71
   7   8  -8  124.04    7.98
   8   2  -7  220.48    7.73
   8   5  -8   21.27    4.80
   8   6  -8  149.56    8.77
   8  11  -5   19.55    5.45
   9   2  -7  257.62    8.55
   9  10  -5   -0.05    5.36
  10   9  -4   72.12    6.68
  11   7  -5   53.52    7.30
  12   4  -5    8.37    5.80
  12   5  -4  114.52    7.57
  -1  11  -4    1.30    2.60
  -1  14  -2   -0.94    3.43
   0  10  -5   88.76    4.50
   2  13  -5   18.43    4.15
   3  12  -6   46.60    4.98
   4  10  -7  240.76    9.27
   4  12  -6   11.01    4.82
   4  13  -5    5.28    3.96
   4  14  -2    1.34    3.71
   4  14  -1   -0.02    3.49
   5  12  -6    9.40    4.29
   7   7  -8  137.08    7.71
   7  10  -7    9.62    5.09
   7  11  -6   45.78    6.40
   7  12  -4   39.42    4.73
   9   8  -7    1.23    6.47
  10   3  -7  131.08    7.51
  10   8  -6    1.97    5.31
  11   6  -6  147.17    8.71
  12   3  -5  178.22    8.68
  12   5  -3   21.39    5.69
  -2  10  -3  787.04   10.29
  -1  10  -4  120.71    4.81
   1  12  -5   48.17    4.50
   1  14  -3  123.95    6.31
   3  14  -3    0.35    4.04
   5  10  -7   61.35    6.63
   5  13  -4  125.11    6.80
   6  10  -7   13.86    5.08
   6  12  -5  118.84    7.42
   7  12  -3   32.51    5.00
   7  12  -2   39.76    4.78
   8   9  -7    7.97    5.30
   8  10  -6    9.39    4.95
   8  11  -4   15.22    4.60
   9   3  -7   74.10    6.49
   9   9  -6  191.04    9.60
   9  10  -4    6.51    4.43
  10   1  -6  130.84    6.99
  10   4  -7   36.54    5.85
  10   5  -7   74.54    7.33
  11   5  -6   26.71    6.94
  11   7  -4    0.75    5.77
   1  13  -4   21.95    4.53
   2   7  -6  398.90    8.64
   2  10  -6   41.30    4.20
   2  14  -3   31.16    4.20
   3  11  -6  602.25   13.06
   4   7  -7    0.21    3.13
   4   8  -7   17.13    3.71
   4   9  -7   66.44    5.33
   5   5  -7  411.30    9.74
   6  11  -6   17.02    5.71
   7   9  -7   -5.21    5.72
   8   3  -7  390.91   10.33
   8  11  -3   46.63    5.03
   8  11  -2   57.13    5.40
   9   1  -6   54.66    5.29
   9   7  -7  102.14    7.94
   9  10  -3   18.97    4.53
  10   8  -5   58.98    7.49
  11   3  -6  393.55   11.45
  11   4  -6  249.32   10.58
  11   7  -3   14.34    5.43
  12   4  -4  123.90    7.72
   0  14  -2   51.92    4.87
   1  11  -5  182.49    6.66
   2   8  -6  108.00    5.22
   2   9  -6  507.78   10.44
   3  14  -2   33.32    4.77
   4  11  -6  165.83    8.19
   4  13  -4  118.25    6.91
   5   6  -7  603.70   12.26
   5   9  -7   35.00    4.92
   5  11  -6   53.79    6.43
   5  12  -5   36.19    5.73
   5  13  -3  128.12    6.77
   6   9  -7   68.88    6.31
   7  11  -5   56.12    5.86
   8   8  -7   51.21    6.34
   9   4  -7   -1.54    4.07
   9   6  -7    2.23    5.53
  11   6  -5  366.70   11.90
  12   3  -4   12.27    5.61
  -1  14  -1    2.18    3.67
   1  14  -2   11.62    4.23
   2  13  -4   15.53    4.03
   2  14  -2    4.60    4.08
   3  10  -6    7.83    4.25
   3  12  -5   14.47    5.02
   3  14  -1    5.46    3.97
   3  14   0   63.58    4.87
   4  12  -5  129.35    7.54
   5   7  -7   18.96    3.86
   5  13  -2    5.39    3.93
   6   8  -7   44.10    6.15
   6  12  -4   31.83    4.82
   7   4  -7   32.87    4.59
   7   8  -7   23.18    5.21
   7  10  -6    3.71    4.84
   8   7  -7  116.43    7.75
   8   9  -6  146.75    9.43
   8  10  -5   23.92    5.29
   9   8  -6   42.06    6.68
   9   9  -5   93.34    7.56
  10   2  -6  180.61    8.28
  11   1  -5    6.13    5.03
  12   4  -3    2.20    5.68
  12   4  -2   27.59    5.74
   0  11  -4    1.05    3.34
   1  10  -5  177.60    6.44
   3   6  -6   17.42    2.90
   5  13  -1    3.90    3.49
   6   6  -7   26.24    4.17
   6   7  -7    0.84    3.65
   6  10  -6  130.14    8.57
   7   5  -7  252.53    8.91
   7   6  -7    3.99    5.14
   7  11  -4    4.40    4.98
   8   5  -7    2.63    4.10
  10   3  -6    4.25    5.55
  11   5  -5  121.26    8.12
  11   6  -4   -3.45    4.90
   0  14  -1   16.03    4.21
   1  12  -4   64.46    4.82
   2  14  -1    0.17    4.05
   3   7  -6    9.08    2.89
   3   8  -6  366.79    9.18
   4  10  -6   92.92    6.08
   4  13  -3  177.46    7.33
   5  10  -6    8.98    4.29
   5  12  -4    1.41    4.79
   6  11  -5   22.25    4.99
   6  12  -3    6.43    3.97
   8  10  -4   66.26    6.40
   9   0  -5   40.65    4.79
   9   2  -6    4.89    3.77
   9   7  -6    4.88    5.30
   9   9  -4  113.13    7.62
  10   4  -6  104.52    7.46
  10   5  -6   -2.31    5.35
  11   2  -5   37.51    5.38
  11   4  -5  123.49    8.54
  11   6  -3   46.71    6.88
  11   6  -1   55.16    5.94
  12   3  -3    0.52    5.44
  -1  11  -3  156.26    5.42
  -1  14   0   92.03    5.51
   0  10  -4    3.07    2.66
   1  13  -3  364.37    9.23
   1  14  -1    7.93    4.10
   2  13  -3  234.61    8.36
   2  14   0   17.37    4.23
   2  14   1   15.95    3.92
   3  11  -5  348.41   10.19
   4   5  -6  359.90    8.50
   4   9  -6    5.54    4.22
   6  12  -2    7.00    3.73
   6  12  -1    5.94    4.23
   6  12   0   59.16    4.72
   7   9  -6   -2.23    4.53
   7  10  -5  178.74    9.05
   7  11  -3   28.16    5.50
   8   2  -6  184.75    7.10
   9   8  -5  365.03   12.71
   9   9  -3  375.01   11.71
  11   5  -4  108.83    8.62
  11   6  -2   44.77    6.34
   0   9  -4   82.27    4.21
   0  12  -3    7.39    3.78
   3  12  -4   16.10    5.08
   4   6  -6  234.92    7.53
   4  11  -5   36.84    4.74
   4  12  -4   10.26    4.25
   4  13  -2    5.45    3.68
   5   9  -6   21.51    4.52
   6   9  -6    8.56    4.54
   7  11  -2   86.58    6.52
   7  11   0   31.93    4.30
   8   9  -5   23.59    5.84
   8  10  -3   76.28    6.44
   8  10   0    6.91    3.85
   9   3  -6   38.17    5.08
   9   6  -6   42.88    6.77
   9   9  -2  159.91    7.72
   9   9  -1  309.31    9.28
  10   1  -5    0.63    4.63
  -2  10  -2  601.69    8.99
  -1  10  -3  548.34    9.06
   0  13  -2   16.61    3.62
   0  14   0    0.23    3.86
   1  11  -4    3.81    2.94
   1  14   0   32.42    4.63
   1  14   2   55.60    4.79
   4   7  -6  531.54   11.03
   4   8  -6  372.65    9.84
   5  12  -3  114.99    6.74
   6  10  -5  507.51   14.02
   6  11  -4   23.48    4.96
   7  11  -1   78.25    5.71
   8   3  -6   63.05    5.35
   8   7  -6  434.13   13.28
   8  10  -2   28.39    4.91
   8  10  -1  104.72    6.30
   9   4  -6   16.31    4.69
  11   4  -4    1.55    6.02
  11   5  -3   13.06    6.41
  -1  12  -2  960.76   12.67
  -1  13  -1   66.23    4.84
  -1  14   1   53.28    4.84
   0  14   1    8.56    4.19
   0  14   3  184.65    6.89
   1  13  -2    8.71    4.21
   1  14   1    3.47    4.05
   2   7  -5    0.58    2.33
   2   8  -5    5.11    2.66
   3  10  -5   60.08    4.95
   5   8  -6  215.71    8.36
   5  10  -5   48.33    6.41
   6   4  -6  536.07   11.15
   6   8  -6    9.38    4.62
   7   7  -6  128.79    8.30
   7   9  -5   37.93    6.93
   7  10  -4  188.51    9.09
   8   5  -6   16.01    5.47
   8   6  -6  118.91    7.64
   8   9  -4   -2.85    5.81
   9   1  -5   14.87    4.47
   9   8  -4  174.35    9.51
  10   2  -5    4.74    4.33
  10   5  -5    5.73    5.72
  10   7   0   10.46    4.96
  11   2  -4  348.65   10.79
  11   3  -4   61.44    7.00
  11   5   0   -2.53    5.11
  -1  14   2    0.93    3.97
   0  11  -3  194.32    6.62
   1  12  -3   53.52    4.45
   2  13  -2   40.94    4.67
   4  10  -5    3.55    3.51
   4  12  -3    5.34    4.05
   5   6  -6  253.98    8.07
   5   7  -6  199.11    7.65
   5  11  -4    6.43    4.36
   5  12  -2  116.35    6.67
   6   6  -6   32.52    4.94
   6   7  -6  230.87    8.80
   6  11  -3    9.69    4.46
   7   5  -6   -0.39    4.37
   7   6  -6   34.32    4.99
   8   1  -5   -1.44    3.96
   8   8  -5   52.32    6.75
  10   3  -5   70.47    6.41
  10   4  -5   24.51    5.69
  11   5  -2   21.11    6.22
  11   5  -1   13.52    5.78
   3   9  -5  193.10    7.17
   3  11  -4   83.21    5.68
   3  12  -3    3.51    4.00
   3  13   2   63.69    4.92
   4  11  -4    9.59    4.17
   5  12  -1    4.54    3.71
   5  12   0    8.80    4.29
   5  12   1  118.98    5.86
   6   9  -5   84.06    7.00
   7  10  -3    5.79    5.46
   8   9  -3   61.68    7.27
   9   6  -5  175.79    9.52
   9   8  -3  204.21    9.73
  11   4  -3   39.07    7.00
  -1  11  -2    2.51    3.06
   0  12  -2   66.33    5.02
   0  13  -1   34.02    4.12
   2  13  -1   73.96    5.86
   3   8  -5  427.57    9.72
   3  13   1   26.77    3.87
   4   9  -5   96.01    5.94
   4  12  -2   21.23    5.26
   5   9  -5    2.11    4.12
   6  10  -4  753.19   16.32
   6  11  -2   29.81    5.14
   7   8  -5    1.39    4.58
   8   7  -5   19.61    5.64
   9   2  -5   41.07    4.79
   9   7  -4  205.42   10.36
   9   8  -2   52.24    6.21
   9   8   0  124.39    7.30
  10   5  -4   18.84    7.14
  11   3  -3   -1.14    5.57
  -1  13   0  628.51   10.99
   0  10  -3  332.57    7.66
   1  11  -3   29.08    4.33
   2  10  -4   18.41    3.48
   3   7  -5  883.28   13.12
   5  10  -4  227.49    9.81
   5  11  -3   -1.28    4.06
   6  11  -1    4.96    4.02
   6  11   0    6.87    4.61
   6  11   1  128.26    6.44
   7   9  -4  273.03   11.00
   7  10  -2   23.21    5.10
   7  10   1   83.46    6.25
   8   2  -5    1.39    4.11
   8   8  -4   28.42    6.19
   8   9  -2    2.04    4.72
   8   9   1   10.58    4.03
   9   0  -4   18.43    4.40
   9   3  -5   27.60    4.62
   9   4  -5    0.60    4.29
   9   8  -1   87.80    6.69
  10   1  -4    4.00    4.81
  10   6   1    6.02    4.77
  11   1  -3    3.89    4.99
  11   2  -3    1.03    5.39
  11   4   1    0.00    5.16
  -2  11  -1   -0.35    2.23
  -1  12  -1  457.56    9.18
   1  12  -2    2.28    4.00
   2  13   0   73.00    5.33
   2  13   3    3.56    3.87
   3  12  -2   15.22    4.34
   4   8  -5  142.84    6.54
   4  10  -4   93.17    6.59
   4  11  -3    6.23    4.84
   4  12  -1   59.40    6.00
   5   8  -5   26.83    4.46
   6   8  -5   12.42    4.50
   7  10  -1   -2.70    3.95
   7  10   0    1.03    3.84
   8   6  -5  700.12   16.10
   8   9  -1   27.31    5.46
   8   9   0   21.30    4.82
   9   6  -4    7.50    7.06
   9   7  -3   -3.55    6.46
  10   2  -4  249.98    9.39
  10   4  -4   69.17    6.88
  11   4  -1   16.13    6.07
  11   4   0   60.72    6.60
  -1  10  -2  257.85    6.61
   0   9  -3   10.19    2.49
   0  13   0   36.77    4.39
   1  13   0  194.05    7.22
   2   9  -4   79.06    4.84
   2  13   1   20.33    3.99
   2  13   2   16.32    4.45
   3  11  -3   11.89    3.84
   4   6  -5 1679.57   18.27
   4   7  -5 2178.05   21.75
   4  12   0   27.17    5.00
   4  12   2   63.44    5.42
   5  11  -2  116.97    7.08
   6   7  -5  355.72   11.07
   6   9  -4  840.01   17.33
   6  10  -3  441.74   12.82
   7   9  -3  272.15   11.42
   8   3  -5   45.93    5.00
   8   5  -5    8.10    4.47
   8   8  -3   15.52    6.58
  10   5  -3   92.48    7.87
  10   6  -1   27.05    5.71
  10   6   0   75.19    6.37
  11   3  -2   21.58    6.29
  11   3   2    3.85    4.92
  -1  13   1  700.17   11.77
   1  10  -3    7.96    3.62
   1  13   4  286.12    7.77
   2   8  -4  211.82    6.87
   3  12  -1  191.36    8.34
   4  12   1  236.83    8.03
   5   5  -5  878.64   13.86
   5   6  -5  868.34   14.40
   5   7  -5 1449.77   19.18
   5  11   3    8.04    3.60
   7   5  -5   32.40    5.31
   7   6  -5    2.31    4.08
   7   8  -4  187.54    9.61
   9   1  -4   82.12    5.82
   9   7  -2    6.84    6.63
  11   2  -2  174.87    8.61
  -2  10  -1 1018.20   11.36
   0  12  -1   94.86    5.07
   0  13   1  131.95    6.57
   1  13   1   24.41    4.22
   1  13   2   59.95    5.35
   1  13   3    3.08    4.07
   2   7  -4  240.41    6.69
   3  12   4   37.98    4.16
   4  11  -2    8.20    4.70
   5   9  -4  148.72    7.69
   5  10  -3  106.82    7.04
   5  11  -1   99.75    6.61
   6   4  -5    9.95    3.28
   6   6  -5   23.45    4.15
   6  10  -2  184.16    8.90
   6  10   3   -0.62    3.42
   7   9   3   -1.43    3.48
   8   8  -2    0.44    5.98
   9   6  -3   10.53    7.26
   9   7  -1   10.00    6.20
  10   0  -3   34.33    5.12
  10   4  -3   44.57    6.48
  10   5   2   29.52    5.37
  11   1  -2  197.78    8.34
  11   3   0   16.90    5.96
  11   3   1    1.64    5.28
  -1  11  -1  511.90    9.29
  -1  13   2  425.57    9.66
   1  11  -2    2.36    3.78
   1  12  -1  118.86    5.95
   2  10  -3   91.63    5.65
   4  10  -3   30.50    5.22
   5  11   0   40.72    5.17
   5  11   1   97.29    6.75
   5  11   2  297.02    8.84
   6   8  -4    5.96    4.40
   6   9  -3  570.60   14.97
   6  10  -1  170.59    8.96
   7   7  -4   39.52    6.68
   7   9  -2   95.89    7.47
   8   1  -4  344.45    9.05
   8   6  -4  183.12    9.47
   8   8   2   73.20    5.68
   9   2  -4  100.36    6.16
   9   3  -4  234.48    9.54
   9   4  -4    4.39    4.61
   9   7   0    5.07    4.66
  10   5  -1  117.80    8.76
  -2  13   3   21.81    4.34
  -1  12   0  289.66    7.50
  -1  13   5   92.29    5.51
   0  13   2   68.30    5.02
   0  13   3    2.54    4.14
   0  13   4  120.45    6.10
   2  12   5  217.03    7.02
   3   8  -4   74.93    4.80
   3  10  -3   51.56    4.82
   3  11  -2   37.53    4.85
   4   8  -4    2.67    3.86
   5   8  -4  341.67   10.42
   6  10   0   -3.57    4.86
   6  10   2  355.53   10.10
   7   8  -3  618.01   15.76
   7   9  -1  174.45    8.88
   7   9   2    5.18    4.00
   8   7  -3   15.00    5.75
   8   8  -1    8.22    5.24
   8   8   0   82.87    7.58
   8   8   1   53.34    6.29
  10   1  -3  362.53    9.88
  10   2  -3   55.91    6.50
  10   5   0  258.37   10.35
  10   5   1  302.03    9.94
  11   2  -1   30.60    5.48
  11   2   2    2.52    5.20
  -1  13   4   13.51    4.33
   0  10  -2   19.71    3.04
   0  12   0  112.20    5.98
   3   7  -4  684.72   11.62
   4  11  -1    0.82    4.03
   4  11   4   25.44    4.20
   5   9  -3  439.59   12.59
   5  10  -2   27.22    5.24
   6   7  -4  389.31   11.74
   6  10   1    4.96    4.09
   7   6  -4    8.02    5.18
   7   9   0   -1.39    4.62
   7   9   1   32.65    5.39
   8   5  -4   90.97    7.16
   9   6  -2  254.17   11.22
  10   4  -2    8.42    5.55
  10   4   3   14.80    5.15
  11   1  -1   49.92    6.06
  11   2   0   68.78    6.71
  11   2   1   43.72    6.11
   1  12   0  165.55    6.98
   1  12   6    1.55    3.65
   2   9  -3   10.68    3.20
   4   7  -4 1222.81   16.58
   4  11   0   32.09    5.70
   5   7  -4  695.85   13.92
   6   9  -2  178.95    9.15
   8   3  -4   24.80    4.62
   8   6  -3    5.63    6.43
   8   7  -2  111.89    8.19
   9   0  -3  348.94    8.95
   1  10  -2    6.60    2.91
   2  12   4  298.20    8.35
   3   9  -3   28.89    3.99
   3  11  -1    6.76    4.09
   4   6  -4 3622.90   26.93
   4   9  -3  162.36    7.42
   4  10  -2   -2.94    3.72
   4  11   1   15.11    5.16
   4  11   2  139.82    7.47
   4  11   3    1.40    3.58
   5  10  -1  237.42    9.47
   5  10   4   53.61    5.01
   6   6  -4  178.62    7.75
   6   8  -3  353.27   11.59
   6   9   4    5.93    4.50
   7   5  -4   -0.49    3.73
   7   7  -3    2.77    4.63
   7   8  -2   45.31    6.55
   7   8   4   21.93    4.11
   8   7   3   40.28    5.58
   9   4  -3   -1.42    5.11
   9   5   4    9.33    4.72
  10   0  -2  166.92    7.35
  10   3  -2   23.99    5.63
  10   3   4  131.49    6.80
  10   4  -1    2.77    5.21
  11   1   0   27.54    5.88
   0  12   1  162.28    6.94
   1  11  -1   13.34    3.41
   1  12   1  227.20    8.35
   2   8  -3  336.41    8.37
   2  10  -2  228.96    7.71
   2  12   3  110.14    6.00
   3  10  -2   73.22    5.40
   5   6  -4 2090.65   22.11
   5  10   0    0.25    5.06
   6   5  -4   57.82    5.66
   6   9  -1  291.17   10.96
   7   4  -4    2.69    3.84
   8   7  -1   78.73    7.57
   9   1  -3  552.43   11.67
   9   2  -3  362.49   10.66
  10   2  -2  221.59    8.93
  10   4   0   37.82    5.99
  10   4   1  207.23    9.54
  -2  12   2  559.41   10.01
  -1  11   0  104.07    4.78
   1  12   5   19.13    4.01
   3  11   0   40.51    4.87
   5   5  -4  471.81   10.35
   5   8  -3  895.71   16.47
   5   9  -2  425.34   12.31
   5  10   1   70.40    6.69
   5  10   2   65.65    6.42
   5  10   3    9.71    4.07
   6   9   3   45.11    5.65
   7   8  -1   60.71    6.84
   7   8   3    6.48    4.07
   8   5  -3   -2.40    4.49
   8   6  -2  223.20   11.12
   8   7   0    4.81    5.30
   8   7   1   93.96    7.96
   8   7   2    7.44    4.45
  10   3  -1   61.32    7.39
  -1   9  -1  954.89   11.50
  -1  12   2  631.09   11.46
  -1  12   7   55.39    4.86
   0  10  -1   85.09    4.77
   0  12   6    9.47    4.07
   1  12   2   44.60    4.80
   1  12   3    0.41    4.31
   1  12   4    5.20    4.30
   2   7  -3  146.04    5.49
   3   8  -3   93.63    5.36
   3  11   1   40.88    5.77
   3  11   4   -2.21    4.13
   6   7  -3   71.70    6.17
   6   8  -2  653.21   15.50
   6   9   0   59.52    6.41
   6   9   1   40.77    6.34
   6   9   2   37.30    6.08
   7   6  -3  108.35    7.28
   7   7  -2  127.87    8.44
   7   8   0    2.56    4.86
   7   8   1   20.44    6.00
   7   8   2   10.00    4.75
   9   4  -2    1.70    4.97
   9   4   5    3.80    4.77
  10   3   3    4.96    5.31
  -2  11   1   51.18    3.64
   0  11   0   33.70    3.65
   0  12   2  380.35    9.53
   1  11   0   70.59    5.47
   2   9  -2    6.05    3.51
   3  10  -1   81.46    6.21
   3  11   2  143.92    7.69
   3  11   3   31.70    5.29
   4  10   5    9.61    3.79
   5   7  -3  288.51    9.70
   5   9  -1  230.62    9.96
   7   7   5   16.24    4.04
   8   6   4   -1.09    4.66
  10   3   0    1.83    5.11
  10   3   1   40.08    6.75
  10   3   2    7.34    5.64
  -2  12   3  475.98    9.71
  -2  12   7   44.84    5.35
   0  12   3  298.46    9.02
   0  12   4   19.68    4.75
   0  12   5   73.52    5.59
   2  10  -1   14.13    3.79
   3   7  -3  284.14    7.87
   3   9  -2   92.51    5.58
   4   7  -3  701.95   12.91
   4   9   7    2.12    3.30
   4  10   0  119.83    7.17
   5   8  -2  609.37   14.30
   5   9   5   75.30    5.63
   6   6  -3  416.91   11.42
   6   8  -1  142.22    8.90
   6   8   5    9.66    4.22
   7   5  -3  212.98    8.85
   8   2  -3   54.11    5.08
   8   3  -3    8.61    4.31
   8   6  -1  150.42    9.27
   9   3  -2    3.03    4.81
  10   0  -1   58.81    5.73
  10   1  -1  139.31    7.78
  10   2   4   42.26    5.80
  -1  10   0   28.64    3.44
  -1  11   1    8.56    3.49
  -1  12   3  146.72    6.29
  -1  12   6   17.74    4.50
   0  11   8  118.76    5.74
   1  11   7   74.35    4.74
   3   6  -3  178.60    6.29
   4  10   1    2.82    4.20
   4  10   4  210.33    8.10
   5   9   0  325.20   11.57
   6   7  -2  617.15   15.07
   7   6  -2    9.92    5.62
   7   7  -1    5.13    5.24
   7   7   4   16.59    5.13
   8   6   0    5.77    6.27
   8   6   3   16.38    5.55
   9   0  -2  360.70    9.23
   9   1  -2  268.92    9.02
   9   2  -2    4.33    5.24
   9   4  -1   28.33    6.22
   9   4   4   29.61    5.77
  10   2   0   57.35    7.04
  -2  12   4   12.54    3.71
  -2  12   5   22.92    4.54
  -2  12   6   67.80    5.25
  -1  12   4    8.09    3.72
  -1  12   5   87.66    5.85
   0   9  -1   19.60    2.91
   0  11   1   26.59    4.33
   3  10   0    3.11    3.69
   3  10   6  303.72    8.99
   4   6  -3 2739.34   23.70
   4   8  -2  391.21   10.50
   4   9  -1   30.58    4.68
   4  10   2   33.15    5.06
   4  10   3   16.30    4.59
   5   9   4   21.59    4.59
   6   5  -3  327.04    9.77
   6   8   0   66.05    7.56
   6   8   4   43.32    5.94
   7   6   6   15.84    4.05
   7   7   0    3.18    6.13
   8   6   1    4.28    5.26
   8   6   2   84.59    7.00
   9   4   0  238.71   11.23
  10   2   1   18.34    6.12
  10   2   3   98.01    7.38
  -2  11   2  278.06    7.16
   0  10   0  411.33    8.90
   2   8  -2   68.19    4.34
   3   8  -2    4.29    2.98
   3   9   8    2.72    3.35
   5   5  -3  813.61   13.71
   5   9   1   13.52    4.94
   5   9   2   45.73    6.38
   5   9   3   25.88    4.96
   6   8   1   -3.75    5.58
   6   8   3    0.25    5.17
   7   7   1   77.24    7.94
   7   7   2  122.75    8.48
   7   7   3    7.03    4.74
   9   3  -1    2.25    5.94
   9   3   5   12.73    5.17
   9   4   3    5.39    5.62
  10   1   0   65.52    6.71
  10   2   2    1.87    5.05
  -2  10   1  244.08    5.96
  -2  11   9   -1.60    4.40
   1  11   2   80.20    5.46
   1  11   6   20.87    4.04
   2   9  -1   22.92    4.05
   3  10   5   41.89    5.41
   4   8   8    1.78    3.37
   4   9   0  499.12   12.97
   4   9   6    0.99    3.81
   5   7  -2  237.46    8.84
   5   8  -1   79.11    6.45
   5   8   6   20.36    5.14
   6   6  -2   18.72    5.28
   6   7  -1  271.70   11.03
   6   7   6    5.91    3.95
   6   8   2   14.18    5.22
   7   5  -2   10.98    4.63
   7   5   7   -0.81    4.34
   7   6  -1    7.99    5.18
   8   3  -2   66.57    6.75
   9   4   1  369.60   12.19
   9   4   2  196.85    9.40
  10   0   0  284.74    9.29
  10   1   4   35.67    5.97
  -1  11   2  124.38    5.58
  -1  11   8   64.60    5.27
   0  11   2  505.36   10.70
   0  11   7   14.58    4.23
   1  11   5   -0.89    4.35
   3  10   2    7.15    5.05
   3  10   4    3.82    4.88
   4   7  -2  204.43    7.96
   7   6   5   29.19    5.57
   8   2  -2   11.11    4.91
   8   4   6    0.86    4.64
   8   5   0  407.53   13.22
   9   2  -1  149.05    7.88
   9   2   6    4.41    4.81
  10   1   1  192.98    8.39
  10   1   2   97.68    7.39
  10   1   3   49.21    6.28
  -1   9   0  209.48    5.71
  -1  10   1   63.43    4.27
   1  10   8  144.97    6.52
   1  11   4  108.16    6.28
   2  10   1   50.03    5.06
   3   7  -2  395.68    9.19
   3  10   3  162.21    7.78
   4   8  -1    2.80    3.50
   4   9   1   -4.80    4.68
   4   9   5   45.29    5.28
   5   8   0  256.10   10.13
   7   4  -2    7.68    4.06
   7   6   0   10.51    5.98
   8   3   7   36.23    5.38
   8   5   3  286.05   11.04
   9   0  -1  213.36    7.93
   9   1  -1   12.56    5.03
   9   3   4   32.25    6.10
  10   0   1   85.50    6.60
  -2  11   3  832.18   12.00
  -1  10  10   15.78    4.02
  -1  11   3  355.71    9.12
   0  10   9  143.45    6.16
   0  11   3  377.01    9.71
   0  11   6   74.69    5.86
   2  10   6   28.76    5.12
   3   8  -1    0.57    3.54
   3   8   9   18.65    3.80
   3   9   0   40.39    4.56
   3   9   7   59.67    5.00
   4   7   9    3.30    3.93
   4   9   2   28.48    5.91
   4   9   4   11.13    5.19
   5   6  -2  778.15   14.42
   5   7  -1  175.93    8.52
   5   8   5   66.11    5.90
   6   5  -2  338.31   10.19
   6   6   7  156.78    7.32
   6   7   0  163.75    8.69
   6   7   5  105.81    6.80
   7   5  -1  318.06   11.70
   7   6   4   -4.21    5.31
   8   5   2   17.30    5.66
   9   3   2    6.03    6.11
   9   3   3   73.18    7.35
  10   0   4   93.27    6.86
  -2  11   8    1.46    4.16
  -1  11   7   14.35    4.47
   0   9   0    6.37    2.60
   0  10   1   72.46    4.57
   0  11   4  116.48    6.38
   0  11   5    1.10    3.61
   2   8  -1   15.32    3.26
   2   9   0  154.09    6.48
   2  10   2  172.75    7.67
   4   6  -2 1245.38   16.48
   4   8   7   24.75    5.02
   4   9   3    6.84    4.46
   5   7   7  170.60    7.92
   5   8   1   27.76    5.56
   5   8   4  187.90    9.22
   6   6  -1    1.21    4.12
   6   7   1    3.78    5.03
   6   7   4  132.12    8.39
   7   5   6   15.32    4.92
   7   6   1  197.99    9.90
   7   6   2  103.05    8.46
   7   6   3  121.55    7.93
   8   3  -1  117.14    7.93
   9   2   0    3.04    4.43
   9   2   5   73.83    6.72
  10   0   3   60.09    6.46
  -2  11   4  198.35    7.00
  -1  11   6  215.78    7.95
   2   8  10    3.01    3.36
   2  10   3   79.46    6.05
   2  10   4    6.39    4.92
   2  10   5   24.14    4.67
   4   8   0    4.60    3.75
   5   8   2   38.43    5.86
   5   8   3    6.40    4.48
   6   7   2   61.65    6.77
   6   7   3   31.29    5.71
   7   2  -2   40.47    4.53
  10  -1   2   69.80    5.96
  -3  11   8   42.84    5.07
  -2  11   5   59.99    5.17
  -2  11   7  171.55    7.10
   2   9   8    4.37    3.74
   3   7  10    5.21    3.45
   3   9   6   11.58    4.29
   4   7  -1   64.05    5.06
   5   7   0   12.42    4.47
   6   5   8   66.42    5.37
   6   6   6  258.18    9.71
   7   4  -1    4.96    4.25
   8   2  -1   25.09    4.79
   8   3   6  143.32    7.86
   9   0   7  448.30   10.60
   9   1   6  456.50   11.04
  -3  11   6    1.72    3.85
  -3  11   7    1.75    4.09
  -2  10  10   69.69    5.07
  -2  11   6  129.44    6.54
  -1  10   2   87.08    4.62
   0  10   2    2.23    2.84
   0  10   8   13.07    4.51
   2   9   1  302.42    9.26
   3   7  -1  260.36    7.79
   3   8   0   82.22    5.35
   3   8   8    3.08    4.53
   3   9   2   -0.40    3.49
   3   9   5   14.57    5.38
   4   8   1  391.10   11.47
   4   8   6    9.84    4.45
   5   4  -2  138.82    6.19
   5   6  -1  102.86    6.28
   5   6   8  334.17    9.87
   5   7   6  242.83    9.65
   6   4   9    4.57    4.37
   6   5  -1  109.28    6.77
   6   6   0    2.74    4.66
   7   5   5    1.39    4.46
   8   1  -1  176.80    7.74
   9  -1   0  748.24   12.55
   9   0   0   44.60    4.96
   9   2   2   24.40    5.67
  -1   9   1   54.56    3.59
  -1   9  11   14.03    3.96
  -1  10   9   12.98    4.42
   0   8   0  130.77    5.08
   0   9  10    4.60    3.88
   2   7  -1    9.69    2.75
   3   9   3    0.80    4.10
   3   9   4   32.00    4.86
   4   7   8   33.59    4.88
   6   6   1  391.09   12.93
   6   6   5   98.96    7.71
   7   5   1   -1.99    4.66
   7   5   4  168.17    9.40
   8   0  -1 2303.05   21.40
   8   2   7   60.14    6.17
   9   1   1  143.78    8.34
   9   1   5  116.93    7.71
  -2  10   3   56.97    4.26
   0   9   1   34.93    3.51
   0  10   3    4.72    4.02
   0  10   7  254.59    8.84
   2   8   0    1.43    2.97
   2   9   2  125.60    6.91
   2   9   7   81.78    5.84
   4   7   0   88.02    5.86
   4   8   2    4.26    4.52
   4   8   3   11.48    5.71
   4   8   4  154.47    8.81
   4   8   5  129.63    7.57
   5   7   5  547.33   13.93
   7   2   9   21.38    4.83
   7   4   0  286.11   10.91
   7   5   2  133.41    8.69
   7   5   3  228.69   10.23
   8   1   8    2.53    4.93
   8   3   5   11.49    4.95
   9  -1   7   56.01    6.70
  -1  10   3   56.64    4.17
   0  10   4    6.68    4.47
   2   8   9    2.42    3.44
   2   9   6   98.64    7.14
   3   8   1  148.33    6.93
   3   8   7   36.49    5.81
   5   5  -1  551.70   12.06
   5   5   9   38.12    4.79
   5   6   0  193.63    8.26
   5   7   2   32.30    5.73
   5   7   3   54.19    6.41
   5   7   4   21.84    5.45
   6   4  -1    6.08    3.72
   6   5   0    3.82    4.15
   6   5   7  212.38    8.41
   6   6   2  389.41   12.76
   6   6   3  167.75    9.15
   6   6   4   32.18    5.82
   7   2  -1   -1.64    4.40
   7   4   6   -1.76    5.14
   8   2   0  127.77    7.28
   9   0   1   35.68    5.73
   9   0   6  184.45    8.10
   9   1   3    4.07    5.87
   9   1   4   10.09    5.02
  -2   9   2  410.06    7.52
  -2  10   9   15.82    4.56
  -1  10   8   44.51    4.88
   0  10   5    5.00    3.97
   0  10   6  178.89    7.54
   2   9   3   14.01    4.29
   2   9   5   40.37    5.94
   3   6  -1  117.78    5.33
   3   7   9    6.23    3.83
   4   6   9   35.16    4.76
   4   7   7   84.98    6.96
   5   4  10   58.51    5.42
   5   6   7  603.52   13.63
   7   4   1  104.91    8.43
   8   2   6   17.39    5.69
   9  -1   1  193.89    7.71
  -2   9  11  150.93    6.45
  -2  10   4  172.18    6.36
  -1   8  12   23.54    3.71
  -1   9   2   50.24    4.02
  -1  10   4    7.15    3.30
  -1  10   7  342.46    9.80
   0   8  11   62.77    5.13
   0   9   2   21.46    3.88
   0   9   9   42.95    5.20
   2   8   1  353.51    9.12
   2   9   4  113.66    6.72
   3   8   2   13.64    4.22
   3   8   6  120.14    7.79
   4   5  -1  895.36   13.82
   4   7   1   34.90    4.79
   6   3  -1    3.50    4.15
   6   4   8   34.76    5.67
   6   5   6  313.41   11.17
   7   1  -1  406.36    9.74
   8  -1   9   21.56    5.14
   8   1   0  129.19    6.90
   8   2   1   31.80    6.29
   9   0   2   -1.11    5.18
   9   0   5   66.34    6.90
  -3  10   9    6.57    4.29
  -2  10   8   64.90    5.61
  -1   9  10   69.85    5.60
  -1  10   5   18.25    3.97
  -1  10   6  274.80    8.96
   1   7   0  368.85    8.00
   2   7   0   22.71    3.17
   2   7  10  120.53    6.69
   3   8   3  272.47    9.95
   4   5  10   22.16    4.90
   4   6   0    7.78    3.54
   4   7   6  262.10   10.55
   5   4  -1 1019.97   15.37
   5   6   1  177.86    8.30
   5   6   6  843.22   17.26
   6   5   1   31.07    5.53
   7   4   2  357.90   12.09
   7   4   3   20.93    6.39
   7   4   4  110.38    7.88
   8  -1   0  552.77   10.79
   8   0   0  288.49    8.95
   8   0   8   89.74    6.68
   8   1   7  170.51    8.31
   8   2   5  106.16    7.97
   9  -1   6   42.44    6.00
   9   0   3    7.97    5.56
   9   0   4    0.79    5.53
  -3  10   5    4.96    2.87
  -2  10   5   19.29    4.18
   0   8   1   22.06    2.97
   1   9   6   21.72    5.53
   3   6  10   15.99    4.05
   3   8   4  121.78    7.36
   4   7   2  217.85    9.03
   5   5   8   14.09    4.59
   6   3   9   12.59    4.29
   6   4   0  515.84   12.58
   6   5   5  119.06    7.83
   7   0  10    4.01    4.57
   8   2   2   18.26    5.09
   8   2   4    2.53    6.21
  -4  10   7   -0.27    3.45
  -4  10   8   68.86    5.19
  -3  10   6   31.88    4.33
  -3  10   8  221.86    7.85
  -2   9   3  153.03    5.40
  -2  10   6   45.57    4.73
  -2  10   7  433.12   10.17
   0   9   3  136.93    6.21
   1   7  11   16.18    3.93
   1   8   9  220.03    8.63
   1   9   4  251.03    8.74
   1   9   5   37.44    5.13
   2   8   2   71.85    5.09
   3   6   0  654.84   11.95
   3   7   1   22.75    3.77
   3   7   8   14.67    4.63
   4   4  11   22.87    4.17
   4   6   8    5.46    4.55
   4   7   3   64.62    6.41
   4   7   4   37.60    5.83
   4   7   5  371.23   12.00
   5   6   3   32.73    5.64
   5   6   4   59.39    7.44
   5   6   5  330.71   11.66
   6   4   7   35.76    6.26
   6   5   3  296.23   11.12
   6   5   4   87.35    7.31
   7   1   9    4.13    4.94
   7   2   0  185.11    7.98
   8   1   1  311.25    9.96
   8   2   3   86.58    7.10
   9  -1   3    2.08    4.95
   9  -1   5    6.03    5.49
  -3   9  11  375.24    9.13
  -3  10   7  299.85    8.35
  -1   9   3  201.90    6.33
  -1   9   9   16.88    4.82
   2   6  11    3.34    3.61
   2   8   7   80.81    6.41
   3   5  11   11.32    3.87
   4   6   1  108.00    6.24
   5   4   9   50.70    5.87
   8  -2   9   29.97    6.24
   8   1   6  215.47    9.02
   9  -1   4  148.77    7.59
  -2   8  12   68.34    5.23
  -2   9  10  350.32    9.15
  -1   8  11   83.59    5.94
   1   6  12   -0.79    4.06
   2   6   0  204.64    6.44
   2   7   1    1.73    2.91
   2   7   9   24.18    5.49
   2   8   3  461.83   11.25
   2   8   4  258.02    9.52
   2   8   6   67.49    6.01
   3   4  12   48.72    4.98
   3   7   2   64.62    5.24
   3   7   7   60.49    6.11
   4   5   0  522.81   11.10
   4   6   7   56.55    6.86
   5   4   0  103.38    6.40
   5   5   1   93.27    6.30
   5   5   7  167.72    8.38
   7   1   0  445.36   10.73
   7   3   4    0.80    6.37
   7   3   5   43.47    6.22
   8   0   1   94.78    6.06
   8   0   7  171.65    8.58
   8   1   2  114.79    7.26
   8   1   5   34.88    6.56
   9  -2   3  104.56    6.45
   9  -2   5    7.81    4.95
  -4   9  11   54.97    5.27
  -3   9   4   -1.10    2.68
  -1   9   4   82.07    5.23
   1   8   8  339.65   10.82
   2   4  13  110.03    5.90
   2   5  12    3.91    3.47
   2   8   5  123.28    7.03
   3   6   9   60.23    5.65
   4   5   9  119.32    7.03
   4   6   2    5.52    4.61
   5   2  11   17.96    4.81
   5   3  10  122.67    6.49
   6   3   8   13.89    4.65
   6   4   2   21.38    5.87
   6   4   6   35.54    5.86
   7   2   1  422.55   11.73
   8  -1   1   12.31    4.50
   8  -1   8    0.31    4.57
   8   1   4   15.57    6.26
   9  -2   4   76.90    6.19
  -2   9   4   15.19    2.96
  -1   9   8  824.00   14.49
   1   5  13   31.75    4.29
   1   7  10   -0.86    4.46
   1   8   3   49.73    4.83
   3   5   0  869.87   13.14
   3   6   1   87.96    5.69
   3   7   3  212.66    8.49
   3   7   4  248.41    9.96
   3   7   5   47.95    6.61
   3   7   6   28.97    5.44
   4   6   6  119.33    7.97
   5   5   2  176.16    8.29
   5   5   6  105.55    7.41
   6   0  11   14.59    4.74
   6   4   3  224.83   10.30
   6   4   4  270.05   11.07
   6   4   5  118.39    7.78
   7  -1  10  102.90    6.70
   8   0   2  484.30   12.16
  -3   9  10    8.46    4.01
  -2   7  13   42.84    4.70
  -2   9   9  157.93    7.03
  -1   9   6   94.60    6.31
  -1   9   7  656.83   13.06
   1   8   7    1.11    4.00
   2   7   2  356.41    9.18
   2   7   8    0.80    4.23
   4   4  10    8.45    4.20
   4   6   3    3.08    4.12
   4   6   4   62.11    7.16
   4   6   5  181.59    9.01
   5   4   8    1.34    4.48
   5   5   3  360.54   11.76
   5   5   4  511.39   14.33
   5   5   5    7.30    5.26
   6   3   1  464.78   12.01
   7   0   9   52.99    5.73
   8   0   6   10.47    5.05
  -4   7  14  361.78    8.53
  -4   9  10  150.59    6.85
  -3   8  12   13.13    4.65
  -3   9   5   93.01    4.83
  -2   9   5    1.40    3.58
  -2   9   8  738.08   13.62
  -1   7  12    8.51    4.42
  -1   8  10    2.56    4.68
   1   8   4   45.22    4.58
   1   8   5    5.20    4.42
   1   8   6   95.32    6.36
   2   6  10   -2.50    3.92
   3   5  10  141.03    7.43
   3   6   8   93.20    6.98
   4   1  13   93.28    5.43
   4   3  11    3.36    4.50
   4   4   0  937.18   14.17
   4   5   1    4.10    3.44
   4   5   8  168.23    8.50
   5   3   0 1317.74   17.37
   6   3   7  269.07   10.31
   8  -2   8  381.91   10.83
   8  -1   7   55.18    6.74
   8   0   3   50.01    6.57
   8   0   4   50.98    6.79
   8   0   5   36.55    6.51
  -3   9   9    9.26    4.55
  -2   6  14   76.75    5.26
  -2   8   3   94.26    4.41
  -2   8  11    6.23    3.97
  -2   9   6    0.65    3.94
  -2   9   7   53.16    5.33
  -1   8   3  232.88    6.60
   1   6  11   10.95    4.84
   2   6   1   73.96    4.54
   2   7   3  452.71   10.78
   2   7   7  115.37    7.32
   3   6   2   65.54    5.07
   4   2  12   26.80    4.58
   5   3   9    4.15    5.29
   5   4   7   12.99    5.91
   6  -2  12    7.15    4.82
   6   3   6   60.77    7.37
   7   1   7    3.29    5.72
   8  -1   2   58.72    5.00
  -4   9   9   49.11    5.10
  -3   9   6   -0.63    3.51
  -3   9   8  238.98    8.14
   0   6  12    4.32    4.36
   1   7   9   60.54    5.97
   2   5  11    5.46    4.93
   2   7   4 1047.30   17.04
   2   7   6   87.67    7.25
   3   4  11   51.67    5.49
   3   6   7   -2.47    4.63
   4   5   2    8.74    3.74
   4   5   7   16.00    6.27
   6   2   8  266.97   10.08
   7  -2  10   34.35    5.85
   7   1   2  695.04   14.58
   8  -2   2  158.92    6.87
   8  -1   6   86.34    7.35
  -4   8  12  283.67    8.44
  -4   9   8    6.77    4.01
  -3   7  13   -0.39    4.18
  -3   9   7   12.48    3.56
  -1   8   9  186.99    8.40
   0   7  10   49.78    6.10
   2   6   9    4.94    4.44
   2   7   5   42.73    5.01
   3   2  13   81.83    5.43
   3   3  12    9.18    4.16
   3   5   1   61.35    4.47
   3   5   9   67.22    6.99
   3   6   3  176.18    7.62
   3   6   6  144.28    8.90
   4   4   9   75.64    6.45
   5   1  11   90.38    6.83
   5   2  10   11.38    4.52
   5   4   6  468.58   13.56
   6  -1  11   31.43    5.53
   6   3   3   15.90    4.89
   6   3   5   13.33    5.00
   7  -1   9    7.34    5.51
   7   0   8   -1.49    4.53
   7   1   6   27.72    6.72
   8  -3   8  892.95   15.09
   8  -2   7  676.33   14.21
   8  -1   3   16.07    4.38
   8  -1   4    3.63    5.36
   8  -1   5    8.41    5.70
  -5   8  12  325.97    9.09
  -3   8   4  204.68    5.70
  -3   8  11    0.02    4.39
  -2   8  10    5.15    4.73
  -1   8   4   17.69    3.18
   1   5  12    8.09    4.21
   1   7   3   79.54    4.95
   1   7   8    0.60    4.37
   2   2  14  216.76    7.68
   2   4  12   92.08    6.08
   3   6   4  602.76   13.73
   4   4   1  343.50    9.36
   4   5   3  639.48   14.06
   4   5   6   21.86    5.66
   5   3   1  717.99   13.66
   5   3   8    9.44    5.89
   5   4   3    4.25    4.16
   5   4   4    0.23    5.22
   6   0  10  119.96    7.51
   6   2   7  270.85   10.98
   7   1   3   23.24    4.84
   7   1   5   -1.18    5.87
  -2   7  12  145.80    6.68
  -2   8   4  250.61    6.49
  -1   4  15    1.09    3.35
  -1   8   8  475.95   11.55
   0   3  15   18.70    4.33
   0   5  13    2.44    3.67
   1   4  13  141.01    7.13
   1   6  10   -1.23    5.20
   2   3  13  243.55    8.28
   2   6   8   -3.52    5.28
   4   3  10   20.46    4.95
   4   5   4   11.00    4.50
   4   5   5  370.43   11.94
   5  -2  13    8.62    4.75
   6  -3  12   19.12    5.16
   7   0   7    5.17    5.91
   7   1   4    0.93    4.87
   8  -2   3  123.26    6.83
   8  -2   6  456.67   12.14
  -5   6  15  274.36    7.50
  -4   8  11    2.48    4.41
  -3   6  14    7.55    4.21
  -2   8   9  361.37   10.44
  -1   8   5  116.18    5.53
  -1   8   6  132.61    6.67
  -1   8   7  139.29    7.37
   0   4  14   19.90    4.06
   0   7   9  221.22    9.45
   1   3  14  372.85    9.40
   1   7   4   20.57    3.72
   1   7   5   -0.19    4.06
   1   7   6   13.30    5.15
   1   7   7  267.82    9.65
   2   5  10    6.61    5.35
   3   4  10  186.77    8.69
   3   5   2   92.88    5.38
   3   5   8  107.84    7.69
   4   0  13   77.50    5.58
   4   2  11    4.44    5.05
   4   4   8  146.42    8.38
   6   1   1   36.23    4.66
   6   2   6    3.55    5.84
   7  -3  10   32.13    6.08
   8  -3   7  502.66   12.11
   8  -2   5  492.01   12.24
  -4   7  13  358.25    9.34
  -3   8  10   45.32    5.58
  -2   8   5   25.76    3.84
   0   6  11   -5.57    3.96
   2   6   3  335.30    9.14
   2   6   7   92.72    7.69
   4   1  12   14.12    4.41
   5   2   9  149.14    8.23
   5   3   2 1820.94   22.20
   5   3   7  266.51   10.43
   6   2   4  408.23   12.45
   7  -2   9   26.87    6.19
   7  -1   8   31.91    5.68
   7   0   3   88.70    7.00
  -5   8  11    2.55    4.32
  -3   5  15   53.73    5.09
  -3   7  12   65.95    5.99
  -3   8   5   48.60    3.59
  -2   6  13   53.44    5.12
  -2   8   6  226.53    7.48
  -2   8   8  230.31    8.55
  -1   7   3  379.23    7.65
   0   7   8   26.20    5.91
   1   5  11   14.20    5.56
   1   6   9   63.17    6.88
   2   6   4  160.23    7.09
   2   6   6   14.68    5.23
   3   0  14    1.33    3.83
   3   3  11    9.53    4.46
   3   5   3  653.39   13.10
   3   5   7  442.51   13.27
   4  -2  14   23.31    4.82
   4   3   9  109.79    8.17
   4   4   7   13.52    5.35
   5  -1  12    9.12    4.33
   5   2   1  347.21    9.45
   5   3   6   54.44    6.39
   6  -2  11   28.48    5.89
   7   0   4   21.23    5.89
   7   0   5    4.51    5.69
   8  -4   7    6.00    5.40
   8  -3   6  424.28   11.19
  -5   7  13  363.64    9.33
  -4   8  10    0.94    4.36
  -3   8   9    1.08    4.53
  -2   7  11  230.58    8.55
   2   0  15   65.97    5.49
   2   4  11  112.53    7.16
   2   5   9   26.33    6.35
   2   6   5  102.54    6.38
   3   1  13   48.95    5.64
   3   2  12    3.36    4.24
   3   4   9  444.57   13.54
   3   5   4  504.45   12.58
   3   5   6    1.66    4.55
   4   4   6  605.16   15.10
   5   2   8   33.33    6.81
   6  -4  12   10.76    5.40
   6  -1  10   20.94    5.05
   6   1   2    5.71    4.11
   7  -4  10  357.69   10.49
   7  -1   7   37.86    6.71
  -3   8   6   38.76    3.77
   0   5  12   18.15    4.76
   0   7   6   17.50    3.93
   0   7   7   52.91    5.46
   1   6   3  101.51    5.08
   2   5   2 1750.66   18.34
   3   5   5  592.39   13.97
   4   4   4  474.02   12.46
   4   4   5   18.06    4.80
 -14  10   2   71.22    4.71
 -14  10   3   57.39    4.31
 -14  12  -1   -0.77    2.89
 -13   8   5    7.31    3.32
 -13  13  -4   23.01    3.16
 -12   6   1   41.33    4.32
 -12   7  -1  456.86   10.79
 -11   5   0  291.90    8.46
 -11   6  -2   26.94    3.98
 -11  13  -7    4.41    3.42
 -10   7  -5    7.71    3.42
  -8   2   0  440.13    8.76
  -6   2  -4  252.71    7.10
  -3   3  -8    0.64    2.70
 -14  11   4   11.21    2.95
 -14  13  -1   27.63    3.30
 -13  14  -4   -0.62    2.24
 -13  15  -4   57.68    3.25
 -12   8  -2  209.57    7.77
 -11   7  -3    8.34    3.57
 -11   9  -5   27.46    3.87
 -11  14  -7   72.58    4.39
 -10   4   5    1.63    2.17
 -10  10  -7   25.76    3.89
  -9   3   0    7.01    3.09
  -8   8  -8   -1.72    4.09
  -8  13 -10  120.90    5.29
  -7   2  -2  214.93    6.43
  -7   8  -9   31.06    4.22
  -5   1  -3 1418.95   14.18
 -14  11   1   14.56    2.94
 -14  11   3   31.13    3.43
 -14  12   4   -0.77    2.62
 -13   8   2   60.19    4.51
 -13   8   3    0.79    3.47
 -13   8   4    6.83    2.93
 -13  12  -3  113.46    5.35
 -12   9  -3  160.79    6.51
 -12  12  -5  134.21    5.59
 -11   5   1  440.83    9.58
 -11   5   4   50.99    4.06
 -11  11  -6    3.64    3.64
 -10   5  -2  414.58    9.92
  -9   3   4   39.73    3.19
  -9   6  -5  101.24    5.75
  -9   7  -6  128.93    6.40
  -9  10  -8  149.95    6.59
  -9  13  -9  150.81    5.78
  -8   3  -2  254.59    7.42
  -8   4  -4  509.87   10.66
  -8  10  -9    6.10    3.94
  -6   7  -9   -1.26    4.01
  -4   3  -7   55.23    4.13
  -4   5  -9  284.30    7.56
 -14  14   3   19.41    3.12
 -14  15   0    0.89    2.20
 -13   9   0  159.53    6.25
 -13   9   5    5.25    2.93
 -13  11  -2  242.06    7.37
 -12   7   0  105.77    5.50
 -12   7   5   19.53    3.27
 -11   5   3   30.64    3.28
 -11   6  -1   33.96    3.97
 -10   4   1  213.10    6.55
 -10   4   4  562.59    8.96
 -10   6  -3   13.17    3.90
 -10   9  -6    9.62    4.00
  -9   3   1    9.95    2.50
  -9   4  -2   16.89    3.22
  -9  14  -9   99.89    4.83
  -8   5  -5    9.20    3.23
  -8   6  -6   42.02    5.05
  -7   4  -5   34.73    4.18
  -7   7  -8   10.44    4.29
  -5   3  -6   46.04    3.71
  -5   6  -9    2.02    3.76
  -4   4  -8   59.76    4.01
 -14  12   1   26.36    3.00
 -14  12   2   13.67    2.92
 -14  12   3    1.30    2.62
 -14  13   3   31.31    2.97
 -14  14   0   35.71    2.97
 -14  15   1  198.77    4.82
 -13  10  -1    9.20    3.13
 -13  13  -3   26.76    3.05
 -12   7   1   52.89    4.70
 -12  11  -4  184.31    6.42
 -12  13  -5    9.62    2.81
 -11  10  -5   -0.95    3.41
 -10   4   3  597.63    9.50
 -10   7  -4    3.54    3.84
 -10   8  -5   37.19    4.64
  -9   3   3   43.45    2.97
  -7   2  -1    1.60    1.97
  -7   6  -7  104.38    5.93
  -7  11 -10   67.93    4.78
  -6   2  -3   59.57    3.57
  -6   6  -8  283.20    8.22
  -6  12 -11   35.51    4.51
  -5   4  -7   52.26    4.36
  -5   5  -8    5.49    3.63
 -14  13   1  177.04    4.92
 -14  13   2   59.93    3.52
 -14  14   1    0.58    2.22
 -14  14   2   14.75    2.63
 -13   9   2  178.23    6.41
 -13   9   4   58.02    4.16
 -13  14  -3    1.36    2.11
 -13  15  -3    5.51    2.40
 -12   7   4    1.28    3.12
 -12  10  -3  346.63    8.64
 -12  14  -5   56.99    3.69
 -12  15  -5    0.10    2.44
 -11   6   0  370.51    8.69
 -11   7  -2   44.75    4.16
 -11   8  -3  127.31    6.28
 -11   9  -4  103.51    5.78
 -11  12  -6   30.92    3.61
 -10   5  -1   19.48    3.19
  -9   4  -1   68.59    4.46
  -9   5  -3   10.98    2.98
  -8   3  -1    2.75    2.61
  -8  11  -9  111.57    5.64
  -7   3  -3  421.86    8.72
  -7   9  -9   27.12    4.39
  -6   5  -7  299.55    7.85
  -5  10 -11   41.85    4.19
 -13   9   3   59.61    3.98
 -13  10   0   48.52    3.99
 -13  11  -1   12.45    3.51
 -13  12  -2   23.37    3.18
 -12   7   3  276.73    7.12
 -12  12  -4    6.61    3.24
  -9   6  -4    7.47    3.60
  -9   8  -6   91.01    5.70
  -8   4  -3   67.84    4.22
  -8   9  -8   79.85    5.02
  -7   2   0    3.19    2.33
  -6  13 -11   14.23    3.88
  -5   8 -10   38.60    4.36
 -13  13  -2   91.01    4.55
 -13  16  -2   20.06    2.48
 -12   8   0  127.60    5.60
 -11   6   1    0.85    2.49
 -11  11  -5   70.50    4.84
 -11  13  -6   93.51    4.62
 -10   5   0   75.50    4.31
 -10   5   5   31.67    2.96
 -10   6  -2    1.60    2.64
 -10  10  -6   -1.43    2.83
 -10  12  -7   91.83    4.82
  -9   7  -5   56.72    4.32
  -7  12 -10   -0.27    3.41
  -6   2  -2   11.27    2.52
  -6   3  -4   18.89    3.16
 -13  10   4    0.39    2.69
 -13  12  -1  161.27    5.79
 -13  14  -2   69.69    3.86
 -13  15  -2   10.08    2.44
 -12  11  -3    3.52    2.78
 -12  13  -4    0.55    2.83
 -11   6   3   38.82    3.62
 -11   6   4    2.86    2.28
 -11   7  -1    2.90    2.62
 -11  14  -6    4.22    2.54
 -11  15  -6   18.53    3.05
 -11  16  -6    9.82    2.31
 -10   7  -3   94.36    5.45
 -10   9  -5   26.23    4.08
  -9   5  -2    0.61    2.83
  -8   3   0   32.22    2.80
  -8  12  -9   68.48    4.71
  -7   4  -4    5.07    2.45
  -7   8  -8   23.81    4.26
  -6   8  -9   24.83    3.67
  -6  10 -10  297.17    7.83
  -3   3  -7   26.19    2.79
 -13  10   2   99.26    4.66
 -13  10   3  111.34    4.70
 -13  11   0    8.55    2.83
 -12   8   1    0.87    2.74
 -12   8   4  363.36    7.59
 -12  10  -2    3.07    2.85
 -12  14  -4   28.43    3.30
 -12  16  -4    1.09    2.12
 -11   8  -2    2.45    2.87
 -11   9  -3    0.74    3.42
 -10   5   1  110.51    4.62
 -10   5   4   57.22    3.51
 -10   8  -4  104.31    5.32
 -10  13  -7  116.76    5.04
  -9  10  -7   47.36    4.28
  -8   4  -2   67.66    3.94
  -8   6  -5  148.31    5.91
  -8   7  -6   64.87    4.48
  -8  10  -8  167.62    6.57
  -7   3  -2    0.06    1.84
  -7  10  -9   48.90    4.57
  -5   7  -9   13.42    3.72
  -5  11 -11   10.20    3.44
 -13  13  -1   11.23    2.45
 -12   8   2    0.93    2.58
 -12   8   3   26.23    3.48
 -12  12  -3   85.48    4.81
 -12  15  -4    0.01    2.07
 -11   7   0    1.59    2.33
 -11  12  -5   59.93    4.22
 -10   6  -1    9.85    2.70
 -10  11  -6    5.07    2.92
 -10  14  -7    1.99    2.52
 -10  15  -7  123.20    4.87
 -10  16  -7  126.93    4.56
  -9   4   1    1.99    2.13
  -8  13  -9    0.53    3.29
  -7   5  -5    3.71    2.52
  -7  14 -10   10.80    3.17
  -7  15 -10   50.12    3.71
  -6   4  -5  165.37    5.49
  -4   4  -7  101.67    4.56
  -4   5  -8   88.56    4.55
 -13  11   2   36.98    3.55
 -13  11   3    1.41    2.63
 -13  12   0   -0.17    2.35
 -13  12   4    6.71    2.47
 -13  14  -1    8.86    2.17
 -13  15   3   42.76    3.02
 -13  16   0  154.62    4.30
 -13  16   1  163.80    4.44
 -12   9   0   12.57    2.92
 -12   9   5   -1.38    2.43
 -12  10  -1   42.74    4.13
  -9   4   3   66.20    3.20
  -9   7  -4  182.10    6.57
  -9   9  -6    3.20    2.81
  -8  14  -9   10.43    3.26
  -6   6  -7 1445.69   15.90
  -5   4  -6  480.73    8.60
  -5   5  -7  476.31    8.93
  -5   6  -8   -0.70    2.63
  -5   9 -10   13.33    3.63
 -13  12   1  176.59    5.55
 -13  15   0   31.17    2.72
 -12  13  -3   31.55    3.13
 -11   7   1   63.13    3.85
 -11   8  -1   32.25    3.32
 -11  11  -4  112.41    5.26
 -11  13  -5    9.06    2.78
 -10   6   0   30.92    3.48
 -10   7  -2  169.23    5.91
 -10  10  -5  112.71    5.30
 -10  12  -6  129.82    5.75
  -9   5  -1    1.68    2.03
  -9   8  -5  108.49    5.29
  -9  11  -7   -3.10    2.76
  -8   5  -3  163.33    5.50
  -8  15  -9    1.64    2.45
  -7   3  -1  398.53    7.19
  -6  11 -10   20.27    3.77
  -5  12 -11   22.70    3.59
  -4  10 -11   42.42    3.82
 -13  12   2  231.07    5.70
 -13  12   3    5.12    2.16
 -13  13   1  171.38    5.10
 -13  13   3   14.34    2.51
 -13  14   3    6.89    2.37
 -13  15   1    4.45    2.20
 -13  15   2    5.31    2.30
 -12   9   2   43.08    3.85
 -12   9   4   13.46    2.88
 -12  14  -3   93.17    4.39
 -12  16  -3    1.76    1.80
 -11   7   2  137.48    4.90
 -11   7   3  250.20    6.34
 -11   7   4  207.85    5.45
 -11   9  -2   77.99    4.41
 -11  10  -3  138.72    5.56
 -11  14  -5   80.09    4.11
 -11  15  -5   -2.44    2.46
 -11  16  -5    0.92    2.38
 -10   8  -3  177.27    6.13
 -10   9  -4  217.60    6.78
  -8   6  -4  193.05    6.26
  -7   9  -8    0.85    2.95
  -7  11  -9   12.47    3.05
  -6   9  -9  117.03    5.29
  -4   8 -10  382.23    8.04
 -13  13   2   70.76    3.35
 -13  14   1   12.65    2.24
 -13  14   2   52.71    3.19
 -12   9   3   87.24    4.13
 -12  10   0  325.58    7.68
 -12  11  -1   34.62    3.81
 -12  12  -2    5.73    2.54
 -12  15  -3    8.88    2.14
 -12  17  -2    0.96    2.05
 -11   8   0  321.30    7.69
 -11  12  -4    4.10    3.06
 -10   6   1   31.63    3.18
 -10  13  -6  140.08    5.70
 -10  17  -6   39.57    2.96
  -9   5   0   30.57    2.87
  -9   6  -2    4.48    2.22
  -9  10  -6   14.83    3.54
  -9  12  -7   34.45    4.00
  -8   7  -5   83.95    4.61
  -8   8  -6  253.34    7.22
  -5   3  -4   36.17    2.69
  -5  13 -11   34.23    3.65
 -12  13  -2    0.54    2.73
 -10   6   4  152.81    4.68
 -10   7  -1    1.25    2.12
 -10  11  -5  209.93    6.63
  -7   5  -4   98.16    4.34
  -6   4  -4   19.40    2.46
  -6   8  -8  383.01    8.61
  -6  12 -10  158.68    5.59
  -5   8  -9    1.80    2.92
  -5  10 -10   17.85    3.56
 -12  10   2   17.88    3.22
 -12  10   4   32.43    3.10
 -12  11   0  534.33    9.56
 -12  12  -1   72.82    4.39
 -12  14  -2   25.25    3.10
 -12  16  -2   11.27    2.00
 -11  10  -2   28.37    3.71
 -11  11  -3   60.18    4.12
 -11  13  -4   58.00    3.80
 -11  17  -4    9.72    1.99
 -10   6   3  401.86    7.11
 -10  14  -6   95.47    4.51
 -10  15  -6  105.58    4.65
 -10  16  -6  144.52    4.64
  -9   7  -3   13.76    2.70
  -9   8  -4  223.73    6.66
  -9   9  -5  246.01    7.08
  -9  13  -7   15.34    3.46
  -9  17  -7    1.79    2.34
  -8  10  -7    4.94    3.03
  -7   6  -5   92.12    4.38
  -7   7  -6   56.98    3.90
  -7  12  -9  169.37    5.81
  -4   7  -9  432.31    8.36
 -12  10   3   72.87    3.78
 -12  15  -2   18.02    2.31
 -12  17   0  114.72    3.76
 -11   8   4   17.67    2.78
 -11  14  -4   29.05    3.34
 -11  16  -4    0.88    2.23
 -10   9  -3   50.21    3.77
  -9   5   4  283.52    5.63
  -9   6  -1   32.14    3.07
  -7  10  -8   33.35    3.63
  -6   7  -7  173.70    5.76
  -6  10  -9  109.41    4.99
  -6  13 -10    9.63    2.78
  -5   7  -8    5.61    2.65
  -4   4  -6   19.81    2.69
  -3   4  -7  135.52    4.37
  -3   5  -8  101.49    4.20
 -12  11   4   58.30    3.39
 -12  13  -1   24.32    2.85
 -11   8   3   42.59    2.99
 -11   9   0  302.61    7.38
 -11  12  -3   -0.98    2.39
 -11  15  -4   43.84    3.10
  -9   5   3   57.80    3.02
  -9  14  -7  163.65    5.54
  -9  15  -7  557.64    9.19
  -9  16  -7  313.95    6.52
  -8   6  -3  163.14    5.25
  -8   9  -6  259.65    7.10
  -7  13  -9   27.67    3.25
  -7  16  -9   12.19    2.76
  -6  14 -10    8.11    2.69
  -4   5  -7  284.98    6.46
  -4   6  -8   20.52    2.73
  -4   9 -10   82.94    4.59
 -12  11   2   60.34    3.55
 -12  11   3   18.24    2.85
 -12  12   0    5.30    2.47
 -12  12   4    2.27    2.26
 -12  14  -1   28.60    2.78
 -12  14   4   -0.30    2.10
 -12  15  -1  174.39    4.69
 -12  16   0   35.95    2.80
 -12  16   2   16.46    2.60
 -11   9   5   -1.57    2.11
 -11  10  -1   59.45    3.86
 -11  11  -2   35.20    3.38
 -11  17  -3    1.14    2.02
 -10   7   1  294.62    6.64
 -10  11  -4  130.65    5.62
 -10  13  -5   -0.46    2.90
 -10  17  -5   10.16    2.35
  -9   7  -2   87.20    4.31
  -9  10  -5   10.64    3.29
  -8   5  -1    2.83    1.86
  -8   8  -5    6.14    2.60
  -8  11  -7    1.15    2.69
  -7   5  -3  323.64    6.73
  -7  14  -9    5.23    2.58
  -7  15  -9    1.92    2.89
  -5  11 -10    0.50    3.07
  -4  12 -11   57.82    3.98
 -12  13   4    6.01    2.26
 -12  15   3    7.79    2.45
 -12  16   1   19.94    2.27
 -11  13  -3   11.30    2.61
 -10   9  -2   35.38    3.62
 -10  10  -3   10.53    3.21
 -10  14  -5   80.15    4.45
 -10  18  -4   35.24    2.62
  -9   6   0   47.70    3.09
  -9   8  -3  373.80    8.10
  -9   9  -4  807.44   11.84
  -9  12  -6  223.04    6.66
  -6   9  -8  110.15    4.91
  -6  11  -9  262.90    7.16
  -5   9  -9   57.91    3.94
 -12  12   2   51.82    3.16
 -12  12   3    2.52    2.05
 -12  13   1  120.68    4.44
 -12  13   3   11.78    2.41
 -12  14   3   10.12    2.34
 -12  15   1   11.20    2.34
 -12  15   2    5.20    2.31
 -11   9   2  117.25    4.64
 -11   9   4  100.63    4.09
 -11  10   0  310.46    7.35
 -11  12  -2   42.32    3.76
 -11  14  -3   25.99    2.83
 -11  15  -3   12.84    2.65
 -11  16  -3   29.77    2.59
 -10   7   2  288.64    6.22
 -10   7   3    1.59    2.22
 -10   7   4  159.95    4.59
 -10  15  -5    4.10    2.29
 -10  16  -5  103.02    4.03
  -7   6  -4  580.15    9.12
  -7   7  -5  628.60    9.99
  -7   8  -6  865.12   11.86
  -4  13 -11   72.18    4.15
  -4  14 -11   17.51    3.21
  -4  15 -11  114.49    4.36
 -12  13   2    2.64    1.85
 -12  14   1   75.09    3.43
 -12  14   2    0.50    2.18
 -11   9   3    5.33    2.11
 -11  10   5   -0.44    2.07
 -11  11  -1   88.09    4.34
 -11  17  -2    1.50    1.78
 -10   8   0  398.03    7.65
 -10  12  -4  173.66    5.94
  -9  11  -5   56.73    4.19
  -9  13  -6   18.34    3.06
  -9  17  -6    3.57    1.94
  -8   5   0   10.38    1.87
  -8   6  -2   40.47    2.95
  -8  10  -6    3.58    2.50
  -8  12  -7   11.36    2.94
  -5   4  -4   75.85    3.40
  -5   8  -8   -1.38    2.81
  -5  12 -10    2.26    2.63
  -4  10 -10    3.26    3.11
 -11  13  -2   17.08    2.70
 -11  16  -2    7.79    2.25
 -10  11  -3   23.16    3.37
 -10  17  -4    9.32    2.35
 -10  18  -3    6.89    2.19
  -9   7  -1  138.27    4.63
  -9  14  -6  615.93   10.09
  -9  15  -6  594.60    9.68
  -9  16  -6   58.17    3.66
  -8   7  -3   87.66    3.96
  -8   9  -5  132.22    5.07
  -8  17  -7   17.43    2.67
  -6   6  -5  872.61   10.91
  -6  12  -9   78.13    4.28
  -6  17  -9    3.22    2.42
  -5  13 -10  152.18    5.49
  -5  16 -10    5.23    2.58
  -2   6  -9   34.57    2.99
 -11  10   2   16.32    2.76
 -11  10   4    2.58    2.28
 -11  11   0   -0.67    2.65
 -11  12  -1   65.23    3.79
 -11  14  -2    0.34    2.09
 -11  15  -2   46.82    3.30
 -11  16   3   44.65    3.09
 -11  17   0   59.28    3.26
 -11  17   1  125.10    4.15
 -10   8   5    0.17    2.00
 -10  13  -4    1.37    2.42
  -9   6   4   18.24    1.97
  -9   8  -2    1.45    1.93
  -9   9  -3  165.71    5.64
  -9  10  -4   57.36    3.76
  -9  18  -5  133.12    3.91
  -8   8  -4  407.33    8.02
  -8  13  -7  112.77    4.99
  -6  10  -8   22.33    3.15
  -5   7  -7   26.87    3.28
  -5  10  -9   -0.52    2.44
  -5  14 -10    6.25    2.99
  -5  15 -10   15.02    3.07
  -4   7  -8  177.56    5.46
 -11  10   3   12.03    2.31
 -11  16  -1    8.97    2.25
 -10   8   2  731.07    9.58
 -10  14  -4   67.65    3.91
 -10  15  -4    8.72    2.29
 -10  16  -4    0.85    1.92
  -9   7   0   12.13    2.40
  -9  12  -5  230.90    6.67
  -8  11  -6   91.23    4.66
  -8  14  -7   62.58    4.03
  -8  15  -7  288.17    7.03
  -8  16  -7  107.63    4.30
  -7   9  -6    3.82    2.96
  -6  13  -9   -1.55    2.45
  -6  16  -9   76.08    3.99
  -4   5  -6   20.66    2.68
  -4   6  -7   23.12    2.91
  -3   6  -8   70.97    3.47
 -11  12   0   18.59    2.97
 -11  13  -1    2.82    2.26
 -11  14  -1    7.51    2.58
 -11  15  -1  111.84    4.20
 -11  16   2  103.03    3.91
 -10   8   3   31.69    2.86
 -10   8   4   11.84    2.05
 -10   9   0  188.55    5.40
 -10  12  -3    4.73    2.53
 -10  17  -3   57.23    3.19
 -10  18  -2    5.43    2.01
  -9  17  -5  146.46    4.63
  -8   5   2   93.37    3.34
  -8  18  -6   67.40    3.11
  -7   7  -4  236.30    6.03
  -7   8  -5   15.26    2.88
  -7  11  -7  214.37    6.70
  -6  14  -9    2.60    2.47
  -6  15  -9   32.24    3.12
  -4  11 -10    0.40    2.47
  -2   8 -10   69.59    3.77
 -11  11   2    8.21    2.25
 -11  11   3   50.76    3.31
 -11  14   4   21.62    2.52
 -11  15   3   -0.52    2.18
 -11  16   1   52.07    3.20
 -10  10  -1    3.45    2.07
 -10  11  -2  185.79    5.79
 -10  13  -3   22.92    3.34
 -10  18   0   40.25    2.99
  -9   8  -1   35.51    3.01
  -9  11  -4   18.82    2.96
  -9  13  -5    5.21    2.62
  -9  18  -4    9.93    2.22
  -8  10  -5  141.38    5.24
  -8  12  -6    7.35    2.56
  -7   5  -1   30.66    2.33
  -7  18  -7   24.75    2.37
  -6   5  -3  581.73    8.23
  -6  11  -8   45.44    4.08
  -5   9  -8    2.36    2.82
  -5  11  -9  252.69    6.86
  -3  13 -11   -1.02    2.74
  -3  14 -11   39.07    3.82
  -3  15 -11   35.50    3.33
 -11  13   0   17.98    2.56
 -10  14  -3   26.19    3.23
 -10  15  -3    0.44    2.34
 -10  16  -3    0.27    1.84
  -9   7   1   26.48    2.45
  -9   7   5   -0.82    1.88
  -9   9  -2   85.50    3.93
  -9  10  -3    4.93    2.42
  -9  14  -5  632.01   10.24
  -9  15  -5  339.53    7.35
  -9  16  -5  112.66    4.31
  -8   6   0  251.10    5.39
  -8   8  -3   -0.58    1.77
  -8  17  -6    9.27    2.43
  -6   8  -6  562.68    9.19
  -4  12 -10   50.65    3.93
 -11  12   2   36.85    2.83
 -11  12   3  108.17    3.85
 -11  14   1   30.94    2.81
 -11  14   3   14.96    2.46
 -11  15   1   56.21    3.08
 -11  15   2    3.27    1.99
 -10   9   2   47.00    3.17
 -10   9   4   96.75    3.76
 -10  10   0   39.88    3.31
 -10  12  -2   25.76    2.87
 -10  17  -2   23.31    2.31
 -10  17   2    9.69    2.50
  -9   7   2  484.27    7.38
  -9  12  -4    1.96    2.45
  -8  13  -6   91.97    4.58
  -6   6  -4  666.96    9.05
  -6   7  -5  614.02    9.09
  -5  17  -9    3.87    2.48
  -4  16 -10    3.90    2.62
  -3  10 -10    2.48    2.83
 -11  13   2   27.42    2.49
 -11  14   2    2.29    1.85
 -10   9   3    1.53    1.86
 -10  11  -1   74.99    3.93
 -10  13  -2    5.68    2.73
 -10  16  -2  162.57    4.88
  -9   7   3  292.69    5.57
  -9   7   4   54.35    2.75
  -9   8   0    4.56    1.87
  -9  17  -4   55.53    3.09
  -9  18  -3   58.54    3.01
  -8  11  -5   30.96    3.19
  -8  14  -6  245.95    6.69
  -8  15  -6  228.76    6.50
  -8  16  -6  116.72    4.49
  -8  18  -5  164.03    4.45
  -7   6  -2  202.55    5.00
  -7  17  -7   23.20    2.44
  -5   5  -4  915.54   10.09
  -5  12  -9   11.85    2.84
  -4  13 -10    3.87    2.99
  -4  15 -10    5.42    2.91
  -2   7  -9   22.98    2.83
 -10  14  -2    6.87    2.25
 -10  15  -2   18.54    2.81
 -10  16   3    1.59    2.38
 -10  17   0    9.95    2.51
 -10  17   1   59.00    3.44
  -9   9  -1   60.56    3.53
  -9  11  -3  341.22    7.62
  -9  13  -4    4.15    2.52
  -9  16  -4   -0.83    2.27
  -8   6   1  433.74    6.74
  -8   7  -1    9.00    1.91
  -8  10  -4    5.20    2.60
  -7   7  -3   54.44    3.04
  -7   8  -4   18.01    2.61
  -7   9  -5   15.33    2.41
  -7  13  -7   11.84    2.89
  -7  16  -7   70.21    3.99
  -5   6  -5  328.24    6.38
  -5  10  -8  262.82    6.84
  -5  13  -9   -0.02    2.92
  -5  16  -9   34.71    3.41
  -4  14 -10    1.54    2.62
 -10  10   2  190.63    5.24
 -10  10   4    6.05    2.22
 -10  11   0    5.10    2.06
 -10  12  -1   -1.20    2.02
 -10  16  -1    5.71    2.30
  -9  14  -4  271.71    6.89
  -9  15  -4  178.32    5.48
  -9  18  -2   37.36    2.74
  -8   6   2  260.78    5.24
  -8   8  -2    1.85    1.71
  -8   9  -3   32.82    2.79
  -8  12  -5    8.51    2.63
  -7  11  -6  139.73    5.20
  -7  14  -7    5.05    2.69
  -7  15  -7   22.21    2.98
  -7  18  -6  247.32    5.34
  -6  18  -7   20.67    2.59
  -5  14  -9   75.53    4.43
  -4   7  -7   69.75    3.49
  -3   7  -8    2.97    2.03
  -3  11 -10  156.40    5.41
  -2   9 -10  224.24    5.74
  -2  12 -11  475.57    8.08
  -2  15 -11   19.17    3.07
 -10  10   3   27.08    2.75
 -10  13  -1   37.44    3.01
 -10  15  -1  159.06    4.94
 -10  16   2   17.18    2.78
  -9   8   5   -0.70    1.85
  -9  12  -3  175.29    5.67
  -9  17  -3    0.54    1.80
  -9  18   0  179.68    4.88
  -8  17  -5  201.14    5.24
  -8  18  -4   48.20    3.14
  -6   9  -6    0.73    1.99
  -3   6  -7  133.50    4.41
  -2   6  -8    8.62    1.99
  -2  13 -11   42.53    3.59
  -2  14 -11   -0.12    2.78
 -10  11   4  397.28    6.54
 -10  12   0   27.43    2.66
 -10  14  -1    0.27    2.00
 -10  14   4    1.26    2.22
 -10  15   3    1.33    2.28
 -10  16   1   21.37    2.78
  -9   8   2  327.77    6.10
  -9   8   4    4.02    1.98
  -9   9   0  247.81    5.78
  -9  11  -2  248.86    6.53
  -9  13  -3    9.65    3.00
  -8   7   0  109.81    3.76
  -8  11  -4    3.63    2.65
  -8  13  -5   28.22    3.21
  -8  16  -5   48.41    3.54
  -7   6  -1  182.67    4.55
  -7  10  -5  383.15    7.91
  -7  19  -4   54.61    3.05
  -6   6  -3  128.99    4.07
  -6   8  -5    1.07    1.85
  -5  11  -8  362.27    8.00
  -4  17  -9    5.10    2.45
  -3   9  -9  202.51    5.73
  -3  16 -10   29.26    3.11
 -10  11   2   18.97    2.28
 -10  11   3  130.55    4.30
 -10  13   0   39.17    3.03
  -9   8   3   57.35    2.89
  -9  10  -1   63.79    3.43
  -9  14  -3   13.21    2.98
  -9  15  -3   -0.29    2.40
  -9  16  -3   30.49    2.70
  -9  17  -2    1.66    2.21
  -9  17   2   97.19    3.97
  -8  14  -5  245.92    6.71
  -8  15  -5  118.30    4.77
  -7   7  -2  218.09    5.28
  -7  17  -6    0.95    1.99
  -6   7  -4   49.21    2.98
  -6  17  -7   23.64    2.85
  -3  12 -10    1.00    2.96
 -10  12   2   29.31    2.88
 -10  12   3  263.05    5.65
 -10  14   1   12.26    2.49
 -10  15   1   -1.62    1.94
 -10  15   2   89.39    3.73
  -9  12  -2  211.03    6.20
  -8   8  -1   -0.66    1.58
  -8   9  -2    9.23    1.99
  -8  10  -3   16.49    2.45
  -8  12  -4    7.29    3.01
  -8  17  -4  178.61    5.17
  -8  18  -3  103.96    3.87
  -7   8  -3    4.36    1.78
  -7   9  -4   11.77    2.19
  -7  13  -6   19.94    3.00
  -7  16  -6   80.41    4.26
  -7  18  -5  103.53    3.85
  -7  19  -3   -0.91    2.16
  -6  10  -6   -0.29    2.51
  -6  12  -7   89.00    4.46
  -4  12  -9   27.38    3.60
  -3  15 -10    5.81    3.01
  -2   8  -9   36.20    3.15
  -2  10 -10  109.99    4.57
 -10  13   2  162.68    4.75
  -9   9   5   -0.94    1.84
  -9  10   0  143.34    4.79
  -9  11  -1   13.59    2.68
  -9  16  -2   12.01    2.28
  -9  17  -1   -0.32    1.89
  -9  17   1   24.54    3.03
  -8  18   1   50.49    3.20
  -7   6   0  288.77    5.44
  -7  11  -5   59.60    3.73
  -7  14  -6    2.80    2.35
  -7  15  -6   14.14    2.75
  -6  16  -7   14.82    3.01
  -6  18  -6   55.51    3.31
  -5   6  -4  108.59    3.77
  -5   7  -5    4.48    2.13
  -5  18  -7   54.93    3.26
  -4  16  -9   26.25    2.98
  -3   8  -8   75.31    3.86
  -3  14 -10   40.30    3.50
  -1  15 -11   -0.13    2.82
  -9   9   2    2.66    1.80
  -9   9   3   32.77    2.67
  -9  13  -2   21.35    2.81
  -9  14  -2  205.42    5.93
  -9  15  -2   15.63    2.41
  -9  16   3  184.87    5.01
  -8   7   2  334.10    5.80
  -8  11  -3  176.68    5.71
  -8  13  -4  118.86    4.91
  -8  16  -4   93.67    4.13
  -8  18  -2   65.53    3.36
  -8  18   0    6.44    2.50
  -6   9  -5  441.10    7.98
  -6  14  -7   14.68    3.42
  -6  15  -7   36.82    3.84
  -4  13  -9   12.81    2.97
  -4  14  -9    5.22    3.10
  -4  15  -9    7.45    3.03
  -3  10  -9   23.21    2.91
  -1   7  -9    1.65    2.28
  -1  14 -11    8.37    3.33
  -9  12  -1  511.10    8.68
  -9  16  -1   15.39    2.36
  -8   7   3  157.22    4.15
  -8   7   4   22.19    2.27
  -8   8   0    1.72    1.70
  -8  14  -4  388.68    8.18
  -8  15  -4    5.19    2.38
  -8  17  -3   66.03    3.44
  -7   7  -1  295.28    5.81
  -7  10  -4  501.09    8.62
  -7  12  -5   10.10    2.90
  -7  17  -5  238.89    5.84
  -7  18  -4    3.19    2.05
  -6   6  -2   25.25    2.10
  -6  19  -4    5.82    2.01
  -4   7  -6    8.38    1.96
  -3  17  -9  160.13    4.66
  -2  16 -10    8.13    2.88
  -1   9 -10   12.54    2.73
  -9  11   0   88.38    3.85
  -9  13  -1   47.27    3.44
  -9  15  -1  106.55    4.34
  -9  16   1  133.48    4.77
  -9  16   2   76.65    3.67
  -8  12  -3  113.66    5.00
  -7   8  -2    0.05    1.86
  -7   9  -3    2.85    1.78
  -7  16  -5  112.88    4.74
  -6   7  -3    6.74    1.75
  -6  17  -6   34.68    3.22
  -6  19  -3   38.46    2.97
  -3   7  -7   17.05    2.62
  -3  18  -8   15.65    2.53
  -2   7  -8  182.26    5.02
  -9  10   2   14.33    2.04
  -9  10   3   61.78    3.22
  -9  10   4    7.50    2.12
  -9  12   0  195.62    5.59
  -9  14  -1    5.48    2.19
  -9  14   4   25.47    2.80
  -9  15   3   30.09    3.07
  -8  16  -3   14.81    2.50
  -8  17  -2  109.11    4.23
  -8  17   2   37.83    3.21
  -7  13  -5    3.43    2.35
  -7  14  -5   10.47    3.14
  -7  15  -5    3.00    2.76
  -7  18  -3    1.54    2.41
  -6  12  -6    1.95    2.90
  -6  18  -5  101.40    3.94
  -5   9  -6    4.71    2.01
  -5  17  -7  140.53    4.67
  -4  11  -8    1.67    2.73
  -3  11  -9   20.36    2.97
  -2   9  -9   19.62    3.00
  -2  12 -10  475.77    8.67
  -2  15 -10   46.71    3.76
  -9  13   0   30.01    3.08
  -9  14   0    9.51    2.61
  -9  15   1   26.70    2.98
  -9  15   2    9.02    2.68
  -8   9   0  528.62    8.03
  -8  11  -2  276.48    6.53
  -8  13  -3  127.27    5.02
  -8  14  -3   80.11    4.17
  -8  15  -3   71.90    3.77
  -8  17  -1    6.86    2.66
  -7  11  -4  261.24    6.56
  -7  17  -4  193.75    5.38
  -6  10  -5  228.15    5.97
  -6  16  -6    0.14    2.26
  -5   8  -5  316.78    6.51
  -5  18  -6   39.48    2.83
  -4   9  -7  373.61    7.24
  -4  18  -7   44.24    2.90
  -3  16  -9   67.52    3.72
  -2  13 -10  228.87    6.42
  -2  14 -10   14.60    3.28
  -9  11   2  105.23    3.78
  -9  11   3   81.86    3.53
  -9  11   4   15.27    1.96
  -9  13   4  550.84    7.74
  -9  14   3   17.01    2.69
  -8   8   2   59.41    2.85
  -8   8   5   -0.23    1.39
  -8  10  -1    0.24    1.69
  -8  16  -2    2.68    2.50
  -8  16   3  424.01    7.29
  -8  17   1    4.99    2.45
  -7   7   0   92.86    3.32
  -7  18  -2    1.99    2.00
  -7  18   0   59.32    3.61
  -6  14  -6  108.44    5.15
  -6  15  -6    7.45    2.56
  -5   7  -4   61.26    3.24
  -5  12  -7   64.10    3.96
  -5  16  -7    7.05    2.51
  -4  12  -8    6.59    3.04
  -3  12  -9  337.95    7.56
  -3  15  -9   87.87    4.61
  -2  17  -9  100.25    3.87
  -1  16 -10    4.66    2.73
   0  14 -11    2.93    2.90
  -9  12   2   54.99    3.21
  -9  12   3  379.35    6.59
  -9  13   2  488.79    7.70
  -9  14   2   32.97    2.71
  -8   8   3    3.00    1.62
  -8   8   4   30.68    2.43
  -8  12  -2  159.49    5.28
  -8  15  -2   34.90    3.29
  -7   8  -1   11.75    2.17
  -7   9  -2    7.62    2.22
  -7  12  -4    3.50    2.22
  -7  16  -4  331.83    7.23
  -7  17  -3   22.60    3.00
  -6   9  -4  672.93    9.39
  -6  17  -5  135.72    4.71
  -6  18  -4   62.24    3.46
  -5  10  -6    0.37    1.97
  -5  13  -7    3.37    2.70
  -5  14  -7  104.93    5.22
  -5  15  -7  187.25    6.25
  -3  13  -9   10.48    3.37
  -3  14  -9   32.11    3.75
  -1   8  -9    4.04    2.43
   0  13 -11    1.92    2.89
  -8  11  -1  215.11    5.66
  -8  13  -2    8.16    2.24
  -8  14  -2   83.08    4.04
  -8  15   4 1010.34   10.56
  -8  16  -1    3.04    2.21
  -8  16   2   33.76    3.42
  -7  13  -4   23.56    2.96
  -7  14  -4   52.12    4.06
  -7  15  -4   12.23    2.62
  -6   7  -2   13.08    1.81
  -6   8  -3  280.55    5.87
  -6  11  -5  245.84    6.45
  -5  17  -6   12.36    2.85
  -5  18  -5   60.48    3.58
  -3  18  -7   40.75    3.11
  -2  10  -9   97.47    4.49
  -8  16   1    8.92    2.99
  -7  11  -3    7.37    2.20
  -7  17  -2    4.56    2.73
  -7  17   2  171.79    5.11
  -6  16  -5   43.09    3.34
  -6  18  -3    1.52    2.21
  -4   7  -5   26.99    2.31
  -4  17  -7  385.29    7.37
  -4  18  -6   91.98    3.85
  -3   8  -7  233.58    5.57
  -3  10  -8   42.62    3.26
  -2   8  -8    4.12    2.01
  -2  16  -9  134.68    5.02
  -1  15 -10   25.12    3.51
  -1  17  -9   62.27    3.55
   0  16 -10   59.15    3.59
  -8   9   2   41.19    2.61
  -8   9   3    2.89    1.94
  -8   9   4    7.41    1.96
  -8  12  -1  420.04    7.85
  -8  13  -1   69.38    3.91
  -8  15  -1  131.25    4.69
  -8  15   3  218.71    5.87
  -7  16  -3   82.74    4.03
  -6  10  -4  538.21    8.76
  -6  13  -5  352.72    8.20
  -6  15  -5   12.06    3.12
  -6  17  -4   61.97    3.58
  -6  18  -2   30.77    3.26
  -6  18   0   65.90    3.74
  -5   9  -5  303.18    6.50
  -5  11  -6   49.27    3.58
  -1  12 -10  278.36    6.97
  -1  14 -10   57.48    4.18
  -8  11   0  666.04    9.31
  -8  14   4  325.22    6.51
  -8  15   0  110.09    4.41
  -7   8   0   23.97    2.19
  -7   9  -1    0.01    1.64
  -7  10  -2   15.42    2.24
  -7  12  -3    7.53    2.34
  -7  15  -3  105.87    4.55
  -7  17  -1    8.84    2.52
  -7  17   1   36.87    3.31
  -6  18  -1   11.30    2.76
  -5   8  -4  373.60    6.82
  -5  16  -6   29.40    3.15
  -5  18  -4  176.59    5.20
  -4  16  -7   33.08    3.60
  -3   7  -6   65.86    3.21
  -3  11  -8   58.06    4.10
  -2  15  -9   30.90    3.66
   0  17  -9   97.82    3.94
   1  16 -10   14.41    2.78
  -8  10   2   15.53    2.38
  -8  12   0  664.23    9.38
  -8  14   0  140.70    4.88
  -8  15   1  109.72    4.45
  -8  15   2   36.83    3.10
  -7  13  -3   22.61    2.85
  -7  14  -3   56.28    3.64
  -7  16  -2   58.36    3.58
  -7  16   3  121.85    4.66
  -6   7  -1    1.74    1.43
  -6   8  -2    1.82    1.80
  -6   9  -3  477.22    7.81
  -6  11  -4  282.29    6.88
  -6  16  -4   63.62    4.03
  -5   7  -3  313.54    5.91
  -5  15  -6   36.87    3.44
  -5  17  -5    2.14    2.19
  -4  18  -5  108.11    4.45
  -3  18  -6   88.81    3.98
  -2  12  -9  906.98   12.20
  -1   7  -8  288.66    5.81
  -1   9  -9  148.35    4.94
  -8  10   3   46.11    2.84
  -8  10   4    4.94    1.73
  -8  14   2  211.41    5.75
  -8  14   3    6.93    2.70
  -7  11  -2   30.03    2.72
  -7  15   4   41.90    3.39
  -6  17  -3   14.38    2.63
  -6  17   2   43.05    3.44
  -5  10  -5  232.74    5.98
  -5  14  -6  184.66    6.09
  -5  18  -3  112.32    4.48
  -5  18   0  137.71    4.67
  -4  13  -7   36.47    4.08
  -4  14  -7   34.62    4.03
  -4  15  -7  172.26    5.91
  -4  17  -6  274.21    6.58
  -3  12  -8  131.94    5.28
  -3  17  -7   10.92    2.54
  -2  13  -9  312.81    7.76
  -2  14  -9    9.26    2.82
  -1  16  -9  138.31    5.05
   0  15 -10    8.14    3.12
  -8  13   3    4.30    2.44
  -7   9   0  413.05    7.02
  -7  10  -1   78.05    3.51
  -7  12  -2   30.02    2.84
  -7  15  -2   33.44    3.08
  -7  16  -1   23.66    2.98
  -7  16   2   56.96    4.06
  -6  12  -4   80.55    4.13
  -6  15  -4   31.52    3.24
  -6  17  -2    8.14    3.02
  -5  16  -5   18.68    3.19
  -5  18  -2    9.75    2.51
  -5  18  -1   50.90    3.75
  -8  12   3    2.74    1.85
  -8  13   2   20.42    2.46
  -7  13  -2   32.65    2.97
  -7  14  -2  155.88    5.27
  -7  16   1    7.41    2.83
  -6  10  -3   47.82    3.06
  -6  13  -4   31.59    3.16
  -6  14  -4   -0.07    2.40
  -6  16  -3    3.67    2.73
  -6  17  -1   36.30    3.70
  -6  17   1   13.32    3.25
  -5   9  -4 1164.67   12.13
  -5  11  -5  185.73    5.65
  -5  17  -4   83.69    4.19
  -4  18  -4  240.10    6.03
  -3  18  -5   27.51    3.11
  -2  18  -6    8.70    2.62
  -1  17  -8    0.87    2.19
   0  14 -10    3.94    3.17
  -7   8   2   40.45    2.45
  -7  11  -1  111.44    4.20
  -7  15  -1   26.79    2.97
  -6   9  -2   36.56    2.61
  -6  16   3    1.24    2.80
  -5  15  -5   55.83    3.88
  -5  17   2    2.29    2.59
  -4   7  -4  854.95    9.65
  -4  16  -6   39.03    3.45
  -4  17  -5  130.67    5.14
  -4  18  -3  256.11    6.47
  -3  10  -7    6.73    2.28
  -3  16  -7   19.49    2.96
  -2  10  -8    9.82    2.88
  -2  17  -7   -0.43    2.63
  -1  15  -9   11.38    3.35
   0  12 -10    0.09    3.12
   0  13 -10   40.03    3.96
   0  16  -9   76.77    4.15
   1  15 -10    1.20    2.99
  -7   8   3   48.04    2.54
  -7   8   4  260.95    5.03
  -7  10   0    0.48    1.81
  -7  12  -1  164.17    5.07
  -7  13  -1   22.09    2.89
  -7  13   5  147.40    4.52
  -7  14  -1   34.58    3.02
  -7  14   4  267.62    6.32
  -7  15   0  103.46    4.57
  -7  15   2   53.52    4.04
  -6   8  -1  647.71    8.38
  -6  11  -3   17.71    2.49
  -6  15  -3  167.50    5.62
  -6  16  -2   39.29    3.68
  -5  12  -5   77.47    4.14
  -5  13  -5   24.29    3.14
  -5  14  -5  101.70    4.76
  -5  17  -3  247.20    6.56
  -4  11  -6  158.50    5.36
  -4  15  -6   81.63    4.75
  -4  18  -2  115.05    4.71
  -4  18  -1  134.86    4.72
  -3  17  -6    4.42    2.47
  -1  11  -9  273.03    6.98
  -1  18  -6   26.93    2.59
   0  17  -8   38.55    3.04
  -6  12  -3    3.49    2.18
  -6  13  -3  122.35    5.14
  -6  14  -3  396.28    8.28
  -6  15   4  128.44    4.71
  -6  16   2    0.20    2.94
  -5  16  -4   63.50    3.90
  -5  17   1   11.87    3.17
  -4   9  -5  386.83    7.22
  -4  17   2    4.34    2.57
  -3  15  -7   69.90    4.31
  -3  18  -4   28.97    2.91
  -2  18  -5    1.63    2.08
  -1  12  -9  300.96    7.61
  -1  13  -9    2.49    3.32
  -1  14  -9    8.45    2.89
   1  16  -9   79.78    4.12
   1  17  -8    3.32    2.56
   2  15 -10   74.02    4.13
  -7   9   2  101.47    3.46
  -7   9   5   -0.27    1.78
  -7  11   0  201.43    5.26
  -7  12   0   61.34    3.64
  -7  13   0  224.18    5.91
  -7  14   0  106.80    4.41
  -7  14   3    3.02    2.87
  -6  10  -2  218.00    5.55
  -6  15  -2    2.53    2.81
  -6  16  -1   23.62    3.20
  -6  16   1   12.60    3.48
  -5  16   3  108.91    4.53
  -5  17  -2   54.97    3.88
  -5  17  -1  195.96    6.35
  -4  13  -6    7.08    2.62
  -4  16  -5    4.73    2.93
  -4  17  -4  286.93    7.03
  -3  14  -7    5.16    3.44
  -3  18  -3   28.91    2.94
  -3  18  -2   16.01    3.00
  -2  12  -8  208.41    6.66
  -1  17  -7    2.32    2.65
  -1  18  -5    2.16    2.47
   1  14 -10    0.22    3.11
   3  15 -10  648.49    8.75
  -7   9   3   13.42    1.89
  -7   9   4   51.54    2.76
  -7  10   5    0.60    1.83
  -7  13   4    3.78    2.59
  -7  14   2  166.51    5.38
  -6   8   0  194.49    4.80
  -6   9  -1   41.73    2.74
  -5  11  -4   17.68    2.54
  -5  15  -4  180.16    5.99
  -5  16  -3   90.94    4.80
  -4   8  -4  973.18   10.68
  -3  13  -7  259.53    7.21
  -3  16  -6   30.20    3.32
  -3  17  -5   12.39    2.70
  -2  13  -8  250.76    7.11
  -2  16  -7   35.94    3.43
  -2  17  -6   24.24    3.21
  -2  18  -4   55.32    3.35
  -2  18  -2  134.29    4.59
   0  15  -9   15.07    3.09
   1  10 -10   14.50    3.05
   2  16  -9   -1.31    2.69
  -7  10   2  272.52    5.50
  -7  12   4    1.16    2.27
  -7  13   2   46.49    3.47
  -7  13   3   30.32    3.21
  -6  11  -2  141.48    4.76
  -6  12  -2   30.61    3.22
  -6  13  -2  487.44    8.92
  -6  14  -2  633.90   10.08
  -6  15  -1   37.99    3.80
  -6  15   3   29.69    3.68
  -5  12  -4    5.96    2.30
  -5  13  -4  120.70    5.23
  -5  14  -4    5.66    2.65
  -4  10  -5   89.11    4.01
  -4  15  -5   68.87    4.53
  -4  17  -3  276.94    7.09
  -4  17   1   46.42    3.71
  -2   9  -7   69.75    3.61
  -2  18  -3   21.99    2.67
  -1   9  -8  484.19    8.25
  -1  18  -4  125.58    4.29
   1  12 -10    3.49    3.26
   1  13 -10    2.33    2.70
  -7  10   3   48.94    2.59
  -7  10   4    0.63    1.55
  -7  11   2  188.68    4.72
  -7  11   3   98.74    3.73
  -7  11   4    1.79    2.08
  -7  12   2  164.90    4.83
  -7  12   3  210.81    5.34
  -6  10  -1  470.42    7.87
  -6  15   0   71.04    4.61
  -5   8  -2  649.42    8.52
  -5  15  -3  288.32    7.51
  -5  15   4   38.89    3.55
  -5  16  -2    7.71    2.72
  -5  16   2   32.78    3.72
  -4  16  -4   15.76    3.34
  -4  16   3  178.70    5.15
  -4  17  -2  241.65    7.04
  -3  15  -6   31.12    3.87
   0  10  -9    4.11    2.97
   0  14  -9   58.27    4.50
   0  16  -8   98.89    4.49
   2  14 -10   17.93    3.49
  -6   9   0  279.54    5.83
  -6  13   5   74.51    3.80
  -6  14  -1    5.47    2.22
  -6  14   4    1.21    2.52
  -5  10  -3   36.08    2.89
  -5  16  -1  197.98    6.76
  -4  11  -5  429.11    8.34
  -4  12  -5   27.51    3.43
  -4  13  -5   37.25    3.86
  -4  14  -5    4.24    2.51
  -4  17  -1  102.42    4.79
  -3  10  -6    4.16    2.13
  -3  16   3   -1.37    2.45
  -3  17  -4   25.14    3.09
  -3  17   1   77.13    3.73
  -2  15  -7  215.38    6.65
  -2  17  -5    1.23    2.88
  -1  16  -7   11.67    3.23
  -1  17  -6    0.32    2.34
   1  15  -9   32.50    3.39
  -6  11  -1  212.51    5.51
  -6  12  -1  369.63    7.45
  -6  13  -1  224.28    5.97
  -5  11  -3    3.07    2.39
  -5  14  -3  208.28    6.32
  -5  16   0   48.56    4.10
  -5  16   1  312.31    7.74
  -4   9  -4   35.15    2.70
  -3  11  -6  293.72    7.26
  -3  14  -6    0.00    2.72
  -3  16  -5    7.47    2.65
  -3  17  -3   92.90    4.93
  -2  10  -7    5.24    2.45
  -2  14  -7  136.05    6.01
  -2  16  -6    8.55    2.81
  -1  10  -8   74.28    4.00
  -1  14  -8  157.06    6.05
   0  11  -9    9.65    2.87
   1  16  -8   28.44    3.42
   3  14 -10  155.30    5.53
  -6  14   0   -0.29    2.33
  -6  14   3   65.79    4.18
  -5   9  -2   63.96    3.15
  -5  12  -3    8.93    2.36
  -5  13  -3   28.25    3.06
  -5  15  -2  231.10    6.72
  -5  15   3   17.75    3.46
  -4  15  -4   24.12    3.24
  -4  15   4  131.55    4.73
  -4  16  -3   20.85    3.15
  -4  16   2   11.65    3.32
  -3  12  -6    6.11    2.54
  -3  13  -6    5.46    2.63
  -3  17  -2  174.04    6.17
  -2   8  -6  170.01    5.02
  -2  17  -4    9.42    3.11
  -1  11  -8  697.36   10.89
  -1  12  -8    1.84    3.36
  -1  13  -8   25.50    3.90
   0  15  -8  361.46    8.32
   0  17  -6    2.43    2.28
   1  17  -6  137.19    4.87
   2  13 -10   19.45    3.17
   2  15  -9   88.82    4.71
   2  16  -8   30.20    3.36
   3  16  -8    3.98    2.77
   4  14 -10   67.69    4.28
  -6   8   2  209.02    4.62
  -6  11   0   24.37    2.67
  -6  12   5    5.22    2.48
  -6  13   4   27.21    3.37
  -6  14   2    8.47    2.88
  -5   8  -1   12.40    2.15
  -5  15  -1    2.85    3.14
  -4   8  -3 1043.90   10.98
  -4  10  -4   12.71    2.32
  -4  14  -4   96.98    5.10
  -4  16  -2   49.65    4.35
  -3  15  -5    3.82    3.15
  -3  15   4   48.09    3.80
  -3  16  -4   73.71    4.68
  -3  17  -1  223.63    6.48
  -1   8  -7   49.75    3.41
  -1  17  -5   11.89    2.66
   0   8  -8  776.63    9.79
   0  16  -7    0.11    2.93
   1  14  -9   18.87    3.85
   2  10 -10    2.76    2.98
   2  11 -10   18.25    3.65
   2  12 -10   48.48    4.23
   3  15  -9  132.30    5.05
   4  15  -9   20.91    3.19
  -5  10  -2    0.42    1.73
  -5  14  -2  126.69    5.12
  -5  15   0   43.75    4.41
  -5  15   2   52.71    4.52
  -4  11  -4   38.06    3.38
  -4  15  -3  330.88    8.24
  -4  16  -1  212.96    7.18
  -3   9  -5    1.72    1.98
  -2  15  -6   29.47    3.53
  -2  16  -5   73.98    4.64
  -2  17  -3    1.64    2.53
  -2  17  -1   -0.25    2.75
  -1  15  -7  493.86    9.65
  -1  16  -6   42.11    4.05
  -1  17  -4   17.31    3.35
   0  17  -5   26.31    3.36
   1  17  -5    0.28    2.60
  -6   9   2    6.60    1.97
  -6  12   4    6.55    2.62
  -6  13   2  349.56    7.36
  -5  11  -2  226.05    5.84
  -5  12  -2   46.52    3.49
  -5  13  -2  247.35    6.53
  -5  13   5   31.84    3.39
  -4  12  -4   61.32    3.77
  -4  13  -4   62.73    4.04
  -4  16   0   16.00    3.53
  -3  14  -5   16.82    3.13
  -3  16   2   52.27    3.66
  -2  16   2    2.04    2.71
  -2  17  -2   18.48    2.98
  -1  17  -1    0.49    2.76
   0  14  -8  104.87    5.48
   1  13  -9    1.38    3.40
   3  13 -10  117.32    5.40
  -6   9   3   20.95    2.22
  -6  10   5   -0.56    1.89
  -6  12   3  272.04    6.27
  -5   9  -1    1.44    1.71
  -5  14  -1   43.71    3.55
  -4   9  -3   73.30    3.38
  -4  15   3  266.64    6.76
  -3  10  -5  128.74    4.74
  -3  13  -5    7.15    3.01
  -3  15  -4    3.23    3.21
  -3  16  -3    7.66    2.87
  -2  14  -6    1.92    2.59
  -1   9  -7  174.93    5.39
  -1  14  -7  427.71    9.25
  -1  17  -3    9.85    2.67
  -1  17  -2   31.16    3.17
   0   9  -8  178.77    5.30
   0  17  -4    2.50    2.59
   0  17  -3    5.25    2.81
   0  17  -2    3.25    2.72
   1  10  -9    1.50    3.01
   1  12  -9  280.84    7.63
   1  17  -4   10.52    2.44
   2  14  -9  323.29    7.91
   3  16  -7   32.19    3.38
  -6   9   4    9.78    1.72
  -6  10   2  126.68    3.87
  -6  10   3   28.60    2.44
  -6  10   4    4.87    1.98
  -6  11   2    4.05    1.71
  -6  11   3   94.90    3.77
  -6  11   4  199.86    4.93
  -5  13  -1   44.03    3.59
  -5  14   0   27.32    3.75
  -4  14  -3  562.63   10.06
  -4  15  -2  156.15    5.96
  -3   8  -4   52.75    3.01
  -3  11  -5   30.97    3.00
  -3  12  -5    0.79    2.20
  -3  16  -2   14.82    3.17
  -3  16   1   58.14    4.01
  -2  16  -4   95.44    4.85
  -1  16  -5   43.19    4.14
   0  13  -8  132.79    5.65
   0  15  -7   27.14    3.96
   0  16  -6   30.25    3.33
   1  11  -9  163.49    5.79
   2  15  -8    4.49    3.13
   3  12 -10   45.48    4.26
   5  13 -10  218.35    6.43
  -5  10  -1  156.32    4.60
  -5  11  -1   56.80    3.34
  -5  13   4   18.39    3.38
  -5  14   2  188.79    6.45
  -4  10  -3  110.82    4.23
  -4  15  -1   24.51    3.45
  -4  15   2  282.09    7.50
  -3  15   3   20.37    3.50
  -3  16  -1  240.95    7.29
  -3  16   0   22.99    3.56
  -2  11  -6  293.72    7.28
  -2  12  -6  256.13    7.20
  -2  13  -6   28.40    3.35
  -2  15  -5   19.55    3.19
  -1  10  -7   22.11    2.91
  -1  15  -6   65.58    4.35
   0  10  -8   22.03    2.97
   0  11  -8  121.48    5.37
   0  12  -8   76.45    4.89
   3  11 -10   45.38    4.06
   3  14  -9  421.79    8.59
   3  15  -8   89.98    4.67
   4  15  -8   45.73    3.72
  -5  12   5   17.42    2.99
  -4   8  -2  184.22    4.70
  -4  11  -3    7.52    2.10
  -4  12  -3   93.63    4.24
  -4  14  -2  419.84    8.79
  -4  15   0   68.13    4.67
  -3  14  -4   66.47    4.28
  -3  15  -3  263.50    7.43
  -2  16  -3  383.51    8.78
  -2  16   1    2.77    2.62
  -1  16   1   -0.63    2.67
   1  14  -8   35.10    3.74
   1  16  -6  254.19    6.66
   2   8  -9   30.54    3.16
   2  13  -9   32.86    3.67
   2  16  -6  349.63    7.53
   3  16  -6  289.14    6.38
   5  14  -9   -1.11    3.03
  -5   9   0  412.25    6.73
  -4  13   5   18.88    3.36
  -3   9  -4   71.63    3.40
  -2  14  -5   24.09    3.16
  -2  15  -4    0.41    3.17
  -2  15   3    2.43    2.97
  -2  16  -2   14.58    3.17
  -2  16  -1   55.59    4.60
  -2  16   0   -1.19    3.15
  -1  15   3  109.41    4.26
  -1  16  -4  159.58    5.88
   0  16  -5  143.98    5.52
   3  16  -5  149.08    4.96
   4  12 -10   19.94    3.79
  -5  10   0   94.33    3.53
  -5  11   0   45.52    2.80
  -5  13   2    1.19    2.39
  -4   9  -2  707.62    9.10
  -4  13  -2  122.64    4.80
  -4  14  -1  212.61    6.56
  -3  10  -4   57.42    3.37
  -3  14   4   88.24    4.49
  -3  15  -2   97.87    5.00
  -3  15   2    3.48    2.83
  -1   8  -6   66.30    3.59
  -1  14  -6  277.99    7.51
  -1  15  -5   36.13    4.05
  -1  16  -3  249.85    7.37
  -1  16   0    4.06    3.17
   0  15  -6   52.59    4.05
   1   8  -8  956.82   10.87
   1  13  -8   -0.11    3.49
   2   9  -9   18.41    3.19
   2  16  -5  388.66    7.88
   3  16  -4   -0.29    2.54
  -5  12   4    0.22    2.26
  -4  12  -2   11.80    2.22
  -3  11  -4   73.50    3.76
  -3  14  -3   67.44    4.29
  -3  15  -1    7.79    3.07
  -2   9  -5   16.86    2.27
  -2  13  -5  277.01    7.28
   0  16  -4   11.49    2.83
   2  14  -8   30.98    3.58
   3  13  -9   -0.74    2.98
 -11   3  18  165.91    5.68
 -11   8  14   97.98    4.65
  -9   6  15  123.62    5.67
  -8  -5  18    4.08    4.05
  -6   3  15  486.93   11.35
  -6   7  11   32.34    4.21
  -5   3  14    2.01    4.11
  -4  -7  15   42.55    5.02
  -4   3  13  111.96    6.05
  -4   4  12   -0.12    3.91
  -2  -7  13  573.94   10.87
  -2   2  11  152.85    6.33
  -2   3  10  167.33    6.54
  -1  -6  12    4.36    3.92
  -1   3   8    5.74    2.52
   0   0   9  581.98   10.38
   0   1   8  936.25   12.33
   1  -1   7  174.59    5.40
 -11   6  16   24.15    3.30
 -11   7  15   11.56    3.22
 -10   2  18    0.31    3.39
 -10   4  17   53.71    4.07
  -9   1  18  461.92    9.65
  -8  -1  18    7.80    4.16
  -8   2  17  364.27    9.21
  -8   7  13   88.99    5.15
  -7   4  15  534.91   11.43
  -6  -5  17  193.23    7.62
  -6  -2  17    4.98    4.38
  -6   1  16  201.76    7.94
  -5  -6  16  419.11   10.12
  -5  -1  16   51.67    5.00
  -5   4  13  113.12    6.36
  -5   6  11   95.47    5.16
  -4  -1  15  245.16    8.86
  -3  -7  14  193.16    7.29
  -3  -1  14   42.30    4.64
  -3   1  13  191.83    7.50
  -1  -5  12   42.39    4.86
  -1  -3  12    8.02    3.38
  -1   1  10    5.18    2.75
  -1   2   9  222.90    6.57
  -1   4   6  183.47    5.21
   0  -6  10   85.89    4.77
   0  -2  10  230.20    7.09
  -9   3  17   45.07    4.12
  -8  -4  18   59.11    5.21
  -8   6  14    6.54    3.23
  -7  -6  17    2.08    4.14
  -7   0  17   33.62    4.81
  -7   6  13    3.47    3.77
  -6   4  14  127.87    6.34
  -6   6  12    2.51    3.80
  -5   1  15   -3.09    3.36
  -4   1  14   11.43    3.62
  -3   2  12  406.87   10.00
  -3   5   9  229.41    6.57
  -3   6   7  166.85    5.26
  -2  -6  13   74.15    5.59
  -2  -2  13  250.40    8.30
  -2   0  12  122.19    6.08
  -1  -7  11   21.13    3.77
  -1  -1  11   22.52    3.45
   0  -5  10  123.98    5.49
  -9   0  18  236.00    7.66
  -8  -2  18  289.02    8.20
  -7   2  16   43.36    5.08
  -5  -5  16   37.07    5.36
  -5  -2  16   12.18    4.13
  -5   7   9    6.07    3.18
  -4  -6  15  235.66    8.21
  -4  -2  15   23.59    5.09
  -4   6   9   16.67    3.05
  -4   7   7  226.37    5.81
  -3  -6  14  639.37   12.30
  -3  -2  14  120.35    6.40
  -3   3  11  299.89    8.48
  -2  -5  13    7.87    4.14
  -2  -3  13  201.73    7.56
   0  -4  10  397.69    8.74
   0  -1   9   16.46    2.85
   0   1   7  723.72   10.19
 -12   6  16   28.36    3.53
 -12   8  14   13.85    3.30
 -11   2  18   19.36    3.64
 -11   4  17   10.32    3.45
  -8   1  17  403.97   10.05
  -8   3  16  200.65    7.62
  -7  -1  17   69.77    5.72
  -6   0  16  260.43    8.86
  -6   2  15    5.53    4.23
  -5  -4  16   34.43    4.68
  -5  -3  16    7.42    4.03
  -4  -3  15   28.57    5.26
  -4   2  13  119.17    6.14
  -3  -3  14  233.64    8.37
  -3   0  13   35.82    4.17
  -2   5   6 1358.43   12.81
  -1  -2  11    6.63    3.51
  -1   0  10  109.81    5.04
  -1   3   7    5.75    2.22
   0   0   8  485.77    8.74
 -12   7  15   -1.07    2.96
 -10   1  18  505.88    9.91
 -10   6  15   49.00    3.96
 -10   7  14   34.62    3.94
  -9  -4  18    3.98    3.93
  -9  -1  18   87.84    5.53
  -9   8  12  392.52    8.14
  -8  -6  17   53.86    4.87
  -8   8  11  132.90    5.33
  -7  -5  17    2.22    4.17
  -5  -7  15    5.63    4.11
  -5   0  15   15.88    3.98
  -5   2  14   22.91    4.08
  -4   0  14   40.86    4.51
  -4   3  12   81.66    5.34
  -4   5  10  175.01    6.14
  -2  -7  12   31.93    4.14
  -2  -1  12   72.43    4.94
  -2   2  10  198.89    6.37
  -2   3   9  320.22    7.56
  -1  -6  11  296.64    7.73
  -1   1   9   48.76    3.65
  -1   2   8  153.75    5.12
   0  -6   9   45.20    3.78
   0  -2   9  716.40   10.98
 -10   3  17    3.19    2.92
  -9  -2  18   28.75    4.62
  -9   2  17  414.06    9.58
  -7  -4  17   39.59    5.14
  -7  -2  17   96.04    5.79
  -7   3  15  322.95    9.16
  -6  -6  16   70.12    5.56
  -6  -1  16  118.49    6.72
  -6   7  10    3.50    3.26
  -5   3  13   45.84    4.93
  -5   6  10   72.64    4.24
  -3  -7  13  433.59    9.33
  -3   5   8  286.98    6.70
  -3   6   6  118.78    4.16
  -1  -5  11  204.96    6.91
  -1  -4  11 1213.49   15.31
  -1  -3  11  412.16    9.25
 -13   7  15   86.89    4.17
 -12   2  18   15.25    2.97
 -12   4  17    9.01    3.24
 -11   1  18  115.72    5.56
 -10  -4  18    0.88    3.91
 -10   0  18  377.95    8.85
  -9   6  14    6.61    3.67
  -9   7  13   23.60    3.90
  -8   0  17   29.69    4.10
  -8   4  15  232.76    7.68
  -7   1  16    8.28    3.63
  -7   7  11   83.09    4.92
  -6   3  14  183.81    7.11
  -5  -1  15   71.34    5.82
  -5   4  12    4.25    3.85
  -4  -7  14  210.87    6.87
  -4  -1  14   11.51    4.19
  -4   6   8   29.88    3.29
  -3  -1  13   67.03    5.02
  -2   0  11   62.95    4.28
  -2   4   7    0.72    2.29
  -1  -1  10   19.04    3.09
   0  -5   9  123.13    4.68
   0  -4   9   12.48    2.70
 -11   8  13  115.80    4.95
 -10  -1  18   14.69    4.02
  -8  -5  17   37.21    4.92
  -8   2  16  129.48    6.62
  -8   7  12   11.81    3.13
  -7   4  14  506.43   10.95
  -6  -5  16   80.49    6.00
  -6  -2  16   39.50    4.71
  -6   1  15  504.65   11.27
  -6   4  13  155.91    6.48
  -6   6  11  109.31    5.10
  -5  -6  15  139.12    6.66
  -5   7   8   41.24    3.49
  -4   1  13   47.77    4.38
  -3  -2  13  427.01   10.39
  -3   2  11   22.55    3.36
  -3   3  10    8.32    3.18
  -2  -6  12  149.79    5.95
 -12   1  18   14.18    3.41
 -11   0  18   19.07    3.93
 -11   3  17    5.81    3.32
 -11   6  15   68.44    4.65
 -11   7  14   49.28    4.19
 -10   2  17   55.95    4.85
 -10   4  16   27.74    3.78
  -9   1  17  154.04    6.45
  -9   3  16  232.90    7.63
  -8  -1  17   70.66    5.15
  -7   0  16   54.99    5.34
  -7   6  12   39.71    4.00
  -6  -7  15   29.42    5.10
  -6  -4  16    0.54    3.60
  -6  -3  16    2.00    4.00
  -4  -6  14  496.92   10.72
  -4  -2  14    8.18    4.14
  -3  -6  13 1694.48   18.27
  -3   0  12   36.31    4.28
  -2  -5  12  146.58    5.93
  -2   1  10  533.13    9.69
  -2   3   8  335.36    7.00
  -1  -2  10  365.40    8.23
  -1   1   8    4.37    2.40
  -1   2   7   46.21    2.97
   0  -2   8  524.62    8.71
  -8  -4  17   16.45    4.43
  -8  -2  17   39.36    5.01
  -7  -6  16    0.50    4.00
  -7   2  15   49.17    4.69
  -5  -5  15   56.04    4.96
  -5  -3  15   10.29    4.02
  -4  -3  14   10.75    4.49
  -4   2  12   49.30    4.10
  -4   5   9   91.03    4.35
  -3  -5  13  190.79    7.33
  -3   5   7   37.59    3.18
  -2  -7  11   18.68    3.52
  -2  -1  11   16.11    2.95
  -2   2   9  603.55    9.75
  -1  -6  10   23.80    2.87
 -12   0  18    0.25    3.23
 -11  -1  18   14.99    3.38
  -9  -5  17   65.48    5.21
  -9   0  17   19.73    3.76
  -8   1  16  115.47    6.39
  -8   3  15  124.82    6.45
  -8   8  10   60.17    4.00
  -7  -1  16   23.71    4.63
  -6   0  15   89.33    5.68
  -6   7   9    5.49    2.96
  -5   0  14    2.49    3.18
  -5   6   9   65.23    4.14
  -4  -5  14  143.09    6.51
  -4   0  13   49.94    4.33
  -4   3  11   90.34    4.73
  -1  -5  10   32.48    3.67
  -1  -4  10 1139.96   13.66
 -12  -1  18   14.56    3.40
 -12   3  17    0.70    2.61
 -12   6  15  364.45    7.84
 -12   8  13   10.79    3.16
 -11   4  16   74.00    4.82
 -10  -5  17    8.90    4.05
 -10   1  17  271.31    8.14
 -10   7  13    9.96    3.50
  -9   4  15    1.18    3.22
  -7  -5  16   13.99    4.61
  -7   3  14  144.62    6.80
  -5  -7  14   61.69    4.89
  -5   3  12  441.76    9.84
  -4   6   7   22.01    2.83
  -3  -7  12    0.67    3.26
  -3  -1  12   27.14    3.49
  -2  -2  11   20.21    3.12
  -2   0  10    5.89    2.98
  -1  -1   9  664.32   10.12
 -14   5  16    4.45    2.72
 -13   3  17    7.20    3.08
 -12   7  14  111.16    4.66
 -11   2  17   10.55    3.19
  -9  -4  17   17.59    4.53
  -9  -1  17    5.12    3.47
  -9   2  16  112.64    5.78
  -9   7  12  110.22    5.27
  -8  -6  16    4.14    4.14
  -8   4  14    5.73    3.84
  -7  -7  15    2.46    3.93
  -7  -4  16    7.51    4.36
  -7  -2  16   95.76    5.79
  -7   1  15  160.69    7.18
  -7   7  10   40.77    3.84
  -6  -6  15   82.46    5.61
  -6  -1  15    0.80    3.38
  -6   3  13  511.89   10.73
  -6   6  10    3.30    3.01
  -5   4  11  381.28    8.59
  -5   5  10    0.76    2.57
  -4  -1  13  127.46    6.16
  -3   2  10    2.18    2.19
  -3   3   9   21.08    2.99
  -2  -6  11   85.78    4.74
  -1   0   8  140.00    4.59
 -14   3  17   58.39    3.52
 -13   6  15   64.10    4.09
 -13   8  13   17.68    3.57
 -10   0  17   60.16    5.05
  -9  -2  17    4.33    3.38
  -9   6  13  103.17    5.14
  -8   0  16   -1.30    3.16
  -8   7  11   62.26    4.38
  -7   4  13   22.54    3.61
  -6  -2  15   18.95    4.57
  -6   1  14    2.58    3.27
  -6   4  12  658.44   11.52
  -5  -1  14  472.01   10.66
  -3  -2  12  286.06    7.81
  -2  -5  11   88.69    4.93
  -2  -3  11  158.23    5.78
  -2   1   9  440.22    8.10
  -2   2   8  438.64    7.74
  -1  -6   9   71.35    3.95
 -13   7  14   63.73    4.00
 -12   2  17   21.51    3.25
 -12   4  16   64.80    4.43
 -11   1  17  265.99    7.80
 -10  -4  17   36.11    4.68
  -9  -6  16   -0.69    3.88
  -8   2  15   17.04    3.75
  -8   6  12   13.59    3.21
  -7   6  11   32.29    3.53
  -6  -5  15   58.67    4.87
  -6  -3  15    2.92    4.28
  -5  -6  14   32.81    4.26
  -5  -2  14   55.05    5.03
  -4  -2  13  118.83    5.68
  -4   5   8   -0.10    1.94
  -3  -6  12  868.31   12.26
  -3   0  11  338.06    7.91
  -2  -1  10  118.91    4.74
 -14   6  15   99.87    4.13
 -14   8  13   88.04    4.12
 -13   2  17   89.31    4.76
 -11  -4  17   21.59    4.17
 -11   3  16   35.81    4.35
 -11   6  14  235.16    6.94
 -11   7  13   77.74    4.62
 -10  -6  16   17.09    4.08
 -10  -1  17    1.03    3.17
 -10   4  15   41.33    4.11
  -9   1  16   29.77    4.05
  -9   3  15   14.00    3.48
  -8  -5  16  199.38    7.07
  -8  -1  16    7.29    3.43
  -7   0  15    9.48    3.56
  -7   2  14   29.04    4.55
  -6  -7  14   37.25    4.22
  -6  -4  15   22.89    4.23
  -5  -5  14   63.44    5.33
  -5  -3  14  192.88    7.58
  -5   6   8   20.12    2.88
  -4  -3  13   12.10    3.84
  -4   3  10  291.59    7.18
  -3  -5  12  312.47    7.90
  -3  -4  12   19.90    3.81
  -1  -5   9   24.17    2.81
  -1  -4   9   81.62    4.09
  -1  -1   8  165.72    5.08
 -14   2  17   43.77    3.33
 -14   7  14    5.64    2.89
 -13   4  16   26.32    3.47
 -12   1  17   16.00    3.67
 -11   0  17   24.02    4.16
 -10  -2  17   80.62    5.10
 -10   2  16    9.96    3.33
 -10   8  11  396.63    7.79
  -8  -4  16   38.21    5.03
  -8  -2  16   90.08    5.57
  -7  -6  15  227.77    7.56
  -6   0  14   73.42    4.91
  -6   2  13  480.54   10.21
  -6   7   8   13.39    2.35
  -5  -4  14    7.23    3.50
  -5   2  12  674.78   11.48
  -4  -5  13  230.80    7.30
  -4  -4  13    4.17    2.99
  -4   0  12   50.40    3.95
  -3   1  10  619.72    9.84
  -3   4   7  329.26    6.38
 -14   4  16    7.74    2.94
 -11  -1  17   26.58    4.21
  -9  -5  16  737.82   12.26
  -9   0  16   21.94    3.79
  -9   4  14  206.02    7.36
  -9   8  10  265.88    6.43
  -8   1  15   37.09    4.27
  -8   3  14    1.08    3.10
  -7  -1  15    1.37    3.24
  -5  -7  13    2.24    3.39
  -5   5   9  251.65    6.35
  -3  -7  11   21.34    3.37
  -3  -1  11    2.24    2.26
  -3   2   9  453.63    8.09
  -2  -6  10    0.28    2.72
  -2  -2  10  625.02    9.93
 -14   0  17   21.65    3.51
 -14   1  17  107.74    4.56
 -13   1  17   17.75    3.19
 -12  -3  17    8.28    3.33
 -12   3  16   13.15    3.55
 -12   6  14   37.82    3.88
 -12   8  12    5.73    2.93
 -11  -2  17  661.60   11.46
 -11   4  15   35.67    4.26
 -10   6  13    8.95    3.21
 -10   7  12    0.94    2.60
  -7  -5  15   60.84    5.25
  -7  -2  15   14.68    4.43
  -7   7   9    3.86    2.65
  -6  -1  14  174.92    6.95
  -6   3  12 1426.38   16.35
  -6   6   9   23.10    3.12
  -4  -7  12  138.79    5.43
  -4  -1  12   19.52    3.05
  -4   1  11    3.46    2.32
  -2   1   8    6.38    1.86
 -13  -1  17    8.27    3.60
 -12  -2  17   64.71    4.58
 -12  -1  17  114.02    5.31
 -12   7  13   10.55    3.19
 -11   2  16   18.78    3.45
 -10  -5  16  118.76    5.95
 -10   3  15   -2.99    2.79
  -9  -4  16  287.13    8.56
  -9  -1  16    7.82    3.35
  -9   6  12   28.79    3.93
  -9   7  11  192.94    5.87
  -8  -6  15  148.58    6.38
  -8   4  13   10.02    3.06
  -8   7  10   82.99    4.38
  -7  -7  14  110.79    5.40
  -7  -4  15  150.00    6.94
  -7  -3  15   -0.55    4.15
  -7   1  14   95.41    5.44
  -6  -6  14    4.07    3.25
  -6   1  13   26.50    4.02
  -6   4  11  472.37    9.13
  -6   5  10   27.10    3.35
  -5  -1  13   11.50    3.02
  -5   1  12  500.11    9.89
  -4   5   7  533.82    7.78
  -2  -5  10   20.84    2.83
  -2  -4  10    1.95    2.33
 -15   3  16    7.58    2.77
 -15   5  15  162.37    5.01
 -13   3  16    8.55    2.73
 -11  -5  16    0.80    3.80
 -10   0  16   29.10    4.37
  -9  -2  16    8.41    3.61
  -8   0  15   47.80    4.53
  -8   6  11   47.84    4.05
  -7   6  10   89.04    4.25
  -6  -5  14   21.55    4.34
  -6  -2  14   79.13    4.95
  -5  -6  13  296.19    7.93
  -4  -6  12  123.37    5.53
  -4  -2  12  570.24   10.28
  -4   2  10    2.07    2.13
  -3  -6  11   62.12    3.88
  -2  -1   9  206.41    5.52
 -14   3  16   30.17    3.19
 -13   6  14   22.06    3.15
 -13   7  13    3.09    2.91
 -13   8  12   65.77    3.89
 -12   2  16    3.20    3.41
 -12   4  15   77.46    4.85
 -11   1  16   90.18    5.45
 -11   8  11   -0.50    2.82
 -10  -4  16  434.70    9.81
  -9  -6  15   27.17    4.37
  -9   1  15    8.23    3.99
  -8   2  14   44.59    4.29
  -7   0  14   25.88    4.29
  -6  -4  14    8.26    3.50
  -6  -3  14    8.72    3.26
  -6   7   7    8.71    2.32
  -5   6   7  486.06    7.28
  -4  -3  12  453.93    9.40
  -4   3   9   25.72    2.63
  -3  -5  11  384.07    7.95
  -3  -4  11  981.77   12.54
 -15   6  14   63.10    3.65
 -15   8  12    1.68    3.11
 -14   6  14   23.75    3.33
 -14   8  12  157.16    4.98
 -11  -6  15  236.29    6.67
 -11   3  15   11.05    3.78
 -11   7  12    4.27    3.10
 -10  -1  16    2.82    3.27
 -10   2  15   73.54    5.27
 -10   4  14    2.51    3.01
  -9   3  14   40.14    4.13
  -8  -7  14    5.70    3.61
  -8  -5  15   45.45    4.43
  -8  -1  15   10.73    3.44
  -7   2  13    2.19    2.86
  -6  -7  13   85.41    4.83
  -5  -5  13  103.13    5.12
  -5  -4  13  169.61    6.41
  -5  -3  13  315.09    8.29
  -5   0  12   58.76    4.27
  -5   2  11  557.51    9.63
  -4  -5  12  964.75   12.83
  -4  -4  12   27.01    3.34
  -4   0  11   47.34    3.43
  -3   1   9  105.31    3.97
  -2  -2   9 1014.57   11.46
  -2   0   8   47.64    2.84
 -15   2  16  149.49    4.85
 -15   7  13   12.86    2.78
 -14   2  16    1.07    2.99
 -14   7  13   17.47    3.11
 -13   2  16   41.61    3.71
 -13   4  15   64.50    4.37
 -12  -4  16   -0.44    3.68
 -12   1  16    5.07    3.49
 -11  -4  16    8.14    3.49
 -11   0  16   11.22    3.79
 -10  -6  15   86.72    5.26
 -10  -2  16   40.78    4.39
 -10   8  10  201.65    5.48
  -9   8   9  179.61    5.12
  -8  -4  15   55.27    4.73
  -8  -2  15    8.43    3.27
  -8   3  13   13.28    3.21
  -7  -6  14   59.25    4.91
  -7  -1  14   23.99    3.99
  -5   3  10  588.76    9.32
  -5   5   8    5.34    1.98
  -3  -1  10   20.33    2.54
  -3   2   8  308.72    6.09
  -2  -6   9   34.13    3.14
 -15   1  16   83.86    4.09
 -15   4  15   71.10    3.96
 -14   4  15    2.03    2.85
 -13  -3  16    1.40    3.44
 -11  -1  16   92.42    5.67
 -10   6  12    0.04    3.16
  -9   0  15  114.37    5.81
  -9   4  13   40.78    3.99
  -7   3  12  106.54    4.93
  -7   7   8    4.68    2.35
  -6   6   8   22.86    2.73
  -4  -7  11    2.43    2.87
  -4  -1  11    1.36    2.58
 -14   1  16    3.58    2.75
 -13   1  16    8.35    2.93
 -12   0  16   13.57    3.22
 -12   3  15   32.09    3.70
 -12   6  13  198.75    6.31
 -12   8  11    3.15    2.79
 -11  -2  16  537.29   10.64
 -11   4  14   30.11    4.11
 -10   1  15   11.65    3.35
  -9  -5  15  146.67    6.14
  -9  -1  15    0.54    3.64
  -9   2  14   20.70    3.60
  -9   7  10    5.49    2.82
  -8   4  12    5.37    2.69
  -8   7   9   72.71    3.80
  -7  -5  14  260.50    7.65
  -7  -2  14  122.05    5.79
  -6  -6  13  204.48    6.75
  -6   5   9  112.09    4.44
  -5  -1  12  311.80    7.58
  -5   1  11    6.98    2.71
  -3  -2  10   29.88    2.78
  -2  -4   9  131.45    4.47
 -16   5  14   -0.77    2.38
 -14  -1  16   59.63    4.12
 -14   0  16   14.51    3.01
 -13  -2  16  130.83    5.84
 -13  -1  16  114.18    5.45
 -13   0  16   14.79    3.10
 -12  -5  15   97.28    5.19
 -12  -2  16    0.16    2.89
 -12  -1  16   21.09    3.51
 -12   7  12  178.93    5.53
 -11   2  15   13.09    3.27
 -10  -5  15   11.80    4.00
 -10   3  14   31.37    3.80
  -9  -4  15  352.67    9.22
  -9  -2  15    3.49    3.96
  -9   6  11   99.37    4.48
  -8  -6  14   10.09    3.89
  -8   0  14    3.73    3.07
  -8   6  10   28.73    3.31
  -7  -7  13   10.25    3.43
  -7  -4  14   28.65    3.96
  -7  -3  14  110.70    5.70
  -7   4  11  180.09    5.79
  -7   5  10  155.76    5.30
  -7   6   9  123.08    4.40
  -6   1  12   93.28    4.69
  -5  -6  12    6.49    3.33
  -4  -2  11  963.86   12.30
  -4   2   9  499.47    7.90
  -3  -6  10   75.82    3.72
  -3   0   9   22.89    2.28
 -15   3  15   28.51    3.22
 -13   3  15    7.03    2.85
 -13   8  11   14.49    2.93
 -11  -5  15   43.95    4.62
 -11   8  10    4.08    2.68
 -10   0  15    6.56    3.18
  -6  -5  13   24.13    3.49
  -6  -4  13  533.91   10.47
  -6  -3  13  326.72    8.48
  -5  -2  12   25.45    3.11
  -4   3   8   12.60    2.01
  -3  -5  10   95.66    4.31
  -3  -4  10   41.98    3.38
 -16   6  13    7.06    2.60
 -14   3  15   25.36    3.08
 -13  -4  15   -0.15    3.36
 -13   7  12   18.58    3.19
 -12   2  15   26.98    3.55
 -11   1  15    6.05    3.06
 -11   6  12  116.52    5.24
 -10  -4  15  632.03   11.67
 -10   4  13   87.94    4.76
  -9  -6  14   -0.49    3.58
  -9   1  14   61.30    4.62
  -9   3  13  175.49    6.32
  -8  -1  14   93.83    5.20
  -7   2  12   -0.61    2.25
  -6   2  11 1278.82   14.09
  -5  -5  12  321.90    7.80
  -5  -4  12   15.10    3.38
  -5   2  10   22.97    2.59
  -4  -5  11  978.66   12.13
  -4  -4  11  724.41   10.65
  -4   0  10    6.13    1.97
  -3   1   8    1.16    1.49
 -16   7  12   15.89    2.79
 -15   6  13    1.03    2.65
 -15   8  11   37.21    3.22
 -14  -3  15    6.14    3.42
 -14   6  13   71.81    4.12
 -14   8  11   23.39    3.13
 -11  -6  14  776.39   11.07
 -11   3  14   71.45    4.59
 -11   7  11   74.96    3.99
 -10  -2  15  143.41    6.64
 -10  -1  15    2.76    3.07
 -10   2  14    1.54    2.91
  -8  -2  14   42.49    4.47
  -7  -6  13  157.01    6.10
  -6  -7  12  239.14    6.46
  -6   0  12  248.19    6.78
  -5   3   9   73.00    3.64
  -5   5   7  550.03    7.50
  -3  -1   9   20.16    2.25
 -16   4  14    5.44    2.30
 -15  -1  15   24.13    3.49
 -15   2  15   20.56    2.87
 -15   7  12   38.69    3.35
 -14   2  15  153.14    5.72
 -14   7  12   13.10    2.69
 -13   2  15  239.35    6.97
 -13   4  14  206.91    6.30
 -12  -4  15   54.59    4.36
 -12   1  15    2.50    3.38
 -11  -4  15    1.51    3.27
 -11   0  15   56.30    4.43
 -10  -6  14  216.94    6.58
  -9   0  14   22.65    4.10
  -9   4  12  537.48   10.00
  -8  -4  14   87.10    5.24
  -8  -3  14  296.59    8.26
  -8   3  12   23.06    3.06
  -7  -1  13  425.46    9.12
  -7   3  11  106.38    4.81
  -7   7   7   22.13    2.45
  -6   3  10  452.77    8.15
  -6   6   7  646.54    8.10
  -5  -7  11    0.86    2.73
 -15   0  15   18.62    3.29
 -15   1  15   49.76    3.54
 -15   4  14    4.30    2.74
 -14   4  14   70.80    4.33
 -13   1  15  202.64    6.82
 -12   8  10   95.18    4.23
 -11  -2  15  193.51    7.24
 -11  -1  15    7.43    3.14
 -10   6  11  255.08    6.54
 -10   7  10    2.79    2.30
  -9  -5  14   46.79    4.71
  -7  -5  13  376.17    8.79
  -7  -2  13    4.09    3.27
  -6  -1  12  909.90   12.32
  -5  -1  11   20.22    2.94
  -4  -1  10   32.83    2.82
  -4   1   9   41.26    2.70
  -3  -2   9  100.36    3.94
 -16   3  14   20.02    2.94
 -14   1  15   44.49    3.81
 -12   0  15    2.55    2.84
 -12   3  14  215.06    6.79
 -12   7  11   36.08    3.55
 -11   4  13  103.70    5.08
 -10   1  14  151.29    6.22
 -10   3  13  340.21    8.32
  -9  -1  14    2.12    2.95
  -9   2  13   37.96    3.83
  -9   6  10  109.69    4.63
  -9   7   9    1.52    2.05
  -8   4  11  142.37    5.25
  -8   7   8    2.57    1.87
  -7  -4  13  173.93    6.59
  -7  -3  13  117.76    5.77
  -7   1  12   41.47    3.47
  -7   4  10  788.01   10.50
  -7   6   8   -1.30    2.08
  -6  -6  12   -0.77    2.59
  -6   1  11   29.25    2.83
  -6   5   8  140.26    4.22
  -5   1  10  133.32    4.46
  -3  -6   9   30.31    2.90
 -14  -1  15   99.59    4.83
 -14   0  15  178.51    5.95
 -13  -2  15   11.07    3.25
 -13  -1  15  178.10    6.56
 -13   0  15   92.39    4.92
 -13   3  14  338.59    8.26
 -12  -6  13    2.51    3.74
 -12  -5  14  176.57    6.31
 -12  -2  15    7.71    3.17
 -12  -1  15    0.09    2.95
 -10  -5  14   -0.46    3.69
  -9  -4  14   -2.86    3.30
  -9  -2  14  185.66    6.78
  -8  -6  13   52.51    4.50
  -8   0  13   17.28    3.20
  -8   6   9    3.88    2.02
  -7  -7  12   95.87    4.67
  -7   5   9  157.38    4.74
  -6  -5  12   15.95    3.45
  -6  -2  12   17.63    2.83
  -5  -6  11   20.70    3.27
  -5  -2  11    9.36    2.76
  -4  -6  10  115.65    4.43
  -4  -2  10   48.26    3.12
  -4   2   8   70.60    3.03
 -16   2  14   45.77    3.17
 -16   6  12   52.56    3.38
 -16   8  10    1.54    2.56
 -14   3  14  636.89   10.43
 -13   6  12   -0.81    2.85
 -13   8  10  107.82    4.39
 -12   2  14  245.87    7.57
 -11  -5  14  196.04    6.54
 -10   0  14   -1.55    2.84
  -8   2  12   70.28    4.21
  -7   0  12  754.48   11.39
  -6  -4  12  238.64    6.82
  -5   2   9    5.42    2.08
  -4   0   9    2.27    1.95
  -3  -5   9   52.21    3.09
  -3  -4   9  427.45    7.22
 -16   1  14    2.57    2.19
 -16   7  11   30.20    3.00
 -14   8  10  310.86    6.45
 -13  -4  14    6.35    3.59
 -13   7  11   11.70    2.58
 -12   4  13   48.50    3.89
 -11   7  10  164.69    5.32
 -10  -4  14  111.22    5.53
 -10  -1  14    6.51    3.10
 -10   4  12  478.44    9.28
 -10   8   8   99.62    3.83
  -9  -6  13    1.51    3.49
  -9   1  13  107.80    5.25
  -8  -1  13  179.47    6.21
  -7   2  11   71.26    3.81
  -6  -7  11   15.94    3.11
  -6   0  11  805.80   10.95
  -6   2  10   37.66    2.88
  -5  -5  11  118.33    4.65
  -5   0  10   90.59    3.94
  -4  -5  10  263.46    6.04
  -4  -4  10  170.88    5.15
 -16   4  13   -0.81    2.06
 -15   2  14   40.05    3.29
 -15   6  12   47.72    3.27
 -15   7  11   25.16    3.05
 -15   8  10   25.04    3.05
 -14  -3  14   55.36    4.03
 -14   7  11    2.84    2.73
 -13  -5  13   26.00    3.86
 -13   2  14  479.90    9.61
 -13   4  13   31.07    3.85
 -12  -4  14  129.60    5.94
 -11  -6  13  149.71    5.84
 -11  -4  14    9.04    3.94
 -11   0  14  220.05    7.42
 -11   3  13  305.95    7.92
 -10  -6  13  370.50    8.35
 -10  -2  14  296.27    8.23
 -10   2  13    7.34    2.96
  -8  -4  13  261.01    7.61
  -8  -2  13  161.27    5.96
  -8   3  11  186.34    5.89
 -17   6  11   -0.44    2.29
 -15  -1  14   54.59    3.92
 -15   0  14   13.58    3.14
 -15   1  14    4.02    2.43
 -15   4  13   55.47    3.82
 -14  -4  13  103.26    5.15
 -14   2  14  233.77    6.65
 -14   4  13  273.62    7.10
 -12   1  14    8.10    3.10
 -11  -1  14   13.90    3.84
 -10   6  10  644.86    9.64
 -10   7   9   -0.52    2.41
  -9   0  13   58.62    4.12
  -9   4  11   -0.12    2.18
  -8   1  12   49.05    3.75
  -7  -1  12  445.67    8.75
  -7   3  10  397.42    7.46
  -6   3   9  177.76    4.83
  -5  -7  10   16.68    2.88
 -16   3  13  116.73    4.49
 -14  -2  14    0.49    2.88
 -14   1  14    0.47    2.49
 -13   1  14   31.80    3.73
 -12   0  14   19.67    3.38
 -12   3  13  292.01    7.61
 -12   6  11   45.89    3.84
 -12   7  10  106.08    4.55
 -12   8   9  231.74    5.52
 -11  -2  14  328.15    8.56
 -11   4  12  102.99    5.06
 -10   1  13    0.77    2.78
  -9  -5  13   90.36    4.94
  -9   2  12  101.61    4.83
  -9   7   8  149.00    4.47
  -8   4  10  105.26    4.44
  -8   7   7   22.10    2.35
  -7  -5  12    7.19    3.22
  -7  -2  12  193.44    6.02
  -7   1  11  265.82    6.64
  -6  -1  11  339.57    7.15
  -5  -1  10  135.53    4.48
  -4  -1   9  132.20    4.17
 -16   8   9   -0.08    2.81
 -14  -1  14   63.49    4.17
 -14   0  14   23.57    3.42
 -13  -2  14   10.05    3.15
 -13  -1  14   13.08    3.74
 -13   0  14    9.17    2.93
 -12  -5  13  135.11    5.81
 -12  -2  14  114.81    5.54
 -12  -1  14   63.49    4.50
 -11   2  13   16.61    3.27
 -10  -5  13   13.41    3.91
 -10   3  12   70.63    4.27
  -9  -1  13  141.26    5.67
  -9   6   9  107.47    4.06
  -8  -6  12    2.07    3.26
  -8   5   9  465.08    7.78
  -7  -7  11   55.96    3.88
  -7  -4  12   88.72    4.58
  -7   6   7  279.37    5.41
  -6   1  10   32.76    2.72
  -6   5   7  709.00    8.18
 -17   3  12   67.50    3.42
 -16   0  13   48.45    3.39
 -16   1  13    3.53    2.66
 -16   2  13   22.62    2.73
 -16   6  11   71.10    3.79
 -15   3  13   49.26    3.48
 -14   3  13  587.23   10.17
 -13   3  13  523.00    9.80
 -13   6  11   23.76    3.36
 -13   8   9  127.03    4.56
 -12  -6  12   90.90    4.87
 -11  -5  13  232.91    7.28
 -10   0  13   81.93    5.16
  -9  -2  13   63.24    4.30
  -8   2  11  295.08    6.95
  -8   6   8   62.04    3.07
  -7   5   8  162.84    4.44
  -6  -5  11    0.46    2.80
  -6  -2  11   24.12    2.73
  -5  -6  10   98.21    4.21
  -5  -2  10    5.85    2.38
  -4  -6   9    1.48    2.28
  -4  -2   9   25.45    2.28
 -17   2  12   57.33    3.12
 -17   5  11    7.64    2.17
 -16   7  10   10.81    2.35
 -15   6  11   12.43    2.85
 -15   8   9    1.50    2.53
 -14  -3  13   61.78    4.59
 -14   6  11   17.85    3.16
 -14   8   9   55.73    3.52
 -13  -4  13   11.75    3.86
 -13   7  10   70.91    3.74
 -12   2  13    4.40    2.71
 -12   4  12  265.79    7.09
 -11   1  13  178.67    6.45
 -11   6  10   93.08    4.35
 -11   7   9  453.68    7.77
 -10  -4  13   32.16    4.41
 -10   4  11   23.44    3.40
  -9   3  11   74.94    4.05
  -8  -1  12   81.79    4.60
  -7   0  11 1027.33   12.26
  -6  -4  11    6.23    2.46
 -17   6  10  146.21    4.46
 -17   7   9  158.90    4.49
 -16   4  12   11.04    2.27
 -15  -3  12   41.31    3.94
 -15  -1  13   48.01    4.03
 -15   2  13   22.31    3.01
 -15   7  10    2.57    2.58
 -14   7  10   32.87    3.34
 -13  -5  12   47.50    4.25
 -13   2  13  319.53    8.02
 -12  -4  13   36.36    4.38
 -11  -4  13   67.50    5.08
 -11   3  12   19.04    2.99
 -10  -2  13    9.55    3.62
 -10  -1  13   67.76    4.53
 -10   2  12   50.45    3.89
  -8  -7  11   59.72    4.04
  -8  -5  12  316.37    7.60
  -7   2  10  314.88    6.60
  -6   0  10  485.05    8.03
  -5  -5  10   43.23    3.06
  -5  -4  10   35.07    3.15
  -5   2   8  506.46    7.17
  -4  -5   9   26.99    2.85
 -17   4  11    5.45    2.40
 -16  -1  12    1.10    2.80
 -15   0  13  172.27    5.69
 -15   4  12   36.70    3.50
 -14  -4  12    2.90    3.44
 -14  -2  13  148.57    5.98
 -14   2  13  102.00    4.79
 -14   4  12  131.52    5.44
 -13   4  12   83.86    4.49
 -12   1  13   30.20    3.64
 -11   0  13  101.79    5.27
 -10  -7  11   22.77    3.56
  -9  -7  11    0.43    3.23
  -9   8   6   -0.69    1.78
  -8  -2  12  103.82    4.76
  -8   3  10   68.42    3.57
  -7  -6  11   10.63    3.20
  -7  -1  11  293.49    6.89
  -5   0   9   40.91    2.53
 -16   3  12   28.92    2.86
 -16   8   8   11.45    2.97
 -14   1  13   12.13    2.88
 -13   1  13    3.01    2.78
 -12   0  13    8.70    3.61
 -12   3  12   85.26    4.92
 -12   8   8   49.90    3.29
 -11  -2  13  190.07    7.06
 -11  -1  13  200.07    6.74
 -10   6   9    1.77    2.00
 -10   7   8   89.98    3.65
  -9  -5  12  165.00    6.26
  -9   0  12  132.79    5.29
  -9   4  10   21.94    2.60
  -8   1  11  675.49   10.21
  -7   3   9   21.74    2.38
  -6   3   8  208.62    4.91
 -17   3  11  146.54    4.55
 -16   0  12    7.18    2.47
 -16   1  12   82.34    4.25
 -16   2  12    5.64    2.24
 -16   6  10   47.61    3.43
 -14  -1  13   61.45    4.28
 -14   0  13   95.81    4.85
 -13  -2  13    0.02    2.87
 -13  -1  13    1.34    3.46
 -13   0  13   24.92    3.45
 -12  -6  11   62.02    4.44
 -12  -5  12   15.07    3.87
 -12  -2  13   36.48    3.98
 -12  -1  13   24.62    3.56
 -12   7   9    3.58    2.22
 -11   2  12  159.68    5.95
 -10   1  12    2.15    2.54
 -10   3  11   40.50    3.66
  -9  -1  12    1.46    2.54
  -9   2  11    2.16    2.15
  -9   5   9   14.78    2.33
  -9   7   7  117.61    3.82
  -8   7   6   64.30    2.88
  -7  -5  11    9.74    2.69
  -7  -2  11   38.58    3.12
  -7   1  10  699.56    9.69
  -6  -1  10  637.58    9.06
 -17   2  11   34.31    2.68
 -17   5  10   13.42    2.40
 -17   7   8   61.01    3.33
 -16   7   9   21.66    2.97
 -15  -2  12    6.77    3.09
 -15   3  12   69.13    3.95
 -14   3  12  328.12    7.86
 -13  -4  12   21.61    4.05
 -13   3  12  448.55    9.11
 -13   6  10    4.18    2.88
 -13   8   8   53.29    3.40
 -11  -5  12  123.71    5.92
 -10  -5  12    4.75    2.99
  -9  -4  12  115.58    5.20
  -9  -2  12  303.76    7.67
  -9   6   8  111.61    3.81
  -8  -6  11   11.54    3.25
  -8   0  11  167.64    5.38
  -8   5   8   24.44    2.60
  -7  -4  11   14.67    2.74
  -6  -6  10   33.07    2.87
  -6   1   9   29.86    2.54
  -6   4   7 1275.16   10.86
  -5  -1   9  148.42    4.29
  -5   1   8  378.73    6.27
 -17   6   9  137.06    4.23
 -16   4  11   10.71    2.34
 -15  -3  11   25.24    3.69
 -15   2  12    2.61    2.81
 -15   6  10    0.88    2.67
 -15   8   8   65.13    3.66
 -14   6  10    7.32    2.90
 -13  -5  11    5.66    3.49
 -12   2  12  118.90    5.37
 -12   4  11  260.14    7.09
 -11   1  12   80.63    4.95
 -11   8   7   69.74    3.32
 -10   0  12    7.59    2.69
  -8   2  10  860.50   10.90
  -8   6   7  184.94    4.43
  -7   5   7 2058.37   13.85
  -7   6   6  961.42    9.05
  -6  -5  10    3.25    2.56
  -6  -2  10  103.44    4.01
 -17   4  10  253.57    5.74
 -16  -1  11   30.42    3.15
 -15  -1  12    2.86    2.58
 -15   0  12   23.84    3.63
 -15   1  12  185.73    6.13
 -15   7   9    0.94    2.22
 -14  -4  11    8.96    3.54
 -14   2  12   97.18    5.05
 -14   7   9    2.37    2.25
 -13   2  12  186.81    6.36
 -12  -4  12   60.79    4.98
 -11  -6  11  113.41    5.36
 -11  -4  12    7.08    3.83
 -11   3  11   38.94    3.70
 -11   6   9    6.73    2.12
 -10  -4  12    9.77    3.30
 -10  -1  12  126.73    5.47
 -10   4  10   71.68    3.77
  -9  -6  11    0.80    3.25
  -9   1  11  179.45    5.71
  -9   3  10  164.54    5.18
  -7   0  10  396.23    7.45
  -6  -4  10   40.87    3.34
 -17   3  10   13.20    2.57
 -16   3  11   60.20    3.49
 -16   8   7    7.96    2.63
 -15   4  11   44.17    3.41
 -14  -2  12    4.18    2.89
 -14   4  11  124.84    5.32
 -12   1  12   -0.55    2.76
 -11   0  12  117.10    5.44
 -10  -7  10  136.67    5.23
 -10  -6  11   41.75    3.80
 -10  -2  12  259.53    7.39
 -10   2  11   84.86    4.30
  -8  -7  10   85.34    4.33
  -8  -2  11   30.50    3.43
  -7   2   9    9.27    1.95
  -5  -5   9   22.61    2.75
 -17   2  10   15.24    2.30
 -17   7   7    0.81    2.35
 -16   0  11    2.09    2.38
 -16   1  11   21.34    3.20
 -15  -2  11    9.32    3.47
 -14  -1  12   31.45    3.67
 -14   0  12   95.29    5.18
 -14   1  12    3.89    2.66
 -13   1  12   22.35    3.23
 -12  -6  10    4.96    3.52
 -12  -5  11    3.63    3.64
 -12   0  12   38.45    4.33
 -12   8   7   60.09    3.34
 -11  -1  12  155.52    6.09
  -9  -7  10  349.72    7.40
  -9   0  11    2.67    2.67
  -9   4   9   84.58    3.90
  -8  -4  11  174.91    5.81
  -8   3   9  286.64    6.17
  -6   0   9  430.10    7.05
  -6   2   8  419.03    6.65
  -5  -4   9   -0.32    1.67
 -17   6   8    0.10    2.03
 -16   7   8    2.26    2.25
 -15  -3  10   20.90    3.60
 -15   3  11    0.32    2.36
 -13  -2  12    3.83    3.14
 -13  -1  12   63.29    4.46
 -13   0  12    8.18    2.97
 -12  -2  12    4.27    3.12
 -12  -1  12    6.36    3.04
 -12   3  11   23.58    3.15
 -12   6   9    6.24    2.38
 -12   7   8  144.44    4.80
 -11   2  11   52.25    4.14
 -11   4  10   73.03    3.89
 -10   1  11   20.17    3.49
 -10   6   8   74.17    3.40
 -10   7   7   29.93    2.39
  -9  -5  11   65.39    4.26
  -8   1  10  179.31    5.24
  -7  -1  10  273.16    6.27
 -17   4   9   94.25    3.96
 -16  -1  10   29.92    3.09
 -16   4  10  200.89    5.62
 -15  -1  11   32.93    3.83
 -15   6   9   95.22    4.54
 -15   8   7   20.13    2.94
 -14  -4  10    6.48    3.47
 -14   3  11   97.52    4.69
 -13  -5  10   52.11    4.47
 -13  -4  11   92.72    5.04
 -13   3  11  139.62    5.46
 -13   6   9  269.68    6.71
 -13   8   7   51.94    3.37
 -11  -5  11    3.71    3.17
 -10  -5  11    7.92    3.14
 -10   3  10  382.29    7.79
  -9  -4  11   82.89    5.01
  -9  -1  11  347.39    7.85
  -9   2  10  102.67    4.28
  -9   7   6    4.10    1.85
  -7  -5  10    7.01    2.90
  -7  -2  10  140.46    4.97
 -17   2   9    3.74    2.24
 -17   3   9   28.16    2.85
 -16   8   6   31.51    3.14
 -15   0  11   24.22    3.64
 -15   1  11   50.49    4.08
 -15   2  11   13.15    2.73
 -15   7   8  125.73    4.59
 -14   6   9   72.26    3.95
 -14   7   8   45.98    3.62
 -14   8   7    2.08    2.07
 -13   7   8   70.94    3.69
 -12   2  11   75.87    4.44
 -12   4  10    9.66    2.94
 -11   8   6    2.39    2.05
 -10   0  11  485.64    9.61
  -9  -2  11  134.14    5.29
  -9   6   7   11.28    1.92
  -8  -6  10  104.23    4.59
  -8   0  10   32.40    3.11
  -8   7   5  343.15    5.41
  -7  -7   9   27.34    3.17
  -7  -4  10   80.09    3.99
  -7   1   9  206.99    5.17
  -6  -1   9 1536.16   13.25
 -17   6   7    1.19    2.36
 -16   0  10   15.35    2.75
 -16   3  10  192.05    5.54
 -15  -3   9   11.26    3.34
 -15   4  10    1.62    2.39
 -14  -2  11   45.03    4.04
 -14   2  11    2.36    2.56
 -13   2  11  100.71    4.98
 -12  -4  11  155.93    6.27
 -11  -4  11   59.12    5.05
 -11   1  11  114.39    5.24
 -11   6   8   37.05    3.06
 -10  -7   9   68.19    4.80
 -10  -6  10   60.92    4.61
 -10  -4  11    8.96    3.11
  -9  -6  10   28.33    3.83
  -8   2   9  486.06    8.04
  -8   5   7    8.67    1.82
  -8   6   6  228.48    4.77
  -6   1   8   32.02    2.25
 -16  -1   9   11.80    3.05
 -16   1  10   -0.85    2.14
 -16   2  10   10.97    2.49
 -16   6   8  107.91    4.54
 -16   7   7   29.27    3.21
 -15  -2  10    6.35    2.92
 -14  -1  11  169.19    6.32
 -14   0  11   22.76    3.82
 -14   1  11    4.07    2.75
 -14   4  10   51.89    3.79
 -13   4  10   -0.17    2.49
 -12  -6   9    7.65    3.63
 -12  -5  10   53.03    4.76
 -12   1  11  151.20    6.01
 -11   0  11  349.27    8.58
 -11   3  10    3.41    2.25
 -11   7   7  184.41    4.82
 -10  -2  11  192.53    6.42
 -10  -1  11  252.98    7.07
 -10   2  10    4.13    2.61
 -10   4   9    3.16    1.97
  -9   1  10  142.39    4.97
  -9   3   9  112.82    4.26
  -8  -7   9  221.45    6.03
  -8  -5  10  189.40    6.15
  -8  -1  10   18.81    2.81
  -6  -5   9   18.46    2.84
  -6  -2   9  112.15    3.95
  -5  -6   8  326.26    6.25
 -17   4   8   14.96    2.34
 -16   4   9  100.20    4.51
 -15   3  10   29.69    3.21
 -14  -4   9    2.86    3.41
 -13  -5   9   45.86    4.42
 -13  -4  10   38.81    4.52
 -13  -2  11   64.94    4.76
 -13   0  11    4.99    3.49
 -13   1  11    4.04    2.83
 -12   0  11   17.04    3.81
 -12   8   6   40.96    2.98
 -11  -2  11   80.07    5.17
 -11  -1  11  119.92    5.70
 -10   8   5    0.38    1.83
  -9  -7   9  195.89    5.97
  -7   0   9  337.73    6.54
  -6  -4   9   11.01    2.24
 -17   2   8   56.05    3.05
 -17   3   8    1.27    2.04
 -17   5   7    0.83    2.32
 -17   6   6    2.14    2.37
 -16   0   9   85.90    4.41
 -16   8   5   10.31    2.75
 -15  -3   8   17.33    3.40
 -15  -1  10   47.27    3.92
 -15   2  10    1.08    2.85
 -15   6   8  536.09    9.12
 -14   3  10   46.03    4.06
 -13  -1  11   20.36    3.50
 -13   3  10    4.30    3.07
 -12  -2  11   56.81    4.58
 -12  -1  11   14.79    3.35
 -12   3  10   31.98    3.18
 -12   6   8   39.14    3.11
 -12   7   7   33.83    3.09
 -11  -5  10    9.83    3.96
  -9  -5  10   67.86    4.66
  -9   0  10   48.61    3.40
  -8  -4  10   54.72    3.64
  -8  -2  10   29.61    2.91
  -7  -6   9    5.36    2.88
  -7   2   8   21.59    2.21
  -5  -5   8    2.74    2.32
 -16  -1   8   35.28    3.47
 -16   3   9    5.86    2.38
 -15  -2   9   15.42    3.62
 -15   0  10  256.65    7.20
 -15   1  10   25.62    3.23
 -15   7   7  277.67    6.41
 -14   6   8  714.10   10.53
 -14   8   6  214.13    5.65
 -13   6   8  645.10    9.91
 -13   8   6    6.21    2.55
 -11  -6   9    4.48    3.67
 -11   2  10    7.71    2.52
 -11   4   9  154.26    5.12
 -10  -5  10    9.98    3.27
 -10   1  10   26.36    3.04
 -10   6   7  526.62    7.72
  -8   1   9   11.58    2.24
  -8   3   8  278.50    5.84
  -7  -1   9 1183.27   12.30
  -6   0   8  983.81   10.23
  -5  -4   8   25.42    2.43
 -17   2   7    8.25    2.32
 -17   3   7    4.14    2.35
 -17   4   7    0.14    2.03
 -16   1   9    3.97    2.29
 -16   2   9    2.38    2.27
 -16   6   7   13.07    2.97
 -16   7   6    1.70    2.72
 -16   8   4   27.45    3.48
 -15   4   9   13.24    2.84
 -14  -4   8   -0.58    3.37
 -14  -2  10    3.33    3.03
 -14   2  10   18.19    3.10
 -12  -6   8   26.91    4.09
 -12   2  10    5.64    2.78
 -12   4   9    4.71    2.91
 -10   3   9  123.21    4.60
  -9  -4  10   36.30    3.71
  -9  -1  10  148.43    5.26
  -9   2   9    1.20    1.85
  -7  -5   9   96.30    4.49
 -17   5   6   12.51    2.60
 -16   4   8    1.87    2.69
 -14  -1  10  149.34    6.19
 -14   0  10  154.92    6.43
 -14   1  10   20.29    3.34
 -14   4   9   -1.48    2.51
 -13  -5   8    3.27    3.66
 -13   2  10    0.14    2.61
 -13   4   9    0.59    2.83
 -12  -5   9   51.34    4.90
 -11   1  10  225.79    6.87
 -10  -6   9   67.60    4.83
 -10   0  10  533.61    9.77
  -9  -2  10   68.08    4.16
  -9   5   7  134.58    4.14
  -9   6   6  146.62    4.18
  -9   7   5    7.35    1.94
  -7  -4   9  113.62    4.68
  -7  -2   9    7.61    2.05
  -7   3   7   65.40    2.93
 -16   0   8    5.15    2.60
 -15  -1   9    2.03    2.69
 -15   3   9   19.78    3.05
 -15   8   5    8.17    2.83
 -13  -4   9    1.22    3.17
 -13  -2  10   12.58    3.56
 -13   1  10   21.52    3.48
 -12   1  10  117.35    5.38
 -11   3   9    5.61    2.68
 -11   6   7   45.46    3.03
 -11   7   6  177.44    4.88
 -10  -1  10  616.72   10.70
  -8   0   9   35.46    2.83
  -7   1   8  289.72    5.87
  -6  -6   8  316.91    6.42
  -6  -1   8  286.63    5.80
 -17   3   6   27.17    2.43
 -17   5   5   36.07    2.84
 -16   1   8   20.55    2.78
 -16   2   8   15.78    3.07
 -16   3   8   44.62    3.45
 -16   7   5   47.21    3.59
 -15  -2   8    8.24    3.18
 -15   0   9  117.57    5.30
 -15   1   9  183.28    6.39
 -15   2   9    3.17    2.56
 -15   6   7  338.55    7.42
 -15   7   6   65.94    4.11
 -14  -4   7    7.85    3.67
 -14   3   9  169.55    6.15
 -13   0  10   47.75    4.22
 -12  -2  10  114.54    6.26
 -12   0  10   27.75    3.74
 -12   8   5   40.85    3.05
 -11  -1  10  636.32   11.57
 -11   0  10  385.35    8.82
 -10  -2  10  327.29    8.14
 -10   2   9   -1.34    1.96
 -10   4   8   20.28    2.42
  -9   1   9  257.64    6.38
  -9   3   8  283.89    6.39
  -8  -7   8    7.63    3.31
  -8  -5   9  226.11    6.63
  -8   2   8   14.64    2.09
 -16   0   7  118.10    4.84
 -16   6   6    8.18    2.62
 -15   4   8   90.30    4.90
 -14  -2   9   19.41    3.76
 -14   6   7  588.28    9.82
 -14   8   5   81.94    4.16
 -13  -5   7   -2.12    3.59
 -13   3   9   36.39    3.44
 -13   8   5    4.95    2.61
 -12  -1  10   12.52    3.35
 -12   3   9   -0.21    2.18
 -12   7   6    5.99    2.57
 -11  -6   8    0.01    3.70
 -11  -5   9    1.01    3.25
  -9  -5   9  266.33    7.55
  -8  -1   9   17.47    2.61
  -8   6   5   -0.67    1.51
  -6  -5   8   20.71    2.57
  -6  -2   8   52.60    2.93
 -16   4   7   62.49    4.05
 -15  -2   7   -1.90    3.34
 -15  -1   8  108.29    5.45
 -15   8   4   53.04    3.80
 -14  -4   6    2.36    3.46
 -14   2   9  123.59    5.46
 -13   7   6  443.57    8.12
 -12  -5   8   26.80    4.58
 -12  -4   9  170.55    7.04
 -11   2   9   39.25    3.51
 -11   4   8    8.66    2.30
 -10  -7   7    5.44    3.53
 -10  -5   9   11.28    3.44
  -9   0   9  290.12    6.93
  -8  -2   9   69.29    3.80
  -7  -6   8  152.97    5.37
  -7   0   8 1136.24   11.67
  -6  -4   8  585.81    8.66
  -5  -6   7  613.62    8.38
 -16   0   6  109.09    4.59
 -16   1   7   25.41    2.93
 -16   3   7   25.72    3.33
 -16   7   4   43.23    3.51
 -15   3   8  146.89    5.88
 -14   1   9   57.17    4.36
 -14   4   8    5.29    3.29
 -13  -5   6  254.55    7.21
 -13  -4   8   18.03    3.93
 -13   2   9   25.03    3.45
 -12  -6   6  438.73    8.86
 -12   2   9    1.30    2.46
 -11  -4   9  225.95    8.04
 -10  -6   8   14.82    4.03
 -10   1   9  108.83    4.72
 -10   6   6  591.31    8.11
 -10   7   5   58.97    2.92
  -9  -4   9  433.88    9.35
  -7   2   7   54.38    2.85
  -6  -7   7    3.94    2.51
 -16   2   7   19.09    2.79
 -16   6   5    1.36    2.98
 -15   0   8   86.27    4.78
 -15   1   8   43.02    4.15
 -15   2   8  144.13    5.60
 -15   6   6   74.55    4.55
 -15   7   5   52.86    4.01
 -13   1   9   34.92    4.25
 -13   4   8   31.00    3.26
 -12   4   8   -1.76    2.16
 -11   1   9  305.05    7.90
 -10  -4   9    0.72    3.05
 -10   0   9 1048.87   13.71
 -10   3   8   18.64    2.50
  -9  -6   8   36.67    4.24
  -9  -2   9   37.74    3.82
  -9  -1   9  339.96    7.64
  -8  -6   8  149.99    5.79
  -8   1   8   29.06    2.63
  -8   3   7  219.23    5.25
  -7  -1   8  740.32    9.76
 -16   0   5    7.51    2.46
 -16   1   6   38.17    3.52
 -16   4   6  291.01    7.03
 -16   7   3    0.59    2.66
 -15  -1   7   69.93    4.85
 -14   3   8   59.16    4.58
 -14   8   4    8.42    3.01
 -13  -5   5  431.31    8.59
 -13  -1   9   82.33    5.25
 -13   0   9   39.05    4.05
 -12  -6   5  434.68    8.64
 -12  -2   9  315.96    9.29
 -12   1   9  246.15    7.47
 -11  -6   7    6.82    4.07
 -11  -5   8    0.76    4.11
 -10  -1   9  786.22   12.32
  -9  -7   7   98.29    5.13
  -9   5   6  503.91    7.60
  -7  -5   8  108.36    4.56
 -15   4   7   99.55    4.90
 -12  -1   9    1.25    2.95
 -12   0   9  126.80    5.84
 -11  -2   9  288.69    8.34
 -11   0   9  582.68   10.88
 -11   3   8    3.95    2.20
 -11   6   6  137.23    4.49
 -11   7   5  369.47    6.70
  -8   0   8   19.07    2.43
  -7  -4   8  669.71    9.97
  -7  -2   8    2.48    2.05
  -9  14  -6  555.16    8.82
  -8   6  -3  162.46    6.34
  -8   6  -1  668.59   10.21
  -8  13  -9   -1.38    3.25
  -8  14  -9    8.82    3.18
  -7   6  -7  105.45    6.16
  -7   7  -8   10.18    3.70
  -7   8  -9   33.14    4.60
  -6   3  -4   21.36    3.25
  -6   6  -9  135.28    7.13
  -6  11 -12  106.44    5.67
  -5   2  -4 1794.31   18.35
  -5   3  -7    0.95    3.16
  -4   2  -7    3.86    3.10
  -4   4 -10   30.69    4.79
  -4   5 -11  162.73    7.99
  -3   1  -7  249.37    8.00
  -1   1 -10  415.67   10.43
   0   1 -11  244.61    8.33
   1   2 -13  247.57    8.93
   1   6 -16  688.34   13.29
  -9   9  -4  794.17   12.10
  -9  10  -5   10.62    3.73
  -9  11  -6    7.42    3.09
  -9  12  -6  198.73    6.37
  -9  13  -6   18.59    3.33
  -8   6  -2   44.14    3.69
  -8  10  -8  167.67    7.38
  -7   5  -5    6.18    3.02
  -7  10 -10   85.59    5.65
  -6   3  -3  319.95    7.79
  -6   4  -6  138.39    6.27
  -6   9 -11  265.05    8.74
  -6  12 -12   42.81    4.20
  -6  13 -12    1.05    3.28
  -6  14 -12   14.39    3.41
  -5   4  -8   27.47    4.76
  -5   7 -11    0.29    4.57
  -5  11 -13    1.23    3.07
  -4   8 -13    4.40    3.88
  -4  11 -14   16.50    4.07
  -3   3 -10    3.17    4.17
  -3   4 -11  164.20    8.30
  -3   8 -14   28.91    4.51
  -3  11 -15   20.19    3.74
  -1   0  -8  852.43   13.11
  -1   2 -11   10.90    4.96
   0   2 -12    3.33    4.88
   0   4 -14   83.58    6.32
  -9   9  -3  166.95    5.66
  -9   9  -2   88.81    4.15
  -8   9  -7    8.02    4.40
  -8  15  -8    8.83    3.15
  -7  15 -10   39.32    3.60
  -5   3  -6   40.65    4.45
  -5   5  -9   46.87    5.50
  -5   6 -10  225.10    8.92
  -5  12 -13    0.86    3.47
  -5  14 -13  101.26    4.88
  -3  12 -15    2.61    3.02
  -1   3 -12    0.73    5.08
  -1   4 -13  229.91    8.99
  -1   7 -15    0.09    4.69
   0   0  -9  601.48   11.16
   0   3 -13  128.56    7.09
   1   0 -10  105.48    5.71
   1   9 -17   40.97    4.94
  -9  10  -4   53.97    3.93
  -9  10  -2    1.11    2.54
  -9  11  -5   51.55    3.93
  -9  13  -5    4.44    2.96
  -8   7  -4  283.98    7.96
  -7   5  -4  101.83    5.12
  -7   6  -6  142.88    6.38
  -7   9  -9   21.29    4.11
  -7  11 -10   60.46    4.93
  -6   4  -5  165.00    6.50
  -6   5  -7  314.77    9.09
  -6   8 -10   85.46    5.87
  -6  10 -11  231.95    8.33
  -5   9 -12   26.80    4.26
  -5  13 -13   11.77    3.14
  -4   2  -6  253.69    7.62
  -4   7 -12   50.07    5.23
  -4  12 -14    1.19    3.02
  -4  13 -14   19.52    3.19
  -3   1  -6   31.55    3.58
  -3   2  -8   43.29    4.39
  -2   9 -15   34.37    4.32
   2   4 -15  233.26    8.61
  -9  10  -3    2.97    2.48
  -9  11  -4   19.70    3.28
  -8   7  -3   82.29    4.71
  -8   7  -1    7.93    2.87
  -8  13  -8  102.20    5.17
  -8  14  -8   19.38    3.40
  -7   5  -2  363.94    7.81
  -7   7  -7   19.01    3.70
  -7   8  -8   21.16    3.83
  -7  12 -10    0.80    3.05
  -7  14 -10   11.64    3.36
  -6   6  -8  287.86    8.94
  -4   4  -9   81.35    6.00
  -4   9 -13   47.45    4.79
  -3   7 -13   20.04    4.55
  -3   9 -14  113.69    6.18
  -1   0  -7 1071.05   13.83
  -1   1  -9  117.11    6.25
   0   6 -15  485.67   11.64
   1   5 -15  278.49    9.59
   2   8 -17   19.97    4.81
  -9  12  -4    0.47    2.68
  -8   7  -2   61.65    3.66
  -8  15  -7  251.07    6.26
  -7   6  -5   96.35    5.42
  -6   4  -4   19.82    3.39
  -6  11 -11    6.37    4.11
  -6  15 -11   11.36    3.04
  -5   3  -5  325.86    8.06
  -5   4  -7   51.05    4.36
  -5   8 -11   10.99    3.96
  -5  10 -12   28.54    4.75
  -3   3  -9   53.24    5.30
  -2  10 -15   25.62    4.54
   0   1 -10   73.88    5.50
   1   1 -11   23.15    4.57
   1   7 -16  227.57    8.54
   2   2 -13  237.14    8.15
   2   3 -14  293.40    9.15
   2   6 -16   10.07    5.16
  -8  11  -7   -3.08    3.57
  -6   5  -6  344.47    8.78
  -6   9 -10  107.83    6.17
  -5   5  -8    7.00    4.18
  -5   7 -10   17.44    4.83
  -4   2  -5 2272.17   20.11
  -4   3  -7   52.55    4.78
  -4  10 -13   80.86    5.80
  -3   4 -10  154.92    7.69
  -3  10 -14  211.09    7.86
  -2   1  -7    3.74    3.30
  -2   6 -13   15.15    4.62
   0   5 -14  154.15    8.04
   1   4 -14   55.55    6.14
  -8   8  -4  419.02    8.80
  -8  10  -6    2.94    3.72
  -8  12  -7   11.86    3.64
  -8  14  -7   59.27    4.03
  -7   7  -6   61.25    4.52
  -7   8  -7   71.23    5.08
  -7  11  -9   14.40    3.73
  -7  15  -9    3.72    2.97
  -7  16  -8   56.82    3.88
  -6   4  -3  390.75    8.00
  -6   6  -7 1411.63   17.77
  -6   8  -9   25.41    4.74
  -6  12 -11   39.54    4.20
  -6  13 -11   15.99    3.83
  -5   3  -4   36.51    3.30
  -5   6  -9   -0.79    3.28
  -5  11 -12    2.30    3.22
  -4   8 -12  275.97    9.08
  -3   2  -7  180.35    6.56
  -2   8 -14   46.30    5.60
  -2  11 -15   64.89    4.98
  -1   2 -10  119.03    6.06
   0   0  -8  491.66    9.40
   0   9 -16   13.49    4.06
   1   2 -12  311.28    9.24
   1   3 -13   22.71    5.17
   2   9 -17    8.09    4.31
  -8   8  -3    1.38    2.42
  -8   8  -2    2.92    2.68
  -8   8  -1   -0.29    2.04
  -8   9  -5  142.93    5.82
  -8  13  -7  101.08    4.82
  -7  14  -9    4.71    3.22
  -6   7  -8  287.05    8.74
  -6  16 -10  112.23    4.23
  -5   4  -6  459.47    9.65
  -5   9 -11    9.57    3.81
  -5  12 -12   46.27    4.77
  -4   4  -8   58.03    4.98
  -4   7 -11    2.02    4.42
  -4  11 -13    1.75    3.21
  -4  15 -13    1.13    2.45
  -3  11 -14  133.68    6.47
  -2   4 -11  373.10   10.36
  -2  12 -15    8.48    3.67
  -2  13 -15   71.99    4.60
  -1   3 -11  186.46    7.95
   0   2 -11   49.40    4.79
   0   3 -12   26.95    5.15
   0   4 -13   18.05    4.55
   1   0  -9   77.38    4.51
   2   0 -10    5.36    3.54
   3   4 -15   30.94    4.98
   3   8 -17   24.58    4.83
  -8   9  -4  244.03    6.87
  -8  11  -6   89.59    5.19
  -8  14  -6  213.10    5.90
  -7   6  -3  483.75    8.83
  -7   6  -2  208.68    5.91
  -7   7  -5  628.37   11.08
  -6   5  -5  213.95    6.70
  -5  13 -12   63.65    4.41
  -5  14 -12   17.73    2.97
  -4   5  -9  271.48    8.81
  -4   6 -10  115.42    6.65
  -4  12 -13    3.75    3.70
  -4  14 -13   20.51    3.59
  -3  12 -14    0.08    3.50
  -3  14 -14   25.62    3.55
  -1   1  -8   76.78    4.54
  -1   9 -15   -3.76    4.14
   1   6 -15  359.15   10.53
   1   8 -16    1.77    4.43
   2   5 -15  135.99    7.41
   2  10 -17    2.27    3.98
  -8  10  -5  135.56    5.44
  -8  12  -6    3.78    3.21
  -7   9  -7  120.76    6.29
  -6  11 -10   21.39    4.54
  -6  15 -10    1.98    3.05
  -5   5  -7  467.29   10.07
  -5   8 -10   34.61    4.56
  -5  16 -11   54.94    3.67
  -4   3  -6  904.87   12.91
  -4   9 -12  363.86   10.05
  -4  13 -13    4.08    3.07
  -3   2  -6   24.56    3.67
  -3   3  -8    0.62    2.91
  -3   7 -12    4.54    3.60
  -3   9 -13  413.59   10.81
  -3  13 -14   12.87    3.30
  -2   2  -8  274.39    7.84
  -2   7 -13   48.37    5.83
  -2   9 -14  178.83    7.81
   2   7 -16    1.02    4.74
   3   3 -14  178.01    7.20
  -8   9  -3   32.08    3.06
  -8   9  -2    6.95    2.64
  -8  14  -5  215.59    5.84
  -7  15  -8    0.36    2.54
  -6   5  -4  368.32    7.89
  -6   6  -6  547.01   10.48
  -6   7  -7  175.84    6.90
  -6   8  -8  386.67    9.97
  -6  12 -10  168.95    7.11
  -5   4  -5  154.44    5.55
  -5   6  -8    2.36    3.21
  -5   7  -9   10.39    3.51
  -5  10 -11   50.47    4.81
  -3   6 -11    7.68    4.42
  -1  10 -15    8.37    4.20
   0   1  -9   14.88    3.34
   0   6 -14  195.40    8.64
   0  12 -16    0.19    3.64
   2   1 -11   19.63    4.09
   3   9 -17   43.20    4.96
  -8  10  -4    4.32    2.59
  -8  11  -5   28.80    3.33
  -8  12  -5    6.70    2.99
  -7  14  -8   55.70    4.19
  -6  13 -10    7.62    3.17
  -6  16  -9   72.96    4.03
  -4   4  -7   92.63    5.35
  -4   8 -11  337.00    9.79
  -4  10 -12   41.35    4.55
  -2   6 -12   -4.83    4.45
   1   1 -10   20.25    3.49
   1   5 -14  397.77   10.99
   1   9 -16   47.37    5.39
   2   4 -14  313.49    9.20
   4   8 -17    8.70    4.60
  -8  10  -2   -0.13    2.30
  -8  11  -4    5.96    2.85
  -7   7  -3   53.41    3.79
  -7  13  -8   16.18    3.24
  -6  10  -9  111.92    5.99
  -5  11 -11   13.95    3.72
  -4   3  -5 1839.58   17.19
  -3   8 -12   29.34    5.10
  -3  10 -13  377.50    9.98
  -2   4 -10  291.63    9.02
  -2   5 -11    3.36    4.22
  -2  10 -14  206.24    7.64
  -1   8 -14    3.32    4.65
  -1  11 -15   37.95    4.65
  -1  14 -15  132.00    5.06
   2   2 -12   56.01    4.66
   2   3 -13  181.58    7.59
   3  10 -17   46.45    4.84
  -8  11  -3  168.57    5.01
  -8  12  -4    6.15    2.70
  -8  13  -4  100.77    4.25
  -7  15  -7   20.12    3.00
  -6   6  -5  929.31   12.69
  -6   9  -8  113.31    6.18
  -5   4  -4   76.36    3.94
  -5   5  -6  879.59   12.70
  -5  12 -11   21.85    3.88
  -5  13 -11   40.71    4.61
  -5  14 -11  108.61    5.43
  -4   6  -9  324.02    8.98
  -4   7 -10   26.23    4.01
  -4  11 -12    0.26    3.21
  -4  15 -12    1.28    3.01
  -3  15 -13   78.66    4.53
  -2   2  -7 2573.30   21.25
  -2   8 -13   27.49    4.56
  -2  11 -14    0.05    3.90
  -1  12 -15   96.45    5.09
   0   5 -13    0.16    3.79
   1   2 -11    5.12    3.32
   1   3 -12    4.93    4.47
   1   4 -13   19.20    4.35
   1   7 -15  107.59    6.41
   2   8 -16    0.38    4.47
   3   5 -15  137.70    7.22
   4   6 -16  312.82    9.09
   4   9 -17   90.04    6.01
  -7   8  -4   17.13    3.24
  -7  14  -7    4.37    3.05
  -6   7  -6 1162.70   14.73
  -6   8  -7  212.16    7.07
  -6  11  -9  285.28    8.44
  -6  16  -8    4.35    3.14
  -5   6  -7  366.74    8.76
  -5   7  -8    4.25    3.55
  -5   8  -9    4.33    3.17
  -5  16 -10    3.92    2.83
  -4   9 -11  731.59   13.78
  -4  12 -12    1.54    3.76
  -4  14 -12   25.19    3.98
  -3   7 -11   44.47    5.27
  -2  12 -14    1.58    3.75
  -2  14 -14  123.32    5.15
   0   3 -11  303.60    8.70
   0   4 -12    5.11    3.55
   2   6 -15   76.27    5.84
   3   7 -16   16.89    5.00
  -7   9  -5   14.80    3.39
  -7  10  -6  166.92    6.09
  -7  12  -7  246.49    7.24
  -7  13  -7   10.04    3.35
  -7  15  -6   10.12    3.06
  -6  12  -9   76.71    5.12
  -6  14  -9    0.87    3.31
  -5  10 -10   16.33    3.90
  -4   4  -6   20.47    2.85
  -4  13 -12   -1.15    3.03
  -3   9 -12  117.93    6.93
  -3  12 -13    0.89    3.25
  -3  13 -13   55.88    4.78
  -3  14 -13    0.91    2.81
  -2   7 -12   44.72    5.28
  -2  13 -14  115.28    5.44
  -1   7 -13    3.42    4.85
  -1   9 -14   26.87    5.18
  -7   8  -3    6.01    2.74
  -6  10  -8   24.65    3.73
  -5   5  -5  164.44    5.49
  -5  11 -10    0.71    3.96
  -4   8 -10  382.06    9.98
  -4  16 -11   40.34    3.25
  -3   5  -9  325.96    8.78
  -2   3  -8   49.67    4.10
  -2   9 -13  280.35    9.02
   0  10 -15    0.14    3.44
   1   6 -14  177.42    8.26
   1   8 -15   -2.23    4.66
   2   9 -16   -1.38    3.57
   3   1 -11    1.66    3.41
   3   4 -14   29.63    5.16
   5   9 -17   71.60    5.24
  -7   8  -2    2.02    2.44
  -7  11  -6  143.47    5.69
  -7  14  -6    5.65    2.99
  -6   6  -3  121.63    4.54
  -6   7  -5  602.44   10.11
  -6  15  -8    1.77    3.05
  -6  16  -7   17.17    3.47
  -5   9  -9   63.95    4.94
  -5  15 -10   15.33    2.95
  -4   5  -7  293.98    7.66
  -4   7  -9  445.50   10.51
  -4  10 -11   48.63    4.91
  -3   3  -6 1149.27   13.75
  -2   6 -11   -1.78    3.08
  -1  15 -14    1.10    2.92
   0  14 -15   18.23    3.18
   1   1  -9  665.63   10.74
   2   1 -10  113.43    5.47
   2   5 -14  167.73    7.44
   3   8 -16   38.36    5.33
  -7  10  -5  377.07    8.11
  -7  12  -6   82.26    4.46
  -7  13  -6   19.41    2.99
  -6   8  -6  571.85   10.38
  -6  11  -8   50.05    4.58
  -5   6  -6   17.95    2.98
  -5   7  -7   22.06    3.65
  -5   8  -8    0.16    2.76
  -5  12 -10   -1.49    3.21
  -5  16  -9   35.98    3.62
  -4  11 -11   36.54    4.96
  -3   8 -11  317.40    9.36
  -3  10 -12  659.82   13.14
  -2   4  -9    1.99    2.92
  -2   5 -10  204.00    7.37
  -2  10 -13  339.81    9.69
  -1  10 -14    7.08    3.78
   0   2  -9  695.31   11.62
   0  11 -15   37.36    4.30
   0  12 -15  111.88    5.91
   0  13 -15    2.26    3.49
   1   5 -13  347.51   10.33
   2   7 -15    2.69    4.10
   2  10 -16    7.99    3.87
   3   6 -15  174.35    7.90
   4   5 -15  223.51    8.12
   4   7 -16  241.87    8.44
  -7   9  -3    2.34    2.55
  -7  11  -5   61.78    4.21
  -7  14  -5    8.47    2.90
  -6  13  -8    8.85    3.70
  -6  14  -8   39.79    3.69
  -6  16  -6   -1.15    3.62
  -5  10  -9    0.08    3.20
  -4   4  -5    9.49    2.29
  -4   9 -10   83.01    6.04
  -3   4  -7  151.06    5.87
  -3  15 -12   10.93    3.35
  -2   8 -12   95.32    6.05
  -2  15 -13  139.18    5.31
  -1   4 -10  418.74   10.05
  -1   5 -11   54.83    4.81
  -1   8 -13    9.77    4.14
  -1  11 -14   23.68    4.72
  -1  14 -14   -1.91    3.30
   2   2 -11   19.75    4.10
   2   3 -12  131.92    6.59
   2   4 -13    4.83    3.87
  -7   9  -2    9.25    2.52
  -7  10  -4  515.10    8.78
  -7  12  -5    8.69    3.06
  -7  13  -5    5.58    2.82
  -6  10  -7   61.61    4.61
  -4  14 -11   20.17    3.45
  -4  17  -9    4.43    2.95
  -3   7 -10   89.05    5.55
  -3  11 -12   -0.44    3.41
  -2  11 -13    3.01    3.46
  -2  14 -13   15.51    3.76
  -1  12 -14  211.58    7.41
  -1  13 -14   11.04    3.88
   0   3 -10  539.37   10.81
   1   4 -12   46.48    4.81
   1   7 -14  139.52    7.67
   3   9 -16   17.09    4.76
  -6  15  -7   32.37    3.42
  -5   6  -5  323.48    7.28
  -5   9  -8    2.79    2.88
  -5  15  -9   87.92    4.53
  -4   5  -6   17.84    2.80
  -4   8  -9  372.65    9.48
  -4  16 -10    1.51    2.58
  -3   5  -8   98.95    5.03
  -3   6  -9   53.76    4.29
  -3   9 -11  816.93   14.55
  -3  12 -12  246.42    8.13
  -3  13 -12  165.69    6.62
  -3  14 -12    6.41    3.13
  -2   3  -7  288.82    7.36
  -2  12 -13   25.48    4.15
  -2  13 -13  134.67    6.03
  -1  16 -13    0.22    2.46
   0   9 -14   43.70    5.00
   1  14 -15   34.37    3.61
   2   8 -15    7.31    4.85
   4   4 -14  194.00    7.55
   4   8 -16   11.02    4.84
   5   7 -16   78.18    6.08
  -7  10  -3   14.11    2.44
  -7  12  -4    0.33    2.61
  -6   7  -3    7.91    2.26
  -6  14  -7   11.58    3.37
  -5   8  -7  105.42    5.09
  -5  12  -9   13.70    4.26
  -5  16  -8  118.58    5.12
  -4  10 -10    6.56    3.62
  -3  17 -10   39.09    3.53
  -2   9 -12  630.13   13.00
  -2  16 -12   26.81    3.16
  -1   7 -12   13.80    3.91
  -1   9 -13   -3.57    3.54
   0  15 -14   36.15    3.43
   1  11 -15  143.59    6.89
   1  13 -15   42.76    4.45
   2   6 -14   47.92    5.35
   3  10 -16   57.83    5.08
   5   5 -15   41.74    5.06
  -7  10  -2   -1.00    1.79
  -7  11  -3    5.78    2.51
  -6  13  -7   -1.35    2.76
  -6  15  -6    2.30    3.04
  -4  11 -10   -1.84    3.96
  -3   8 -10  522.63   11.63
  -3  10 -11  324.21    9.96
  -2   5  -9  207.74    6.99
  -2   6 -10  220.95    7.55
   0  10 -14    1.35    4.54
   1   6 -13  104.43    6.97
   1  12 -15   39.30    4.23
   3   7 -15   79.78    6.14
   3  11 -16   -0.15    3.66
   4   3 -13   12.00    4.19
   4   6 -15  225.54    8.65
  -6   8  -4   61.85    3.71
  -5   6  -4  107.26    4.48
  -5  10  -8  281.01    8.22
  -4   9  -9  123.08    5.98
  -4  14 -10    6.54    3.78
  -4  17  -8  115.78    4.93
  -3  15 -11   30.03    3.96
  -2  10 -12  683.38   13.56
  -1   3  -8  128.60    5.39
  -1   6 -11   23.72    3.94
  -1  10 -13    0.99    3.67
  -1  15 -13   27.43    3.38
   0  14 -14  146.56    5.85
   2   5 -13    4.49    4.60
   2   9 -15   18.72    4.40
   2  14 -15  128.53    5.51
   3   4 -13    0.50    4.35
   4   9 -16   15.67    4.38
  -6  11  -6   28.94    3.56
  -6  14  -6   85.52    4.64
  -6  15  -5   17.96    3.45
  -5   9  -7  216.45    7.16
  -5  11  -8  388.70    9.79
  -5  15  -8  254.87    6.88
  -5  16  -7    8.89    3.38
  -4   5  -5  705.49   10.34
  -4  12 -10   53.76    4.78
  -4  16  -9   35.85    3.53
  -3   5  -7   93.66    4.90
  -3   7  -9  169.92    6.55
  -3  11 -11  283.72    9.03
  -2   8 -11  457.84   11.04
  -2  15 -12   28.04    3.43
  -1   5 -10   25.60    3.74
  -1   8 -12   71.20    6.01
   0   8 -13   91.09    6.17
   0  11 -14  115.15    6.37
   0  12 -14  468.92   10.98
   0  13 -14    0.48    3.10
   0  16 -13   -0.04    2.43
   1  15 -14   84.10    4.60
   4  10 -16   13.17    4.61
   4  12 -16  100.32    5.63
   5   4 -14    9.00    4.37
   5   8 -16   26.30    5.40
  -6   8  -3  272.89    6.18
  -6  10  -5  236.79    6.74
  -6  12  -6   -0.99    2.65
  -6  13  -6   23.52    3.60
  -5   7  -5    0.97    2.13
  -5   8  -6   19.58    2.99
  -5  14  -8   27.37    4.05
  -4   6  -6  294.61    7.32
  -4   8  -8  275.43    7.86
  -4  10  -9   64.09    5.29
  -4  17  -7  424.40    8.11
  -3   6  -8   72.81    4.45
  -3   9 -10  678.27   13.21
  -3  12 -11  195.16    7.60
  -3  13 -11    2.23    3.91
  -3  14 -11   43.21    4.27
  -3  17  -9  169.23    5.52
  -2  11 -12    4.57    3.82
  -2  14 -12   19.06    4.11
  -1  11 -13   98.54    6.04
  -1  12 -13    4.35    4.25
  -1  13 -13   49.89    5.03
  -1  14 -13   27.82    3.70
  -1  16 -12   60.97    4.15
   1   2  -9 1832.82   17.82
   1   5 -12   37.48    4.52
   1   9 -14    3.54    4.83
   2   2 -10  607.93   10.83
   2   4 -12    9.40    4.45
   2   7 -14  249.62    8.96
   2  13 -15    6.01    3.78
   3   2 -11  290.53    7.65
   3   3 -12  431.00    9.73
   3   8 -15    4.95    4.76
   4  11 -16   20.41    4.19
  -6   9  -4  640.56    9.68
  -5  16  -6   35.07    4.01
  -4   7  -7   69.39    4.18
  -4  15  -9    6.79    3.60
  -2   7 -10  104.40    5.60
  -2  12 -12  708.47   13.44
  -2  13 -12  290.50    8.76
  -2  17 -10   23.10    3.33
   1   3 -10 1664.68   18.07
   1   4 -11 1194.70   16.22
   2   3 -11  154.28    6.31
   2  11 -15   37.21    4.68
   2  12 -15   24.28    4.07
   4   7 -15   41.80    5.80
   5   9 -16   19.69    5.03
   6   8 -16   53.05    5.71
  -6  11  -5  200.25    6.01
  -6  14  -5   47.74    3.50
  -5  10  -7   26.34    3.51
  -5  15  -7  159.58    5.95
  -4  11  -9   59.67    4.80
  -4  16  -8    2.60    3.25
  -2   4  -7  382.24    8.24
  -2   6  -9   37.25    3.75
  -2   9 -11 1129.14   17.02
  -1   7 -11   56.76    4.79
  -1   9 -12   38.03    4.85
   0   7 -12  100.72    6.06
   0   9 -13   -4.31    3.77
   0  15 -13   35.81    4.11
   1  10 -14    3.11    4.70
   1  14 -14   94.80    5.11
   2  15 -14  169.34    5.75
   3   9 -15   42.22    5.80
   5  10 -16    1.73    4.47
   5  11 -16   20.18    4.51
  -6   9  -3  468.18    8.01
  -6  10  -4  494.88    8.72
  -6  12  -5   32.60    3.31
  -6  14  -4    1.23    2.78
  -4   9  -8  240.55    7.52
  -4  12  -9   22.99    3.85
  -4  13  -9   16.69    4.21
  -3   8  -9  133.55    6.05
  -3  10 -10    6.13    3.67
  -3  17  -8    0.73    3.14
  -2   5  -8  195.11    6.38
   1  11 -14   27.51    5.19
   1  13 -14   -0.34    3.86
   2   6 -13   72.00    6.38
   3  13 -15    6.85    3.88
   6   9 -16    4.52    4.64
   6  10 -16   20.20    4.81
   6  11 -16    4.87    4.37
  -5  13  -7    2.27    3.61
  -4   8  -7  166.38    6.22
  -3   5  -6  640.57   10.13
  -3   7  -8    9.35    2.81
  -3  11 -10  176.81    7.42
  -2   8 -10   76.44    5.55
  -2  10 -11   54.42    5.22
  -2  15 -11   21.13    3.42
  -1   6 -10  442.00   10.13
  -1  10 -12    2.98    3.78
  -1  15 -12    2.16    2.82
   0  10 -13   59.90    5.37
   0  14 -13  104.89    5.76
   0  16 -12    7.78    3.19
   1  12 -14  110.59    6.14
   3   5 -13  196.43    8.30
   3  12 -15   56.28    5.35
   4   4 -13    4.64    3.84
   4   8 -15    0.70    5.03
   6   6 -15   80.77    6.34
   7   9 -16   56.52    5.57
  -6   9  -2   35.56    3.03
  -6  11  -4  219.70    5.92
  -6  12  -4   80.90    4.20
  -6  13  -4   31.07    3.31
  -5  15  -6   37.78    3.64
  -4   7  -6    7.45    2.46
  -4  10  -8   46.07    4.33
  -4  15  -8  183.25    6.61
  -4  16  -7   37.12    4.10
  -3   9  -9  208.77    7.70
  -3  12 -10   -0.19    3.23
  -3  13 -10   69.81    5.69
  -3  14 -10   42.25    4.38
  -3  16  -9   63.41    4.19
  -2  11 -11  590.52   13.00
  -2  14 -11    0.15    3.90
  -2  17  -9  112.60    4.94
  -1   4  -8   85.29    4.69
  -1   5  -9   73.14    4.75
  -1   8 -11   28.07    4.73
  -1  14 -12   12.22    4.07
  -1  17 -10   55.89    3.97
   0   6 -11    8.61    3.44
   0   8 -12  114.46    7.04
   0  11 -13  314.75    9.68
   0  13 -13  111.50    6.41
   1   8 -13   83.87    6.19
   2  14 -14   56.54    4.79
   5   5 -14   52.75    5.88
   5   7 -15    5.84    5.15
  -6  10  -3   49.30    3.19
  -3  17  -7    5.88    3.46
  -2   7  -9   24.12    4.04
  -2  12 -11  570.69   12.44
  -2  13 -11   47.63    4.78
  -1  11 -12   86.73    6.05
  -1  12 -12  391.78   10.84
  -1  13 -12   82.70    5.98
  -1  16 -11   49.52    3.89
   0   5 -10  129.37    6.39
   0  12 -13   31.55    4.55
   1  15 -13   56.45    4.16
   2   5 -12  142.57    6.67
   3   4 -12   24.31    4.83
   4   2 -11  957.09   13.06
   4   3 -12  461.18    9.90
   4   6 -14  476.53   11.61
   4   9 -15   11.04    5.09
  -6  11  -3   17.77    2.82
  -6  12  -3    2.76    2.50
  -5   8  -4  378.38    7.67
  -5  11  -6   48.47    3.98
  -5  14  -6  150.81    5.61
  -4   9  -7  374.54    8.99
  -4  11  -8    1.28    3.20
  -2   9 -10  263.47    8.52
   1   9 -13   -0.96    4.78
   1  16 -12    0.05    2.96
   2  10 -14   10.29    4.29
   2  13 -14    5.62    4.05
   4  10 -15   51.59    5.81
  -5  12  -6   28.47    3.52
  -5  13  -6    1.50    2.73
  -4  12  -8    8.51    3.49
  -4  16  -6   41.17    4.24
  -3   8  -8   80.12    4.75
  -3  10  -9   27.11    3.88
  -3  16  -8   28.11    3.98
  -3  17  -6    1.97    3.71
  -2   5  -7   16.40    2.73
  -2  17  -8   15.94    3.55
  -1   7 -10    0.71    2.92
  -1   9 -11   68.04    5.42
   0   9 -12   91.71    5.91
   0  15 -12   34.04    3.88
   0  17 -10  118.19    4.89
   1   3  -9 2271.90   20.38
   1   4 -10 1102.76   15.07
   1   7 -12   17.42    4.79
   1  14 -13   15.72    3.99
   2   4 -11  442.17   10.13
   2  11 -14   19.46    4.50
   2  12 -14  129.41    6.62
   3   2 -10   32.36    4.21
   3   3 -11   33.96    4.10
   3   8 -14   59.61    5.82
   3  14 -14   22.34    3.57
   5   8 -15   28.62    5.14
   6   7 -15   33.22    5.69
  -5  10  -5  226.83    6.72
  -5  15  -4  179.90    6.00
  -4   7  -5   26.18    3.26
  -4   8  -6   60.23    3.89
  -4  15  -7  143.50    5.72
  -3   7  -7   14.12    2.77
  -3  11  -9   21.14    3.94
  -3  14  -9   28.40    4.06
  -2  15 -10   46.45    4.21
  -1  15 -11    1.58    3.01
  -1  17  -9   64.74    4.31
   0   7 -11  211.35    7.73
   0  16 -11    5.05    3.27
   1  10 -13   53.96    5.19
   2   3 -10 1762.88   18.31
   2  15 -13  194.98    6.29
   4   5 -13  226.57    8.75
   4   7 -14  210.37    8.90
   5   4 -13  174.96    7.43
   5   9 -15  304.96    9.90
   6   5 -14   21.21    5.06
  -5   9  -4 1172.68   13.04
  -4  10  -7   28.33    3.58
  -4  16  -5    8.42    3.80
  -3   6  -6  557.45    9.46
  -3   9  -8  187.28    7.01
  -3  12  -9  337.91    9.40
  -3  13  -9    8.59    3.71
  -2   8  -9   36.78    3.95
  -2  14 -10   19.32    4.45
  -2  16  -9  147.80    5.77
  -1   6  -9    5.37    3.03
  -1  10 -11   13.65    4.16
   0  10 -12  119.54    6.75
   0  14 -12  184.06    7.05
   1  11 -13  128.71    6.90
   1  12 -13   -0.79    4.33
   1  13 -13  114.44    6.14
   2  16 -12    1.92    2.64
   3  13 -14    1.72    3.90
   4  14 -14   77.74    4.75
   5   6 -14   29.61    5.70
   5  10 -15  399.80   10.78
   5  11 -15   89.60    6.22
   6  12 -15   28.74    4.71
   7   7 -15    5.28    5.19
  -5   8  -3  782.10   10.06
  -5  11  -5  174.41    5.83
  -5  12  -5   78.74    4.58
  -5  13  -5   17.48    3.00
  -4  11  -7   25.65    3.57
  -4  14  -7   28.45    3.74
  -3  15  -8   22.93    4.06
  -3  16  -7   21.28    3.95
  -2  11 -10  520.87   11.83
  -2  12 -10  496.98   11.84
  -2  13 -10  247.06    8.40
  -2  17  -7    2.04    3.60
  -1   8 -10  333.76    9.44
  -1  11 -11  162.89    7.92
  -1  14 -11    8.96    3.49
   0   6 -10   81.28    5.05
   0  11 -12    0.26    3.83
   0  12 -12   45.95    5.60
   0  13 -12  106.26    6.10
   1   8 -12   25.00    5.05
   1  15 -12    1.97    3.48
   3  10 -14    3.79    5.09
   3  12 -14  106.29    6.61
   3  15 -13    3.24    2.84
   5   3 -12  547.55   10.77
   6   8 -15   19.39    4.92
  -5  14  -4    3.17    3.13
  -4   9  -6   46.39    3.80
  -4  15  -6   72.20    4.61
  -2  17  -6   23.70    4.45
  -1  12 -11  651.27   13.45
  -1  13 -11  163.70    7.22
  -1  17  -8    0.00    3.15
   0   8 -11   95.48    5.79
   0  17  -9  107.42    4.89
   1  16 -11   38.14    3.96
   2   9 -13   36.01    5.87
   2  14 -13   72.72    4.92
   3   7 -13  431.79   11.58
   3  11 -14    6.63    4.12
   4   4 -12   27.07    4.95
   4   8 -14   13.06    5.45
   6   9 -15  259.37    9.25
   6  10 -15  147.23    7.42
   6  11 -15   45.09    5.05
   7  11 -15  118.17    6.48
   8   7 -15   81.63    6.13
  -5  10  -4  268.07    6.49
  -4   8  -5   83.48    4.13
  -3   8  -7  236.36    6.97
  -3  10  -8   43.76    4.16
  -2   6  -7 1263.03   14.64
  -2  16  -8  314.00    8.11
  -1  15 -10   27.57    4.37
   0   5  -9  107.16    5.20
   0  15 -11   -2.12    2.97
   2   5 -11   88.33    6.04
   2  13 -13   12.73    4.45
   4  13 -14    0.46    3.14
   7   8 -15    0.60    4.45
   7  10 -15   61.49    5.91
   8   8 -15  145.41    7.88
   8  10 -15  236.18    8.05
  -5   9  -3  248.94    5.87
  -5  11  -4   17.07    2.74
  -5  12  -4    4.19    2.84
  -4  14  -6  109.86    5.52
  -4  15  -5   64.79    4.74
  -3   7  -6   69.42    3.92
  -3  11  -8   62.07    4.68
  -3  12  -8  139.77    6.73
  -3  13  -8  197.25    7.71
  -3  16  -6   30.14    4.21
  -1   7  -9    0.45    2.65
  -1   9 -10   14.54    3.70
  -1  17  -7    1.82    3.49
   0   4  -8   14.89    3.02
   0   9 -11    6.23    4.24
   0  16 -10   61.50    4.22
   1   9 -12   78.15    5.71
   1  14 -12   47.74    4.49
   2  10 -13    7.26    4.05
   2  11 -13   93.10    6.77
   2  12 -13  137.58    7.34
   2  15 -12   49.20    4.62
   3   4 -11 1002.04   14.93
   3  14 -13  133.22    6.40
   4   3 -11    9.92    4.05
   4   6 -13 1136.12   17.32
   4   9 -14  490.59   12.25
   4  12 -14   -0.19    4.33
   5   5 -13  105.17    6.97
   5  13 -14   76.84    5.53
   6   4 -13  527.64   11.21
   6   6 -14    5.61    5.15
   7   9 -15    1.96    4.32
   8   9 -15    4.75    5.11
  -4  13  -6    8.98    3.64
  -3   9  -7   50.76    4.36
  -3  15  -7   67.64    4.54
  -2   8  -8    6.12    3.33
  -2  14  -9    7.00    3.60
  -1  14 -10   69.82    5.63
   0   7 -10    1.12    2.98
   0  17  -8   39.93    4.04
   1   7 -11   19.35    4.09
   1  10 -12  210.93    8.81
   1  13 -12   66.17    5.76
   2   4 -10    3.09    3.82
   2  16 -11   24.09    3.30
   4  11 -14   41.49    5.12
  -5  10  -3   31.91    2.82
  -5  13  -3   19.65    3.09
  -4  12  -6  141.47    5.73
  -4  15  -4   25.96    4.08
  -3  16  -5    4.73    3.81
  -2  11  -9  192.32    7.46
  -2  12  -9  929.81   15.47
  -2  13  -9  325.05    9.39
  -2  16  -7   37.05    4.38
  -1  10 -10  783.88   14.35
  -1  17  -6    0.61    3.50
   0  10 -11    6.64    3.72
   0  13 -11    5.65    4.36
   1  11 -12  187.25    8.10
   1  12 -12   -0.56    3.71
   1  15 -11    2.94    3.68
   3   3 -10  273.10    7.96
   3  15 -12   27.31    4.03
   3  16 -11    0.15    2.74
   4  14 -13   59.03    4.51
   5   8 -14   28.67    5.15
   5  12 -14   47.38    5.61
  -5  11  -3    5.50    2.60
  -5  12  -3    7.80    2.71
  -4  14  -5    0.31    3.36
  -3  10  -7    5.29    3.38
  -3  14  -7    6.59    3.93
  -1   5  -7  101.60    5.01
  -1   8  -9    6.77    3.55
  -1  11 -10  621.19   13.09
  -1  12 -10  346.74   10.10
  -1  13 -10   77.79    5.60
   0  11 -11   48.13    5.06
   0  12 -11  113.12    6.64
   0  15 -10   12.19    4.02
   0  17  -7   20.75    3.74
   1  16 -10   14.11    3.25
   2   8 -12    9.12    4.01
   2  14 -12   28.59    4.55
   3   9 -13    4.97    4.53
   3  13 -13    4.22    3.62
   4   7 -13  117.64    7.54
   4  15 -12   18.54    3.60
   5   9 -14 1024.76   17.38
   5  14 -13    2.02    3.22
   6   7 -14   35.26    5.98
   7   6 -14   63.18    6.37
   7  12 -14    3.28    4.33
  -3   8  -6  238.97    6.69
  -3  15  -6   28.70    3.76
  -2   9  -8  125.67    5.74
  -1  15  -9   12.98    3.58
  -1  16  -8  112.34    5.34
   0   6  -9   45.06    4.08
   0   8 -10   58.32    4.72
   1   6 -10   24.22    4.33
   1   8 -11   72.43    5.32
   3  10 -13   89.99    6.48
   3  11 -13   15.98    5.25
   3  12 -13   56.76    5.40
   4   5 -12 1022.14   15.81
   5   4 -12   19.60    4.91
  -5  10  -2    0.70    1.83
  -4  11  -5  403.82    8.68
  -4  13  -5   31.56    3.44
  -3   7  -5    3.25    2.57
  -3  11  -7   42.37    4.07
  -2  16  -6    7.21    3.86
   1  14 -11    7.93    3.46
   2   9 -12  149.57    7.30
   2  13 -12    4.13    4.32
   2  15 -11   17.32    3.95
   2  16 -10   11.39    3.11
   4  13 -13    1.58    3.45
   6   5 -13   26.37    5.47
   6   8 -14  240.41    9.59
   8   6 -14   11.46    5.32
   8  11 -14   85.47    6.18
  -4   9  -4   37.12    3.51
  -3   9  -6  245.74    7.17
  -3  15  -5    3.95    3.71
  -2  10  -8   11.13    3.21
  -2  15  -7  221.09    7.53
  -1   7  -8  304.96    7.85
  -1   9  -9  148.00    6.45
  -1  14  -9    4.45    3.51
   0   5  -8  450.82    9.16
   0   9 -10  476.93   11.35
   0  14 -10    3.59    3.41
   1   9 -11  262.58    8.94
   2  10 -12   19.00    5.24
   2  12 -12    2.44    4.56
   3   5 -11  387.13    9.78
   3  14 -12   70.46    5.05
   3  16 -10    2.22    2.76
   5  13 -13  134.83    6.60
   6   9 -14  595.14   13.57
   6  10 -14  204.81    8.90
   7  11 -14   40.77    5.68
   9  10 -14    5.00    4.84
  -4  14  -3  566.16    9.72
  -3  14  -6    2.44    3.03
  -2   8  -7  445.18    9.23
  -2  11  -8  159.07    6.74
  -2  12  -8  219.19    7.82
  -2  16  -5   73.11    5.19
  -1  10  -9  226.38    8.16
  -1  13  -9    3.36    4.20
  -1  16  -7   11.65    3.55
   0  16  -8  102.11    5.52
   1  10 -11   46.60    5.67
   1  13 -11   20.17    4.22
   1  15 -10    0.62    3.09
   2   7 -11   17.06    4.48
   2  11 -12   11.60    4.28
   3  15 -11   74.13    4.63
   4   4 -11  788.88   13.40
   4  12 -13   -2.07    3.75
   5   3 -11   16.45    4.27
   6  13 -13    8.05    3.78
   7   8 -14   46.12    6.30
   7  10 -14   23.29    5.55
   8   7 -14    9.53    5.39
  -4  10  -4   10.74    2.91
  -4  13  -4   60.30    3.93
  -3  10  -6    4.27    2.58
  -3  13  -6    8.75    3.61
  -2  16  -4   90.17    5.51
  -1   6  -7  185.79    6.06
  -1  11  -9  293.76    9.01
  -1  12  -9  306.40    9.30
   0  10 -10  425.08   10.84
   0  11 -10   70.47    6.20
   0  12 -10   -0.28    4.46
   0  13 -10   46.42    4.87
   0  15  -9   14.81    3.61
   1   7 -10   18.67    3.59
   1  11 -11   83.48    5.96
   1  12 -11    9.10    4.15
   2  14 -11   23.69    4.49
   2  16  -9    1.30    3.45
   3   8 -12    8.06    4.89
   3  13 -12   -2.64    4.11
   4   6 -12  125.70    6.56
   4  10 -13   23.63    5.00
   4  11 -13    7.46    4.44
   4  14 -12   35.66    4.13
   4  15 -11    6.98    3.03
   5   7 -13    2.25    4.29
   5  14 -12  123.59    6.02
   5  15 -11    2.52    2.79
   6  14 -12   82.78    4.78
   7   9 -14   93.12    6.52
   8  10 -14  128.15    6.96
   9   7 -14   -2.02    5.19
   9   8 -14    6.84    6.02
   9   9 -14  113.44    7.01
  -4  11  -4   33.78    3.18
  -4  12  -4   54.16    3.66
  -3   8  -5  573.75    9.44
  -3  15  -4    1.24    3.29
  -2   9  -7   72.81    4.76
  -2  15  -6   27.62    4.33
  -1   8  -8  189.07    6.52
  -1  16  -6   38.65    4.58
   2   4  -9  137.43    6.07
   3   4 -10   43.15    4.12
   3  16  -9   10.20    3.50
   5   5 -12  323.48    9.79
   5  12 -13  123.95    6.77
   6   4 -12  248.22    8.48
   7   5 -13  396.35   10.47
   8   9 -14    9.79    4.77
  -4  13  -3  130.75    5.16
  -3  14  -5   13.51    3.25
  -3  15  -3  274.70    7.75
  -1  14  -8  165.56    7.26
   0   6  -8   51.37    4.28
   0   8  -9  597.79   11.70
   0  14  -9   51.16    5.31
   0  16  -7    1.88    3.73
   1  14 -10    1.59    3.52
   2   8 -11  242.71    8.45
   2  15 -10   69.16    4.81
   3   9 -12   18.01    4.63
   3  12 -12   19.86    4.39
   4   3 -10    4.84    3.03
   5   8 -13  968.92   16.89
   5  11 -13   14.37    5.26
   6  12 -13  145.83    6.92
  -2  10  -7    4.79    2.80
  -1  15  -7  462.42   10.11
  -1  16  -5   40.32    4.67
   1   6  -9   74.15    5.01
   1   8 -10  198.89    7.36
   1  15  -9   31.36    4.05
   2  13 -11   22.35    4.27
   3  10 -12   48.70    5.23
   3  11 -12   39.78    5.18
   3  14 -11   38.62    4.43
   3  15 -10  667.56   11.69
   4  13 -12    3.66    3.67
   8   5 -13  231.10    8.68
  -4  10  -3  101.05    4.33
  -4  11  -3    6.31    2.63
  -3  13  -5    6.03    2.90
  -3  14  -4   60.73    4.66
  -2  11  -7   11.21    3.17
  -2  12  -7  633.69   11.89
  -2  14  -6    7.62    4.00
  -2  15  -5   21.30    4.26
  -1   7  -7  538.03    9.82
  -1  13  -8   16.72    3.78
   0   9  -9  243.39    8.16
   0  13  -9   23.46    4.58
   1   9 -10  173.80    7.50
   1  13 -10    3.33    3.45
   1  16  -7   42.41    4.43
   2   9 -11   24.29    4.21
   2  10 -11  164.68    7.91
   2  12 -11   24.85    4.37
   4  14 -11   66.79    5.22
   4  15 -10  161.37    6.28
   5  13 -12    8.33    3.68
   5  15 -10   -0.62    2.64
   6  11 -13  265.92    9.22
   6  13 -12   18.27    4.38
   7  13 -12    0.07    3.45
   8  11 -13  185.48    7.91
  -3  11  -5   30.49    3.67
  -3  12  -5    0.30    2.40
  -2   8  -6  172.52    5.68
  -1  10  -8   82.98    5.08
  -1  11  -8  706.93   13.10
  -1  12  -8    5.60    3.45
   0  12  -9    9.17    4.48
   1  12 -10    6.32    3.70
   2  11 -11   90.80    6.32
   2  14 -10   17.94    3.82
   2  15  -9   94.15    5.66
   3  13 -11    6.75    4.36
   4  12 -12   23.84    4.45
   5   6 -12    6.98    3.78
   5  14 -11  158.53    6.62
   6   8 -13  325.88   10.45
   6   9 -13  522.63   13.16
   6  14 -11   22.94    3.49
   9  10 -13   12.07    5.24
  10   9 -13   -1.34    5.60
  -4  12  -2    9.94    2.73
  -2  15  -4   -1.36    3.82
  -1  15  -6   66.98    5.23
   0  10  -9    2.38    3.21
   0  11  -9   10.14    3.59
   1   5  -8   18.76    3.44
   1  11 -10  125.63    6.68
   1  14  -9   20.25    4.57
   2  16  -7   30.49    3.61
   3   5 -10   90.28    5.26
   3  16  -7   34.37    3.91
   4   9 -12  137.62    7.48
   4  10 -12  104.09    7.38
   4  11 -12   11.00    4.28
   6   5 -12   14.60    4.27
   7   4 -12   89.85    6.20
   8   6 -13   60.39    6.43
  -3  13  -4  187.85    6.28
  -3  14  -3   68.74    4.42
  -2   9  -6  226.10    6.56
  -2  15  -3  120.10    6.10
   0  14  -8  125.00    6.22
   0  16  -4    9.25    3.99
   1   7  -9  110.91    5.43
   1  15  -8  282.39    8.19
   1  16  -6  256.59    7.25
   2  13 -10   21.23    4.78
   3   8 -11    3.73    3.57
   3  12 -11  104.81    6.89
   3  14 -10  158.57    7.02
   3  15  -9  126.66    6.00
   5   7 -12  625.72   13.47
   5  12 -12   50.53    5.25
   5  15  -9   48.27    3.85
   7   8 -13   -1.08    5.21
   7   9 -13   56.15    6.52
   8  10 -13   12.00    4.72
  10   8 -13    6.61    5.22
  -4  10  -2  141.05    4.27
  -4  11  -2   14.29    2.13
  -3  14  -2   40.60    4.25
  -2  10  -6   41.25    3.61
  -2  11  -6  295.16    7.97
  -2  14  -5   25.12    3.68
  -1  13  -7  121.41    6.28
   1  16  -5  321.01    7.98
   1  16  -4    1.41    3.56
   2  16  -6  316.57    7.55
   2  16  -5  401.17    8.21
   3  11 -11    3.07    4.65
   4   4 -10  197.04    6.80
   4   6 -11  135.55    6.38
   4  13 -11   34.69    4.43
   5  11 -12    3.22    4.91
   6  12 -12   28.16    4.45
   7  12 -12   13.17    3.76
   8   7 -13   51.04    6.26
   8   8 -13   12.04    5.56
   8   9 -13   23.35    5.73
   9   6 -13    3.14    5.24
   9   9 -13    3.64    4.59
   9  11 -12   13.66    4.72
  10   7 -13  220.06    8.71
  -3  12  -4   24.04    2.89
  -1   9  -7  172.87    6.13
  -1  15  -5   35.89    4.15
   0   8  -8  800.55   12.51
   1  13  -9    1.21    3.40
   2  12 -10   51.49    5.14
   2  14  -9  326.65    9.30
   2  15  -8    5.62    3.17
   3   4  -9  458.97    9.42
   3  10 -11  237.57    8.78
   4  14 -10   68.96    4.91
   5   3 -10  220.56    7.20
   5  10 -12  152.38    8.23
   5  13 -11  205.67    7.53
   5  14 -10    3.15    3.70
   6  13 -11  300.74    8.74
   6  14 -10  112.07    5.25
   7  13 -11    6.91    3.36
   8   4 -12  256.80    8.48
   9   7 -13    9.72    5.44
   9   8 -13  105.20    6.70
  10  10 -12   73.63    6.00
  -3  11  -4   75.58    3.96
  -3  13  -3    0.27    2.94
  -2   8  -5 1188.37   13.19
  -2  13  -5  282.11    7.76
  -2  14  -4   74.51    5.05
  -1  10  -7   24.51    3.29
  -1  11  -7   44.37    4.49
  -1  12  -7  344.11    8.91
   0   6  -7  219.40    6.18
   0   9  -8  173.68    6.64
   0  12  -8   83.76    5.65
   1  12  -9  277.74    8.90
   1  14  -8   33.95    4.76
   2   9 -10   13.57    3.56
   2  11 -10   18.45    4.30
   3  13 -10  124.19    6.84
   3  15  -8  107.72    5.61
   4  12 -11  200.17    8.00
   5   5 -11  129.83    6.24
   5  15  -8   -1.18    2.77
   6  11 -12  337.64   10.15
   7   3 -11   71.27    5.30
   7   5 -12    7.72    4.14
  -1   7  -6    9.11    2.25
  -1  15  -4    0.91    3.43
   0  10  -8   22.06    3.43
   0  11  -8  120.52    5.87
   1   6  -8  381.25    8.32
   1   9  -9  432.43   10.07
   1  10  -9    0.06    3.04
   1  11  -9  158.88    6.90
   4  15  -8   43.76    3.93
   6   4 -11    5.32    3.24
   6   7 -12  278.11    9.31
   6  10 -12   23.62    5.65
   7  11 -12  273.36    9.09
  -3  12  -3   58.91    3.83
  -3  13  -2    2.34    2.94
  -2   9  -5   17.23    2.96
  -2  12  -5    1.32    2.48
  -1  15  -3   68.65    5.06
  -1  15  -2  101.78    5.63
   0  15  -5   84.11    5.43
   2  13  -9   29.70    4.22
   3   7 -10   47.61    4.70
   4   5 -10  254.59    7.80
   4   8 -11   28.63    4.29
   4  10 -11    2.09    4.42
   4  11 -11    1.54    3.77
   4  13 -10   23.46    4.56
   5  12 -11    6.49    3.72
   6   8 -12  758.31   14.73
   6  14  -9   39.71    4.16
   7   6 -12  186.27    8.20
   8  12 -11   -1.78    3.32
   9  10 -12   17.69    5.29
  11   8 -12   11.68    5.37
  -3   9  -3   99.82    4.13
  -3  11  -3  250.46    6.08
  -2  14  -3   89.02    4.91
  -1   8  -6   64.66    4.00
  -1  14  -5   -0.12    2.99
   0  13  -7  368.52    9.26
   1  13  -8   -2.01    3.13
   1  15  -6   31.27    3.95
   2  14  -8   32.49    4.64
   3  12 -10   44.08    4.92
   3  15  -7   64.75    4.84
   4   9 -11   83.66    5.81
   4  14  -9  154.03    6.40
   4  15  -7   31.67    4.02
   5  14  -9   -1.01    3.55
   6  12 -11   78.43    5.57
   7  12 -11    6.61    3.54
   7  13 -10    2.06    3.08
   8   5 -12  327.59    9.34
  10   9 -12   28.24    4.88
  -3  10  -3  567.23    8.42
  -2  13  -4  298.09    7.36
  -2  14  -2   66.70    4.72
  -1  12  -6    3.59    2.96
   0  15  -4   21.43    4.19
   1   7  -8  436.27    8.90
   1  14  -7   95.19    5.43
   2   7  -9   52.62    4.04
   2  12  -9  385.37   10.15
   3   8 -10    0.83    3.22
   3  11 -10   47.57    5.01
   5   4 -10   34.95    4.29
   5  11 -11    9.08    3.97
   5  13 -10  214.65    7.51
   6  13 -10  201.40    7.15
   7   7 -12   96.49    6.33
   7   8 -12  159.61    8.24
   9   9 -12    4.13    4.96
  11   6 -12   65.41    6.58
  11   7 -12   88.01    6.58
  11   9 -11  279.16    8.69
  -3  12  -2   16.62    2.89
  -1   9  -6  291.85    7.13
  -1  10  -6   39.94    3.81
  -1  11  -6  500.26    9.65
  -1  14  -4    5.15    3.59
   0   8  -7  204.98    6.19
   0  12  -7   10.66    3.37
   0  15  -3   47.42    4.63
   0  15  -2   21.45    4.09
   1  12  -8  212.69    7.42
   1  15  -5  400.85    9.01
   2   5  -8  248.34    6.54
   2   8  -9   32.02    4.04
   3   9 -10   54.40    4.72
   3  10 -10  594.22   12.54
   3  13  -9    1.09    3.28
   3  14  -8  154.48    6.71
   4  12 -10   21.25    4.14
   5  10 -11  197.87    8.42
   6   3 -10    5.72    3.58
   6   5 -11    2.29    3.41
   6  14  -8   23.60    3.25
   7   4 -11   16.17    4.39
   8   6 -12    5.20    4.19
   8   9 -12   95.67    6.64
   9   5 -12  166.34    7.27
  10   5 -12   10.64    4.71
  10   8 -12   15.55    5.47
  10  10 -11   28.18    4.48
  -2  12  -4   21.57    2.90
  -2  13  -3  240.27    6.72
  -1  13  -5   12.01    2.98
   0   9  -7   33.49    3.80
   0  11  -7   71.85    4.62
   1  11  -8  847.32   13.90
   1  15  -4  478.10    9.76
   2   9  -9   21.21    3.45
   2  10  -9  149.82    6.51
   2  11  -9  173.55    7.19
   2  13  -8   12.24    4.02
   2  15  -5  427.87    9.24
   4  14  -8  104.23    5.67
   4  15  -5   71.60    4.09
   5   9 -11   45.26    4.90
   5  14  -8    4.34    3.34
   6  11 -11   -2.47    3.73
   7  11 -11  278.18    9.32
   7  13  -9   15.42    3.83
   8   7 -12   78.47    5.96
   8   8 -12   -1.12    4.08
   8  11 -11    5.18    3.68
   8  12 -10   34.13    4.02
   9   6 -12   36.75    5.61
   9   7 -12   17.85    5.36
   9   8 -12    5.27    5.24
  10   6 -12  241.80    8.81
  10   7 -12  102.02    6.94
  12   7 -11   87.55    6.06
  -3  11  -2    5.51    2.33
   0  10  -7  151.75    5.77
   0  14  -5    2.32    3.08
   1  10  -8  111.50    5.44
   1  13  -7  151.24    6.26
   1  15  -3   21.99    4.07
   1  15  -2   25.07    3.95
   2  14  -7   18.09    3.67
   3  12  -9  253.01    8.63
   3  15  -5  427.16    8.65
   3  15  -4  107.43    5.04
   3  15  -3  103.11    4.70
   4   4  -9  133.67    5.28
   4  11 -10   20.63    4.20
   4  13  -9   47.89    4.48
   5  12 -10  108.34    6.12
   6   6 -11  113.88    6.02
   6  10 -11   71.73    6.35
   6  14  -7   17.40    3.43
   7  12 -10   63.25    5.31
  -3  12  -1   -1.10    2.12
  -2  10  -4   41.55    3.09
  -1  14  -3   48.86    4.09
   1   6  -7  951.15   11.76
   2   6  -8   10.94    3.06
   2  15  -4  274.90    7.25
   2  15  -3    9.58    3.47
   3  14  -7  119.12    6.01
   4   7 -10   17.86    3.58
   4  10 -10  419.84   10.85
   5   5 -10   46.36    4.40
   5  13  -9  169.02    6.64
   6   9 -11   33.65    5.64
   6  12 -10  415.01   10.14
   6  13  -9   54.39    4.29
   7   5 -11   13.86    4.40
   9  11 -10   62.01    5.29
  11   8 -11   84.81    6.27
  -2  12  -3   30.23    3.30
  -2  13  -2  103.70    4.89
  -1  13  -4   -1.80    3.08
  -1  14  -2    1.08    3.42
   0  12  -6   63.46    4.70
   0  14  -4   68.40    4.91
   2  12  -8  145.04    6.26
   3  11  -9   92.44    5.96
   3  13  -8   71.40    4.88
   4   8 -10   68.38    4.86
   4   9 -10   14.09    3.57
   4  14  -7   76.85    5.01
   5  11 -10   21.64    4.68
   5  14  -7   41.06    3.67
   6  14  -6   16.03    3.02
   7  10 -11  605.57   12.94
   7  13  -8  167.43    6.21
   8   4 -11  183.43    7.10
   8  10 -11   49.14    5.20
  10   9 -11  223.34    8.15
  12   6 -11   58.76    5.74
   0   7  -6   22.93    2.49
   1  12  -7  249.40    7.49
   3   7  -9  102.56    5.07
   4  12  -9  149.65    6.67
   8  12  -9  249.38    7.30
   1  14  -4  221.61    7.33
   2  13  -5   16.16    4.68
   2  14  -4  306.93    8.96
   2  15  -1    1.35    3.49
   3  12  -6   50.36    5.30
   4   7  -7    1.47    2.87
   4   8  -7   19.27    4.22
   4   9  -7   63.17    5.20
   4  12  -6    6.31    4.26
   4  13  -5    6.67    4.01
   4  14  -3  101.87    5.57
   5  10  -7   62.58    5.97
   5  13  -4  135.83    7.15
   6  11  -6   11.28    5.65
   6  12  -5  103.82    6.67
   7  11  -5   65.49    6.82
   8   2  -6  181.18    6.97
   8   5  -7   -1.76    3.84
   8   6  -7   -0.48    4.29
   8   7  -7  118.42    7.67
   8  10  -5   19.52    6.28
  11   2  -4  358.44   10.32
  11   4  -4    0.52    5.48
  -1  12  -4   71.08    4.66
   0  11  -5  160.31    5.92
   0  15  -2   21.77    3.72
   1  15  -2   24.06    3.81
   2   7  -6  396.78    8.47
   4  14  -2    2.33    3.23
   4  14  -1    2.53    3.70
   5   6  -7  609.37   12.07
   5   7  -7   18.68    4.36
   5   9  -7   37.65    4.94
   6   9  -7   61.99    6.32
   7   6  -7    4.57    4.63
   7   7  -7  287.22   10.61
   7  10  -6    2.92    4.62
   8   9  -6  127.40    8.37
   9   1  -5   19.67    4.45
   9   3  -6   35.19    4.62
   9   7  -6    4.18    5.53
   9   9  -4   97.22    7.21
  10   2  -5    6.07    4.95
  10   6  -5   44.73    7.34
  11   3  -4   64.82    6.61
  11   5  -3    6.31    5.57
  11   5  -1   16.49    5.33
  -1  15  -1    0.45    3.62
   0  10  -5   90.59    4.58
   0  13  -4  101.17    5.68
   1  12  -5   48.62    4.99
   2   8  -6  105.74    5.38
   3  11  -6  589.89   12.72
   5   8  -7    1.41    3.54
   5  11  -6   41.42    5.31
   5  12  -5   32.95    5.68
   5  13  -3  124.97    6.79
   6   3  -6    0.57    3.41
   6   7  -7    3.03    3.59
   6   8  -7   42.89    5.54
   6  12  -4   25.86    4.63
   8   1  -5    2.28    3.96
   8  10  -4   71.35    7.27
   9   4  -6   18.80    5.50
   9   8  -5  403.93   13.57
   9   9  -3  382.23   11.68
  10   3  -5   62.85    6.62
  10   7  -4   77.89    7.11
  -1  11  -4    2.06    3.04
   0  14  -3  133.70    5.92
   0  15  -1    2.25    3.73
   1  15  -1    0.53    3.19
   2   9  -6  510.15   10.33
   3   6  -6   19.24    3.14
   5  13  -2    6.07    4.23
   5  13   0    5.50    3.87
   6  10  -6  124.12    7.90
   7   9  -6    0.58    5.65
   7  11  -4    1.51    4.25
   8   3  -6   62.57    5.18
   8   8  -6   78.10    7.33
  10   1  -4    1.56    4.54
  10   4  -5   22.32    6.00
  10   7  -3   16.34    6.04
  10   7  -1   32.03    5.72
  11   2  -3   -2.70    4.85
  11   3  -3    2.69    5.15
  11   4  -3   40.48    5.58
  -1  10  -4  120.65    4.98
  -1  13  -3   19.99    3.82
   1  11  -5  189.49    7.01
   1  13  -4   26.08    4.63
   1  14  -3  130.05    5.97
   1  15   0    7.64    3.70
   1  15   1   30.43    3.99
   3  10  -6    7.11    3.54
   3  12  -5   13.81    5.04
   3  13  -4   63.43    5.98
   4   5  -6  361.27    8.49
   5   4  -6  744.79   12.16
   5  10  -6    7.78    5.35
   5  13  -1    2.78    3.38
   6  11  -5   26.65    5.29
   6  12  -3    3.11    4.22
   7  10  -5  177.10    9.14
   7  11  -3   35.49    5.80
   8   9  -5   21.84    5.71
   8  10  -3   74.93    6.36
   8  10  -1  110.72    6.76
   9   2  -5   52.82    5.42
   9   7  -5   56.62    8.14
  10   6  -4   66.69    7.64
  10   7  -2    2.59    4.80
  11   4  -2   52.33    6.19
  -1  14  -2    1.98    3.51
  -1  15   0    4.12    3.70
   0  12  -4  105.73    5.64
   0  15   0   82.28    5.21
   3   7  -6    9.02    2.85
   3   8  -6  389.71    9.30
   3   9  -6   50.63    4.48
   4  10  -6   94.49    6.31
   4  13  -3  204.08    8.28
   5  12  -4    2.08    4.82
   6   4  -6  530.27   11.14
   6   9  -6    9.13    4.86
   6  12  -2    5.07    3.80
   6  12  -1    0.20    4.35
   6  12   0   61.48    4.83
   7   4  -6   83.83    5.88
   7   8  -6   47.74    6.18
   7  11  -2   81.62    6.57
   7  11   0   26.90    4.32
   8   5  -6   14.28    4.42
   8   6  -6  127.63    7.71
   8  10  -2   27.85    4.85
   9   8  -4  203.18    9.91
  11   3  -2   23.30    5.49
  -2  10  -3  784.18   10.13
   0  15   1   97.97    5.25
   0  15   2   93.69    5.01
   2  14  -2    4.13    4.08
   4   6  -6  221.33    7.02
   4   9  -6    5.89    3.50
   5   5  -6  126.50    5.86
   5   9  -6   16.17    4.41
   5  11  -5   27.08    5.20
   6  11  -4   18.79    5.73
   7   7  -6  124.94    8.05
   7  11  -1   73.65    5.58
   8   2  -5   -1.37    3.90
   8   8  -5   68.40    7.71
   8   9  -4   -2.78    6.05
  10   2  -4  238.46    8.50
  10   5  -4   18.21    5.46
  10   6  -3   20.32    6.43
  11   3  -1    9.19    4.76
  -2  14  -1   69.07    4.57
  -1  15   1   88.45    5.21
   0  13  -3  327.93    8.67
   0  14  -2   57.25    4.52
   1  14  -2    6.85    4.08
   3  11  -5  352.77   10.21
   3  13  -3  142.67    7.40
   4   7  -6  557.19   11.19
   4   8  -6  366.07    9.70
   4  11  -5   33.66    4.82
   4  13  -2    8.46    4.45
   5   6  -6  262.33    8.45
   6   5  -6   72.46    5.26
   6   8  -6   11.28    4.39
   6  10  -5  474.11   13.36
   7   5  -6    0.31    3.53
   7   6  -6   41.55    5.11
   7   9  -5   22.50    5.76
   7  10  -4  186.90    9.22
   9   1  -4   78.82    5.71
   9   4  -5    1.64    4.00
   9   8   0  129.24    7.16
  10   3  -4   44.23    5.45
  10   4  -4   68.40    6.42
  10   6  -2    5.41    5.87
  10   6   0   79.08    6.52
  -1  12  -3  321.37    7.82
  -1  15   2  123.19    5.60
   0  11  -4    2.77    2.78
   1  13  -3  372.87    9.74
   2  10  -5  347.07    9.26
   2  14  -1    3.59    3.96
   5  12  -3  135.16    7.25
   6   6  -6   32.42    4.36
   6   7  -6  238.31    8.85
   8   7  -5   23.44    6.82
   8   9  -3   55.35    7.42
  10   1  -3  382.51    9.96
  10   5  -3   95.16    7.92
  10   6  -1   21.41    5.92
  -1  14  -1    3.47    3.71
   0  10  -4    0.74    3.05
   2   7  -5   -0.07    2.90
   2   9  -5  196.89    7.06
   2  14   0   20.24    4.34
   2  14   2   50.27    4.51
   3  10  -5   62.56    5.58
   4  13  -1    3.75    3.49
   4  13   0  132.20    6.54
   4  13   1   11.50    3.70
   5  10  -5   45.51    5.55
   5  11  -4    3.50    4.49
   5  12  -2  142.11    7.74
   6   9  -5   79.27    7.65
   6  11  -3    6.05    4.46
   7   8  -5    6.30    5.91
   7  10  -3    2.15    4.67
   8   3  -5   48.87    4.84
   8   8  -4   29.00    7.20
  -2  12  -2    7.89    3.14
  -1  11  -3  155.86    5.63
  -1  13  -2  215.81    6.89
   0   9  -4   80.33    4.16
   0  14  -1   14.24    4.18
   1  11  -4    2.22    3.61
   1  14  -1   10.19    3.56
   2   8  -5    3.93    2.58
   2  14   1   13.77    3.42
   3  13  -2  145.85    6.90
   4  10  -5    2.76    3.68
   4  12  -3    9.15    4.91
   6  10  -4  755.55   16.66
   7   9  -4  259.74   10.90
   8   1  -4  351.77    8.92
   8   6  -5  674.17   15.42
   8   9  -2    2.48    4.85
   8   9  -1   29.44    5.92
   8   9   0   19.59    4.67
   9   2  -4  107.39    6.46
  10   2  -3   58.54    6.13
  10   3  -3   50.71    6.26
  10   4  -3   42.11    6.07
  10   5  -2   99.62    7.96
  10   5   1  305.56    9.55
  -2  14   0  418.88    8.73
   0  12  -3    5.14    2.90
   3   9  -5  188.35    7.15
   5   9  -5   -0.63    3.88
   5  12  -1    8.95    3.99
   5  12   0   11.69    3.93
   5  12   1  113.18    5.93
   6   8  -5   19.31    5.75
   6  11  -2   35.21    5.22
   6  11   1  120.64    6.78
   7   7  -5   33.41    5.39
   7  10  -2   24.37    5.30
   7  10  -1    0.54    5.22
   7  10   0    0.28    4.89
   7  10   1   90.17    5.75
   9   3  -4  244.25    9.18
   9   4  -4    8.39    5.23
   9   5  -4   65.75    6.52
   9   7   1    6.08    5.06
  10   5  -1  124.43    8.04
  10   5   0  265.02    9.72
  -2  13  -1   12.59    3.40
  -1  10  -3  572.17    9.33
   0  13  -2   14.13    3.54
   1  12  -3   53.56    5.23
   1  13  -2   18.44    4.63
   1  14   0   35.61    4.28
   1  14   3  168.46    6.13
   3   6  -5  210.58    6.43
   3   7  -5  881.38   13.01
   3   8  -5  416.24    9.66
   3  11  -4   80.15    5.72
   3  12  -3    5.38    3.75
   3  13  -1  162.68    7.06
   4   9  -5   92.29    5.93
   5  11  -3   -0.54    4.30
   6  11  -1    2.56    3.99
   6  11   0    9.22    4.28
   7   6  -5    2.18    4.30
   8   7  -4  114.19    8.29
   8   8  -3   21.46    6.02
   9   7   0   -2.80    5.16
  10   1  -2  407.73   10.23
  10   4  -2    8.60    5.84
  10   4   2   58.42    6.01
  -2  11  -2  255.82    6.37
  -1  14   0   88.54    5.15
   0  14   0   -0.33    3.33
   1  14   1    1.86    4.04
   1  14   2   54.84    4.86
   3  13   0  204.95    7.89
   3  13   2   59.61    5.04
   4   8  -5  137.24    6.46
   4  12  -2   16.70    4.40
   5   8  -5   25.26    4.43
   5  10  -4  237.77    9.74
   6   4  -5    9.77    3.38
   6   7  -5  335.70   10.42
   6   9  -4  830.64   17.48
   6  10  -3  415.11   12.74
   7   8  -4  206.83    9.90
   7   9  -3  260.54   10.66
   7   9   3    0.18    4.08
   8   2  -4   -3.57    3.92
   9   1  -3  544.16   11.14
  10   2  -2  242.50    8.91
  10   3  -2   19.99    5.66
  -2  14   1  109.06    5.54
  -1  12  -2  963.49   12.92
   0  11  -3  201.22    6.50
   2  10  -4   19.77    3.56
   3  13   1   25.90    3.93
   4   6  -5 1684.72   18.16
   4   7  -5 2104.11   21.31
   4  10  -4   98.33    6.55
   4  11  -3    1.89    4.66
   4  12   3    4.56    3.31
   5   5  -5  914.24   13.84
   5   6  -5  879.45   14.25
   5   7  -5 1439.35   19.06
   5  11  -2  112.69    7.77
   6   6  -5   26.92    4.22
   8   6  -4  170.71    9.01
   8   8  -2    6.96    5.49
   9   5  -3    9.05    5.05
  10   4  -1    0.28    4.90
  10   4   0   40.19    6.27
  10   4   1  203.28    8.60
  -2  10  -2  591.95    8.92
  -1  13  -1   68.59    4.66
  -1  14   1   56.38    4.95
   0  14   1    4.98    3.54
   0  14   4  342.58    7.70
   3  10  -4   17.41    4.15
   3  12  -2   16.81    4.43
   4  12  -1   59.18    5.58
   5   9  -4  150.74    8.38
   5  11   3   12.25    4.21
   6  10  -2  182.09    9.03
   6  10   3    3.98    3.72
   7   9  -2  101.17    7.64
   8   3  -4   23.18    4.22
   8   4  -4    4.75    3.99
   8   7  -3   14.43    5.45
   8   8  -1    0.76    4.91
   8   8   0  105.08    7.70
   9   2  -3  367.50   10.10
   9   4  -3   -1.10    5.35
   9   6   2   23.63    4.80
  10   3  -1   55.48    6.38
  -2  12  -1  340.89    7.57
   0  10  -3  336.01    7.90
   0  12  -2   68.51    5.06
   0  13  -1   35.15    4.03
   0  14   2   65.36    4.67
   0  14   3  182.68    6.69
   1  13  -1   40.12    4.52
   2  11  -3  225.09    8.23
   3  11  -3   13.46    4.29
   4  12   0   20.47    4.47
   4  12   1  237.55    8.68
   4  12   2   57.27    4.84
   5  10  -3  111.60    7.29
   5  11  -1   99.84    6.81
   6   8  -4    9.10    4.73
   6   9  -3  619.74   15.75
   7   8  -3  624.41   15.74
   7   9  -1  173.17    9.48
   7   9   2   10.99    4.30
   9   3  -3  161.68    7.60
   9   6  -1  111.67    7.84
   9   6   0   91.59    7.80
   9   6   1    8.39    5.55
  10   2  -1  313.25    9.74
  10   3   2    4.31    5.03
  -2  13   0   32.01    3.99
  -2  14   2    1.86    3.69
  -1  11  -2    3.93    3.06
  -1  14   2    0.53    3.83
   1  12  -2   -0.68    3.04
   2   8  -4  217.25    6.96
   3   9  -4    4.19    3.17
   3  12  -1  184.28    8.33
   4   9  -4   92.89    5.99
   4  11  -2    1.93    4.74
   5  11   0   45.48    5.37
   5  11   1  100.80    6.83
   5  11   2  314.31    9.34
   6  10  -1  166.89    8.48
   6  10   2  336.41    9.82
   7   3  -4    9.79    3.49
   7   6  -4    9.71    4.31
   7   9   0    8.04    4.76
   7   9   1   39.82    5.21
   8   1  -3  482.12   10.14
   8   6  -3   -1.57    4.74
   8   7  -2  109.32    8.25
   8   7   3   41.69    5.45
   9   5  -2   -2.73    5.12
   9   5   3   96.25    6.71
  10   3   0    4.36    4.40
  10   3   1   36.87    5.84
  -3  12   0    0.10    2.69
  -2  14   5   15.26    4.46
  -1  14   3   53.62    4.92
  -1  14   4  138.08    5.62
   0   9  -3    9.67    2.99
   1  13   0  181.56    7.58
   1  13   5   35.13    4.20
   2   7  -4  234.43    6.57
   3  12   4   39.95    4.69
   4  10  -3   24.84    4.82
   5   8  -4  315.79   10.11
   6   7  -4  386.53   11.31
   6  10   0    5.17    4.38
   6  10   1    7.82    4.36
   7   5  -4   -2.02    3.48
   7   8  -2   56.03    7.54
   9   4  -2    1.54    5.46
  10   2   0   53.49    5.87
  -2  14   3    8.54    4.09
  -2  14   4    2.08    3.87
  -1  12  -1  463.53    9.45
  -1  13   0  609.03   11.02
   0  13   0   32.18    4.18
   2  12  -1  138.02    7.35
   3   8  -4   81.15    4.93
   3  11  -2   41.79    5.54
   3  12   0  308.08   10.04
   4   8  -4    2.73    3.31
   5   7  -4  715.83   14.06
   5   9  -3  452.56   12.67
   5  10  -2   35.67    5.66
   6   6  -4  182.53    7.70
   6   8  -3  403.33   12.77
   6   9  -2  184.32    9.38
   6   9   4    4.72    4.36
   7   7  -3    8.39    4.78
   8   2  -3   50.23    5.13
   8   7  -1   72.84    7.24
   9   1  -2  270.04    8.14
   9   3  -2    3.68    5.19
   9   4   4   19.35    5.21
   9   5  -1  585.42   14.54
   9   5   2    8.53    5.45
  10   2   1   15.10    5.17
  -2  11  -1    0.90    2.71
  -1  10  -2  263.43    6.66
   0  11  -2  199.34    6.46
   3   7  -4  667.24   11.45
   3  12   1  385.91   10.83
   3  12   3   17.11    3.96
   4   7  -4 1203.67   16.38
   4  11  -1   -1.27    4.00
   4  11   4   19.64    3.99
   5   6  -4 2118.55   22.18
   5  10   4   51.05    5.38
   6   5  -4   61.18    4.97
   7   7   5   13.30    4.49
   7   8  -1   75.35    7.63
   7   8   3    4.94    4.83
   8   3  -3    7.40    3.86
   8   4  -3   16.48    4.45
   8   6   4   -2.00    4.50
   9   2  -2    6.56    4.06
   9   5   0  663.94   14.99
   9   5   1  363.96   11.67
  -2  13   1   70.28    4.89
   0  12  -1   95.60    5.29
   0  13   1  130.65    6.58
   2  11  -2   11.25    3.90
   3  12   2   38.44    4.69
   4   6  -4 3501.70   26.21
   4   9  -3  181.27    7.88
   4  10  -2    0.35    4.75
   4  11   0   28.30    5.57
   5   5  -4  481.31   10.28
   5  10  -1  249.60   10.02
   6   9  -1  295.81   11.14
   7   6  -3  114.55    7.30
   7   8   0    8.98    6.20
   7   8   2    4.65    5.11
   9   4  -1   26.03    5.47
  -2  12   0    4.66    3.27
  -1  13   1  673.66   11.73
   2   9  -3   13.82    3.41
   2  12   0   76.89    5.80
   2  12   5  212.76    7.06
   3   9  -3   29.68    3.98
   3  11  -1    4.68    4.79
   4  10   6   92.65    5.27
   4  11   1    4.53    4.91
   4  11   2  143.02    7.60
   4  11   3   -0.05    3.69
   5   8  -3  902.93   16.71
   5   9  -2  422.35   12.91
   5  10   0   -1.00    5.27
   5  10   3    7.21    4.81
   6   7  -3   72.88    6.20
   6   8  -2  657.34   15.98
   6   9   0   55.44    7.01
   6   9   3   44.71    5.05
   7   2  -3  584.63   11.11
   7   5  -3  220.32    9.10
   7   7  -2  131.00    8.37
   7   8   1   10.42    5.05
   8   5   5   -1.00    4.56
   8   6   3   20.59    5.56
   9   3  -1    4.07    5.32
   9   4   0  235.69   10.11
   9   4   3    7.52    5.42
  -3  11   0    0.39    2.01
  -2  10  -1 1027.06   11.60
  -1  11  -1  539.27    9.67
   0  10  -2   20.75    3.14
   0  13   2   69.30    5.59
   0  13   5   52.68    4.37
   3  10  -2   71.10    6.00
   5  10   1   57.08    5.90
   5  10   2   64.50    5.79
   6   8   5    4.61    4.38
   6   9   1   42.60    5.68
   6   9   2   31.65    5.49
   7   3  -3    4.38    4.11
   7   6   6   13.77    4.56
   8   4   6    2.93    4.54
   9   1  -1   12.59    4.64
   9   2  -1  162.27    7.81
   9   3   4   31.85    5.62
   9   4   2  191.90    9.01
  -2  13   2   23.35    4.16
  -1  12   0  293.69    7.76
  -1  13   2  405.49    9.76
  -1  13   6   70.79    4.91
   0  12   0  105.92    6.09
   0  13   3    2.59    3.45
   0  13   4  105.00    5.53
   2   8  -3  336.43    8.27
   2  10  -2  235.84    8.18
   2  11  -1    6.73    3.57
   2  11   7   -3.25    3.55
   2  12   1  141.50    7.01
   2  12   2   55.83    5.78
   2  12   4  288.33    8.52
   3   8  -3   98.61    5.81
   3  11   5  279.05    8.62
   4   8  -3  356.14    9.97
   4  10  -1  112.80    7.23
   5   7  -3  285.88    9.41
   6   6  -3  394.93   11.05
   7   7  -1    5.25    5.39
   8   1  -2  621.84   11.22
   8   3  -2   65.50    6.06
   8   4  -2   90.24    6.49
   8   6   2   75.82    6.59
  -2  13   7    1.22    3.54
   0  11  -1  367.01    8.68
   3  11   0   38.19    5.12
   4   9  -2   33.41    4.80
   4  10   5    8.66    4.56
   5   9  -1  243.56   10.08
   5   9   5   90.13    5.86
   6   5  -3  304.84    9.34
   6   7  -2  597.74   14.81
   6   8  -1  142.77    8.41
   7   7   0   -2.76    6.20
   8   2  -2    7.50    3.67
   8   5   4   11.33    5.19
  -1  13   3   98.11    5.66
  -1  13   4   11.04    4.19
  -1  13   5   82.70    5.44
   0   9  -2   22.24    2.95
   3   7  -3  288.99    8.09
   3  10   7  170.63    6.39
   3  11   1   39.08    5.17
   3  11   4    1.64    3.70
   4   7  -3  673.38   12.66
   4   9   7   -0.38    3.18
   4  10   0  131.43    7.68
   5   6  -3 1429.87   18.59
   5   8  -2  624.46   14.39
   6   4  -3  204.12    7.28
   6   8   4   40.45    5.65
   7   5  -2   11.29    5.27
   7   7   1   81.95    7.96
   7   7   2  132.39    8.47
   7   7   3    7.97    4.51
   9   2   0    0.21    5.00
   9   3   1   23.85    6.02
   9   3   2    7.11    5.50
  -3  13   7   17.42    4.01
  -2  11   0   56.97    3.68
  -2  12   1  181.23    6.04
  -2  13   6    1.91    3.83
  -1  10  -1   61.94    4.12
   0  12   1  186.08    7.42
   1  12   5   21.98    4.02
   2  11   0  450.63   11.20
   3   6  -3  171.29    6.19
   3   9  -2   91.05    5.66
   3  10  -1   76.25    5.88
   3  11   2  146.95    7.41
   3  11   3   31.84    5.05
   4   6  -3 2780.57   23.92
   4  10   4  203.92    8.15
   5   5  -3  844.61   13.68
   5   9   0  301.50   10.87
   5   9   4   22.23    5.46
   6   8   0   60.75    6.40
   7   6  -1    9.10    5.26
   7   6   5   22.38    4.41
   8   4   5  131.90    7.32
   8   5   1  136.01    9.05
   8   5   3  278.33   10.30
   9   1   0  234.48    7.91
   9   2   4   54.79    6.03
  -3  13   4   47.82    4.72
  -2  13   4   13.93    3.74
  -2  13   5   94.72    5.71
  -1  12   1  897.15   13.29
  -1  12   8    2.29    3.57
   1  12   4    4.98    3.63
   2   9  -2    7.91    3.11
   2  10  -1   14.27    4.44
   2  11   6  141.48    6.41
   4   5  -3 2293.25   20.67
   4   8  -2  382.14   10.59
   4  10   1    4.34    4.48
   4  10   2   29.07    5.14
   4  10   3   18.78    4.58
   5   9   1    9.78    4.88
   5   9   3   27.27    5.77
   6   7  -1  268.36   10.97
   6   8   1    7.82    5.01
   6   8   2    0.46    4.66
   6   8   3    1.99    4.45
   8   0  -1 2251.88   19.76
   8   3  -1  127.09    7.46
   8   5   2   19.40    5.46
   9   2   1  258.53    9.38
   9   2   3   75.56    6.58
  -3  11   1   -0.09    2.63
  -3  12   2  494.59    9.03
  -3  13   5  161.63    6.50
  -3  13   6   42.33    4.75
  -1  11   0  105.27    4.93
   0  10  -1   86.81    4.65
   0  11   0   28.80    4.20
   0  12   2  379.94   10.11
   2  10   8    6.32    3.38
   2  11   1  622.20   13.30
   3  10   0    8.59    4.93
   3  10   6  301.37    9.23
   4   8   8   11.50    4.19
   5   7  -2  233.67    8.90
   5   8  -1   81.36    6.61
   5   8   6   22.11    4.26
   5   9   2   44.32    5.73
   7   2  -2   40.98    4.11
   7   3  -2    3.85    3.65
   7   5   6   14.27    4.99
   7   6   0    5.30    5.26
   8   1  -1  171.45    6.97
   8   2  -1   26.45    4.87
   8   3   6  144.11    7.20
   8   4   0   18.86    5.07
   9   1   1  143.20    7.13
   9   2   2   25.69    4.96
  -1   9  -1  973.14   11.68
  -1  12   2  612.00   11.70
   1  11   7   70.96    5.38
   2  11   2  398.82   11.30
   2  11   5  252.22    8.42
   3   8  -2    1.45    2.96
   3   9   8    4.45    3.39
   4   9   6    1.89    3.67
   6   5  -2  332.39   10.02
   6   7   0  178.50    9.61
   6   7   5  102.60    6.40
   7   6   1  199.23   10.29
   8   4   4    6.63    5.60
   9   1   2   38.34    5.36
   9   1   4    8.54    4.90
  -2  10   0   32.42    3.02
  -1  12   7   51.80    4.98
   1  10   9  199.84    6.73
   1  11   1   69.87    5.79
   2  11   3   22.46    4.54
   2  11   4    3.26    3.90
   3   9  -1   79.34    5.55
   3  10   1    7.35    4.05
   3  10   5   45.53    5.73
   4   7  -2  189.91    7.38
   4   9   0  482.80   12.81
   5   6  -2  775.62   14.33
   5   8   0  259.31   10.30
   5   8   5   70.56    6.54
   6   4  -2    5.83    4.08
   6   5   8   62.47    4.98
   6   6  -1    5.43    5.21
   7   3   8    7.70    4.64
   7   4   7   40.42    5.49
   7   6   2   90.03    7.40
   8   3   0    6.24    4.97
   8   4   2   50.88    7.03
   9   1   3    7.97    4.79
  -3  12   9    0.42    3.48
  -2  11   1   54.77    4.10
  -2  12   8   -0.25    3.68
  -1  12   3  142.27    6.83
   2  10   0   -1.97    3.25
   3   7  -2  413.99    9.55
   3  10   2    8.98    5.03
   4   8  -1    0.92    3.67
   4   9   1    2.49    5.44
   4   9   5   49.04    5.31
   5   7  -1  173.75    8.15
   5   7   7  156.79    6.93
   6   7   1    2.53    4.58
   6   7   4  119.33    7.36
   7   5   5    6.38    5.29
   8   3   5   13.27    5.45
  -3  12   3  299.25    7.47
  -1  10   0   31.23    3.60
  -1  12   6   20.60    4.49
   1   9  -1   13.18    3.14
   1  10   0  372.71    9.30
   1  11   2   83.15    6.47
   1  11   6   17.28    3.96
   2   7  -2  250.08    6.97
   2   9   9   98.75    5.27
   2  10   7    4.85    3.76
   3   8   9   19.81    3.73
   3  10   3  181.11    8.33
   3  10   4    4.04    4.11
   4   6  -2 1293.68   16.89
   4   8   7   40.97    5.43
   4   9   2   34.99    6.35
   4   9   4   13.42    5.39
   5   5  -2 1205.73   16.73
   5   8   1   25.61    5.60
   5   8   2   31.18    6.52
   5   8   4  195.66    8.81
   6   7   2   79.94    6.87
   6   7   3   41.04    5.94
   7   3  -1   72.23    6.12
   8   0   0  278.66    7.93
   8   1   0  124.84    6.43
   8   2   0  127.78    6.65
   8   2   6   15.98    5.36
  -4  12   9    5.65    4.42
  -2  11  10   55.23    4.46
  -1  11   9   15.20    3.97
  -1  12   4    7.08    3.70
  -1  12   5   71.55    5.25
   0  10   0  406.60    8.89
   1  11   3   13.61    4.72
   1  11   5    1.01    4.49
   2  10   1   53.41    5.02
   3   6  -2  116.10    5.49
   3   8  -1    3.77    3.16
   3   9   7   65.00    5.22
   4   9   3   12.09    4.80
   5   4  -2  135.23    6.02
   5   8   3    7.59    4.76
   6   6   0   -0.71    4.33
   7   2  -1    1.88    3.86
   8   3   2  563.45   13.79
   8   3   4    2.01    4.54
  -3  11   2  126.03    5.01
  -3  12   4    4.19    3.66
  -3  12   8   13.02    4.17
  -2  12   4   17.17    4.27
  -2  12   7   45.80    4.51
   0   8  -1   52.57    3.91
   1   9  10    0.19    3.18
   1  10   8  157.70    6.98
   1  11   4  112.21    6.51
   2  10   6   33.12    4.71
   3   7  10    0.79    3.85
   4   5  -2  793.87   12.64
   4   7  -1   60.63    5.11
   4   8   0   -1.50    3.75
   5   6  -1  110.80    6.46
   5   7   0   12.87    4.53
   5   7   6  222.05    9.02
   6   6   5   88.47    7.29
   7   4   6   -1.48    4.06
   8   3   3  121.20    7.37
  -2  11   2  272.92    7.40
  -2  12   5   23.77    4.02
  -2  12   6   72.88    5.12
  -1  11   2  120.96    6.03
   0  11   7   13.41    3.82
   1   8  -1    1.81    2.41
   1  10   1    8.10    4.01
   2   8  -1   13.18    3.13
   2   8  10    2.01    3.31
   2  10   2  179.58    7.80
   2  10   5   18.59    5.07
   3   9   1    5.25    3.89
   3   9   6   12.23    4.95
   4   8   6   19.53    5.40
   6   6   1  365.18   11.95
   7   2   8   48.47    5.53
   7   3   7   39.17    5.80
   8   2   5   98.11    7.19
  -4  12   5   23.71    3.63
  -4  12   8   67.97    5.21
  -3  12   5   11.70    4.09
  -3  12   6   36.32    4.77
  -3  12   7   67.90    5.35
  -2  10   1  233.99    6.23
  -1   9   0  215.13    6.08
   0  11   6   69.86    5.94
   1   9   0  335.34    8.67
   2   9   8   10.23    3.80
   2  10   3   74.52    5.83
   2  10   4    6.97    4.14
   3   8   8    0.29    4.28
   3   9   2   -2.45    4.98
   4   7   8   41.93    4.63
   4   8   1  396.97   11.73
   5   7   1   13.80    4.95
   5   7   5  557.07   13.95
   6   3   9   14.75    4.79
   6   4   8   36.21    5.44
   6   5   0    8.08    4.30
   6   6   2  418.62   12.89
   6   6   3  180.72    9.64
   6   6   4   35.33    5.74
   7   3   0    3.32    4.08
   7   4   5   60.50    6.76
   8   0   1   86.02    5.53
   8   1   1  300.83    8.79
   8   1   6  207.84    8.24
   8   2   2   21.67    4.88
   8   2   4   11.31    5.51
  -4  12   6    0.40    3.82
  -3  11  10   42.56    4.46
  -2  11   9    1.81    3.79
  -1  10   1   72.04    4.21
   0  10   9  143.61    6.22
   1  10   7   24.15    5.00
   3   8   0   73.88    5.30
   3   9   4   34.55    6.09
   3   9   5   16.32    4.62
   4   6  -1   52.21    4.73
   4   8   2    6.66    4.75
   4   8   5  116.42    7.40
   5   5  -1  519.62   11.59
   5   6   0  195.91    8.75
   5   6   7  614.26   13.35
   5   7   2   18.24    5.31
   5   7   4   25.19    6.18
   7   4   4  110.59    8.08
   8   2   3   76.81    6.28
  -3  11   3  623.45   10.17
  -2  10  11   93.47    5.18
  -1  11   3  332.03    8.87
   1  10   2    2.55    3.64
   2   7  -1   12.32    2.86
   2   9   1  307.74    9.23
   4   6   9   46.81    4.83
   4   8   3   14.90    4.77
   4   8   4  151.17    8.28
   5   7   3   41.32    5.95
   6   5   1   35.02    6.16
   7   2   0  173.62    7.13
   7   3   6   38.05    6.21
   7   4   3   23.57    5.54
   8   1   2  109.09    6.77
   8   1   5   34.56    5.87
  -2  11   3  827.97   12.45
  -1  11   4   20.35    4.62
   1   9   9   20.20    3.93
   1  10   3   -2.34    3.32
   1  10   6   23.61    4.65
   2   8   0    0.38    2.93
   2   9   7   75.66    5.97
   3   6  -1  117.48    5.73
   3   7   9    8.29    4.40
   3   8   1  146.81    7.55
   3   8   7   34.62    5.64
   4   7   7   88.07    6.37
   5   4  -1 1014.04   14.99
   7   3   1  265.17    9.30
   8   0   6   10.38    4.87
   8   1   3  151.11    7.70
   8   1   4   13.81    5.33
  -4  11  10   47.06    4.70
  -3  10   2    4.25    2.22
  -2  11   8    4.90    4.16
   0  10   8    9.46    3.91
   1   9   1  331.83    8.72
   1  10   4   10.43    3.96
   1  10   5    2.79    4.01
   2   8   9    4.11    3.78
   2   9   2  129.39    6.72
   4   4  11   23.49    4.08
   4   7   1   38.21    5.20
   5   5   0   14.54    4.92
   5   6   6  775.12   15.61
   6   4   7   29.10    4.95
   6   5   2  694.18   15.50
   6   5   4   95.55    8.06
   7   1   8  101.21    6.73
   7   2   7  145.97    7.28
   7   3   2   28.80    5.95
   7   3   5   45.96    6.46
  -4  10  12    1.11    3.48
  -3  11   4  111.64    5.50
  -3  11   9   14.88    4.38
  -2   9   1  335.35    6.79
  -2  10   2    2.91    2.48
  -2  11   4  203.71    6.99
  -1  10   2   88.16    4.67
   0   9  10    2.02    3.19
   1   8   0   20.40    3.06
   2   9   6   93.02    6.51
   3   8   2    9.77    4.86
   3   8   6  119.63    7.89
   4   7   6  264.64    9.90
   5   2  11   18.04    4.58
   5   6   2  428.38   12.71
   5   6   5  321.60   11.45
   6   1  10    0.77    4.61
   6   3   8   19.25    5.23
   7   2   1  416.78   10.58
   7   3   3   81.40    7.35
   7   3   4   -0.96    5.54
   8   0   4   47.72    5.48
   8   0   5   33.01    5.29
  -5  11  10    0.74    3.95
  -2  11   5   59.70    4.85
  -2  11   6  120.65    6.62
  -2  11   7  144.42    6.63
  -1   9  11   11.30    3.53
   0  10   7  249.46    8.70
   1   8  10   22.58    4.81
   1   9   8  112.15    6.52
   2   7  10  118.87    6.63
   2   8   1  347.69    9.53
   2   9   4  104.18    6.69
   2   9   5   45.55    5.47
   3   6  10   14.99    3.99
   3   8   3  304.15   10.87
   4   6   8    2.37    4.04
   4   7   2  214.02    8.97
   4   7   5  410.63   12.72
   5   3  10  134.07    6.86
   5   6   3   44.38    5.94
   5   6   4   54.32    6.19
   6   2   9   -1.57    4.76
   7   2   6   13.63    5.60
  -4  11   5   12.61    3.57
  -4  11   9   30.54    4.62
  -3  10  11   77.97    4.88
   0  10   4    7.62    3.89
   0  10   5    0.93    4.34
   0  10   6  187.68    7.93
   1   9   2   32.92    4.01
   2   7   0   22.55    3.31
   2   8   8   23.55    4.63
   3   5  11   10.56    3.78
   3   7   8   15.47    4.56
   3   8   4  123.75    7.48
   3   8   5   11.15    4.79
   4   7   3   70.53    6.52
   4   7   4   24.66    5.42
   5   4   0  102.56    6.37
   5   5   1   92.69    6.77
   5   5   7  178.96    8.27
   6   2   0   -0.11    3.21
   7   1   1  395.13    9.57
   7   2   2   36.81    5.68
  -5  10  12   11.83    3.87
  -5  11   9   81.11    5.53
  -3  10   3  149.35    5.33
  -3  11   6    4.72    4.11
  -3  11   7   -0.07    4.15
  -1  10   3   60.09    4.41
   0   8  11   65.81    5.04
   0   9   9   53.60    5.61
   1   7   0  370.64    8.29
   1   9   7   57.75    5.53
   2   6  11    5.03    4.20
   3   6   0  659.20   11.99
   3   7   1   24.79    4.01
   4   5   0  505.69   11.23
   4   5   9  130.98    7.33
   7   0   1   78.49    4.88
   7   0   8   -0.64    4.72
   7   2   3   93.27    6.89
   7   2   5    5.27    5.41
  -5  11   7  174.92    6.46
  -5  11   8  267.86    7.96
  -4   9  13    4.06    3.63
  -4  11   6    7.10    3.17
  -4  11   7   37.68    4.73
  -4  11   8  253.37    8.08
  -2  10   3   55.43    3.93
  -1   8  12   25.26    3.89
   1   7  11   15.42    3.98
   1   8   1  271.35    7.68
   1   9   3   72.83    5.23
   1   9   6   17.89    5.21
   2   8   7   83.26    7.02
   3   7   7   54.37    6.56
   4   2  12   30.80    4.81
   4   6   7   46.02    5.73
   5   5   2  172.41    8.60
   5   5   6  104.43    7.30
   6   3   7  238.94    9.27
   7   2   4   67.40    6.12
  -4  10  11   91.71    5.60
  -3  10  10  244.55    8.04
  -2   9   2  418.64    7.96
   0   7  12   -1.91    3.83
   1   8   9  217.80    8.35
   1   9   4  256.44    8.95
   1   9   5   32.69    4.87
   2   5  12    1.84    3.42
   2   7   9   20.56    5.12
   3   6   9   57.31    5.55
   3   7   2   64.40    5.37
   4   3  11    2.12    4.38
   4   6   2    5.30    3.90
   5   5   5    5.49    5.50
   6   0  10  116.22    6.76
   6   2   8  267.22    9.66
   7   1   2  641.60   12.38
   7   1   6   35.44    5.99
  -4  10   4  601.52    9.28
  -3   9  12    3.12    3.41
  -2  10   4  173.16    6.59
  -1   7  13   94.13    5.18
  -1   8   1  128.67    4.68
   0   9   8  185.09    7.98
   1   5  13   30.10    4.47
   1   6  12   -2.73    3.29
   2   6   0  192.96    6.29
   2   7   1    1.47    2.69
   2   8   3  474.45   11.74
   2   8   4  261.39    9.74
   2   8   5  129.65    8.02
   2   8   6   68.29    6.22
   3   7   3  211.49    9.07
   3   7   6   23.05    5.25
   4   4   0  904.11   13.95
   4   6   6  100.65    7.21
   5   1  11   84.12    6.18
   5   2  10   13.35    5.15
   5   3   9   -1.28    3.92
   5   4   1  236.69    8.41
   5   5   4  486.86   13.19
   6   1   9    4.73    5.08
   6   2   1   10.65    4.45
   6   3   6   62.29    6.30
   7  -1   8   26.05    5.29
   7   0   2  726.16   12.32
   7   0   7    3.73    5.13
   7   1   3   22.52    5.22
  -3  10   4   79.62    4.39
   0   6  13    1.22    3.21
   0   8  10    8.33    4.73
   1   8   2  466.41   10.17
   3   5   0  850.60   13.01
   3   5  10  143.23    7.55
   3   6   1   88.41    5.44
   3   7   4  242.13    9.50
   3   7   5   46.54    5.89
   4   5   1    2.58    3.58
   4   5   8  165.56    8.12
   4   6   4   65.22    6.38
   4   6   5  171.65    8.76
   6   3   5   15.49    5.94
   7  -1   2  406.97    8.96
   7   1   4    3.75    4.23
   7   1   5   -2.50    4.18
  -5   9  13   15.81    4.00
  -5  10   5   -0.67    2.66
  -5  10  11   50.58    4.53
  -4  10  10   86.37    5.83
  -3  10   9    7.67    4.46
  -2  10   5   18.75    3.52
  -2  10   6   42.70    5.17
  -2  10   7  427.21   10.60
  -1   9   9   13.61    4.92
   0   9   4  183.01    7.15
   0   9   7  361.64   10.64
   1   7  10   -0.74    4.39
   1   8   8  317.06   10.30
   2   6  10    0.72    4.61
   2   7   8   -1.96    5.00
   3   2  13   75.03    5.05
   3   4  11   53.54    5.66
   3   6   8   85.94    6.55
   5  -1  12    5.06    4.67
   5   4   2   -0.94    4.48
   6   1   1   32.07    4.64
   6   2   7  267.33    9.99
  -6  10  11   42.32    4.81
  -4  10   5   49.59    4.13
  -3  10   5    6.97    3.63
  -2   8  12   69.90    5.38
  -1   8  11   91.80    5.66
   0   8   2   56.14    4.38
   1   8   3   49.31    4.44
   1   8   7   -3.31    4.92
   2   7   2  365.93    9.54
   4   4   9   82.95    6.28
   4   5   2    7.18    4.35
   4   5   7   22.67    4.94
   5   4   6  471.78   12.74
   6  -1  10   14.63    5.13
   6   2   2  547.45   11.96
   7   0   3   82.94    5.23
   7   0   6   50.96    5.45
  -6   9  13   91.95    5.33
  -5  10  10  255.43    8.07
  -4   9  12  137.70    6.09
  -3   9   3  279.20    6.32
  -3  10   6   33.73    4.50
  -3  10   7  292.50    8.92
  -1   9   8  830.24   15.37
   0   7  11    2.29    4.44
   0   8   9   81.30    6.56
   1   8   4   45.77    5.24
   1   8   6   98.36    7.22
   2   5  11    8.16    4.76
   2   6   1   77.15    4.52
   2   7   7  106.47    7.86
   3   6   2   63.30    5.08
   3   6   7    4.99    4.64
   4   1  12    8.55    4.61
   5   4   4    4.44    5.10
   5   4   5  156.31    8.32
   6   0   9  100.45    7.02
   6   1   8  218.07    8.78
   6   2   6    1.80    5.48
   7  -1   7   38.20    5.07
   7   0   4   22.66    4.42
   7   0   5   11.55    4.06
  -6  10  10   48.24    4.94
  -5   8  14  220.02    6.80
  -5  10   6   -1.51    3.05
  -4  10   6    3.02    3.56
  -4  10   9  336.94    9.08
  -1   8   2   33.74    3.07
   1   6  11    5.05    3.81
   1   7   9   58.44    6.45
   2   3  13  259.31    8.44
   2   4  12   89.97    6.23
   2   7   3  433.14   10.86
   2   7   6   85.42    7.39
   3   5   1   59.89    4.51
   3   5   9   67.80    6.16
   3   6   3  170.37    7.93
   4   2  11   -0.45    4.53
   4   4   1  361.78    9.37
   4   5   3  626.71   13.71
   4   5   6   23.28    5.02
   5   0  11  223.33    8.43
   5   1  10  168.74    8.06
   5   2   9  134.83    7.35
   6   2   3  435.08   11.23
   6   2   4  400.61   11.43
   6   2   5  398.51   11.80
   7  -1   3    3.93    3.27
   7  -1   6   24.29    5.08
  -5  10   9  777.22   12.91
  -4  10   7    3.13    3.90
  -4  10   8   79.87    5.31
  -2   7  13   47.03    4.97
  -2   9   4   13.85    3.50
  -1   7  12   14.31    3.84
  -1   8  10    4.49    4.80
  -1   9   6   95.37    5.91
  -1   9   7  663.32   13.48
   0   8   3    2.00    2.69
   1   7   2  180.50    6.47
   2   6   9    8.56    4.42
   2   7   4  999.97   16.88
   2   7   5   39.57    5.45
   3   6   4  623.67   13.93
   3   6   5  329.89   11.25
   3   6   6  128.18    7.87
   4   4   8  132.58    7.72
   4   5   5  361.79   11.47
   5  -2  12    6.60    4.59
   6   1   2   10.97    3.51
   6   1   7   30.05    6.00
   7  -1   5   21.31    4.87
  -6  10   8   -0.93    3.48
  -6  10   9   54.28    4.86
  -5   9  12  105.29    6.07
  -5  10   7   69.16    4.44
  -5  10   8  218.88    7.42
  -4   8  13  250.78    7.95
   0   6  12    7.38    3.84
   0   8   8  299.22   10.04
   1   3  14  377.08    9.57
   1   4  13  144.04    7.03
   1   5  12   13.16    4.05
   3   4  10  173.49    8.08
   4  -1  13   70.61    5.76
   6  -2  10   17.12    5.37
  -5   7  15   20.42    3.60
  -4   9  11   54.27    4.85
  -2   5  15   69.41    4.96
  -2   6  14   66.43    4.91
  -2   8  11    6.51    3.86
  -2   9   5   -0.33    3.59
  -1   6  13   18.86    4.10
   0   3  15   17.28    3.78
   0   5  13    6.07    4.58
   0   7  10   55.45    5.52
   0   8   7  148.25    7.54
   1   7   8    2.01    4.08
   2   5  10    5.38    5.04
   2   6   2   73.21    4.82
   2   6   8    0.67    5.43
   3   1  13   41.80    4.73
   3   3  11    7.49    4.99
   3   5   2   92.78    5.52
   3   5   8  100.65    6.89
   4   3   9  110.35    7.78
   4   4   2  144.98    6.67
   4   4   7   14.14    5.97
   5   2   8   39.31    6.35
   6  -1   9   28.56    5.70
   6   0   8   43.45    5.41
   6   1   3   33.75    4.61
   6   1   6  141.24    8.02
   7  -2   6  328.13    8.84
  -6   9  12   85.01    5.62
  -1   4  15    5.60    3.36
  -1   5  14   65.43    4.97
  -1   8   9  184.28    8.15
   0   4  14   20.38    4.01
   0   8   6  281.19    9.30
   1   6  10    5.67    4.21
   1   7   7  259.43   10.25
   4   0  12   90.52    6.41
   5  -1  11   23.20    5.35
   5   2   2 1440.78   18.32
   6   1   4   66.70    5.63
   6   1   5  107.76    6.99
  -7   8  14   63.43    4.97
  -7   9  12   38.91    4.87
  -5   9  11    2.23    4.30
  -3   9   5   86.92    4.65
  -3   9   9   12.45    4.23
  -2   8   3   90.13    4.07
  -1   7  11   -3.39    3.83
   1   7   4   26.02    3.90
   1   7   6   11.89    5.14
   2   4  11  106.21    7.38
   2   6   3  340.20    9.33
   2   6   7   86.06    6.98
   3  -1  14   26.47    4.94
   3   4   9  421.69   12.51
   3   5   3  614.65   12.78
   3   5   7  449.35   12.64
   4   1  11  102.33    7.06
   4   4   4  477.47   12.40
   4   4   6  581.24   13.93
   5   0  10   89.17    7.00
   5   1   9    5.52    4.47
   6   0   7   12.19    5.47
  -6   7  15   42.34    4.40
  -5   8  13  577.62   11.30
  -4   9   5  971.34   11.94
  -3   7  13    4.30    4.27
  -3   9   6    2.09    3.47
  -2   7  12  155.98    7.21
  -2   8  10    5.61    4.19
   0   6  11    4.98    4.08
   0   7   9  213.30    8.83
   1   5  11    1.97    4.02
   1   6   2 2293.50   20.30
   1   7   5   -2.81    3.25
   2   2  13  166.89    7.74
   2   3  12  283.42    9.72
   2   6   4  154.06    7.08
   2   6   6   21.24    5.07
   3   5   4  504.33   12.45
   3   5   6    2.55    4.52
   4  -2  13   -2.28    4.79
   4   3   8    0.11    5.62
   6  -2   9   10.03    5.18
   6  -1   8   99.39    7.06
  -6   9  11    6.29    4.38
  -4   5  16    4.44    3.71
  -4   8  12  276.11    8.62
  -4   9   9   49.59    5.47
  -3   9   7    9.20    3.40
  -1   8   5  106.56    5.51
  -1   8   6  129.52    6.77
  -1   8   7  137.95    6.90
   0   7   3  467.11    9.46
   1   6   9   61.40    6.26
   2  -1  15   80.49    5.68
   2   5   9   16.40    4.99
   2   6   5  113.05    6.73
   4   3   2 1533.21   18.64
   6   0   4   39.59    5.18
   6   0   6   27.69    5.65
  -7   7  15   15.65    4.03
  -7   9  11   91.72    5.87
  -6   8  13  188.88    7.26
  -5   9   6  263.93    6.80
  -5   9  10    0.71    3.58
  -4   9   6  232.26    6.75
  -4   9   7  225.35    7.50
  -4   9   8    6.27    4.20
  -3   6  14    6.76    4.18
  -2   6  13   51.17    5.67
  -2   8   4  271.90    6.98
  -1   6  12   70.02    5.81
  -1   7  10  196.98    8.51
   0   5  12   24.39    5.41
   0   7   8   31.07    4.95
   1   2  14  132.60    6.99
   1   4  12  163.01    7.91
   2   5   2 1769.80   18.71
   3   0  13   25.56    5.46
   3   3  10   56.88    6.08
   3   4   2  382.27    9.53
   3   4   8  276.63   10.33
   4   3   7  379.19   11.88
   5  -2  11   13.62    5.28
   5   1   8  262.54    9.74
   6   0   5  220.21    8.20
  -7   9  10  252.68    7.65
  -6   9  10   12.54    4.34
  -5   7  14  401.66    9.84
  -5   9   7   54.23    4.54
  -5   9   9   26.49    4.80
  -3   4  16   12.57    4.01
  -3   5  15   46.92    4.97
  -3   8   4  198.74    5.82
  -1   2  16   80.02    5.56
   0   2  15  211.71    7.88
   0   6  10   81.97    7.24
   1   3  13  115.18    6.63
   1   6   8  537.65   13.72
   2   4  10   94.89    6.97
   2   5   8  152.09    8.42
   3   2  11   19.37    4.97
   4  -1  12  289.54    9.63
   5  -1  10   18.07    5.62
   5   0   9   24.75    5.88
   6  -3   9  332.43    9.90
   6  -1   7  114.89    7.16
  -7   6  16    4.56    3.81
  -7   8  13    3.06    4.31
  -6   9   9    1.75    3.94
  -5   8  12  317.35    9.43
  -5   9   8   51.41    4.87
  -4   8  11    3.86    4.67
  -3   7  12   62.18    6.17
  -2   3  16   34.77    4.22
  -2   5  14   -0.65    3.51
  -2   7  11  245.84    9.10
  -2   8   5   30.81    3.67
  -2   8   8  220.65    8.44
  -1   5  13  130.88    6.88
   0   3  14   20.90    4.29
   0   4  13   50.16    5.33
   0   7   5   43.15    4.27
   0   7   6   21.31    4.05
   1   5  10   -3.01    4.36
   1   6   7    0.43    4.99
   2   5   3   45.26    4.31
   3  -2  14    4.33    4.89
   3   4   7   26.26    5.18
   4  -3  13  203.86    8.04
   4   0  11  370.38   11.13
   4   1  10  258.12    9.63
   4   3   4  252.85    8.93
   4   3   5  125.14    7.46
   4   3   6  114.73    7.20
   5   1   7   -0.87    4.41
   6  -2   8  325.27    9.92
   6  -1   6    1.28    4.77
  -2   4  15   52.00    4.79
  -1   3  15  244.47    8.11
  -1   4  14   47.89    4.90
  -1   6  11   -1.02    5.00
  -1   7   9   64.38    5.92
   1   6   4  509.44   11.08
   1   6   5   36.58    5.00
   2   0  14  227.07    8.09
   2   3  11  144.65    7.94
   2   5   7  321.48   10.89
   3   3   9  454.48   12.72
   3   4   4  322.68    9.96
   3   4   6  326.19   10.58
   5   1   3   41.77    4.56
   5   1   6  151.79    7.90
   6  -1   5   68.34    5.77
  -6   7  14  177.17    7.31
  -6   8  12    7.72    4.61
  -3   8   5   52.35    3.80
  -1   7   8    1.18    4.64
   0   5  11   35.56    6.22
   0   6   9  204.34    9.05
   1   4  11   49.05    5.84
   2  -2  15   83.32    5.96
   2   2  12   43.34    5.58
   2   4   9  426.60   12.61
   2   5   4  128.85    6.38
   2   5   5    1.63    3.53
   2   5   6   -0.81    3.75
   3   4   5  409.68   11.25
   5  -3  11    9.73    5.52
   5   0   8  237.11    9.66
   5   1   4  157.31    7.09
   5   1   5    3.10    4.74
  -4   6  14  263.41    8.58
  -4   8  10    0.13    3.98
  -2   6  12  165.97    7.97
  -2   7  10  162.25    7.94
   0   0  16   72.77    5.40
   1   5   9   44.09    6.05
   3  -1  13   15.07    4.68
   3   2  10  207.38    9.22
  -7   8  13    5.22    4.57
  -6   6  15  374.61    9.10
  -5   3  17    6.30    3.47
  -5   8  11    4.49    4.12
  -4   0  18   98.99    5.55
  -3   2  16    1.62    3.63
  -3   6  12    0.52    3.92
  -2   2  15   55.27    5.26
  -2   7   8    8.95    4.36
   0  -2  15    2.87    4.36
   0   0  14   12.95    4.52
   0   4  10  113.34    6.87
   2  -5  13   19.62    6.05
   2   3   4  405.90    9.09
   2   3   6   42.36    4.35
   3  -6  11    8.37    4.93
   3  -4  11  154.97    7.94
   3  -2  10   -1.65    5.12
   4  -5   8   96.45    5.77
   4  -4   8   70.06    5.49
  -8   7  15  161.88    6.43
  -6   5  16   89.06    5.26
  -6   8  12    3.95    3.94
  -5   6  14  196.84    7.69
  -4   3  16   32.86    5.01
  -4   6  13  129.54    6.64
  -3   0  17    8.27    4.63
  -3   7  10   74.59    5.47
  -2  -2  17   22.94    4.60
  -2   3  14  155.92    7.66
  -2   4  13  144.39    7.45
  -2   6  10   23.96    5.33
  -1  -2  16   29.65    4.87
  -1   0  15   74.69    6.51
  -1   5  10  813.01   15.32
  -1   6   8   11.67    3.77
   0   1  13  204.28    9.25
   0   3  11  204.28    9.12
   1  -7  14   11.71    5.25
   1  -1  13    1.46    4.32
   1   3   9  267.13    9.31
   1   4   7   40.87    4.49
   2  -2  12  196.55    9.07
   2   2   8    6.56    3.60
   3  -5  11   24.83    5.03
   3  -1   9   36.95    4.85
   3   0   8    7.33    3.84
   3   1   5   85.39    4.91
   4  -3   7   53.32    4.62
  -5   1  18    7.73    3.46
  -5   4  16    3.68    3.70
  -4   4  15   46.83    5.53
  -4   8   9   49.02    4.25
  -3   3  15   53.69    5.35
  -3   4  14   93.52    6.32
  -2   0  16   52.70    5.50
  -2   7   7    4.53    3.17
   0   2  12  187.79    8.42
   1  -4  14   90.45    6.88
   1   0  12  226.77    9.71
   1   2  10  139.76    7.89
   1   4   6    7.44    3.32
   2  -1  11  227.10    9.21
   2   1   9  113.53    6.62
   4  -4   7   91.72    5.13
   4  -3   6  948.76   13.33
  -8   6  16    3.82    3.66
  -6   2  18    0.57    3.52
  -4  -1  18   44.53    5.13
  -4   7  11    7.24    4.51
  -3  -5  18   21.62    5.04
  -3  -4  18  206.65    7.95
  -2   7   5   29.30    3.65
  -1  -7  16  192.65    8.39
  -1   1  14  112.69    7.47
  -1   6   7   63.28    4.87
   0  -7  15  159.19    7.72
   0  -1  14   31.57    5.33
   0   4   9   28.04    4.65
   1  -6  14   89.11    6.60
   1  -5  14  178.79    8.56
   1   1  11  125.24    7.23
   1   4   5   11.50    3.21
   2  -7  12   44.10    5.52
   2   0  10  304.76   10.03
   2   2   7  235.16    7.98
   3  -2   9   54.88    5.92
   3  -1   8    7.80    4.20
   3   0   7   13.96    3.49
  -7   7  14   71.58    5.31
  -5   7  12    3.66    4.37
  -4   1  17    5.31    3.67
  -3   6  11    2.68    4.85
  -2  -6  17   26.30    5.57
  -2  -4  17   64.85    6.39
  -2   1  15   17.34    5.10
  -1   2  13    3.28    4.27
  -1   3  12    7.59    4.32
  -1   6   6   64.27    4.41
   0  -6  15  616.31   13.39
   0  -4  15  102.79    7.26
   1  -2  13  119.19    7.56
   1   3   8   80.79    5.46
   2  -4  12  436.75   12.08
   2   2   6    1.83    3.51
   3  -6  10   11.86    3.68
   3  -5  10   28.94    5.27
   3  -4  10  161.00    7.34
  -6   7  13   81.39    5.26
  -5   2  17   34.57    4.90
  -3  -1  17    7.43    3.92
  -3   1  16    8.27    4.02
  -2  -1  16   41.80    5.90
  -1  -6  16  711.14   13.85
  -1  -5  16   51.98    6.43
  -1  -4  16   31.16    5.29
  -1  -1  15  218.23    8.90
   0   0  13  205.97    8.86
   0   3  10   46.51    4.98
   2  -6  12   -2.67    4.01
   2  -5  12    0.65    4.36
   2  -2  11   52.32    5.75
   2   1   8  440.47   10.80
   2   2   5  200.02    6.59
   3   0   5   -0.24    2.86
  -9   7  15    0.82    3.73
  -7   5  16    0.46    3.98
  -7   6  15   21.10    3.88
  -7   8  12  154.98    6.35
  -6  -1  19    1.69    3.99
  -6   3  17   78.03    5.14
  -6   8  11   55.24    4.86
  -5   0  18   39.04    5.05
  -4  -2  18   52.92    5.53
  -4   6  12   33.28    4.77
  -2   2  14  249.73    9.30
  -2   3  13  101.56    7.20
  -2   4  12   61.75    5.69
   0  -2  14   19.08    5.11
   0   1  12  179.98    8.39
   0   2  11    2.66    4.12
   0   4   8  468.66   10.86
   1  -1  12  135.77    7.54
   1   2   9    4.10    3.48
   1   3   7   13.77    3.40
   2  -1  10  282.01    9.49
   3  -6   9   60.47    5.06
   3  -2   8   35.77    4.25
  -9   5  17   81.77    4.83
  -9   6  16    2.33    3.53
  -6   6  14  186.55    7.53
  -5   3  16   67.92    5.86
  -5   6  13    5.54    3.80
  -4   2  16   68.22    5.61
  -4   7  10   23.09    4.09
  -3   2  15  281.10    9.48
  -3   3  14  296.81   10.17
  -3   4  13  199.19    8.80
  -1  -2  15  117.91    7.89
  -1   0  14   64.43    5.96
   1  -7  13    1.15    4.83
   1   0  11 1013.15   17.44
   1   1  10  326.47   10.07
   1   3   6   51.09    4.58
   2   1   7   70.76    4.92
   3  -5   9  329.15    8.95
   3  -4   9   33.70    4.42
   3  -1   6   29.89    3.57
  -7   0  19   16.59    4.20
  -7   2  18    3.70    3.90
  -6   1  18   40.78    4.41
  -6   5  15   31.90    4.57
  -5   4  15  104.63    6.74
  -5   8   9   22.30    3.55
  -4   0  17    9.51    3.89
  -4   3  15   28.18    4.77
  -4   4  14  193.15    8.61
  -3  -2  17   10.25    4.22
  -3   6  10  157.41    7.07
  -2  -2  16  224.18    8.77
  -2   0  15   -1.92    4.75
  -1   1  13  267.94   10.17
  -1   3  11   40.12    5.61
   0  -1  13   46.62    6.27
   0   3   9  299.60    9.40
   1  -6  13   11.25    5.41
   1  -5  13   15.57    5.76
   1  -2  12   26.92    5.64
   1   2   8  256.87    8.50
   1   3   5  133.02    5.72
   2  -7  11  205.14    7.58
   2  -4  11  417.63   11.51
   2  -2  10   31.26    5.23
   3  -2   7  186.75    6.66
  -8   7  14   -1.12    3.94
  -6  -2  19  103.30    5.97
  -5   7  11    8.32    4.37
  -4  -6  18  253.74    8.23
  -3   0  16   14.46    4.32
  -3   7   7  322.66    7.71
  -1   2  12  182.74    8.18
   2  -5  11    0.82    4.84
   2  -1   9  139.95    6.66
   2   0   8  610.09   12.10
   2   1   6    6.24    2.84
   3  -5   8  104.69    5.48
   3  -4   8  659.17   11.55
  -7   7  13   10.96    4.28
  -6   7  12   17.70    4.42
  -6   8  10   16.57    3.83
  -5  -1  18    2.39    3.69
  -5   1  17   18.59    4.16
  -4  -5  18   40.11    5.44
  -4  -4  18  124.18    6.45
  -4   6  11  108.88    6.72
  -4   7   9  376.88    9.17
  -3  -7  17    1.15    4.95
  -3   7   6  450.79    8.45
  -2  -3  16  530.69   13.07
  -2   1  14   48.01    5.54
  -2   4  11  118.94    6.66
  -2   6   7  813.80   12.44
  -1  -1  14  252.42    9.94
   0  -7  14   -1.06    4.97
   0   0  12  302.50   10.19
   0   1  11   94.00    6.32
   0   2  10   40.37    4.71
   0   4   6   79.81    4.68
   1  -1  11  497.74   12.27
   1   0  10 1811.74   22.01
   3  -3   7   31.14    3.73
 -10   6  16   73.55    4.73
  -8   5  16  168.43    6.79
  -8   6  15   34.60    4.19
  -8   8  12   13.92    3.97
  -7   3  17   50.73    5.05
  -6   2  17  151.60    7.18
  -4  -1  17   21.94    5.23
  -4   1  16    4.31    3.94
  -3   1  15  193.10    8.30
  -3   6   9  466.90   10.63
  -2  -7  16    0.15    4.98
  -2  -1  15  138.40    7.94
  -2   2  13    5.57    4.24
  -2   3  12    2.98    3.72
  -2   6   6  648.93   10.54
  -1  -7  15  102.93    6.87
  -1   5   6  128.97    5.40
   0  -6  14  205.82    8.55
   0  -2  13   36.29    5.28
   1   2   7   98.74    5.17
   2   0   7  321.15    8.47
   3  -4   7  150.13    5.68
  -7  -1  19    8.46    3.54
  -7   6  14  148.76    6.88
  -6  -4  19   12.94    3.92
  -6   0  18   77.95    5.49
  -5  -2  18    3.96    4.49
  -5   6  12   -3.51    4.36
  -3  -6  17  234.35    8.35
  -3  -5  17  579.30   12.70
  -3  -1  16    1.04    4.17
  -3   2  14  359.18   11.19
  -3   4  12  218.44    8.99
  -2  -6  16    7.24    5.38
  -1  -6  15  402.85   11.36
  -1  -5  15  287.95   10.25
  -1   0  13  164.08    8.01
  -1   3  10    4.74    4.18
   1  -7  12    9.78    4.65
   1  -4  12  187.52    8.15
   2  -4  10  295.31    9.00
   2  -2   9   14.14    3.62
   2  -1   8  354.09    9.22
  -9   7  14   22.02    4.22
  -8   0  19   60.75    4.59
  -8   2  18   45.56    4.83
  -7   1  18   11.94    3.81
  -7   5  15   14.75    4.51
  -6   3  16  597.04   12.70
  -6   6  13    5.97    3.69
  -5   2  16  135.92    7.07
  -5   7  10    1.48    3.82
  -4   2  15  113.77    6.84
  -3   3  13  244.52    9.16
  -2  -5  16   10.39    4.75
  -1  -2  14    1.96    4.51
  -1   1  12    3.88    3.93
  -1   2  11   31.09    4.49
  -1   4   8   77.88    5.31
   0  -1  12  219.79    8.66
   0   2   9  105.36    5.77
   1  -6  12  111.92    6.97
   1  -5  12   94.06    6.92
   1  -2  11   12.42    4.11
   1   2   6   13.91    3.07
   2  -6  10  223.50    7.35
   2  -5  10  211.41    7.54
   2   0   6  224.31    6.80
  -9   4  17   52.72    4.71
  -7  -2  19   16.26    4.41
  -6   4  15  191.60    8.20
  -5  -3  18   28.29    5.28
  -5   0  17   92.30    6.01
  -5   3  15   67.80    5.84
  -5   4  14   71.47    6.45
  -4  -2  17    0.32    3.93
  -4   3  14  218.88    8.67
  -4   4  13  209.14    8.47
  -3   6   8  131.27    5.99
  -2  -2  15  147.88    8.32
  -2   0  14   80.94    6.19
  -2   4  10   91.88    5.74
   0   0  11  687.39   13.83
   0   1  10  378.57   10.17
   0   3   7    6.71    2.96
   1  -1  10  416.00   10.62
   1   0   9  564.67   11.69
   2  -1   7    3.59    2.99
  -9   5  16  177.66    6.75
  -9   6  15  130.72    6.14
  -8   7  13   93.09    5.62
  -6  -1  18   78.04    6.05
  -6   7  11   38.24    4.20
  -5  -6  18  360.77    9.55
  -4   0  16  124.19    6.97
  -4   6  10   27.29    4.12
  -3  -2  16  449.37   11.85
  -3   0  15    0.28    4.05
  -2   1  13  190.83    8.81
  -1  -3  14    1.87    5.49
   0  -4  13   16.03    4.88
   1   1   7  842.54   12.87
   2  -4   9    0.53    3.74
   2  -2   8  277.36    7.93
  -8  -1  19   19.77    4.37
  -8   3  17   -1.53    3.37
  -7  -3  19   10.68    3.92
  -7   2  17   81.54    6.02
  -7   7  12   21.27    3.80
  -6   1  17   19.15    4.26
  -5  -5  18    1.09    4.73
  -4  -7  17  216.47    8.50
  -4  -3  17   54.98    6.08
  -2   2  12    2.81    3.65
  -1   3   9   17.09    3.56
   0  -7  13  122.63    6.51
   0  -6  13    2.43    5.08
   0  -5  13    3.96    5.17
   0  -2  12    6.11    4.30
   0   3   6   46.41    3.74
 -10   7  14   36.14    4.35
  -9   0  19  434.44    9.15
  -9   2  18   12.10    4.08
  -8   6  14    9.35    4.25
  -7   0  18    7.59    3.68
  -5  -1  17  165.41    7.93
  -5   1  16    8.65    4.12
  -5   6  11   93.86    5.61
  -5   7   9    5.12    3.01
  -4   1  15   91.57    6.94
  -4   7   6   61.22    3.87
  -3  -3  16  290.18   10.01
  -3   1  14    2.12    4.17
  -3   4  11    7.22    3.96
  -2  -3  15  127.51    7.45
  -2  -1  14   31.82    5.72
  -2   5   7  199.32    6.37
  -1   2  10  370.98   10.03
   1  -7  11   63.69    5.26
   1  -4  11   48.22    4.87
   1  -2  10  127.38    6.35
   1   0   8  849.62   13.15
   2  -2   7 2627.81   21.55
 -10   4  17   56.11    4.63
  -8  -2  19   36.58    4.85
  -8   1  18  407.44    9.70
  -8   5  15    5.14    4.25
  -7   3  16  565.78   12.30
  -7   6  13    3.54    4.16
  -6  -2  18   14.53    3.96
  -6   2  16  275.95    9.24
  -6   6  12    2.79    3.56
  -4  -6  17  177.69    7.98
  -4  -5  17   39.59    5.78
  -4  -1  16  176.05    7.95
  -4   6   9   15.45    3.98
  -3  -7  16   12.73    5.18
  -3  -1  15  254.29    9.34
  -3   2  13  142.69    7.42
  -3   3  12   80.31    5.75
  -2   4   9    2.96    2.96
  -1  -7  14  144.82    6.97
  -1  -6  14  214.06    8.99
  -1  -5  14  422.18   11.89
  -1  -2  13  243.78    9.40
  -1   1  11   20.82    4.28
   0  -1  11  238.52    8.42
   0   0  10  599.96   12.09
   0   1   9 1059.27   15.21
   1  -6  11   29.65    4.41
   1  -5  11   57.04    5.14
 -10   5  16   -2.21    3.57
 -10   6  15   49.95    4.68
  -7   5  14  120.25    6.72
  -6   0  17  502.23   12.04
  -6   7  10    6.54    3.67
  -5   2  15   21.78    4.65
  -4   2  14  208.96    8.58
  -3  -6  16  124.63    7.46
  -3  -5  16  104.76    7.31
  -2  -7  15    0.41    4.32
  -2  -6  15   73.28    6.79
  -2  -5  15  140.31    8.03
  -2   0  13   81.56    6.14
  -2   5   6 1330.23   14.39
  -1   3   8    7.12    3.03
   0   2   7  113.62    5.10
   2  -6   8   12.41    3.47
   2  -5   8  224.88    6.79
   2  -4   8    4.05    2.92
 -10   0  19  344.51    8.13
  -9  -1  19   98.57    5.25
  -9   3  17   43.93    4.87
  -9   7  13   24.93    3.78
  -8  -3  19  159.09    6.89
  -7  -1  18    7.50    3.75
  -7   7  11   90.80    5.36
  -6  -6  18   55.44    5.50
  -6  -3  18   74.97    5.43
  -6   3  15  475.15   11.70
  -6   4  14  133.89    6.98
  -6   5  13  112.76    6.28
  -5  -2  17   22.93    4.62
  -5   3  14    2.44    3.83
  -5   4  13  105.75    6.54
  -5   7   8   45.02    3.94
  -2  -2  14   13.77    4.56
  -2   1  12    6.55    4.75
  -2   2  11  138.27    7.01
  -2   3  10  167.87    6.82
   0  -4  12    7.55    4.35
   1  -2   9  102.01    5.68
   2  -3   7  328.59    7.79
 -11   4  17    7.33    3.61
 -10   2  18    1.04    3.12
  -8   0  18   47.55    5.18
  -8   2  17  360.29    9.56
  -8   7  12   14.12    3.43
  -7   1  17    6.66    3.90
  -6  -5  18    9.76    4.83
  -5   0  16  106.76    6.65
  -4  -2  16  309.69   10.08
  -4   0  15   24.47    4.78
  -3  -2  15  408.93   11.43
  -3   0  14   17.70    4.61
  -1  -3  13   18.87    4.47
  -1  -1  12  467.85   11.58
  -1   2   9  240.18    7.48
   0  -7  12  116.63    6.46
   0  -5  12   -2.53    4.27
   1  -7  10    0.34    3.63
   1  -4  10  433.01   10.01
   1  -1   8   77.14    4.66
 -11   5  16   40.48    4.34
 -11   6  15   65.19    4.76
  -9  -2  19    2.73    4.01
  -9   1  18  449.86   10.00
  -9   5  15   39.49    4.77
  -9   6  14    6.30    3.56
  -6   1  16  194.86    8.55
  -5  -7  17  238.90    8.34
  -5  -3  17  181.86    7.83
  -4   6   8   31.76    3.36
  -3   1  13  195.18    8.09
  -3   3  11  296.90    9.18
  -3   5   8  289.13    7.59
  -2  -3  14  285.35   10.27
  -1  -8  13   81.95    5.78
  -1   0  11   72.19    5.18
  -1   1  10    4.26    3.08
  -1   3   7    9.71    2.63
   0  -6  12    0.64    3.88
   0  -1  10   75.39    4.93
   1  -6  10  447.17    9.70
 -12   4  17   10.78    3.52
 -11   2  18   17.89    3.80
 -10  -1  19   30.34    3.85
 -10   7  13    7.34    3.82
  -9  -3  19    6.18    4.14
  -8   3  16  197.60    7.94
  -8   6  13   -1.25    3.93
  -7  -2  18   69.47    5.37
  -7   2  16   38.42    5.59
  -6  -1  17   57.59    5.31
  -6   6  11  100.81    5.45
  -6   7   9    5.48    3.27
  -5   1  15   -1.57    3.93
  -5   7   7   28.04    3.23
  -4  -3  16   40.56    5.39
  -4   1  14    5.29    4.19
  -3  -3  15  490.01   12.76
  -2  -8  14  200.88    7.57
  -2  -1  13   15.09    4.28
 -12   6  15  361.68    7.84
  -8  -1  18    3.55    4.29
  -8   5  14   18.85    4.63
  -7  -3  18  227.29    8.43
  -7   0  17   34.48    5.31
  -6   2  15    9.08    4.96
  -5  -6  17  292.15    9.03
  -5  -5  17  464.00   11.59
  -5  -1  16   46.63    5.22
  -5   5  11   -0.37    3.11
  -4  -1  15  222.62    9.15
  -4   2  13  114.33    6.63
  -4   3  12   79.23    6.05
  -4   4  11  385.71    9.95
  -3  -8  15   -2.39    4.69
  -3  -1  14   41.96    4.95
  -2   0  12  112.90    6.76
  -2   3   9  325.14    8.37
  -1  -7  13   11.50    4.84
  -1  -6  13  109.94    6.99
  -1  -5  13  372.60   10.47
   0   1   7  742.15   11.21
   1  -2   8    1.30    2.55
   1  -1   7  177.02    5.90
 -10  -2  19  233.37    7.18
 -10   1  18  484.43   10.27
  -9   0  18  234.25    8.06
  -9   2  17  405.74   10.11
  -9   7  12  111.89    5.52
  -8   1  17  399.84   10.63
  -7  -6  18   18.77    4.83
  -7   5  13   12.19    4.58
  -7   7  10   43.11    4.22
  -6  -2  17   10.67    4.98
  -6   5  12   10.91    3.85
  -5   2  14   25.89    4.70
  -5   3  13   41.41    5.27
  -5   4  12    1.86    3.52
  -5   6   9   64.48    4.65
  -4  -7  16  263.85    8.60
  -4   6   7   19.02    2.85
  -3   5   7   34.27    3.57
  -2  -7  14  289.10    9.36
  -2  -5  14  166.08    8.32
  -2   1  11   21.72    3.79
  -2   2  10  202.97    7.08
  -1  -1  11   23.49    4.29
   0  -4  11  117.58    5.99
   0  -2  10  229.15    7.46
   1  -4   9  223.73    6.94
 -10   4  16   29.65    3.94
 -10   6  14   23.71    3.90
  -7  -5  18   53.53    5.07
  -6   0  16  255.53    9.09
  -6   3  14  184.90    7.92
  -6   4  13  150.80    7.19
  -4  -6  16  349.48   10.13
  -4  -5  16  224.70    8.69
  -4   5   9   90.58    4.92
  -3  -7  15   74.07    5.80
  -3  -6  15  166.86    8.17
  -3  -5  15  151.68    7.63
  -3   0  13   25.34    4.51
  -2  -6  14   55.79    5.56
  -2  -2  13  243.24    8.63
  -1  -3  12    7.53    3.66
  -1   0  10  108.52    5.43
  -1   1   9   49.96    4.07
   0  -5  11  101.45    6.08
   0  -1   9   15.06    3.06
   0   0   8  502.25    9.49
   1  -6   9    5.42    3.34
   1  -5   9   74.12    4.84
 -11   7  13   80.11    4.85
  -9   3  16  230.45    8.17
  -8  -2  18  295.77    8.90
  -7  -1  17   64.68    5.96
  -6  -7  17   46.11    5.52
  -6  -3  17  144.31    7.63
  -6   7   8   11.61    2.98
  -5  -2  16    9.77    4.17
  -5   0  15    8.10    4.23
  -4  -2  15   21.63    5.31
  -4   0  14   39.53    5.04
  -3  -2  14  114.65    6.60
  -3   1  12   20.14    4.69
  -3   3  10   10.00    3.09
  -2   3   8  340.22    8.06
   0  -6  11    3.54    3.35
 -11   1  18  112.15    5.39
  -9  -1  18   72.62    5.75
  -9   6  13  103.28    5.36
  -8  -6  18    7.65    4.44
  -8  -3  18  252.17    8.61
  -8   2  16  131.06    6.75
  -7   1  16    9.15    4.11
  -5  -8  16   26.00    5.07
  -5   5  10    2.19    3.43
  -3   2  11   22.99    3.71
  -2  -3  13  180.00    7.59
  -2  -1  12   72.26    5.14
 -12   1  18    8.05    3.44
 -12   3  17   -0.21    2.81
 -11   5  15   92.13    5.37
 -11   6  14  223.97    6.96
 -10   0  18  358.43    9.06
 -10   7  12   -0.52    3.40
  -9   1  17  153.89    7.25
  -9   5  14   58.48    4.71
  -8  -5  18    4.33    4.36
  -8   0  17   31.98    4.66
  -8   6  12   14.34    3.51
  -7   6  11   29.65    3.81
  -6  -6  17   99.24    6.01
  -6  -5  17  189.43    8.11
  -6  -4  17    1.17    4.07
  -6  -1  16  117.87    7.17
  -5  -3  16    6.49    4.00
  -5   1  14  282.30    9.29
  -5   6   8   17.89    3.24
  -4  -3  15   26.79    5.51
  -4   3  11   90.38    5.81
  -3  -3  14  206.58    8.67
  -2   2   9  620.34   10.91
  -1  -5  12   41.16    5.23
  -1  -2  11    8.78    3.31
   0  -2   9  714.49   11.66
   1  -4   8   81.55    4.29
 -13   3  17    4.71    2.78
  -9  -2  18   27.14    4.81
  -8   3  15  121.87    6.51
  -8   5  13    5.13    4.19
  -7  -2  17   94.79    6.11
  -6   5  11  156.76    6.26
  -5  -7  16   86.29    6.38
  -5  -1  15   62.52    6.15
  -5   2  13  534.99   12.17
  -4  -8  15   -0.94    4.50
  -4  -1  14   16.10    4.72
  -4   2  12   52.94    4.81
  -4   5   8    2.10    2.31
  -3  -1  13   70.41    5.44
  -2  -8  13   10.28    4.32
  -2   1  10  535.41   10.50
  -1  -7  12   20.07    3.97
  -1  -6  12   -1.96    4.22
  -1   1   8    8.01    2.35
   0  -4  10  388.61    9.07
   0  -1   8  337.33    7.67
 -12   6  14   33.99    4.20
 -11   0  18   12.87    3.48
 -11   2  17    8.67    3.82
 -10  -1  18   12.51    4.30
 -10   3  16   15.03    3.73
  -9  -6  18   61.66    5.43
  -8   7  10   74.33    4.51
  -7  -7  17   29.04    5.05
  -7   0  16   52.41    5.79
  -7   5  12    0.97    3.07
  -6   2  14   14.86    4.21
  -6   3  13  530.55   11.99
  -5  -6  16  427.77   11.13
  -5   3  12  434.38   10.39
  -3  -8  14   54.69    5.39
  -2  -5  13    5.57    4.45
  -2  -2  12   49.01    4.56
  -2   3   7   39.45    3.50
  -1  -3  11  411.17    9.97
  -1   0   9   75.46    4.27
 -13   4  16   24.76    3.68
 -13   6  14   21.39    4.17
 -12   5  15  125.55    5.37
 -10   6  13    9.46    3.78
  -9  -3  18   31.88    4.19
  -9   2  16  114.46    6.24
  -8  -1  17   72.08    5.59
  -8   1  16  110.08    6.34
  -7  -3  17  199.11    7.94
  -6  -2  16   42.73    5.00
  -6   6   9   21.03    3.42
  -4  -7  15   42.89    5.66
  -4  -5  15  229.71    9.05
  -3  -7  14  195.78    8.01
  -3  -5  14  271.41    9.52
  -3   0  12   35.63    4.18
  -3   3   9   20.97    3.20
  -2  -7  13  542.17   11.25
  -2  -6  13   80.48    6.25
   0  -6  10   74.14    4.87
 -14   5  15    2.95    3.09
 -13   5  15  133.87    5.45
 -12   0  18    6.46    2.97
 -12   2  17   21.30    3.92
 -11   7  12    2.91    3.36
 -10  -2  18   92.33    5.78
 -10   1  17  259.31    8.13
 -10   5  14   27.16    3.98
  -9  -4  18    2.05    3.61
  -9   0  17   14.99    3.88
  -7  -6  17   -0.43    4.62
  -7  -4  17   44.10    5.59
  -6  -8  16   61.70    5.60
  -6   0  15   96.43    6.34
  -5  -2  15  128.23    6.88
  -5   0  14   -1.23    3.70
  -5   5   9  236.19    6.63
  -5   6   7  481.17    8.09
  -4  -2  14    4.59    4.23
  -4   0  13   49.52    4.93
  -3  -6  14  634.43   12.84
  -3   2  10    4.23    2.67
  -3   4   7  336.63    7.11
  -2  -1  11   15.06    3.19
  -1  -4  11 1210.51   15.96
 -11  -1  18   13.89    3.61
  -9   3  15   16.92    4.00
  -8  -2  17   43.77    5.47
  -8   6  11   44.39    4.34
  -7  -1  16   30.27    5.21
  -7   1  15  154.26    7.31
  -7   6  10   97.56    4.65
  -6  -3  16    2.47    3.95
  -4   1  12   52.30    4.51
  -4   3  10  289.90    7.91
  -4   5   7  530.87    8.57
  -2  -3  12  131.51    6.21
  -2   0  10    4.84    3.14
  -2   2   8  449.82    8.49
  -1  -2  10  359.66    8.49
 -12  -1  18   12.83    3.33
 -11  -2  18  275.20    8.08
 -11   1  17  259.60    8.03
 -11   6  13  123.20    5.68
 -10  -4  18    1.97    3.45
 -10  -3  18  330.12    8.72
 -10   7  11   35.02    3.83
  -9   5  13   65.15    4.78
  -8  -7  17   95.01    6.05
  -6  -7  16   -0.50    4.44
  -6   1  14    6.63    3.86
  -5  -3  15   13.09    5.00
  -5   1  13  283.45    8.80
  -3  -3  13  258.95    8.75
  -3  -1  12   29.92    4.29
  -2   1   9  431.13    8.71
  -1  -7  11   21.17    4.10
  -1  -5  11  215.06    7.11
  -1  -1   9  649.06   10.48
  -1   0   8  141.03    4.95
   0  -4   9   12.39    2.77
 -12  -2  18   62.07    4.75
 -11  -4  18    3.26    3.94
 -11  -3  18   88.24    5.51
 -11   5  14   44.61    4.62
 -10   0  17   52.15    4.76
 -10   2  16   12.51    3.76
  -9  -1  17    5.67    3.59
  -9   1  16   34.11    5.05
  -9   7  10    7.49    3.03
  -8  -3  17  310.64    9.31
  -8   0  16   -0.90    3.51
  -8   3  14    0.71    3.25
  -8   5  12   96.90    5.29
  -7   2  14   32.99    4.32
  -7   5  11  355.22    8.71
  -6  -6  16   74.96    6.13
  -6  -4  16   -0.52    3.96
  -6  -1  15   -1.93    3.42
  -5  -8  15   35.95    5.11
  -5   2  12  659.53   12.33
  -4  -3  14    7.87    3.97
  -4  -1  13  122.03    6.62
  -3   3   8  238.80    6.28
  -1  -6  11  289.25    7.86
 -12  -3  18  102.54    5.19
 -12   1  17   15.56    3.85
  -9  -7  17    5.82    4.23
  -8  -6  17   61.85    5.19
  -8  -4  17   17.65    4.12
  -7  -8  16   38.22    5.04
  -7  -2  16   97.64    6.15
  -7   3  13    4.04    3.30
  -6   3  12 1424.06   17.63
  -5  -4  15    1.61    4.11
  -5  -1  14  471.48   11.30
  -4  -8  14   16.26    4.58
  -4   4   8    3.03    2.76
  -3   0  11  325.75    8.33
  -2  -8  12   11.66    4.04
  -2  -2  11   18.86    3.28
   0  -7   9   33.87    3.61
   0  -6   9   43.14    3.96
 -14   1  17   86.27    4.27
 -14   3  16   30.60    3.18
 -13   1  17   15.12    3.62
 -13   3  16    8.23    2.96
 -12   4  15   76.20    4.99
 -10   3  15   -0.71    3.35
 -10   6  12    2.07    3.43
  -9  -2  17    0.62    3.79
  -7   0  15    8.37    4.00
  -5  -7  15    6.08    4.21
  -5  -6  15  147.53    7.45
  -5   5   8    4.51    2.39
  -3  -8  13   29.98    4.10
  -3   1  10  599.54   10.51
  -3   2   9  473.22    8.91
  -2  -6  12  156.94    6.93
 -15   5  14   26.19    3.53
 -13   6  13  337.19    7.61
 -12   5  14  258.34    7.12
 -11   0  17   24.27    3.89
 -11   2  16   15.50    3.59
 -11   7  11   75.93    4.40
 -10  -1  17    1.33    3.35
 -10   4  14    1.39    3.26
 -10   5  13   18.25    4.05
  -9  -6  17  420.61    9.99
  -9  -3  17    3.38    4.38
  -9   2  15  120.71    6.33
  -9   6  11   99.45    5.11
  -8  -8  16  208.77    7.62
  -8  -1  16   15.31    4.05
  -8   1  15   34.83    4.63
  -7  -7  16   72.68    5.84
  -7  -3  16   33.22    4.52
  -7   6   9  115.46    4.57
  -6  -2  15   14.04    4.06
  -5  -2  14   46.81    5.31
  -5   0  13   96.48    5.76
  -4  -7  14  203.42    8.02
  -4  -6  14  490.21   11.55
  -4  -5  14  138.43    6.73
  -4  -2  13  123.00    6.55
  -4   0  12   48.40    4.42
  -3  -7  13  441.41   10.40
  -3  -6  13 1675.35   19.49
  -3  -5  13  189.81    7.31
  -3  -2  12  273.57    8.10
  -2   1   8    6.92    2.55
  -1  -4  10 1054.50   13.65
  -1  -2   9 1811.60   16.90
 -14   0  17   24.06    3.50
 -14   4  15    2.51    2.67
 -14   5  14   62.03    4.28
 -13   5  14  281.12    7.33
 -12   0  17   35.78    4.46
 -10   1  16  222.32    7.87
  -9  -4  17   24.28    4.83
  -9   3  14   44.71    5.17
  -8   6  10   28.94    3.24
  -7  -4  16    5.42    4.67
  -7   1  14   97.52    6.45
  -6   5   9  103.33    4.73
  -4   1  11    3.01    2.68
  -4   2  10    4.59    2.69
  -4   3   9   26.13    3.09
  -2  -3  11  150.90    5.92
  -2   0   9   38.64    3.14
 -13   0  17  103.17    4.93
 -12   2  16    4.18    3.01
 -11  -1  17   27.69    3.89
 -10  -6  17    9.17    4.27
 -10  -2  17   57.91    4.94
  -9  -8  16    4.69    3.99
  -9   5  12   78.80    4.76
  -8  -2  16   81.41    5.70
  -8   2  14   46.06    4.69
  -7  -6  16    2.25    3.83
  -7  -1  15    6.45    3.58
  -6  -8  15   16.81    4.78
  -6  -3  15    0.97    3.79
  -6   1  13   23.31    3.78
  -5   1  12  504.74   10.59
  -3  -3  12  469.38   10.35
  -3  -1  11    1.07    2.47
  -1  -7  10   21.10    3.59
  -1  -5  10   28.49    3.48
 -11   4  14   29.54    4.33
 -11   5  13  175.61    6.50
 -10  -3  17  305.76    8.81
 -10   2  15   68.13    5.57
  -9  -1  16    7.69    4.32
  -8   0  15   47.44    5.45
  -8   3  13   11.63    3.40
  -8   5  11  120.85    5.28
  -7   2  13    3.27    3.30
  -7   5  10  146.02    5.41
  -6  -4  15   14.47    4.89
  -6  -1  14  172.00    7.29
  -6   2  12  651.88   12.04
  -5  -3  14  180.18    7.29
  -5   2  11  582.57   10.72
  -5   3  10  610.11   10.39
  -4  -3  13   10.19    3.42
  -4  -1  12   18.39    3.80
  -2  -2  10  593.04   10.29
  -1  -6  10   24.33    3.33
 -13  -1  17    7.33    3.04
 -12  -1  17  110.53    5.46
 -11  -2  17  633.36   11.87
 -10  -4  17   37.64    4.37
 -10   0  16   29.81    4.22
  -9   1  15    3.83    3.51
  -8  -7  16    3.27    3.78
  -8  -3  16  136.44    6.82
  -7  -2  15   18.12    4.72
  -6  -7  15   27.79    4.48
  -6  -6  15   80.91    6.22
  -6   3  11  493.47    9.95
  -5  -8  14   36.13    5.08
  -5  -1  13    9.88    3.31
  -3   0  10   48.20    3.66
  -3   1   9  108.07    4.44
  -3   2   8  318.40    6.81
  -2  -8  11  238.86    6.88
 -15   3  15   20.08    2.96
 -13  -3  17   16.88    3.83
 -13  -2  17   70.90    4.78
 -12  -4  17    3.23    3.74
 -12  -2  17   56.07    4.43
 -12   1  16    9.36    3.78
 -12   6  12  343.19    7.81
 -11  -4  17   25.67    4.26
 -11  -3  17   66.33    4.84
 -10   3  14   32.36    4.75
 -10   6  11  251.15    6.70
  -8  -6  16    2.17    4.46
  -8  -4  16   50.61    5.67
  -7  -8  15    5.42    4.47
  -7   0  14   32.40    4.25
  -6  -9  14  525.32   10.40
  -5  -4  14    7.24    3.64
  -4  -8  13  380.77    9.36
  -4   0  11   48.59    4.16
  -3  -8  12    7.14    3.86
  -3  -2  11  290.02    7.79
  -2  -7  11   21.27    3.95
  -2  -1   9  206.27    5.82
 -14   1  16    1.51    3.11
 -14   3  15   20.81    3.15
 -13   1  16    8.77    3.60
 -13   3  15    5.81    3.02
 -12  -3  17    6.53    3.25
 -12   4  14   29.09    3.71
 -12   5  13  126.32    5.67
 -11   2  15   13.85    4.25
 -10   4  13   94.80    5.61
 -10   5  12  360.08    8.57
  -9  -7  16    4.18    4.29
  -9  -2  16    6.23    3.66
  -9   2  14   24.22    4.12
  -8  -1  15    7.73    4.47
  -8   1  14  133.93    6.54
  -8   6   9    3.10    2.69
  -6  -2  14   81.66    5.47
  -6   0  13   16.72    3.56
  -5  -7  14   60.27    5.26
  -5  -6  14   27.10    5.05
  -5   0  12   56.38    4.29
  -4   3   8   13.79    2.29
  -3  -5  12  302.30    8.29
  -2  -3  10 1747.70   16.94
  -2   0   8   48.04    3.12
  -1  -4   9   74.21    4.05
 -15   5  13   33.75    3.70
 -14   6  12   64.21    4.30
 -13   4  14  212.61    6.75
 -11   0  16   13.74    3.60
 -10  -7  16   66.99    5.18
 -10  -1  16    0.61    3.29
 -10   1  15   11.85    4.27
 -10   7   9    0.08    2.51
  -9  -3  16   18.81    4.81
  -9   0  15  135.27    7.00
  -7  -3  15    0.87    3.49
  -5  -2  13  236.05    7.68
  -5   4   8  403.41    7.45
  -4  -7  13  121.20    6.01
  -4  -6  13 1174.74   16.01
  -4  -2  12  561.55   10.78
  -4   1  10  246.24    6.68
  -4   2   9  503.77    8.72
  -3  -7  12    0.81    3.16
 -14   5  13   40.63    3.98
 -13   5  13   66.80    4.21
 -12   0  16   11.60    3.95
 -11   6  11   78.38    4.54
  -9  -6  16    1.69    3.51
  -9  -4  16  282.75    9.19
  -9   3  13  174.09    6.79
  -9   4  12  522.60   10.39
  -9   5  11  474.88    9.08
  -8  -8  15  141.37    6.53
  -8   2  13   -0.49    2.82
  -8   5  10   48.79    3.91
  -7  -7  15    0.45    3.73
  -7  -4  15  150.08    7.01
  -7  -1  14   21.82    4.64
  -7   5   9  155.17    5.24
  -6  -3  14   10.50    4.08
  -6   1  12  100.50    5.18
  -5  -9  13  177.26    6.48
  -5   1  11    6.46    2.60
  -5   3   9   66.74    4.06
  -3  -3  11   28.17    3.92
  -1  -5   9   23.37    2.84
 -15   2  15   19.94    3.04
 -14   0  16   10.44    2.87
 -13   0  16   12.42    3.81
 -11  -1  16  100.67    5.65
 -11   4  13  100.14    5.58
 -10  -2  16   41.40    4.59
  -8  -2  15    6.11    3.45
  -8   3  12   21.67    4.03
  -7  -9  14   92.81    5.55
  -7   2  12   -0.79    2.58
  -6  -8  14  249.58    8.15
  -6   2  11 1292.90   15.39
  -6   4   9  294.60    6.77
  -5  -3  13  324.18    9.13
  -5   2  10   26.19    3.15
  -4  -3  12  474.58   10.10
  -4  -1  11    1.36    2.86
  -3   0   9   22.78    2.85
  -2  -4  10    2.46    2.61
  -1  -7   9  109.81    4.70
  -1  -6   9   77.52    4.30
 -14  -1  16   46.35    4.08
 -13   2  15  228.92    6.94
 -12  -1  16   16.83    4.02
 -11  -6  16   31.59    4.59
 -11   1  15    3.36    3.34
 -11   5  12   70.21    4.37
 -10  -8  15    7.41    3.92
 -10  -3  16  296.78    8.91
 -10   2  14    0.61    3.30
  -9  -8  15   22.82    4.48
  -9  -1  15    4.18    3.57
  -8   0  14   -0.63    3.36
  -7   4  10  771.67   11.10
  -7   6   7  273.20    5.71
  -6  -4  14    7.27    3.47
  -6  -1  13  190.32    6.99
  -6   3  10  447.31    8.70
  -5  -1  12  317.23    8.18
  -3   1   8    2.23    1.81
 -15   3  14   53.47    3.94
 -14  -3  16    1.36    2.82
 -14  -2  16   66.68    4.41
 -13  -1  16  112.50    5.30
 -12   6  11   46.04    3.91
 -11  -2  16  449.04   10.36
 -10  -5  16   99.40    5.71
 -10  -4  16  415.43   10.19
 -10   0  15    9.46    3.62
 -10   6  10  622.47    9.52
  -8  -9  14    6.49    4.12
  -8  -7  15   91.18    6.04
  -8  -3  15   74.97    5.48
  -7  -2  14  131.47    6.29
  -7   0  13   89.64    5.81
  -6  -7  14   38.60    4.54
  -6  -6  14    7.15    4.56
  -5  -4  13  171.74    7.18
  -2  -5  10   19.21    3.02
 -14   3  14  610.36   10.22
 -13  -4  16   11.22    3.44
 -13  -3  16    6.70    3.63
 -13  -2  16  118.64    5.72
 -12  -5  16   15.62    3.64
 -12  -2  16   -0.23    2.99
 -12   1  15    2.87    3.21
 -12   4  13   54.17    4.19
 -12   5  12   28.12    3.87
 -11  -5  16    1.76    3.30
 -11  -4  16   11.81    4.15
 -11  -3  16  132.12    6.24
 -10   4  12  451.69    9.49
 -10   5  11  513.42    9.45
  -9  -2  15    0.41    4.11
  -9   6   9  109.19    4.23
  -8  -6  15  142.11    7.04
  -8  -4  15   60.51    5.20
  -8   1  13  173.86    7.00
  -8   6   8   61.13    3.21
  -4  -8  12   61.30    4.86
  -4   0  10    6.34    2.34
  -3  -8  11    4.49    3.43
  -3  -2  10   30.32    3.10
  -2  -7  10  147.04    5.50
  -2  -6  10    2.58    3.01
 -15   4  13   52.12    3.98
 -15   5  12   68.92    4.21
 -14   1  15   38.18    3.91
 -14   6  11   16.93    3.32
 -13   1  15  167.89    6.18
 -13   4  13   28.90    3.89
 -13   6  11   19.49    3.43
 -12  -4  16   -1.08    2.89
 -12  -3  16    2.15    3.13
 -11   0  15   50.77    4.59
 -11   2  14   41.08    4.27
 -10  -1  15    6.47    4.19
  -9  -7  15    1.40    4.11
  -8  -1  14   88.94    5.51
  -7  -8  14   43.80    5.06
  -7  -3  14  107.82    5.91
  -6  -2  13  236.42    7.57
  -5  -7  13    1.22    3.50
  -5  -6  13  290.04    8.43
  -4   1   9   39.43    3.00
  -4   2   8   69.14    3.39
  -3  -6  11   62.37    4.62
  -3  -5  11  354.93    8.20
 -15   0  15   19.73    3.05
 -14   4  13  272.71    7.13
 -14   5  12   -0.62    3.05
 -13   5  12   93.22    4.54
 -11  -7  15  158.97    6.45
 -11   6  10   93.82    4.51
 -10  -7  15   92.25    5.83
 -10   1  14  146.69    6.48
  -9  -3  15  104.44    6.03
  -9   0  14   19.08    3.90
  -9   4  11    2.04    3.03
  -9   5  10  215.93    5.99
  -8   2  12   71.75    4.88
  -8   5   9  471.79    8.15
  -7   1  12   47.48    3.97
  -7   5   8  167.74    4.95
  -4  -7  12  143.83    5.97
  -4  -6  12  117.97    5.45
  -3  -1   9   19.97    2.45
 -16   3  13  114.36    4.50
 -15  -1  15   17.00    2.91
 -14   0  15  169.68    6.16
 -12   0  15    1.05    3.01
 -10  -2  15  138.01    6.95
  -9  -5  15  127.41    6.97
  -9  -4  15  344.62    9.62
  -8  -2  14   43.58    5.05
  -7  -7  14  113.73    5.95
  -7  -4  14   30.11    4.40
  -7  -1  13  470.14   10.34
  -6  -3  13  333.66    8.75
  -6   4   8  944.56   10.74
  -5  -9  12  458.46    9.48
  -3  -3  10  241.51    6.37
 -16   4  12   11.82    3.06
 -14  -4  15    1.14    3.39
 -13   0  15   79.95    4.83
 -13   2  14  447.56    9.61
 -11  -8  14   13.63    4.09
 -11  -1  15    7.89    3.45
 -11   1  14    4.83    3.80
 -11   4  12  101.36    5.03
 -11   5  11   11.97    2.85
 -10   2  13    6.80    3.07
  -8  -8  14  120.35    5.96
  -8   0  13   21.38    3.74
  -8   4  10  105.44    4.49
  -7  -9  13   51.39    4.90
  -7  -6  14   61.71    5.13
  -7   4   9  349.41    7.05
  -6  -8  13  330.42    8.82
  -6  -1  12  947.62   13.52
  -6   2  10   40.59    3.35
  -5  -3  12  529.94   10.21
  -5  -1  11   21.73    3.36
  -4  -3  11    5.31    2.53
  -4  -1  10   31.90    2.98
 -14  -3  15    0.60    3.18
 -14  -1  15   95.11    4.73
 -13  -5  15   44.64    4.17
 -12  -1  15    1.49    3.08
 -12   6  10   25.89    3.38
 -11  -2  15  184.67    7.47
 -10  -8  14   18.17    4.32
 -10  -5  15   20.19    4.65
 -10  -4  15  631.80   12.66
 -10  -3  15  758.58   13.59
 -10   0  14   -3.93    3.12
 -10   6   9    1.40    2.15
  -9  -8  14    6.41    4.04
  -9  -1  14    1.08    3.34
  -8  -3  14  281.85    8.90
  -6  -4  13  553.57   11.13
 -16   2  13   20.15    3.00
 -15   1  14    2.57    2.58
 -15   3  13   44.29    3.48
 -14  -2  15   11.45    2.95
 -13  -4  15    3.66    3.57
 -13  -1  15  167.08    6.31
 -12  -5  15   89.92    5.52
 -12   1  14    6.43    3.81
 -12   4  12  266.26    7.43
 -11  -5  15   39.31    4.84
 -11  -3  15  235.27    8.14
 -10  -9  13    2.13    4.29
 -10   5  10    3.59    2.89
  -9   6   8  114.12    3.97
  -8  -7  14    8.84    3.61
  -7  -2  13    1.08    3.03
  -7   0  12  761.35   12.27
  -6  -7  13   80.73    5.21
  -6  -6  13  199.59    7.56
  -5  -8  12  618.83   11.06
  -5  -4  12   14.49    3.13
  -4   0   9    0.22    1.82
  -3  -2   9   97.89    4.25
  -2  -5   9  269.17    6.31
 -15   4  12   39.09    3.83
 -15   5  11    3.32    3.04
 -14   1  14    1.96    3.21
 -14   3  13  570.82    9.84
 -14   6  10    6.29    3.03
 -13  -3  15   28.11    3.65
 -13  -2  15   11.86    3.18
 -12  -7  14    7.29    3.92
 -12  -4  15   49.59    4.85
 -12  -3  15   18.26    4.20
 -12  -2  15   10.36    3.39
 -11  -4  15    5.37    3.52
 -11   2  13   17.55    3.48
  -9  -9  13    2.85    3.93
  -9  -2  14  178.30    7.14
  -9   2  12  101.42    5.04
  -8  -9  13   26.08    4.38
  -8  -5  14  255.73    8.74
  -8  -1  13  187.54    7.22
  -8   1  12   48.23    3.93
  -6  -2  12   19.14    3.11
  -5   0  10   85.56    4.08
  -4  -8  11   27.54    3.89
  -2  -7   9   55.75    3.80
  -2  -6   9   36.18    3.45
 -15   0  14   15.09    2.87
 -14   4  12  128.74    5.44
 -14   5  11    3.69    3.08
 -13   4  12   82.55    4.48
 -13   5  11    1.17    2.51
 -11   0  14  208.43    7.40
 -11   6   9    8.95    2.76
 -10  -1  14    7.60    3.51
 -10   1  13    2.15    2.85
  -9  -7  14    1.23    4.06
  -9   0  13   60.99    5.10
  -9   5   9   12.12    2.70
  -7  -8  13   -1.00    3.87
  -7  -3  13  108.84    5.50
  -7   5   7 2154.49   14.78
  -6  -9  12  278.20    7.61
  -5  -7  12  580.78   10.73
  -5  -6  12   10.03    3.25
  -5  -2  11    6.09    2.38
  -4  -5  11  939.37   12.66
  -4  -2  10   45.03    3.29
  -3  -8  10    0.61    2.48
  -3  -5  10   94.83    4.37
 -16   4  11   12.85    2.99
 -15  -2  14    8.12    2.64
 -15  -1  14   47.34    3.64
 -11  -7  14  132.98    6.06
 -10  -7  14   10.40    4.28
  -9  -3  14   84.20    5.50
  -9   4  10   28.03    2.99
  -8   2  11  282.15    7.22
  -8   5   8   22.15    2.38
  -7  -4  13  166.28    6.88
  -7  -1  12  464.55    9.82
  -5   1   9   16.39    2.39
  -4  -7  11    5.30    3.02
  -4  -6  11  135.20    5.28
  -3  -7  10   44.28    3.37
 -16   0  13   43.01    3.17
 -14  -4  14   -0.74    3.20
 -14   0  14   14.90    3.07
 -13   0  14    8.18    3.12
 -13   2  13  307.95    8.17
 -11  -1  14   13.73    3.62
 -11   4  11   23.05    3.18
 -11   5  10    2.34    2.40
 -10  -2  14  279.21    8.59
  -9  -5  14   42.47    4.67
  -9  -4  14    1.48    3.54
  -8  -8  13    6.67    4.06
  -8  -2  13  175.65    6.66
  -8   4   9  172.15    5.05
  -7  -7  13   12.72    3.72
  -7  -6  13  157.17    6.82
  -7   4   8  274.17    5.90
  -6  -3  12  345.65    8.33
  -6   2   9   47.16    3.37
  -3  -3   9   33.28    2.81
 -14  -1  14   58.18    4.12
 -13  -5  14  106.70    5.30
 -11  -8  13    5.33    3.34
 -11   1  13  186.96    6.77
 -10   2  12   50.93    4.01
  -9  -1  13  145.70    6.25
  -8   0  12   88.78    4.78
  -6  -1  11  350.20    7.83
  -5  -3  11   11.55    2.67
  -4  -3  10    1.01    2.15
  -4  -1   9  140.16    4.49
  -9  17  -1    0.56    2.42
  -8  13  -3  124.63    4.80
  -7  12  -4    1.90    2.44
  -6  13  -5  377.67    8.29
  -6  14  -5   53.94    4.38
  -3  12  -7  262.79    7.39
  -3  13  -7  258.58    7.85
  -3  14  -7    5.76    2.91
  -2   7  -6  174.27    4.97
  -1   8  -7   48.90    3.41
   0   7  -7  965.20   11.83
   0  11  -8  115.83    5.92
   0  12  -8   80.92    5.14
   0  15  -7   33.88    4.83
   0  16  -6   35.67    4.40
   2   6  -7  217.68    5.83
   2   9  -8   74.79    4.61
   3  13  -7   28.14    4.57
   4  13  -5    3.54    4.45
  -8  14  -3   91.64    4.48
  -7  13  -4   25.25    3.46
  -7  14  -4   52.83    4.10
  -7  15  -4   12.84    2.79
  -6  18  -3   -1.85    2.61
  -4   8  -5   87.64    3.84
  -4  15  -6   91.17    5.30
  -4  17  -5  155.61    5.82
  -4  18  -4  245.63    6.26
  -3  16  -6   28.75    3.98
  -3  18  -4   29.84    3.11
  -2  10  -7    2.08    2.72
  -1  15  -7  503.02   10.79
  -1  17  -5   15.13    2.96
   1  10  -8  123.27    5.61
   1  11  -8  864.74   13.92
   2  10  -8  253.72    7.86
   2  11  -8  432.04   10.44
   4   7  -7    2.45    3.05
   4  11  -7   95.96    5.97
  -8  17  -2  121.18    4.38
  -8  18  -1    3.01    2.22
  -7  17  -3   18.99    2.81
  -7  18  -2    2.35    2.56
  -5  10  -5  223.94    5.74
  -5  16  -5   15.42    3.10
  -3   9  -6  229.16    6.07
  -3  17  -5   15.83    3.36
  -2  14  -7  144.34    6.32
  -2  16  -6    9.60    3.08
  -2  17  -5   -0.95    3.08
  -2  18  -3   23.41    3.00
   0  17  -3    6.68    3.28
   1  14  -7  101.96    6.05
   2  15  -5  440.20    9.83
   3  12  -7   19.45    5.13
   3  14  -5   51.27    5.41
   4  10  -7  247.80    8.31
   4  12  -6    6.98    4.66
   4  13  -4  115.02    6.11
   5  10  -6    5.64    4.15
   5  11  -5   22.01    4.38
  -9  16  -1   16.67    2.91
  -7  10  -3   17.68    2.26
  -6  10  -4  526.00    8.01
  -5   8  -4  391.85    6.55
  -5  18  -3  108.80    4.66
  -4  12  -6  153.90    5.71
  -4  13  -6   12.00    3.45
  -2  11  -7    9.83    2.70
  -2  13  -7  156.61    6.44
  -2  18  -2  117.75    4.66
  -1   9  -7  173.51    5.71
  -1  14  -7  442.09   10.39
   0  14  -7  384.77    9.86
   1  16  -4    2.92    3.36
   2   7  -7 2127.26   17.81
   2  14  -6   71.85    5.94
   3  13  -6   24.25    5.15
   4   8  -7   16.00    3.16
   4   9  -7   68.35    4.74
  -5  11  -5  179.51    5.44
  -5  15  -5   57.85    4.25
  -5  17  -4   82.73    4.31
  -4  16  -5    5.68    3.25
  -4  18  -3  290.41    6.91
  -3  15  -6   30.33    3.77
  -3  18  -3   27.49    3.04
  -1   7  -6    9.16    2.45
  -1  10  -7   22.39    2.98
  -1  17  -4   14.37    3.00
   0  15  -6   54.17    5.20
   0  16  -5  149.34    6.03
   1  13  -7  174.38    7.71
   1  16  -3    0.70    3.47
   2  15  -4  272.60    8.12
   3  11  -7  111.85    6.65
   3  14  -4  386.11    9.49
   5   7  -6  187.80    5.93
   5   8  -6  207.94    6.58
   5   9  -6   17.48    3.49
  -9  17   0    1.34    2.51
  -8  16  -2    1.18    2.32
  -8  18   0    7.51    2.67
  -7  16  -3   95.64    4.49
  -6  11  -4  252.82    6.22
  -6  17  -3   13.95    3.14
  -6  18  -2   32.03    3.02
  -5  14  -5   95.06    4.95
  -4  17  -4  289.22    7.45
  -3  10  -6    1.98    2.14
  -3  14  -6    0.99    3.49
  -1  11  -7   47.27    3.89
  -1  12  -7  356.52    8.95
  -1  15  -6   71.73    5.33
   0   9  -7   39.71    3.47
   0  13  -7  394.76    9.97
   1   8  -7  834.64   11.64
   1  16  -2   14.42    3.65
   2   8  -7  597.00   10.14
   2  15  -3    9.65    4.10
   3   9  -7   84.04    5.21
   3  10  -7  117.20    6.18
   3  14  -3    2.31    4.08
   4  11  -6  161.26    7.37
   4  12  -5  122.98    6.82
  -9  14  -1    8.32    2.75
  -8  17  -1    2.73    2.60
  -7  11  -3    9.02    2.25
  -3  11  -6  278.92    7.11
  -3  13  -6   11.15    3.55
  -3  16  -5    7.23    2.86
  -3  17  -4   25.40    3.23
  -3  18  -2   17.12    2.79
  -2  16  -5   72.47    4.95
  -2  17  -4    6.21    2.78
  -1  17  -3    9.46    3.31
   0  11  -7   72.95    4.97
   0  12  -7   16.06    3.38
   1  14  -6    8.39    3.86
   2   9  -7  162.31    6.27
   2  11  -7  242.64    8.03
   2  15  -2   30.04    4.24
  -8  12  -2  179.03    5.19
  -8  15  -2   40.33    3.30
  -7  12  -3    5.99    2.81
  -7  15  -3  123.24    4.99
  -6  12  -4   85.03    4.06
  -6  14  -4    3.40    2.47
  -5   9  -4 1178.19   11.56
  -5  16  -4   71.37    4.39
  -5  18  -2   10.64    2.55
  -4  15  -5   65.04    4.34
  -4  18  -2  120.27    4.67
  -3  12  -6    8.47    2.69
  -3  18  -1    8.75    2.82
  -2   9  -6  224.75    5.96
  -2  14  -6    4.44    3.17
   0  14  -6  217.79    8.05
   0  16  -4   10.53    3.45
   1  10  -7 1156.07   14.98
   1  11  -7   22.60    3.82
   2  10  -7  634.05   11.65
   3  12  -6   53.61    5.20
   3  13  -5   -0.33    4.05
   4  10  -6   96.15    6.03
  -8  13  -2    7.90    2.78
  -8  18   1   45.80    3.41
  -7  13  -3   20.82    3.27
  -7  14  -3   57.70    3.86
  -6   9  -3  477.50    7.22
  -6  18  -1   13.94    2.94
  -5  17  -3  197.03    6.07
  -4  14  -5    1.70    3.32
  -2  10  -6   45.72    3.66
  -2  17  -3    4.89    3.09
  -1   8  -6   66.13    3.55
  -1  14  -6  282.19    8.45
   0   7  -6   21.56    2.43
   0  15  -5   85.22    5.79
   4   7  -6  549.21    9.21
   4   9  -6    4.51    3.72
   4  12  -4    7.30    4.63
   5   9  -5   -0.14    3.60
  -9  16   0  191.60    5.15
  -9  17   1   23.41    2.95
  -6  16  -3    0.26    2.62
  -5  18  -1   48.33    3.69
  -4  11  -5  419.60    8.17
  -4  16  -4   12.14    3.00
  -4  17  -3  258.64    7.11
  -4  18  -1  127.71    4.67
  -3  15  -5    6.97    3.06
  -3  17  -3   93.27    4.85
  -2  11  -6  294.51    7.44
  -2  12  -6  251.46    7.37
  -2  13  -6   26.31    3.71
  -1  15  -5   35.12    4.57
  -1  16  -4  156.18    6.11
   1  13  -6  260.13    8.51
   3  11  -6  584.00   11.95
   4   8  -6  360.67    8.13
   4  11  -5   37.99    5.17
   5   8  -5   26.61    3.81
 -10  16   2   16.80    3.12
  -8  16  -1    2.03    2.33
  -8  17   0    9.14    2.83
  -8  18   2   25.29    3.02
  -7  16  -2   53.73    3.82
  -6  17  -2    5.28    2.49
  -5  10  -4  276.90    6.14
  -4   8  -4  957.86   10.32
  -4  12  -5   28.71    3.30
  -4  18   0  276.14    6.43
  -3   9  -5    2.81    2.40
  -3  16  -4   65.11    4.33
  -2  15  -5   19.60    3.53
  -2  16  -4   84.99    4.82
  -1   9  -6  295.92    6.88
  -1  13  -6  127.81    6.04
   0   8  -6    3.56    2.43
   0  13  -6  600.07   11.90
   1   7  -6 1339.46   13.69
   2   7  -6  411.10    8.05
   2  14  -4  322.54    9.04
   3   7  -6    9.56    2.55
   3  10  -6   11.50    4.05
   3  12  -5   18.65    4.92
   3  13  -4   61.07    5.15
   4  12  -3   11.35    4.49
  -9  15   0   54.88    3.68
  -8  10  -1   -0.66    2.00
  -6  10  -3   50.70    3.26
  -6  18   0   61.17    3.68
  -5  14  -4    6.56    2.91
  -5  18   0  146.46    5.11
  -2  17  -2   11.80    2.81
  -1  10  -6   42.79    3.39
  -1  11  -6  520.69   10.12
  -1  12  -6    1.77    2.75
   1  12  -6   73.77    5.08
   1  15  -3   25.82    4.44
   2  13  -5   14.46    4.21
   3   8  -6  369.20    8.12
   3   9  -6   44.61    4.45
  -9  17   2  104.28    4.26
  -8  15  -1  148.60    5.32
  -7  10  -2   15.98    2.04
  -7  15  -2   37.34    3.85
  -5  13  -4  112.48    5.03
  -5  16  -3   77.83    4.46
  -5  17  -2   43.74    3.59
  -4  15  -4   27.22    3.38
  -4  17  -2  197.39    6.29
  -3  13  -5    3.78    3.14
  -3  17  -2  155.86    5.80
  -2   8  -5 1039.64   11.50
  -2  17  -1    2.73    2.85
  -1  14  -5    4.51    3.86
  -1  16  -3  206.72    6.75
   0   9  -6  232.27    6.38
   0  11  -6  114.13    5.68
   0  14  -5    2.46    3.24
   0  15  -4   21.07    3.89
   0  16  -1   14.49    3.59
   0  16   0    9.07    3.44
   1   8  -6  263.88    6.59
   1  11  -6  201.39    7.26
   2   8  -6  106.45    4.72
   2  14  -3   30.09    4.93
   3  13  -3  149.82    7.00
   4  11  -4    9.99    4.60
  -9  14   0   10.21    2.79
  -9  16   1  125.82    4.63
  -8  11  -1  150.20    4.56
  -6  11  -3   18.25    2.81
  -6  16  -2   41.31    3.99
  -6  17  -1   32.00    3.54
  -6  18   1  153.28    4.96
  -5  18   1  134.97    4.63
  -4  16  -3   15.10    3.50
  -3  11  -5   30.55    3.00
  -3  12  -5    1.28    2.34
  -3  15  -4   -0.73    3.38
  -2  16  -3  360.98    8.76
  -2  17   0    9.64    3.13
  -1  15  -4    3.81    3.69
   0  10  -6   40.65    3.47
   1   9  -6  446.26    8.82
   1  10  -6  226.63    6.90
   3  11  -5  359.02    9.74
   3  13  -2  127.20    6.37
   4   9  -5   88.67    5.38
 -10  16   3    1.06    2.63
  -9  13   0   32.62    2.92
  -8  14  -1    4.45    2.90
  -8  16   0    5.02    2.79
  -8  17   1    4.26    2.86
  -7  11  -2   26.87    2.59
  -7  14  -2  181.57    5.80
  -6  12  -3    2.09    2.29
  -6  13  -3  110.12    4.69
  -6  18   2    0.50    2.27
  -5  15  -3  270.98    7.63
  -4  14  -4   93.36    4.84
  -3  16  -3    8.97    2.91
  -3  17  -1  188.30    6.15
  -2   9  -5   19.61    2.86
  -2  15  -4   -2.85    2.60
  -1  16  -2   32.62    4.07
   1  15  -1    3.63    3.68
   1  15   0    6.11    3.55
   2  13  -4   17.44    4.93
   2  14  -2    2.45    4.02
   2  14   0   16.85    4.59
   3  12  -4   15.97    4.87
   3  13  -1  140.37    6.30
  -9  17   3   32.56    3.20
  -8  12  -1  424.05    7.32
  -8  13  -1   69.74    3.73
  -7  12  -2   33.96    3.00
  -7  13  -2   35.41    3.09
  -5  17  -1  163.76    5.69
  -4  17  -1   77.95    4.52
  -1  13  -5    8.34    3.09
   0  15  -3   44.67    4.39
   2  14  -1    1.23    3.98
   4  11  -3    3.88    4.29
 -10  14   2   89.31    3.86
  -6  15  -2   -0.48    3.22
  -6  17   0  164.02    5.69
  -5   9  -3  249.65    5.40
  -5  16  -2    2.34    2.68
  -4  11  -4   35.97    3.34
  -4  12  -4   58.47    4.04
  -4  15  -3  347.57    8.63
  -3   8  -4   53.98    3.20
  -3  17   0   75.49    4.40
  -2  10  -5   38.80    3.17
  -2  11  -5   17.65    2.81
  -2  16  -2   19.57    3.81
  -1   8  -5 3088.20   19.91
  -1  12  -5   11.07    3.44
  -1  16  -1   -2.68    3.15
   4  10  -4   93.61    5.50
 -10  16   4   -2.31    2.88
  -9  16   2   77.59    4.03
  -9  17   4   40.80    3.44
  -8  15   0  123.01    4.94
  -8  17   2   29.70    3.07
  -6  16  -1   22.57    3.60
  -5  14  -3  212.10    6.54
  -5  17   0    5.63    3.08
  -4  16  -2   46.84    3.82
  -4  17   0   37.31    3.67
  -3  16  -2   10.87    3.46
  -3  17   1   64.08    4.12
  -3  17   2    3.19    2.81
  -1  14  -4    2.68    2.96
  -1  15  -3   56.57    4.54
   2  13  -3  182.93    7.64
   3   8  -5  411.75    8.62
   3   9  -5  183.23    6.35
   3  12  -3    6.12    4.53
 -10  15   3    1.12    2.89
  -8  16   1    9.21    2.96
  -7   9  -1    0.65    1.92
  -5  10  -3   33.29    2.75
  -5  13  -3   23.99    3.07
  -3  15  -3  267.84    7.68
  -2  15  -3  131.55    5.84
   0  11  -5  198.62    6.54
   1  11  -5  215.94    7.12
   2  12  -4    8.54    3.62
   4   9  -4   95.16    5.57
   4  11  -2    4.47    4.17
  -9  14   1   10.59    2.82
  -8  17   3   10.25    3.00
  -7  14  -1   32.26    3.71
  -7  17   2  168.22    5.63
  -6  17   1   13.27    2.70
  -5  15  -2  238.97    6.94
  -5  16  -1  164.82    6.06
  -4  14  -3  575.83   10.57
  -4  17   1   39.85    3.51
  -3  12  -4   25.11    3.01
  -2  16  -1   55.38    4.12
   0   9  -5   64.16    3.65
   0  10  -5   89.24    4.42
   0  14  -3  155.99    6.53
   0  15   2  192.99    6.20
   1   8  -5   25.09    2.88
   1  10  -5  194.83    6.39
   3  12  -2   17.90    4.68
   4  10  -3   27.26    4.65
   4  11  -1    2.11    4.02
 -10  16   5   45.21    3.49
  -9  13   1    0.00    2.53
  -8  10   0   -1.31    1.95
  -8  14   0  149.54    5.08
  -6  10  -2  216.08    5.13
  -5  17   1    8.77    2.65
  -4  16  -1  188.92    6.52
  -4  17   2    1.64    2.45
  -4  17   3   61.77    3.62
  -3  10  -4   61.44    3.52
  -3  11  -4   78.34    3.96
  -3  16  -1  197.34    6.43
  -2  16   0    0.71    3.12
  -1  13  -4   -1.14    2.68
  -1  15  -2   92.85    5.23
   0  15   0   80.00    5.09
   0  15   1   96.68    5.25
   1   9  -5    0.72    2.20
   1  12  -4   70.69    5.57
   2  13  -2   43.41    4.63
   3  10  -4   17.49    4.19
   4   8  -4    0.35    3.23
 -10  16   6    0.89    2.71
  -9  12   1    7.42    2.47
  -9  15   2    9.30    2.80
  -9  16   3  201.98    5.51
  -8  13   0   20.70    3.12
  -7  10  -1   80.54    3.33
  -7  13  -1   19.68    2.71
  -7  17   3   -2.61    2.78
  -6  11  -2  134.65    4.51
  -6  12  -2   27.41    2.85
  -6  15  -1   36.75    3.56
  -6  16   0    8.06    2.76
  -6  17   2   36.00    3.35
  -5  17   2    0.43    2.35
  -5  17   3   41.32    3.66
  -5  17   4   66.82    3.94
  -4  13  -3  129.20    5.25
  -4  15  -2  141.06    5.76
  -3  14  -3   63.19    4.48
  -3  15  -2   90.66    5.32
  -2   8  -4   67.84    3.26
  -2  12  -4   24.31    3.18
  -2  14  -3   89.67    5.04
  -2  15  -2  108.26    5.34
  -1  14  -3   52.64    4.33
   1  14  -1    9.73    3.54
   2  11  -4   87.53    5.27
   2  12  -3  216.94    8.21
   2  13  -1   78.92    5.77
   2  13   2    8.23    3.88
   3  11  -3    8.60    4.51
   3  12  -1  177.89    7.26
 -10  14   3   71.04    3.74
 -10  15   4   65.88    3.66
  -8  11   0  692.51    8.77
  -8  12   0  731.67    9.67
  -8  15   1  108.14    4.79
  -8  16   2   31.71    3.12
  -7  11  -1  113.97    4.08
  -7  12  -1  158.05    4.97
  -7  17   4   27.37    3.38
  -7  17   5   20.62    2.81
  -6  17   3   41.30    3.34
  -6  17   4    9.80    2.86
  -5  14  -2  138.50    5.43
  -5  16   0   43.43    4.00
  -4  12  -3   93.25    4.63
  -3  16   0   17.20    3.49
  -2   9  -4   24.34    2.43
  -2  11  -4  340.03    7.67
  -2  16   1    2.72    2.59
  -2  16   2    4.50    2.69
  -1  12  -4   69.33    4.52
  -1  15  -1   -0.35    2.95
   0  12  -4  110.65    5.44
   0  14  -2   55.98    4.73
   1  14   0   36.52    4.09
   1  14   1    2.42    3.78
   2  13   0   65.22    5.32
   3   9  -4   -0.31    3.46
   3  12   0  287.19    8.19
   3  12   1  373.79    8.52
   4  10  -2   -1.32    4.02
  -9  16   4  116.48    4.78
  -6  14  -1    1.82    3.17
  -5  15  -1    1.13    2.59
  -4  10  -3  107.44    4.12
  -4  11  -3    9.01    2.24
  -4  16   0   10.08    2.84
  -3  13  -3    0.50    2.46
  -1  11  -4    1.04    2.86
   0  13  -3  326.52    8.85
   1  11  -4    0.69    2.81
   2  13   1   15.51    3.73
   4   9  -3  180.53    6.47
 -10  13   3  208.56    5.17
  -9  14   2   34.61    3.29
  -6  16   1    8.76    2.80
  -5  13  -2  284.66    7.21
  -4  14  -2  400.43    8.85
  -4  15  -1   18.96    3.67
  -3  16   1   47.86    3.81
  -3  16   4    1.65    2.87
  -2  15  -1    4.31    2.90
  -1   8  -4    3.16    1.77
  -1  10  -4  116.99    4.92
  -1  13  -3   19.38    3.47
  -1  14  -2    2.52    3.06
  -1  15   0    6.82    3.03
   0  11  -4    2.50    2.51
   3   7  -4  671.21   10.13
   3   8  -4   80.34    4.41
 -10  15   5   50.00    3.62
  -9  15   3   29.46    3.38
  -9  16   5  155.75    5.30
  -8  16   3  405.44    8.00
  -7  14   0  121.67    4.88
  -7  16   2   49.45    3.84
  -6  15   0   62.87    4.09
  -5   9  -2   64.21    3.05
  -5  12  -2   49.90    3.43
  -5  16   1  264.49    7.11
  -4  16   1    6.26    2.66
  -3  14  -2  540.72   10.40
  -3  15  -1    5.06    2.88
  -3  16   2   42.46    3.57
  -3  16   3    2.96    2.52
  -2  14  -2   61.58    4.50
  -1   9  -4    5.69    2.08
  -1  15   1   79.92    4.66
  -1  15   3   96.74    4.74
   0  10  -4    2.98    2.51
   0  14   4  352.10    7.66
   1  10  -4  113.88    5.07
   2  11  -3  211.95    7.36
   2  12  -2   13.53    3.93
   3  10  -3   57.73    4.71
   4   8  -3  356.17    8.24
   4  10  -1  110.61    5.94
 -10  14   4    0.51    2.40
  -9  16   6   12.84    2.72
  -8  15   2   37.11    3.30
  -6  16   2   -1.17    3.07
  -5  10  -2    2.33    1.90
  -5  14  -1   38.32    3.87
  -4  13  -2  131.29    5.53
  -4  16   5  183.47    5.58
  -3  11  -3  270.57    6.76
  -2  12  -3   35.74    3.93
  -2  15   0   13.73    3.63
   0   8  -4   18.82    2.53
   0   9  -4   83.22    4.08
   0  12  -3    4.41    2.91
   0  13  -2   15.94    4.09
   1   9  -4  130.74    5.01
   1  13  -1   41.70    5.01
   1  13   4  277.94    7.05
 -10  15   6   24.46    3.40
  -8  13   1   15.81    2.94
  -7  13   0  227.51    6.05
  -7  16   3  108.94    4.79
  -6   9  -1   39.50    2.52
  -5  15   0   35.90    3.53
  -5  16   2   21.00    3.07
  -5  16   6   18.78    3.03
  -4  16   2   10.68    2.77
  -4  16   3  157.40    5.81
  -4  16   4   77.72    4.46
  -3  10  -3  613.22    9.15
  -3  15   0  103.07    5.43
  -1  12  -3  333.45    8.29
  -1  14  -1    1.83    2.88
   1   8  -4  186.58    5.46
   2  12  -1  139.92    6.85
   3   9  -3   27.60    4.12
   3  11  -1    5.10    3.83
   4   7  -3  676.02   10.27
   4   9  -2   33.98    3.99
  -9  14   3   18.25    3.03
  -9  15   4  362.55    7.57
  -8  12   1  139.11    4.81
  -7   9   0  450.85    6.53
  -7  16   7   -1.12    2.60
  -6  10  -1  446.60    7.15
  -6  11  -1  204.80    5.38
  -6  14   0   -0.10    2.33
  -6  15   1    0.38    3.08
  -6  16   3    0.77    3.08
  -5  16   3   96.56    4.96
  -4  12  -2   13.84    2.89
  -4  14  -1  205.43    6.59
  -4  15   0   59.69    4.19
  -3  13  -2    2.48    2.49
  -2  11  -3   11.65    2.46
  -2  13  -2  121.49    5.71
  -2  14  -1   70.48    4.92
  -2  15   1   15.81    3.24
  -2  15   4   18.36    3.54
  -1  13  -2  246.83    7.48
   0  14   2   67.56    4.50
   1  11  -3   31.05    3.71
   1  13   0  169.62    7.11
   2  10  -3   96.48    5.25
   3  10  -2   70.91    5.52
   3  11   0   38.19    4.88
 -10  13   4  111.53    4.18
 -10  15   7    9.31    3.09
  -8  10   1  191.79    4.71
  -8  11   1  310.43    6.23
  -8  15   3  224.11    6.48
  -7  10   0    0.42    1.99
  -7  11   0  208.50    5.41
  -7  16   4    1.42    2.48
  -7  16   5    3.87    2.85
  -7  16   6   13.01    3.12
  -6  16   4    0.99    2.94
  -6  16   6   80.17    3.94
  -5  13  -1   46.51    3.51
  -5  16   4   28.91    3.16
  -5  16   5   95.90    4.43
  -3  14  -1  219.77    6.98
  -3  15   6  198.83    5.71
  -2  10  -3  796.40   10.83
  -2  15   2    3.01    2.79
  -2  15   3    1.08    3.13
  -1  14   0   83.36    5.39
   1  13   1   25.19    4.40
   1  13   2   42.82    4.70
   1  13   3    2.79    3.22
   2  11  -2    7.92    3.34
   2  12   0   69.01    5.12
   2  12   3  115.00    5.68
   3  11   1   34.46    4.76
 -10  14   5   78.76    3.98
  -9  15   5  290.38    7.01
  -6  16   5    2.94    2.40
  -5  14   0   27.74    3.57
  -5  15   1   78.33    4.39
  -4  11  -2   13.96    2.37
  -4  15   1   20.54    3.69
  -3  12  -2   23.31    3.24
  -3  15   1    0.10    2.63
  -2   9  -3 1285.61   12.75
  -1  14   5    9.72    3.36
   1  10  -3    4.75    2.60
   2   9  -3   14.54    3.61
   2  12   1  131.13    6.03
   2  12   2   60.49    5.09
   3   8  -3   94.72    4.69
   4   8  -2  365.79    8.41
   4   9  -1   25.30    4.36
  -9  13   3  498.26    8.21
  -6  13   0   37.98    3.27
  -6  15   2   98.08    5.11
  -5  12  -1  342.16    7.33
  -4  10  -2  150.83    4.68
  -4  13  -1   19.93    3.03
  -3  15   2    1.73    3.14
  -3  15   5   94.64    4.70
  -2  12  -2   33.92    3.74
  -2  14   0  403.49    9.24
  -1  10  -3  552.92    9.31
  -1  12  -2 1026.33   14.13
  -1  14   1   49.62    4.30
   0  10  -3  344.64    7.84
   3   7  -3  281.50    6.93
  -9  14   4   26.50    3.32
  -9  15   6   68.97    4.42
  -9  15   8   16.21    3.16
  -8  13   2   22.92    3.11
  -7  13   1   13.44    2.52
  -7  15   3  111.43    4.98
  -6  14   1  587.74   10.23
  -5  15   2   39.04    4.03
  -4  14   0   44.28    3.85
  -4  15   2  209.16    6.89
  -3  11  -2    5.37    2.50
  -3  13  -1  597.80   10.61
  -3  14   0    0.37    2.74
  -3  15   3   17.45    3.15
  -3  15   4   42.87    3.99
  -2  13  -1    9.38    3.48
  -1   8  -3   19.73    2.26
  -1   9  -3  440.29    7.82
  -1  14   2   -1.73    3.46
   0  13   5   60.38    4.44
   1   9  -3   -0.36    2.19
   2   8  -3  346.43    7.72
   2  10  -2  230.27    7.54
   2  11  -1    4.27    3.44
   3  10  -1   70.74    5.01
 -10  13   5   -0.46    2.45
 -10  14   6  167.10    5.13
  -9  12   3  382.48    7.00
  -9  15   7   18.27    3.11
  -8  14   3    7.09    3.04
  -4  15   6  268.11    6.81
  -2  14   1  102.52    5.56
   0   9  -3    7.57    2.35
   1  12   0  142.60    6.78
   1  12   5   20.63    3.91
 -11  13   8   16.74    3.18
 -10  14   7   46.01    3.73
  -8  12   2  157.93    5.04
  -7  12   1   96.56    4.25
  -7  15   4   41.71    4.08
  -6  15   3   28.28    3.39
  -6  15   8    7.08    2.36
  -5   9  -1    1.32    1.65
  -5  13   0   65.14    3.85
  -5  14   1   68.85    4.25
  -5  15   3   15.62    3.51
  -5  15   7   65.42    3.74
  -4  12  -1   18.30    2.61
  -4  15   3  237.74    7.00
  -4  15   4  126.96    5.51
  -4  15   5   67.47    4.43
  -3  10  -2  463.72    7.90
  -2  11  -2  273.20    6.79
  -1  11  -2    3.50    2.82
  -1  13   0  592.38   11.35
   0   8  -3   31.57    2.68
   0  11  -2  199.91    6.52
   0  12  -1   92.03    5.21
   0  13   4   88.69    5.34
   1   8  -3  238.22    6.05
   2  11   0  436.01   10.25
   3  10   0    5.52    4.02
   4   8  -1    2.40    3.60
   4   9   1   -1.04    3.69
 -11  13   9   89.62    4.41
 -10  14   8  125.55    4.96
 -10  14   9   10.52    3.08
  -9  11   3   79.69    3.56
  -9  14   5  168.71    5.64
  -7  15   8   60.06    3.72
  -6  11   0   20.43    2.54
  -6  13   1  204.06    6.23
  -5  15   4   29.90    3.80
  -5  15   6  129.16    5.24
  -4  13   0   78.12    4.64
  -4  14   1   23.89    3.20
  -3   9  -2 1745.05   14.23
  -3  12  -1    1.97    2.71
  -3  14   1   23.37    3.44
  -2  14   2    0.32    2.86
  -2  14   5   14.64    3.48
  -1  12  -1  452.20    9.67
   0  13   3    0.25    3.01
   1  12   1  202.23    7.57
   1  12   4    3.58    3.74
   3   8  -2    4.42    3.27
  -9  13   4  553.51    8.63
  -8  14   4  334.61    7.73
  -7  11   1   76.21    3.50
  -7  14   3    5.28    3.25
  -7  15   5   91.49    4.69
  -7  15   6   41.29    3.93
  -7  15   7    2.13    2.37
  -6   9   0  245.33    5.05
  -6  10   0  729.19    9.04
  -6  14   2    7.27    2.61
  -6  15   5  113.06    5.36
  -6  15   6   63.60    4.35
  -6  15   7   41.49    3.37
  -5  12   0  212.32    6.07
  -5  15   5   21.91    3.20
  -4  11  -1   38.94    2.94
  -3  13   0   21.40    3.24
  -3  14   7  179.29    5.56
  -2  10  -2  587.97    9.15
  -2  12  -1  334.77    7.92
  -2  13   0   25.01    3.32
  -2  14   3   10.34    3.15
  -2  14   4    4.31    2.78
  -1  13   6   53.71    4.29
   0  10  -2   18.91    3.27
   1  12   2   48.83    4.91
   1  12   3   -1.33    3.82
   2   9  -2    5.58    2.84
   2  10  -1   16.78    3.91
   2  11   1  581.66   11.55
   2  11   4    1.09    3.29
   3   9  -1   80.88    4.90
   3  10   1    4.12    3.32
   3  10   2    4.32    3.95
   3  10   3  143.72    6.17
  -9  14   6  153.74    5.61
  -9  14  10    2.94    2.39
  -8  13   3    1.77    2.32
  -7   9   1    8.48    2.06
  -5  14   2  146.49    5.65
  -5  14   9    8.56    2.74
  -4  14   2   46.81    4.28
  -4  14   8   49.82    3.51
  -3  14   2   48.54    4.06
  -2   9  -2 1668.75   14.41
  -1  10  -2  265.57    6.57
  -1  13   1  681.67   11.95
   2  11   2  335.43    8.99
   2  11   3   27.20    4.50
   3   7  -2  391.80    8.04
   4   8   0    2.06    3.63
  -6  14   3   65.09    4.39
  -5  13   1    4.00    2.43
  -4  10  -1   84.53    3.66
  -3  11  -1   17.49    2.50
  -3  14   3   31.31    3.59
  -3  14   6    2.08    2.52
  -2  13   1   70.74    4.92
  -1  12   8    3.29    3.22
  -1  13   2  386.17    9.38
   0  11  -1  358.14    8.53
   0  12   6   11.01    3.62
   2   8  -2   68.55    4.30
   4   7  -1   56.90    4.19
 -10  13   7  228.64    6.11
  -9  12   4  356.56    6.81
  -9  13   5   18.02    3.07
  -9  14   7   11.56    2.98
  -9  14   8    7.02    3.29
  -9  14   9    7.27    2.65
  -7  12   2  170.61    5.33
  -7  14   4  270.81    7.18
  -6  13   2  339.96    7.80
  -5  11   0   44.92    2.98
  -5  14   3   33.28    3.93
  -4   9  -1  509.73    7.54
  -4  12   0    2.72    2.07
  -4  13   1   74.17    4.29
  -4  14   3   49.46    4.37
  -4  14   7   40.44    3.78
  -3  13   1  200.53    6.55
  -3  14   4   61.82    4.23
  -3  14   5    5.90    3.00
  -2  11  -1    1.87    2.09
  -1   9  -2  779.85   10.25
  -1  11  -1  521.28    9.55
  -1  13   3   91.96    5.14
   0   9  -2   24.13    2.80
   1  11   6   17.30    3.96
   2  10   0   -2.15    3.38
   2  10   6   33.24    4.17
   3   9   0   39.66    4.58
 -10  12   6    4.01    2.47
  -8  12   3    2.08    2.08
  -8  13   4   97.94    4.69
  -6  14   9   48.09    3.37
  -5  14   8  123.78    4.86
  -4  14   4   92.46    5.20
  -3  10  -1  521.10    8.43
  -3  12   0    4.69    2.46
  -2  12   0    6.58    2.67
  -2  13   2   20.12    3.82
   0  11   8  125.86    5.20
   2   9  -1   22.91    3.76
   3   8  -1    4.20    2.82
 -11  12   9    4.77    2.82
 -10  13   8   15.20    3.26
 -10  13  10   30.20    3.47
  -9  11   4   14.16    2.56
  -7  14   9   52.21    3.62
  -5  12   1   61.18    3.59
  -5  13   2    4.21    2.90
  -5  14   4   29.85    3.49
  -4  14   5   78.64    4.55
  -4  14   6    0.46    2.57
  -3  13   8   22.63    3.45
  -2  12   9    3.97    2.99
   0   8  -2   74.32    3.54
   0  10  -1   85.45    4.62
   0  11   0   23.45    3.74
   0  12   4   14.37    4.00
   0  12   5   54.47    4.25
   1  11   1   61.57    4.58
   3   9   1    4.76    3.93
   4   8   2    0.85    3.41
 -10  13   9   32.02    3.35
  -9  13   6   85.48    4.50
  -9  13  11   12.47    2.98
  -8  11   3   98.07    4.01
  -7  14   6  125.75    5.72
  -7  14   8   10.73    3.24
  -6  14   5   14.89    3.04
  -6  14   8   75.22    4.19
  -5  13  10   16.87    2.96
  -5  14   5  121.54    5.37
  -5  14   6   59.85    4.46
  -5  14   7  224.41    6.52
  -4  11   0    5.63    1.97
  -4  13   2   30.87    3.45
  -4  13   9   39.63    3.58
  -3   9  -1 1572.26   13.42
  -3  13   2  111.32    5.17
  -2  10  -1 1026.61   11.94
  -2  13   3   24.14    3.49
  -2  13   6    0.08    2.62
  -1  10  -1   62.89    3.69
  -1  12   1  867.48   13.01
   1  11   2   86.86    5.75
   1  11   5    1.12    3.73
   2  10   1   45.95    4.30
   2  10   5   21.44    4.16
   4   7   0   86.41    4.82
  -8  13   5   28.38    3.60
  -7  13  11    2.31    2.30
  -7  14   7  104.19    4.97
  -6  12   2  299.32    6.82
  -6  13   3   54.63    3.71
  -6  14   6    1.82    2.66
  -6  14   7   55.80    4.04
  -4  12   1    4.33    2.16
  -3  11   0    1.79    1.93
  -3  12   1  209.86    6.49
  -2  12   1  185.70    6.25
  -2  13   4   15.71    3.33
  -2  13   5   78.73    4.74
  -1  11   0  108.05    4.79
   1  11   3   12.35    4.11
   1  11   4  109.29    5.93
   2  10   4    4.52    3.97
   3   7  -1  251.66    6.75
   3   9   2    1.39    3.81
   3   9   3    0.42    3.75
   3   9   4   31.70    4.51
 -10  12   7   18.55    2.61
 -10  12  12    9.46    2.97
  -9  13   7    3.21    2.62
  -9  13  10   19.51    3.47
  -8  10   3   46.20    2.95
  -8  12   4  287.40    6.48
  -7  10   2  291.46    5.75
  -7  13   4    3.85    2.48
  -6   9   1  279.31    5.41
  -5  11   1   24.25    2.51
  -5  13   3   54.03    3.91
  -4  10   0  170.49    4.80
  -4  13   3   37.68    4.08
  -3  13   3    5.35    2.89
  -3  13   7   12.44    2.90
  -2  11   0   57.22    3.61
  -1  11   9   13.92    3.01
   0  11   1   21.23    3.50
   0  11   7   14.91    3.77
   2   8  -1   16.02    2.89
   2   9   0  141.34    5.68
   3   8   0   76.03    4.65
  -9  13   8    0.66    3.17
  -9  13   9    2.02    3.14
  -6  13   4   26.49    3.62
  -6  13  10   11.36    2.71
  -5  12   2   54.11    3.83
  -4  13   8   43.52    3.92
  -3  13   6   38.96    3.82
  -1   9  -1  935.40   11.19
   0   9  -1   20.27    2.72
   0  10   9  144.70    5.45
   1   9   9   11.39    3.43
   1  10   7   23.52    4.07
 -10  12   8    0.93    2.84
 -10  12  11   91.43    4.53
  -9  12   6   20.84    3.16
  -8  13  10  157.23    5.44
  -7  13   5  148.74    5.62
  -7  13  10   39.17    3.36
  -5  13   4   15.58    3.47
  -5  13   9   52.16    3.68
  -4   9   0  229.32    5.18
  -4  11   1   41.58    3.24
  -4  13   4    8.63    2.94
  -3  10   0  122.31    4.28
  -3  12   2  465.60    9.34
  -2  11  10   49.89    3.58
  -1  11   1    9.17    3.03
   1  10   1    6.56    3.09
   4   6   0    6.69    3.10
 -11  11  10   10.26    2.96
 -11  11  11   97.63    4.41
 -10  11   7    3.99    2.46
 -10  12   9    0.33    3.00
 -10  12  10  100.54    4.90
  -9  12  12   14.00    2.76
  -8  11   4   21.96    2.64
  -8  12   5  415.57    8.12
  -7  11   3   94.67    4.02
  -7  12  12  164.07    5.10
  -6  12   3  268.17    6.57
  -6  13   5   68.21    4.65
  -6  13   9   66.27    4.40
  -5  10   1   98.37    3.71
  -5  12  11   12.70    2.55
  -5  13   8   13.11    3.37
  -4  12  10   25.49    3.34
  -4  13   5   16.32    3.19
  -4  13   6   32.89    4.00
  -4  13   7   16.13    3.02
  -3  11   1    0.88    2.37
  -3  12   9   -0.34    2.38
  -2  10   0   28.53    2.76
  -2  11   1   50.28    3.77
  -2  12   7   40.50    4.18
  -1   8  -1  418.33    7.31
  -1  10   0   26.16    2.77
   0  11   6   71.64    4.65
   2   7  -1    8.91    2.33
  -7  13   6   42.05    3.80
  -7  13   7   43.31    4.32
  -7  13   9   96.82    4.81
  -6  13   6   43.03    4.22
  -5  13   6    3.40    3.28
  -5  13   7    8.26    3.33
  -1  10  10   15.05    3.45
  -1  11   8   54.49    4.03
   0   8  -1   56.57    3.29
   0  11   5   -1.97    2.92
   1  10   2    6.17    2.97
   1  10   6   21.50    4.19
   2   8   0    4.07    2.96
   3   7   0   11.07    3.26
  -9  12   7   -1.32    2.34
  -9  12  11    0.44    3.00
  -7  13   8   16.14    3.25
  -6  13   7   15.62    3.12
  -6  13   8   12.82    3.07
  -5  11   2    9.37    2.08
  -4  12   3   28.49    3.13
  -3   9   0 1402.79   12.59
  -3  12   8   14.18    3.50
  -2  12   4   10.90    3.12
  -2  12   5   20.47    3.45
  -1  11   2  120.34    5.20
   0   9   0    6.18    2.73
   0   9  10   -0.50    3.16
   1  10   3    5.11    3.90
   1  10   5    1.18    3.76
   2   8   8   22.61    4.19
   3   8   2   14.02    3.93
   3   8   5    8.31    3.76
  -9  11   6   72.02    3.82
  -9  12   8    7.43    3.25
  -8  10   4    2.04    2.06
  -7  12   5   82.00    4.64
  -6  12   4    5.20    2.33
  -6  12  11   23.10    2.97
  -4  10   1  294.91    6.17
  -4  11   2  122.92    4.74
  -4  12   9    9.07    3.25
  -3  12   4    7.16    3.39
  -2   9   0  711.90    9.36
  -2  10  11   84.54    4.13
  -1   9   0  207.17    5.69
   0  10   8   12.48    3.29
   1   9   8   91.38    5.20
   1  10   4   10.60    3.45
   2   9   3   15.11    4.10
   2   9   5   39.53    4.52
   3   8   3  241.48    7.39
 -11  10  10   14.44    2.84
 -11  10  12   50.29    4.10
 -10  10   7    0.37    1.76
 -10  11  12    7.70    3.11
  -9   9   5   -1.21    1.80
  -9  11  13   18.65    2.73
  -9  12   9   44.82    3.82
  -8  12  11   80.70    4.26
  -7  11  13   15.91    2.64
  -7  12  11  198.02    5.89
  -6   9   2    6.28    1.93
  -6  11   3   89.36    3.92
  -5  11  12   36.47    3.09
  -5  12   4    0.07    2.24
  -5  12  10    7.53    2.60
  -4  12   4    8.95    3.19
  -3  10   1    1.99    1.90
  -3  12   5   10.24    3.53
 -11  10  11   40.00    3.53
 -10  11   9   18.92    3.34
 -10  11  11    4.60    3.30
  -8   9   4    6.64    2.00
  -7   9   3   13.45    2.16
  -6  12   5   10.34    3.13
  -6  12  10  143.53    5.70
  -5  10   2   88.50    3.80
  -4  11  11   10.29    2.62
  -3  11  10   24.73    3.04
  -1   9  11   11.38    3.32
  -1  11   4   19.02    3.23
  -1  11   5   15.89    3.97
   0   8  11   60.69    4.25
   0  10   2    1.15    2.45
   3   7   1   20.25    3.53
 -10  11  10   14.03    3.04
  -9  10   6    1.06    2.20
  -9  11   7   -0.67    2.63
  -7  12   6    2.63    2.66
  -7  12  10  701.68   11.11
  -5  11   3  267.96    6.37
  -5  12   5   14.20    2.98
  -5  12   9    0.07    2.57
  -4   9   1   42.52    2.67
  -4  12   5   24.28    3.40
  -4  12   6    1.20    3.32
  -4  12   7   55.04    4.58
  -2   8   0  697.99    8.77
  -2   9  12  231.54    6.08
  -1  10   9   17.71    3.29
   0   8   0  122.86    4.59
   1   9   7   56.14    4.89
   2   7   0   22.41    2.87
   4   6   2    2.60    3.21
  -9  10  14    2.41    2.31
  -9  11  12   56.48    3.82
  -8   8   4   31.89    2.35
  -8  11   6   10.45    2.77
  -7   8   3   48.16    2.66
  -7  12   7  114.92    5.25
  -7  12   8    0.93    3.37
  -7  12   9  251.07    7.28
  -6  11  12   12.96    2.71
  -6  12   9   32.05    3.54
  -5  10  13   -0.64    2.54
  -5  12   6   26.50    3.47
  -5  12   7  155.31    6.35
  -5  12   8  144.15    5.81
  -4  10   2  163.93    4.92
  -4  11   3   34.63    3.00
  -1   8   0  856.02   10.08
   0   9   1   39.19    3.23
   0   9   9   48.54    4.48
   1   9   2   31.44    3.36
 -11   9  13   41.99    4.01
 -10  10  13  131.74    4.96
  -9  11  11  256.47    7.10
  -8  10   5   19.97    2.20
  -8  11  12    7.15    2.64
  -7  10   4    2.40    1.73
  -7  11  12   34.01    3.14
  -6  12   7  105.86    5.17
  -6  12   8   44.68    3.96
  -5  11  11    4.65    2.46
  -4  10  12    2.27    2.79
  -4  11  10   49.08    4.17
  -3   9   1  384.98    6.74
  -3  11   9   14.13    3.11
  -2  10   2    3.97    2.02
  -2  11   7  142.22    5.95
  -1   8  12   27.29    3.59
   1   9   6   22.68    4.20
   3   7   2   52.57    3.94
   3   7   6   17.48    3.85
   4   6   3    5.75    3.32
 -11   9  11    7.66    3.12
  -9   9   6  123.68    3.88
  -9  11   9   27.89    3.76
  -9  11  10  302.70    7.78
  -4  11   4    2.65    2.70
  -3  10  11   67.59    3.94
  -3  11   8   36.76    4.14
  -2   9   1  310.14    6.32
   1   9   5   35.60    4.49
 -11   9  12    3.66    2.86
 -10  10  10    2.48    2.99
 -10  10  12   42.99    3.99
  -9  10   7   55.79    3.49
  -8  11   7    9.04    2.63
  -8  11  11  440.85    9.11
  -6   9   3   18.72    2.29
  -6  10  13    1.91    2.71
  -6  11   5    1.99    2.12
  -6  11  11  147.30    5.45
  -5   9  14    8.84    2.38
  -5  10   3   93.36    3.70
  -3  11   5   26.78    3.36
  -3  11   7    3.37    3.37
  -1   9  10   65.56    4.49
   0   9   2   18.20    2.65
   2   6  10   -0.98    3.66
   2   7   1    2.79    2.37
   3   6   1   74.02    4.20
 -10   9   8  193.40    4.69
 -10  10  11   25.70    3.30
  -9  10  13   34.78    3.29
  -8   9   5   65.77    3.07
  -7   9   4   48.87    2.79
  -7  11  11  334.43    7.88
  -6  10   4    2.03    2.07
  -5  11   5   44.07    3.38
  -5  11  10    3.64    2.65
  -4   9   2   11.66    1.82
  -4  10   3  216.79    5.64
  -4  11   5    9.63    2.60
  -4  11   9   30.82    3.47
  -3   8   1  808.72    9.01
  -3  11   6    2.52    2.78
  -2  10   3   52.57    3.41
  -1  10   4   10.44    2.90
  -1  10   5   17.23    3.66
   0   8   1   25.91    2.60
   0   8  10    6.56    3.51
   0   9   8  156.39    6.09
  -9   8   6   -0.80    1.67
  -9  10   8  198.30    5.76
  -8  10  13   -0.46    2.43
  -7  10  13   37.69    3.14
  -7  11   7    0.33    2.53
  -6  11   6   98.35    4.52
  -6  11  10   72.44    4.39
  -5  10  12   11.86    2.60
  -5  11   9   68.63    4.74
  -4   9  13    4.68    2.35
  -4  11   8  238.20    7.18
  -3   9  12    6.12    2.94
  -2   8   1  642.61    8.35
  -1   9   2   47.84    3.23
   1   7  10   -0.94    3.32
   2   7   8    0.85    3.01
   4   5   2    3.87    2.77
  -7  11   8    0.80    2.54
  -6   9  14   10.66    2.36
  -6  11   7  124.42    5.26
  -5  11   6  180.98    6.08
  -4  10  11   81.67    4.41
  -3   9   2  609.40    8.42
  -2  10   8   63.06    4.42
   0   9   7  319.45    8.26
 -10  10  14  179.58    7.17
 -10  13  11   39.73    5.21
 -10  15   7    8.61    5.12
  -8   3  16  187.37    6.13
  -5   3  14    3.51    3.85
  -5  13   4   13.27    6.27
  -4   3  13  112.75    5.81
  -3   8   9    4.70    4.22
  -2   9   6   -0.61    4.24
  -1   8   5  124.41    5.62
  -1   9   1   58.19    4.26
  -1   9   2   52.76    4.68
   0   5   6   49.04    3.64
   0   6   5  184.95    5.72
   0   7   3  486.95    8.20
 -11  14  10    3.54    4.04
  -9  13  10   19.07    6.53
  -8   8  14   71.91    6.67
  -8  14   7   34.71    6.10
  -6   7  13   87.47    6.59
  -5   2  14   24.00    3.97
  -4   7  11    1.80    3.59
  -3   5  11  150.79    6.34
  -3  11   4  118.60    6.64
  -2   0  11   60.52    3.91
  -2   1  11   23.26    3.57
  -2   6   9  835.75   12.67
  -2   7   8    8.39    4.80
  -2   8   7  421.40    9.45
  -2  10   3   58.30    5.46
  -1   7   6  105.11    5.07
 -11   7  16   24.99    5.01
 -11   9  15   15.87    5.13
 -10  11  13   26.70    5.26
  -9   9  14  213.92    7.49
  -9  14   8   12.15    5.68
  -8   6  15   34.56    5.56
  -7   4  15  540.27   10.13
  -7  14   5   67.50    6.12
  -6   5  14    3.80    3.54
  -5   1  14  272.00    6.95
  -5   7  12   -0.33    4.04
  -5  11   8  275.68    9.20
  -5  13   3   48.54    4.86
  -3   0  12   34.81    3.52
  -3   1  12   23.46    3.70
  -3  10   6   32.10    5.56
  -2   4  10   93.43    4.96
  -1   8   4   15.50    3.56
   0   3   7    8.14    2.43
   0   6   4  509.60    8.19
  -8  12  10  790.27   13.06
  -4   0  13   50.87    3.86
  -4   1  13   48.23    4.14
  -4  12   1    0.26    2.22
  -4  12   3   32.84    4.82
  -3   9   7    8.54    5.82
  -3  11   3  651.19   10.33
  -2   9   5    1.10    4.42
  -2  10   1  239.52    5.89
   0   4   6   76.93    3.75
   0   5   5    5.36    2.26
 -11  10  14  158.89    6.66
 -11  13  11   40.97    4.88
 -11  15   7   -1.98    3.69
  -9   4  16   -0.61    4.07
  -9  11  12   71.11    6.02
  -8   9  13   13.58    5.27
  -7   3  15  317.41    7.89
  -7  13   7   44.50    6.70
  -6   4  14  131.23    6.17
  -6   8  12    8.27    4.82
  -6  11   9   53.37    6.50
  -6  13   5   70.69    6.49
  -5   9  10   -0.06    5.18
  -4  12   2  161.82    5.47
  -3   7   9  196.62    7.02
  -3   8   8  114.38    6.80
  -3  11   2  130.82    5.30
  -2   8   6  227.05    7.40
  -1   0   9   71.72    3.69
  -1   1   9   49.76    3.63
  -1   4   8   80.79    4.23
  -1   7   5    0.06    2.91
   0   6   3  387.58    6.83
 -12   9  15  113.29    5.69
 -11  12  12  102.62    6.12
  -8   5  15    5.00    4.59
  -8  10  12  201.90    7.68
  -8  14   6   92.71    5.34
  -7   9  12   41.51    5.74
  -7  10  11  219.72    8.17
  -7  11  10  659.19   12.06
  -6   6  13    2.44    4.87
  -6   9  11    0.24    5.07
  -6  10  10   51.71    6.23
  -5   6  12   -2.78    4.57
  -4   6  11  108.40    5.81
  -4  10   7    3.56    4.67
  -2   6   8  947.53   12.64
  -1   6   6   70.25    4.11
  -1   8   2   34.89    3.57
   0   3   6   46.34    3.17
 -11  11  13   75.41    5.24
 -11  14   9   -7.39    4.12
 -10   5  16   -2.27    4.35
 -10   9  14  130.35    6.89
 -10  13  10   26.08    4.71
  -9   3  16  241.33    6.73
  -9  14   7    8.80    4.81
  -8   7  14    2.35    5.49
  -7   2  15   47.96    4.35
  -5  11   7  177.42    7.45
  -5  12   5   17.82    5.20
  -4   7  10   22.32    5.04
  -4   9   8    1.72    5.33
  -1   3   8    7.81    2.58
   0   4   5   31.85    2.56
   0   5   4  500.24    7.54
 -12  13  11   16.57    4.40
 -11   6  16   28.06    4.48
 -11  15   6   -5.66    3.35
 -10  14   8  119.29    5.42
  -9   8  14   17.87    4.88
  -8  14   5  351.29    7.67
  -7   7  13   18.44    5.65
  -7  13   6   41.76    5.68
  -6   3  14  192.88    6.55
  -6  13   4   23.84    4.23
  -4   3  12   76.79    5.08
  -4   8   9   43.62    5.03
  -3   5  10   -3.08    2.95
  -3   9   6   -3.33    3.77
  -2  -1  10  115.97    4.09
  -2   1  10  548.70    8.76
  -2   4   9    0.47    2.66
  -1   7   4  150.44    4.85
 -12  10  14   -0.16    3.80
  -9  12  10  349.07    9.06
  -8   4  15  231.97    7.37
  -8  12   9  368.52    9.53
  -7   5  14  122.20    6.09
  -6   2  14   15.52    3.78
  -6   7  12   28.02    4.64
  -6  11   8  307.19    8.64
  -6  13   3   54.44    4.45
  -5   3  13   43.56    4.10
  -5   7  11    9.64    4.26
  -5  10   8  234.94    8.00
  -4   5  11   16.72    4.32
  -4  11   4    1.26    4.39
  -3   2  11   22.22    3.61
  -3   6   9  471.37    9.29
  -3   8   7   95.35    5.81
  -2   0  10    4.42    2.13
  -2   8   5   26.73    3.45
  -1   4   7   13.26    2.61
  -1   6   5   87.53    4.22
 -12  11  13   66.80    4.54
 -12  12  12  170.63    5.72
 -12  14   9    9.66    3.76
 -11  13  10   -2.15    4.32
 -10   4  16   30.19    4.75
  -9   9  13    4.21    4.61
  -9  14   6  148.91    5.70
  -8   8  13    5.56    4.76
  -8  13   7    8.00    4.77
  -8  14   4  328.29    6.86
  -7  11   9   64.42    6.28
  -6   1  14    4.54    3.11
  -6  10   9   56.36    6.20
  -6  12   6   38.80    4.65
  -5   2  13  520.11    9.48
  -5   8  10   46.76    5.24
  -5   9   9   23.25    4.89
  -4   2  12   53.20    4.39
  -4  10   6    0.50    3.70
  -3   7   8  428.48    8.88
  -3  10   3  154.02    5.46
  -2   5   8  709.37   10.31
  -2   7   6  146.94    5.17
  -2   9   1  320.14    6.07
  -1   1   8    4.17    2.40
  -1   5   6  130.23    4.47
  -1   7   3  377.46    6.57
 -13  10  14   43.19    4.42
 -11   5  16   46.83    4.82
 -11   9  14   58.86    5.45
 -11  14   8    7.71    3.84
 -10   3  16   14.08    4.33
  -9  10  12  102.13    5.87
  -9  11  11  265.84    7.72
  -8   3  15  117.61    5.65
  -8  11  10  499.62   10.11
  -7  13   5  153.52    6.03
  -6   9  10   13.16    4.59
  -5  12   3  239.35    6.14
  -4   6  10   23.22    4.31
  -3   1  11  454.11    7.99
  -3   4  10   -0.87    2.67
  -2   6   7  872.01   11.23
 -13  11  13   81.85    4.65
 -13  12  12    4.82    3.69
 -13  14   9   59.87    4.00
 -11  12  11  126.06    5.80
 -10   8  14   61.21    5.67
  -9   5  15   46.13    4.87
  -9   7  14   21.95    5.33
  -8  10  11   30.24    4.74
  -7   4  14  518.83    9.85
  -5   0  13   98.68    4.36
  -5   1  13  273.89    6.59
  -5  12   2   65.15    3.72
  -4   0  12   50.63    3.62
  -4   1  12   51.34    3.61
  -4   7   9  382.10    8.88
  -4   8   8  338.48    8.43
  -4   9   7  236.96    7.07
  -3  10   1    3.03    2.46
  -3  10   2    5.01    2.43
  -2   8   4  264.66    6.06
  -1   6   4  921.14   10.02
 -11  10  13  108.84    5.46
 -11  11  12  172.98    6.45
 -10   6  15   48.39    4.67
  -8   2  15   13.43    3.66
  -6   4  13  155.03    6.11
  -6   6  12    5.57    3.57
  -5  10   7   75.63    4.81
  -4  11   1   -3.12    2.09
  -3   8   6   44.57    3.92
  -2   2   9  627.55    8.91
  -2   4   8   21.98    2.84
  -1   5   5  297.89    5.97
 -12   5  16  207.75    6.31
 -12  14   8    2.84    3.13
 -11   4  16   75.38    4.92
 -10   9  13    6.19    4.61
 -10  12  10  105.80    5.22
 -10  14   6  176.93    5.52
  -9  12   9   54.62    5.25
  -8   5  14   18.21    4.58
  -8  12   8   35.96    4.42
  -8  13   6   11.10    3.33
  -7   3  14  137.63    5.94
  -5   7  10    3.76    3.50
  -5   9   8   50.64    4.52
  -3   6   8  155.44    5.29
  -2   7   5   28.33    2.89
 -12   9  14   28.90    3.70
 -11   3  16   23.23    3.93
 -11  14   7    3.01    3.27
 -10  11  11    3.18    3.47
  -9   4  15    3.97    3.42
  -9   8  13  225.24    7.37
  -9  13   7    3.57    3.79
  -9  14   4   23.49    3.21
  -7   7  12   27.70    4.31
  -7  11   8   -1.51    3.72
  -7  13   3   29.54    3.28
  -6  10   8    8.43    3.71
  -5   8   9   26.51    3.88
  -4   3  11   86.96    4.74
  -4   5  10  181.50    5.89
  -4   9   6  230.94    6.56
  -2   6   6  633.75    8.91
 -13   5  16  166.39    5.52
 -13  14   8   -0.17    2.78
 -12   4  16   67.70    4.92
 -12  10  13    0.06    3.80
 -12  11  12   62.64    4.58
 -12  12  11   66.80    4.03
 -10   5  15  198.57    6.91
  -9   9  12   -4.25    3.48
  -9  11  10  299.43    7.73
  -8   8  12   17.37    4.08
  -8  11   9  191.76    6.49
  -7   2  14   33.46    3.97
  -7   8  11  134.66    6.60
  -7  10   9   99.47    5.97
  -7  12   6    6.78    3.12
  -6   3  13  523.13    9.45
  -6   8  10   16.15    3.94
  -6   9   9    2.29    3.36
  -5   3  12  445.98    8.64
  -5   5  11    0.99    3.53
  -5  11   4  130.44    5.06
  -4  10   4  615.83    9.09
  -3   2  10    1.15    2.21
  -3   4   9   15.15    3.05
  -2   8   2   15.34    1.95
 -13   9  14   41.61    4.04
 -11   6  15   64.45    4.53
 -10   7  14   42.42    4.60
 -10  14   5   87.87    4.13
  -9   3  15   15.85    3.92
  -9  10  11   -0.35    3.42
  -8   9  11  131.14    6.03
  -8  10  10   -1.42    3.28
  -8  13   5   33.06    3.49
  -7   1  14   92.70    4.53
  -7   9  10  278.88    7.80
  -6   5  12    6.79    3.54
  -5  10   6    0.67    2.78
  -4   7   8  155.94    5.40
  -3   8   5   47.10    3.17
  -3   9   3  280.88    5.78
  -2   7   4   58.58    2.98
 -13   4  16   25.74    3.92
 -13  12  11    4.38    3.07
 -12   3  16    7.79    3.44
 -12  14   7   23.30    2.90
 -11   9  13   41.06    4.52
 -11  12  10   48.23    3.89
 -11  14   6  233.29    5.73
  -9   2  15  117.33    5.14
  -8   4  14    2.75    3.21
  -8   6  13   -1.02    4.27
  -6   2  13  483.11    8.69
  -6  12   3  277.50    5.98
  -5   2  12  668.41   10.01
  -5   6  10   71.09    4.68
  -5  11   3  277.18    6.16
  -4   2  11  446.19    7.94
  -4  10   3  239.52    5.63
  -3   5   8  276.69    6.22
  -3   7   6  453.97    7.79
  -2   4   7    2.52    1.77
  -2   6   5 1509.80   12.57
 -14   9  14    0.21    2.71
 -13  10  13   26.72    3.31
 -13  11  12    1.51    2.63
 -13  14   7   15.89    2.91
 -11  10  12   50.89    4.48
 -11  13   8   26.01    3.63
 -10   4  15   37.48    4.40
 -10   8  13    7.47    4.18
 -10  14   4   -0.69    2.49
  -9   7  13   26.37    4.68
  -9  12   8    8.87    3.34
  -9  13   6   89.14    4.24
  -8  13   4   94.00    4.23
  -7   4  13   16.11    3.90
  -7   6  12   36.77    4.00
  -7  11   7    0.52    3.16
  -7  12   5   88.99    4.30
  -6   1  13   25.45    3.45
  -6   6  11  103.27    5.50
  -6  10   7   20.24    3.81
  -6  12   2  288.25    5.65
  -5   7   9    8.41    3.39
  -5   8   8    7.62    3.46
  -4   1  11    0.93    2.49
  -4   4  10  427.97    8.01
  -4   9   5  963.18   11.10
  -3   6   7  160.85    4.90
  -3   9   2  656.09    7.96
  -2   5   6 1295.12   11.69
 -14  10  13   17.40    3.18
 -14  12  11   71.89    3.71
 -14  14   7   47.35    3.11
 -12   6  15  391.69    8.21
 -11   5  15  105.73    5.40
 -11  14   5  159.30    4.72
 -10  13   7  236.24    6.16
  -9   5  14   71.69    4.87
  -8   3  14    2.38    3.50
  -8  11   8    9.25    3.78
  -6   0  13   11.38    2.80
  -6  11   5    3.70    2.59
  -5   1  12  520.54    8.45
  -5  11   2    8.08    2.39
  -4   0  11   43.91    3.14
  -4  10   2  163.98    4.49
 -15  10  13    0.78    2.58
 -15  11  12   85.73    3.85
 -14  11  12   75.32    3.80
 -12  12  10   39.55    3.36
 -11   7  14   51.62    4.19
 -10   3  15   -2.49    3.38
 -10   9  12   10.08    3.28
 -10  10  11   26.81    3.60
  -9  11   9   26.23    3.56
  -8   7  12    9.63    3.49
  -8  12   6    0.29    3.02
  -8  13   3    4.13    2.46
  -7   7  11   86.76    4.97
  -7  10   8  312.61    7.65
  -6   7  10    2.84    2.98
  -6   8   9   31.47    3.55
  -6   9   8   39.14    3.77
  -5   0  12   61.58    3.57
  -4   5   9   82.97    3.92
  -4   8   6  625.73    9.02
  -4  10   1  311.10    5.48
 -14  13   9   62.70    3.31
 -14  14   6   -0.05    2.27
 -13   6  15   66.94    4.40
 -13   8  14   52.18    4.05
 -13  14   6   18.43    2.71
 -12   9  13    5.97    2.91
 -12  10  12    1.35    3.12
 -12  11  11   22.61    3.53
 -12  13   8    0.73    2.78
 -11  12   9    1.75    3.24
 -11  14   4   23.86    2.73
  -9   9  11   52.32    4.32
  -9  10  10   24.86    3.44
  -9  13   5   20.84    2.83
  -8   2  14   40.68    3.94
  -8   8  11  145.11    5.95
  -8   9  10  396.73    9.03
  -8  10   9  120.24    5.25
  -7   8  10  113.38    5.31
  -7   9   9  143.49    5.71
  -7  12   4    2.09    2.29
  -5   5  10    2.06    2.82
  -4   6   8   31.68    2.85
  -4   7   7  221.52    5.65
  -3   2   9  467.17    7.41
  -3   4   8    2.72    1.98
  -3   7   5    6.37    2.14
  -2   3   7   40.37    2.55
  -2   6   4 2035.68   13.59
 -13  12  10    9.20    2.99
 -12   5  15  143.26    5.62
 -12  14   5   16.86    2.73
 -11   4  15   35.95    4.09
 -11  13   7   21.68    3.30
 -10   2  15   66.90    4.32
 -10  12   8    3.60    2.82
  -9   4  14  177.30    6.03
  -7   5  12    1.75    3.01
  -6   3  12 1379.28   14.12
  -6   5  11  160.05    5.51
  -6  10   6  237.91    6.42
  -5   3  11  505.96    8.49
  -5  10   4  288.49    6.18
  -3   5   7   36.73    2.55
  -3   6   6  119.95    4.02
  -3   8   3    4.29    1.69
  -2   4   6  573.07    7.48
 -15   8  14    0.05    2.46
 -14   6  15  101.50    4.42
 -14   8  14   29.90    3.02
 -13   9  13   16.15    3.23
 -13  14   5   65.84    3.30
 -12   7  14  119.36    4.97
 -11  11  10   11.71    3.39
 -10   7  13    8.71    3.22
  -9  13   4  571.49    8.13
  -8   1  14  138.97    4.87
  -7   2  13    3.02    3.04
  -7  12   3  214.25    5.18
  -5   6   9   66.05    3.68
  -5   8   7   50.33    3.28
 -15  12  10    4.29    2.51
 -15  13   8   40.58    3.01
 -14  12  10   -0.48    2.17
 -13  10  12   38.65    3.16
 -13  11  11    4.62    2.42
 -13  13   8    3.87    2.23
 -11   3  15    9.39    3.39
 -11   9  12    4.56    2.78
 -11  10  11   39.04    3.51
 -10  11   9   15.94    3.52
  -9   3  14   40.91    4.07
  -9  11   8  101.36    4.92
  -8   4  13   12.25    3.64
  -8   6  12   12.36    3.10
  -8  12   5  428.63    7.59
  -7   6  11   32.96    3.74
  -7  10   7    3.19    2.92
  -6   6  10    1.03    2.33
  -6   9   7  244.54    6.21
  -5   7   8   41.41    3.13
  -4   2  10    2.53    1.97
  -4   4   9  351.71    6.74
  -4   8   5   16.52    2.22
  -4   9   3   13.41    2.24
 -14   9  13   21.20    2.66
 -14  11  11    8.59    2.66
 -14  13   8  108.72    3.92
 -13   5  15  142.05    5.06
 -13   7  14   64.46    4.13
 -12   8  13    8.94    3.34
 -12  12   9   18.29    2.78
 -12  13   7   22.75    3.00
 -10   8  12   21.06    3.33
 -10   9  11    6.61    3.40
 -10  13   5    1.28    2.50
  -9   7  12  126.47    5.44
  -9  13   3  492.98    7.10
  -7   1  13  198.34    5.65
  -7  11   5  196.55    5.55
  -6   7   9    1.19    2.25
  -6   8   8    0.81    2.16
  -5   4  10  125.61    4.65
  -5   9   5  223.11    5.48
  -5  10   3   96.30    3.54
  -4   5   8    0.54    2.10
  -3   3   8  244.08    5.19
  -3   7   4  921.01    9.23
 -16  10  12   18.34    2.30
 -15   5  15  171.08    4.96
 -15   9  13   13.08    2.33
 -15  10  12    1.89    2.42
 -15  11  11    7.49    2.18
 -14   5  15    3.07    2.82
 -14  10  12   17.08    2.54
 -12  11  10    1.41    2.86
 -11   2  15   11.20    3.22
 -11  13   6   39.95    3.07
  -9   8  11  453.85    9.12
  -9   9  10  424.85    8.92
  -9  10   9  244.93    6.64
  -8   7  11   63.16    4.21
  -8  10   8  128.29    4.97
  -8  12   4  294.13    6.13
  -7   0  13   87.65    3.93
  -7   7  10   42.26    3.45
  -7   9   8   93.54    4.34
  -4   1  10  247.42    5.44
  -4   6   7   21.39    2.30
  -4   7   6   60.69    3.04
 -14   7  14    3.70    2.83
 -13   4  15   65.78    4.23
 -13  12   9  122.32    4.41
 -13  13   7   82.89    3.85
 -12   3  15   29.76    3.62
 -12   9  12  178.76    5.65
 -12  10  11   47.02    3.45
 -11   1  15    0.54    3.01
 -11   7  13   81.95    4.53
 -10   6  13    7.29    3.03
 -10  13   4  122.48    4.18
  -9   2  14   22.20    3.17
  -8   3  13   13.50    3.26
  -8   8  10   60.58    3.97
  -8   9   9  193.45    6.01
  -6  11   2    3.99    1.69
  -5   1  11    7.14    2.38
  -5   5   9  252.24    5.99
  -5  10   2   81.86    3.24
  -4   9   2   11.46    1.74
  -3   4   7  319.37    5.71
  -3   5   6   90.31    3.21
  -3   6   5  338.42    5.70
 -15   7  14    8.26    2.32
 -15  13   7    1.02    1.94
 -14   4  15    0.53    2.75
 -14  13   7   13.53    2.57
 -13   8  13   17.70    2.82
 -12  13   6  122.98    4.42
 -11   8  12   30.20    3.68
 -11  11   9   23.17    3.01
 -11  13   5    0.77    2.36
  -9   1  14   59.43    3.86
  -8   5  12  106.34    4.75
  -6   0  12  249.18    5.58
  -6   5  10   27.24    3.08
  -6  11   1   -0.89    1.63
  -5   8   6  342.10    6.50
  -4   0  10    6.01    2.10
 -13   3  15    6.17    3.10
 -13   9  12   12.34    2.88
 -13  11  10  230.66    5.98
 -12   2  15   25.21    3.43
 -11   9  11    7.65    3.03
 -11  10  10   17.63    2.82
 -10   3  14   35.41    3.86
 -10   7  12    1.65    3.10
 -10  11   8  144.56    5.03
 -10  13   3  203.04    4.73
  -9   4  13   41.49    4.03
  -9   6  12   29.63    3.48
  -9  11   7    1.99    2.39
  -9  12   5  495.95    7.87
  -8  12   3    3.90    1.83
  -7   3  12  103.61    4.28
  -7   5  11  362.12    7.65
  -6   3  11  467.87    8.05
  -6   9   6    2.65    1.89
  -6  10   4    1.71    2.13
  -5   0  11  123.37    3.86
  -5   6   8   22.77    2.36
  -5   7   7   29.51    2.49
  -5  10   1   89.69    3.09
 -16   8  13   56.12    3.04
 -16  11  10   19.92    2.55
 -15   8  13    3.58    2.32
 -15  13   6    1.14    2.12
 -14   2  15  143.69    4.97
 -14   3  15   22.72    3.15
 -14   8  13   87.22    3.93
 -14  11  10  120.20    4.50
 -13  10  11   93.09    4.13
 -13  13   6  191.07    5.01
 -12   7  13    8.27    2.75
 -11   4  14   34.15    3.80
 -10  10   9  312.78    7.39
  -8   2  13    0.14    2.47
  -8   6  11   42.29    3.69
  -8  10   7   56.04    3.45
  -6   6   9   22.00    2.48
  -6   8   7    6.10    1.91
  -4   4   8    3.24    1.65
  -4   7   5  188.10    4.41
 -16   9  12   37.59    2.88
 -16  10  11   30.42    2.74
 -16  12   8    0.67    2.10
 -15  11  10    0.11    1.77
 -15  13   5    0.90    2.17
 -14   9  12   99.91    4.10
 -14  10  11   31.71    3.14
 -14  13   6   16.01    2.54
 -12  11   9   42.50    3.29
 -12  13   5   84.64    3.70
 -11   6  13  126.42    5.19
 -11  13   4   77.58    3.28
 -10   2  14    2.84    2.95
 -10   8  11  403.21    8.40
 -10   9  10  178.65    5.71
  -9   7  11  196.06    6.02
  -9  10   8  214.87    6.02
  -9  12   4  376.40    6.65
  -8  11   5   93.97    3.76
  -7   6  10   97.98    4.25
  -7   9   7   12.64    2.24
  -6   7   8    9.52    2.07
  -4   2   9  496.67    7.08
  -4   5   7  527.10    7.28
  -4   6   6  161.25    4.13
  -4   8   3    2.06    1.65
 -15   9  12  120.91    4.22
 -15  10  11   65.58    3.31
 -15  12   8   13.64    2.51
 -13   7  13    6.52    2.96
 -12   8  12    7.73    2.53
 -12   9  11  227.76    6.39
 -12  10  10  283.30    6.88
 -11  11   8  179.95    5.62
 -11  13   3  285.92    5.40
  -9   8  10  272.41    6.95
  -9   9   9  664.20   10.23
  -8   1  13  171.23    5.03
  -8   7  10   84.64    4.20
  -8   8   9   25.65    2.82
  -8   9   8  488.12    8.55
  -7   2  12   -0.14    2.07
  -7   7   9    1.24    1.98
  -7   8   8   95.05    4.09
  -6   2  11 1236.28   12.03
  -5   2  10   27.16    2.62
  -5   4   9   14.75    2.11
  -5   8   5   38.84    2.49
 -16   5  14    1.23    1.98
 -14  13   5    0.01    2.16
 -13  11   9   14.58    2.87
 -13  13   5   16.84    2.23
 -12   4  14   27.68    3.63
 -12  13   4    6.78    2.22
 -11   3  14   70.26    4.37
 -11   7  12    5.24    2.55
 -11  12   6    2.06    2.49
 -10   1  14  148.26    5.09
 -10  11   7    3.36    2.30
 -10  12   5  170.96    4.79
  -9   5  12   80.17    4.20
  -8   0  13   18.96    2.78
  -6   4  10  352.68    6.74
  -6   9   5    8.99    1.84
  -6  10   3   27.75    2.20
  -5   5   8    7.81    2.03
  -5   9   3   92.30    3.18
 -16   7  13   -0.35    1.95
 -16  11   9    9.23    2.38
 -16  12   7    2.33    2.19
 -15   5  14   26.83    3.01
 -15   7  13   14.62    2.69
 -14   7  13   18.37    2.57
 -14  13   4   13.12    2.31
 -13   8  12   64.36    3.95
 -13  13   4   55.91    3.08
 -12   6  13  203.28    6.07
 -12  13   3   16.09    2.36
 -11   8  11    4.54    2.89
 -11  10   9   71.63    3.87
 -10   0  14   -0.04    2.48
 -10   6  12    3.34    2.40
  -9  12   3  396.35    6.33
  -8  10   6   20.18    2.68
  -8  11   4   20.67    2.40
  -7   1  12   36.58    3.07
  -7  11   2  185.97    4.17
  -5   6   7  466.02    7.08
  -5   7   6  188.83    4.60
  -4   1   9   39.37    2.40
  -4   3   8   13.95    1.80
  -4   7   4    6.96    1.65
 -17   9  11   24.91    2.26
 -15  11   9   39.65    3.10
 -14  11   9    6.64    2.12
 -13   9  11  146.24    4.97
 -13  10  10  202.37    5.63
 -13  12   7  122.74    4.30
 -12  11   8  240.21    6.18
 -11   2  14   44.65    3.73
 -11   9  10    1.69    2.33
 -10   7  11   33.07    3.58
 -10  10   8  356.32    7.30
  -9   2  13   36.07    3.51
  -9  10   7   65.68    3.50
  -8   3  12   23.97    2.66
  -8   5  11  120.43    4.63
  -7   5  10  154.33    4.90
  -7   9   6   73.58    3.36
  -6   1  11   25.72    2.64
  -6   5   9  103.90    3.83
  -6   8   6    4.66    1.65
  -5   1  10  140.78    4.11
 -16   8  12   -0.57    1.89
 -16  10  10   -0.99    2.08
 -16  12   6  239.59    4.92
 -15   4  14    6.20    2.59
 -15   8  12    3.45    2.37
 -15  12   7    0.92    1.95
 -14   8  12  155.06    4.97
 -14  10  10    4.92    2.52
 -14  12   7    1.07    1.98
 -13   4  14  212.16    5.90
 -13   6  13  341.50    7.50
 -12   3  14  235.35    6.46
 -12   7  12  183.20    5.90
 -12  12   6   79.61    3.82
 -11  12   5  199.78    5.21
 -10   8  10  210.94    6.01
 -10   9   9  368.50    7.62
 -10  12   4  325.34    6.04
  -9  11   5   88.56    3.78
  -9  12   2   50.12    2.64
  -8   6  10   30.83    3.08
  -8   9   7    4.30    2.21
  -7   0  12  716.52    8.78
  -7  10   4    3.92    1.71
  -6   6   8   22.87    2.26
  -6   7   7    8.26    1.81
  -5   9   2   11.75    1.61
  -4   4   7   70.50    2.78
  -4   6   5   24.66    1.87
 -16   6  13    6.31    2.37
 -16   9  11    1.34    1.88
 -15   9  11   70.25    3.68
 -15  10  10    2.83    2.06
 -14   4  14   76.29    3.83
 -14   9  11   59.87    3.43
 -12  10   9    4.29    2.24
 -11   1  14    8.10    2.53
 -11   6  12  119.06    5.16
 -10   3  13  347.80    7.62
  -9   1  13  107.17    4.39
  -9   7  10    8.29    2.29
  -9   8   9  187.11    5.52
  -9   9   8  517.46    8.62
  -8   7   9   82.34    4.08
  -8  11   3   96.37    3.48
  -7   6   9  123.87    4.30
  -7   8   7    1.17    1.62
  -4   5   6  268.28    4.90
 -17   7  12   13.36    2.10
 -17  10   9   69.66    3.27
 -15   3  14   51.65    3.44
 -15   6  13    1.93    2.34
 -15  12   6   47.90    3.06
 -14   6  13   74.86    3.80
 -13   3  14  359.57    7.52
 -13  11   8    2.91    2.14
 -13  12   6   57.23    3.14
 -12   2  14  243.19    6.31
 -12   8  11    3.26    2.29
 -12   9  10  214.06    5.91
 -10   5  12  371.56    7.92
 -10  12   3  289.14    5.48
  -8   2  12   71.67    3.49
  -6  10   1  385.21    5.34
  -5   0  10   84.01    3.08
  -5   4   8  406.08    6.40
 -17   8  11   20.94    2.39
 -17   9  10   20.16    2.39
 -15   2  14   36.40    3.19
 -14   3  14  629.81    9.09
 -14  11   8   32.25    2.77
 -14  12   6   15.40    2.35
 -13   7  12   22.55    2.78
 -13  10   9   65.70    3.82
 -12   1  14    9.32    2.90
 -12  12   5   30.48    2.82
 -11  10   8    0.85    1.92
 -11  12   4  107.12    3.90
  -9   0  13   58.68    3.46
  -9  10   6    0.62    2.24
  -9  11   4   17.23    2.35
  -8   4  11  136.08    4.73
  -7  10   3   52.01    2.70
  -6  -1  11  305.42    5.35
  -6   4   9  297.89    5.91
  -5   7   5 1291.31   10.75
 -16   7  12   15.14    2.20
 -16  10   9    1.42    2.15
 -15  12   5   25.01    2.57
 -14   1  14    2.39    3.02
 -14   2  14  251.54    6.08
 -14   7  12   10.89    2.42
 -13   2  14  464.60    8.04
 -13   8  11   15.86    2.72
 -13   9  10   65.50    3.66
 -12   0  14   20.89    3.02
 -12   6  12  337.26    7.53
 -11   8  10    2.76    2.30
 -11   9   9   68.64    3.69
 -10   6  11  259.58    6.54
 -10  10   7   -1.01    1.80
 -10  11   5  365.89    6.72
 -10  12   2   31.41    2.35
  -9   3  12    3.50    2.60
  -9   5  11  478.31    8.50
  -8   1  12   51.52    3.34
  -8  11   2  186.65    4.06
  -6   8   5   78.24    3.08
  -5   2   9    5.99    1.62
  -5   5   7  533.93    7.13
  -5   6   6 2160.56   13.96
  -5   8   3    2.60    1.47
 -17   6  12    0.69    1.73
 -16   8  11   -0.37    2.21
 -16   9  10    6.25    2.32
 -16  11   7  164.25    4.57
 -15   7  12   39.40    2.92
 -15  10   9    4.37    2.36
 -15  12   4    0.17    2.09
 -14   8  11   31.65    3.13
 -14  10   9    4.46    2.12
 -14  12   5   20.96    2.58
 -13   1  14   30.07    3.35
 -13  12   5   30.83    2.60
 -11   3  13  311.37    7.05
 -11   5  12   64.87    4.20
 -11  12   3  119.80    3.83
 -10   7  10    4.41    2.53
 -10   9   8  242.79    5.95
  -9   9   7    2.86    2.12
  -8   5  10   45.67    3.03
  -6   5   8  142.07    4.07
  -6   7   6 1066.44   10.20
 -16   4  13    0.60    2.23
 -15   8  11   31.46    2.77
 -15   9  10   22.55    2.50
 -14   9  10   29.80    2.80
 -12   7  11   27.59    3.28
 -12  10   8  163.29    5.11
 -12  12   4    1.65    1.81
 -10   1  13    1.21    2.59
 -10   8   9   59.64    3.53
  -9   6  10  113.81    4.35
  -8  10   4    3.81    1.91
  -7   5   9  158.27    4.51
  -6   6   7  642.34    8.08
 -17   7  11   26.08    2.26
 -17   9   9   -0.17    2.00
 -16   6  12   48.78    3.14
 -16  11   6   18.72    2.46
 -14  12   4   -0.34    2.08
 -13   6  12   -1.14    2.18
 -13  12   4    4.66    2.17
 -12   8  10  106.01    4.42
 -12   9   9  236.14    6.03
 -11   2  13   17.42    3.12
 -11  10   7  121.06    4.30
 -11  12   2   39.15    2.49
 -10   0  13   84.45    3.97
  -9   2  12  100.86    4.29
  -9   7   9    3.76    1.94
  -9   8   8  207.29    5.40
  -8   0  12   78.25    3.35
  -8   6   9    3.24    1.74
  -8   7   8    4.72    1.74
  -8   8   7   38.94    2.61
  -7   1  11  265.57    5.41
  -7   6   8    1.36    1.53
  -7   7   7   21.78    2.12
  -7  10   2  249.32    4.51
  -5   3   8   83.84    2.98
 -17   8  10    0.95    1.72
 -16   2  13   19.59    2.64
 -16   3  13  112.09    3.84
 -16  10   8   22.17    2.32
 -15   6  12   45.38    3.30
 -14   6  12   61.83    3.54
 -14  12   3   -0.47    1.96
 -13   7  11   12.91    2.82
 -13  10   8  111.01    4.31
 -13  12   3    7.41    2.08
 -12   3  13  304.79    6.98
 -12   5  12   28.67    3.40
 -12  12   3    1.80    1.68
 -11   6  11   79.93    4.02
 -11  11   5   14.50    2.12
 -10  -1  13   62.33    3.38
 -10   5  11  543.31    9.06
 -10  10   6    6.73    1.96
 -10  11   4  399.01    6.47
  -9   4  11    2.79    2.02
  -6   1  10   34.02    2.25
  -6   9   2    4.80    1.55
  -5   1   9   13.50    1.74
  -5   7   4 1287.08   10.07
 -16   7  11   32.11    2.83
 -16  11   5   15.50    2.30
 -15  10   8   59.56    3.23
 -15  11   6  100.59    3.93
 -14  10   8   28.35    2.73
 -13   3  13  506.16    8.77
 -13   8  10  112.85    4.45
 -13   9   9  135.02    4.73
 -13  12   2  234.63    4.71
 -11   7  10  172.56    5.27
 -11   8   9   63.70    3.73
 -11   9   8    1.02    1.97
 -10   3  12   77.26    3.84
  -9  11   2   96.21    3.20
  -7  10   1  214.58    4.00
  -5   4   7  632.90    7.33
  -5   6   5  553.94    6.75
 -17   6  11    0.36    1.96
 -17  10   6    9.23    2.20
 -16   5  12   38.15    2.96
 -16   8  10    1.41    1.78
 -16   9   9    1.55    1.81
 -16  11   4   23.97    2.42
 -15   3  13   46.35    3.11
 -15   7  11   26.44    2.61
 -14   3  13  570.36    8.91
 -14   7  11    2.54    2.10
 -14   8  10  320.29    6.91
 -14   9   9   28.87    3.01
 -14  11   6    1.50    1.91
 -13   5  12   98.27    4.55
 -12   2  13    4.01    2.81
 -12  10   7  386.83    7.24
 -12  11   5   77.86    3.67
 -10   6  10  647.03    9.50
 -10   9   7   44.81    2.85
  -9   1  12   27.25    2.97
  -9   5  10  214.91    5.62
  -9   9   6  136.40    4.14
  -8   2  11  264.05    5.68
  -8   4  10  107.91    3.93
  -8  10   3   46.45    2.39
  -7   4   9  366.41    6.45
  -6   4   8  913.39    9.28
  -5   5   6  397.50    5.75
 -17   9   8    1.81    1.78
 -15   1  13   20.97    2.83
 -15   2  13   17.41    2.81
 -15   5  12   57.56    3.51
 -15   8  10   26.48    2.59
 -15  11   5   13.01    2.41
 -14   5  12   -0.37    2.50
 -12   6  11   43.25    3.22
 -11   0  13   96.72    4.17
 -11  11   4   76.89    3.40
 -10   7   9    0.42    1.85
 -10   8   8   97.67    3.89
 -10  11   3  135.50    3.79
  -9  10   4    8.19    1.87
  -7  -1  11  248.39    4.88
  -7   8   5  123.81    3.62
  -6   0  10  474.37    6.48
 -17   7  10   40.31    2.65
 -17   8   9    2.53    1.80
 -15  10   7   38.29    3.08
 -14  11   5    2.13    2.19
 -13  10   7  148.30    4.72
 -13  11   5  107.27    3.88
 -12   7  10  108.97    4.33
 -12   8   9  229.86    5.90
 -12   9   8  667.49    9.50
 -11   5  11   14.09    2.40
 -10   2  12   52.11    3.21
 -10   4  11   22.94    3.02
  -9   0  12  128.26    4.32
  -9   6   9  116.89    4.09
  -9   7   8  153.20    4.50
  -9   8   7  104.79    3.74
  -8   5   9  468.52    7.41
  -8   8   6   63.55    2.86
  -7   7   6  353.18    5.88
  -7   9   3   12.87    1.57
  -6   2   9   44.76    2.58
  -6   5   7  693.84    7.93
  -6   6   6 1428.72   11.12
 -17   5  11    7.94    1.93
 -16   6  11   70.47    3.36
 -16   9   8   25.36    2.69
 -15  11   4  156.09    4.34
 -14   0  13   91.30    4.00
 -14   1  13   13.82    2.96
 -14  10   7   25.40    2.63
 -13  -1  13    0.18    2.87
 -13   1  13    5.12    2.74
 -13   6  11   21.06    2.65
 -13   9   8  150.93    4.98
 -12  -1  13   25.75    2.94
 -12   0  13   10.75    2.79
 -12  11   4   58.84    3.17
 -11   9   7    6.26    2.29
 -10  11   2   19.09    2.09
  -8   1  11  629.88    8.26
  -8   6   8   68.26    3.07
  -8   7   7   22.72    2.08
  -8  10   2   12.71    1.54
  -6   8   3   27.57    1.84
 -16   3  12   27.70    2.71
 -16   7  10    8.61    2.00
 -16   8   9    1.37    2.16
 -16  10   6   11.87    2.00
 -15   6  11    8.39    2.29
 -15   9   8   38.77    3.13
 -15  11   3    0.78    1.97
 -14   4  12  136.70    4.92
 -14   6  11   14.61    2.38
 -14   9   8   47.07    3.30
 -13   0  13   23.92    2.98
 -13   7  10   67.47    3.55
 -13   8   9  131.57    4.60
 -13  11   4  105.54    3.89
 -11   6  10   99.08    4.06
 -11   8   8   42.14    3.18
 -11  11   3   48.07    2.61
 -10   9   6  192.21    4.92
  -9  -1  12    0.09    2.10
  -6  -1  10  557.48    6.60
 -17   4  11    4.62    1.77
 -17   6  10  141.07    4.10
 -17   8   8   66.29    3.25
 -16   2  12    8.45    2.29
 -16  10   5   14.08    2.38
 -15   7  10    1.44    1.84
 -15   8   9    2.27    2.20
 -14   7  10   32.95    2.85
 -14   8   9   56.96    3.31
 -12   5  11   17.89    2.57
 -11   7   9  468.03    7.93
 -10   5  10    4.97    1.99
 -10  10   4    6.64    1.96
 -10  11   1    0.08    1.51
  -9   2  11    2.04    2.12
  -9   4  10   21.35    2.41
  -9  10   3   61.83    2.62
  -7   3   9   19.84    1.99
 -17   7   9  221.01    4.99
 -17   9   5   20.24    2.21
 -16   5  11   46.33    2.84
 -16   9   7    3.18    2.17
 -14  11   3   33.27    2.63
 -13   5  11    1.80    2.38
 -13  11   3    1.58    2.00
 -12   6  10   24.21    2.97
 -12   9   7  388.47    7.04
 -12  11   3   19.41    2.20
 -11   4  11   21.50    2.65
 -10   0  12    5.99    2.38
 -10   6   9    0.16    1.63
 -10   8   7  202.80    4.98
  -8   0  11  142.21    4.13
  -8  10   1  174.06    3.54
  -7   9   2   99.77    2.84
  -6   7   4  269.63    4.57
 -17   5  10   13.07    2.21
 -16  10   3   30.80    2.36
 -16  10   4    1.50    1.72
 -15  -1  12    4.39    2.49
 -15   5  11    2.38    1.97
 -14   5  11    3.32    2.47
 -14  11   2   67.30    3.03
 -12   7   9    2.41    2.01
 -12   8   8   54.25    3.21
 -11  11   1   34.69    2.24
 -10   7   8   85.53    3.50
  -9   5   9   12.33    1.89
  -9   8   6    3.35    1.46
  -8   4   9  166.87    4.40
  -8   8   5    3.01    1.42
  -6   1   9   27.70    1.99
 -17   8   7    0.64    1.79
 -16   4  11   10.60    2.37
 -16   6  10   42.49    2.81
 -16   7   9   21.24    2.55
 -16   8   8   12.50    2.16
 -15   0  12   22.64    2.87
 -15   2  12    3.20    2.03
 -15   9   7   27.39    2.59
 -15  10   5    1.82    1.82
 -14   9   7  143.26    4.75
 -13   6  10    2.26    2.00
 -13   9   7  168.07    4.92
 -13  11   1    0.11    1.80
 -13  11   2   29.58    2.46
 -11   5  10    2.52    1.78
 -11   9   6   53.84    2.90
  -9   6   8  103.84    3.60
  -9   7   7  121.00    3.77
  -9  10   2   13.97    1.58
  -8  -1  11    4.81    1.95
  -8   2  10  821.95    9.16
  -8   9   3    2.33    1.26
  -8  10   0   -0.59    1.25
  -7   7   5  410.05    5.89
  -6   5   6  591.08    6.82
  -6   6   5 1683.40   11.31
 -17   6   9  137.54    4.02
 -17   7   8   56.31    2.90
 -15   6  10    2.04    1.94
 -14   6  10    5.58    2.05
 -14  10   5    2.84    1.91
 -13   7   9   -0.54    1.93
 -13   8   8   52.27    3.17
 -12  11   1   70.47    2.87
 -11   8   7   61.43    3.23
 -11  10   4    1.85    1.53
 -10   2  11   76.31    3.76
 -10  10   3   29.43    2.03
  -8   6   7  190.53    4.44
  -7   0  10  354.89    5.57
  -7   9   1    6.04    1.36
 -17   8   6    2.41    1.71
 -15   4  11   41.89    2.88
 -15   7   9    1.40    1.82
 -15  10   4   11.04    2.01
 -14   1  12    4.32    2.56
 -14   4  11  119.48    4.59
 -14   7   9    5.18    2.05
 -14   8   8   18.24    2.37
 -13   4  11   29.38    2.83
 -12   1  12    1.18    2.13
 -12   9   6   54.87    3.01
 -11   0  12  105.31    3.99
 -11   6   9    7.97    1.91
 -11   7   8   14.18    2.04
  -8  -2  11   23.54    2.24
 -17   3  10    9.46    1.88
 -17   5   9  112.59    3.73
 -16   2  11   34.54    2.74
 -16   5  10   64.82    3.18
 -16   8   7    9.05    2.30
 -15   9   6    4.99    1.97
 -15  10   2   17.33    2.18
 -15  10   3    5.67    2.16
 -14  10   4    4.77    2.17
 -13  -2  12    3.62    2.52
 -13   1  12   17.89    2.56
 -13   9   6   95.96    3.97
 -13  10   4    1.91    2.10
 -12   0  12   37.15    3.16
 -12   5  10    0.59    1.70
 -12  10   4   33.36    2.48
 -11  -2  12   11.22    2.38
 -10   8   6   59.37    2.80
  -9   0  11    0.70    1.99
  -9  10   1   56.49    2.25
 -17   7   7    0.62    1.62
 -17   8   4   50.89    2.35
 -16   6   9   13.50    2.16
 -16   7   8    2.13    1.79
 -13   5  10   30.34    2.70
 -12   6   9    4.12    1.95
 -12   8   7   53.04    3.00
 -11  10   3   11.41    1.76
  -9   8   5    0.87    1.25
 -15   3   1    0.83    3.71
 -15   3   2   -1.33    3.23
 -15   9   2   40.30    4.22
 -14   1   0   28.46    4.24
 -14   1   3   14.17    4.42
 -14   2  -2   24.87    4.12
 -14   5   5   69.01    4.97
 -13   0   4  149.91    8.29
 -13   1   5    6.41    4.46
 -12  -2   1   34.90    5.51
 -12  -2   2   31.96    5.66
 -12   2   6  116.37    6.76
 -12   4   6   31.17    4.16
 -11  -3   2   18.29    5.37
 -11   0   6   23.02    4.17
 -10  -3   4   46.12    5.30
 -10  -2   5    5.75    4.42
 -10   4   6   50.25    3.91
  -9   3   6    2.11    2.72
  -8  -5  -1  139.82    7.57
  -8  -5   2   47.71    5.20
  -8  -4   4    5.90    3.33
  -8  -3   5   52.02    4.27
  -8   0   6  227.25    6.44
  -7  -4   4   -0.68    3.36
  -6  -6  -1  387.68    9.73
  -6  -5   3  314.56    8.14
  -6  -4   4   57.36    4.02
  -4  -6   1   60.29    4.14
 -15   4  -1    0.27    3.23
 -15   4   3  316.49    8.88
 -15   7   3   21.48    3.92
 -14   1   1   13.54    4.09
 -14   2   4  464.38   12.08
 -13   0  -1   84.19    5.99
 -12  -1  -2    0.04    4.58
 -12  -1   4   13.82    4.89
 -12   0   5  166.09    8.27
 -11  -1   5    9.86    4.24
 -11   4   6    0.68    2.66
 -10   0   6  271.29    8.24
  -9   0   6    6.35    2.76
  -8  -5   0  391.36   11.02
  -8  -5   1   44.58    5.19
 -15   4   2    2.70    3.82
 -15   6   3   34.46    4.32
 -14   3   4  236.56    9.10
 -14   7   4   46.23    4.45
 -13   0   3    3.04    4.45
 -13   6   5  283.06    7.45
 -11  -2  -2   -0.89    5.07
 -10  -3  -2    4.84    5.17
 -10   1   6   44.35    4.01
 -10   3   6    2.90    2.52
  -9  -3   4  246.10    8.77
  -9  -2   5   42.76    4.31
  -9   1   6   11.29    2.70
  -7  -5   2   10.06    3.43
  -7  -2   5  141.50    5.25
  -4  -6   0    8.99    3.49
 -15   4   0    9.20    3.31
 -15   4   1   -0.36    2.96
 -15   8   2   16.33    3.75
 -14   2  -1   15.51    3.65
 -14   2   3   38.13    5.04
 -13   0   0   27.86    4.59
 -13   0   1  127.48    7.65
 -13   0   2   39.46    5.37
 -13   1   4  110.75    7.21
 -13   3   5    5.44    3.98
 -13   4   5  129.36    6.71
 -13   5   5  108.45    5.87
 -12  -1   3   83.50    6.68
 -12   1   5  218.35    8.92
 -12   6   5    0.96    3.13
 -11  -2   3   -3.98    4.24
 -11  -1  -4   12.27    4.57
 -10  -1   5    1.55    3.99
  -9  -4   1   29.96    5.92
  -8  -2   5    4.02    2.68
  -6  -5   2  306.95    8.17
  -5  -5   2 1203.90   14.13
 -15   5  -1   52.30    4.18
 -15   5   2    7.76    3.44
 -15   7   2   15.33    3.63
 -15   9   1   -0.43    3.40
 -14   2   0   38.16    4.42
 -14   2   1  120.35    6.85
 -14   2   2   -0.76    3.81
 -14   5   4   58.10    4.77
 -14   6   4   -0.54    2.95
 -14   8   3   26.88    3.94
 -12  -1   2   -1.37    4.34
 -11  -2   2  184.96    9.33
 -11  -1   4  126.14    7.93
 -11   0   5  286.88    9.39
 -10  -3  -1   39.12    6.13
 -10  -3   2   18.11    4.80
 -10  -2  -4   41.46    5.55
 -10  -2   4  264.30    9.17
  -9  -4   0  238.80    9.14
  -9  -3  -4   36.60    5.59
  -8  -3   4   22.82    3.57
  -7  -5  -2  137.35    7.04
  -7  -5   1  289.04    8.58
  -7  -1   5 1053.79   12.66
  -6  -3   4   10.67    2.49
 -15   5   0  112.27    5.12
 -15   5   1   52.20    4.15
 -15   6  -2  141.39    4.96
 -15   6   2    5.83    3.02
 -14   3  -2    2.78    3.54
 -14   3   3  252.79    8.89
 -13   1  -2  180.77    6.89
 -13   1   3   53.77    5.88
 -13   2   4   -0.16    3.93
 -13   7   4   64.05    4.55
 -12  -1   1  267.34    9.98
 -12   5   5   46.71    4.39
 -11  -2   1   25.71    6.17
 -10  -3   0    2.22    4.53
  -9  -3   3  171.70    7.80
  -9  -1   5   20.71    3.41
  -8  -1   5    0.65    2.41
  -7  -5  -1    1.80    4.41
  -7  -5   0  178.32    7.18
 -15   6  -1  132.82    5.27
 -15   7   1   41.33    4.15
 -15   8   1    6.21    2.92
 -15   9   0   23.23    3.54
 -14   3   2   -1.00    4.23
 -14   4   3   70.57    5.87
 -14   9   2  123.61    5.37
 -13   1  -1   86.83    6.15
 -13   1   2   15.88    5.34
 -12   4   5  523.78   10.56
 -11   0  -5   20.45    4.49
 -11   1   5   77.51    5.32
 -11   5   5  153.18    5.60
 -10   0   5   -0.28    2.86
  -9  -2   4   96.12    5.54
  -8  -4  -3   11.25    5.20
 -15   6   0   84.21    4.46
 -15   7   0   97.92    4.75
 -15   8  -2   -0.03    2.40
 -15   8   0    3.93    3.01
 -15   9  -1    3.31    2.48
 -14   3  -1   92.87    5.24
 -14   3   1   64.99    5.67
 -14   4  -3   -0.25    2.72
 -14   6   3   29.45    4.29
 -14   7   3   52.11    4.16
 -13   1   0  208.06    8.59
 -13   1   1   10.92    5.00
 -13   2  -3  160.35    6.56
 -13   3   4  184.65    7.66
 -12   0  -2  142.02    7.20
 -12   1   4  115.43    6.80
 -11  -1  -3    1.08    4.63
 -11  -1   3    4.14    4.09
 -11   0   4  476.71   12.33
 -11   2   5  142.48    6.37
 -10  -2   3   54.35    5.51
 -10  -1   4    5.57    3.50
 -10   1   5  191.84    7.00
  -9  -3  -3   70.79    6.49
  -8  -4   1   24.10    4.82
  -8   0   5   -1.34    2.08
 -15   8  -1   59.22    3.48
 -14   4   2   53.76    5.44
 -13   2   3   25.59    4.82
 -13   5   4  255.21    7.70
 -13   8   3    0.57    3.08
 -12   7   4    6.30    2.70
 -11   4   5  179.87    6.10
 -10  -1  -5    8.62    4.58
 -10   4   5    2.85    2.90
  -9  -3   2    4.79    4.04
  -9   1   5   46.04    4.03
  -8  -4  -2   51.91    5.50
  -8  -4  -1  303.53    9.86
  -8  -4   0   17.43    5.02
  -8  -3  -5   11.86    4.99
  -8  -3   3    6.97    3.15
  -8   1   5   20.76    2.74
  -7  -2   4  241.98    6.58
  -6  -5  -3  282.63    8.35
  -6  -5   0    5.05    3.78
 -14   4  -2   27.15    3.57
 -14   8   2   -1.86    3.34
 -13   2   2   17.55    5.18
 -13   3  -4   53.01    4.16
 -12   0  -1  134.17    7.15
 -12   0   0  267.07    9.99
 -12   0   1   83.35    6.49
 -12   1   3  715.02   15.18
 -12   2   4   65.30    5.30
 -11  -1   2  200.79    8.74
 -10  -2   2  212.99    8.60
 -10   2   5    3.35    2.79
 -10   3   5    5.23    2.73
  -9  -3  -2    5.75    5.15
  -9  -1   4   78.89    5.24
  -9   3   5    1.43    2.17
  -7  -3   3    8.14    2.84
  -6  -5  -2  679.51   12.13
  -6  -5  -1   29.16    4.60
  -6  -3   3   45.39    3.67
 -14   4  -1   41.33    4.18
 -14   4   0    2.95    3.94
 -14   4   1   12.84    3.80
 -14   5  -3   35.30    3.52
 -14   5   2   -2.05    3.24
 -14   6  -4  268.16    6.43
 -14   7   2   76.24    4.97
 -14   9   1    3.29    3.34
 -14  10   0   35.97    4.08
 -13   2  -2   33.20    4.23
 -13   3   3  260.22    8.98
 -12   3   4    7.71    3.46
 -12   6   4  214.87    6.37
 -11  -1  -1  258.07    9.97
 -11  -1   1   47.73    5.47
 -11   0   3  121.24    7.62
 -11   1   4   38.26    4.48
 -10  -2  -2    1.82    4.35
 -10  -2   1  320.24   10.84
 -10  -1   3  397.84   11.11
 -10   0   4    1.01    3.01
  -9  -3  -1   26.56    5.82
  -9  -2   3  362.83    9.70
  -7  -4  -4  115.63    6.64
  -7  -4   1    6.13    3.95
 -14   5   1    0.69    3.88
 -13   2  -1    1.86    3.67
 -13   2   0   21.25    4.33
 -13   4   3    5.57    3.80
 -13   7   3   51.29    4.17
 -13   9   2  172.55    5.75
 -12   1  -3   28.15    4.24
 -12   5   4  492.91    9.79
 -11  -1   0   27.86    5.22
 -11   0  -4    6.07    3.64
 -10   0  -6   18.31    4.43
  -8  -3   2   57.97    4.62
  -8  -1   4  328.62    7.93
  -7  -1   4  950.88   12.07
 -14   5  -2   40.38    3.93
 -14   7  -4  183.69    5.55
 -14   8   1   -1.18    3.35
 -13   3  -3   28.91    3.82
 -13   3   2   33.06    4.55
 -13   6   3   22.34    3.60
 -12   1   2  134.38    7.58
 -12   2   3   35.53    4.66
 -11   2   4   15.30    3.52
 -11   6   4    3.00    2.40
 -10  -1  -4   34.83    5.45
 -10   1   4  136.69    6.30
 -10   6   4  170.97    5.10
  -9  -2   2    3.33    4.18
  -9   0   4   22.28    3.42
  -8  -3  -4    7.26    5.14
  -8  -2   3   55.21    4.34
  -7  -4  -3   22.50    5.06
  -6  -4   1    9.56    3.41
  -5  -5  -1   84.72    4.99
 -14   6  -3  309.95    7.30
 -14   7   1    9.97    3.17
 -14   9   0  109.77    5.24
 -14  10  -1   50.28    4.18
 -13   3   1   16.40    4.90
 -13   4  -4   25.29    4.06
 -13   8   2   58.60    4.44
 -12   1  -2  118.14    6.56
 -12   1   1    0.90    4.15
 -12   2  -4    0.82    3.93
 -11   0   2    2.66    3.95
 -11   1   3   77.69    6.12
 -11   3   4  121.55    5.64
 -11   4   4   25.67    3.76
 -11   5   4   51.36    4.04
 -10  -1   2  420.17   11.20
 -10   1  -7  105.32    5.71
  -9  -2  -4   59.62    5.58
  -9  -1  -6  473.56   10.71
  -9  -1   3  561.89   11.64
  -8  -2  -6   20.88    5.15
  -8   0   4  230.94    6.40
  -7  -4  -2  323.04    9.53
  -7  -4  -1   87.53    6.07
  -7  -3   2    2.45    2.61
  -5  -5  -3  343.20    8.41
  -5  -5  -2  165.14    6.39
 -14   6  -2  187.12    6.15
 -14   6  -1  117.73    5.61
 -14   6   0    1.13    2.95
 -14   7  -3   28.98    3.49
 -14   8   0   -3.42    3.20
 -14   9  -4   32.93    2.72
 -14  10  -3  277.59    6.15
 -14  10  -2   71.30    4.23
 -13   3  -2    8.51    3.40
 -13   3  -1  159.79    7.36
 -13   3   0  354.46   10.44
 -13   4   2  266.32    8.74
 -13   5  -5   88.52    4.44
 -12   1  -1  136.67    7.10
 -12   1   0  126.22    7.16
 -12   2   2  101.34    7.06
 -12   7   3  272.17    7.02
 -11   0   1   98.36    7.33
 -10   0   3   35.93    4.35
 -10   2   4  161.60    6.12
  -9  -2   1  157.44    7.62
  -9   1   4    1.36    2.59
  -8  -3  -3  123.03    7.37
  -6  -3   2   12.88    3.13
  -4  -5  -1    3.63    3.13
 -14   7  -2   17.32    3.42
 -14   8  -1  163.13    5.83
 -14   9  -3   96.94    4.24
 -14   9  -2  264.18    6.54
 -14   9  -1  106.32    4.76
 -13   6   2   44.38    4.70
 -13   7   2  106.98    5.13
 -12   3  -5   45.28    4.55
 -12   4   3   33.88    4.08
 -12   6   3  279.05    7.46
 -11   0  -2   88.36    6.39
 -11   0  -1  184.02    8.87
 -11   0   0  364.78   11.50
 -10  -1   1  140.25    7.29
  -9  -2  -3   74.36    6.66
  -9   5   4  320.21    6.39
  -8  -3  -2  541.87   12.58
  -8  -3  -1  379.01   10.62
  -8  -2   2   12.40    3.79
 -14   8  -2  104.90    4.57
 -13   4  -3   35.72    3.95
 -13  10   0   44.89    4.17
 -12   2   1    6.89    3.91
 -12   4  -6   21.22    3.39
 -12   5   3   90.80    4.97
 -11   1   2  126.51    6.89
 -11   2   3    4.69    3.46
 -11   7   3  263.42    6.42
 -10  -1  -1  194.48    9.13
 -10  -1   0   67.10    6.05
 -10   0  -5   43.29    4.83
  -9  -2  -2   30.36    5.90
  -9  -2   0    1.65    3.78
  -9   0  -7  464.28   10.24
  -9   2   4    6.47    2.52
  -9   3   4   39.34    3.47
  -9   4   4   62.70    3.78
  -8  -1   3  471.56    9.59
  -7  -3  -5   49.53    5.72
  -6  -4  -4  246.38    8.17
  -4  -5  -2    9.47    3.34
 -13   4  -2   70.57    5.17
 -13   4  -1   26.55    4.67
 -13   4   0   31.34    4.39
 -13   5  -4   30.90    3.76
 -13   5   1    1.23    3.14
 -13   6  -5   65.80    4.07
 -13   8   1   -2.41    3.29
 -12   2  -2   28.87    4.46
 -12   2   0    1.95    4.00
 -12   3   2  117.54    6.46
 -12   8   2    0.04    2.97
 -11   1  -4    6.05    3.77
 -11   3   3    4.84    3.66
 -10   0   2  161.57    7.37
 -10   1   3   12.91    3.33
  -9  -1  -5  128.33    7.30
  -9   0   3  330.14    8.61
  -8  -2  -5   91.15    6.66
  -8  -1  -7  169.27    7.39
  -7  -2  -7  159.43    7.22
  -7  -1   3 1022.76   12.69
  -6  -4  -3  219.90    7.82
  -6  -4  -1  242.81    7.34
 -13   7   1    6.08    3.63
 -13   8  -6    1.03    2.37
 -13  11  -2  214.61    6.65
 -12   2  -1   24.50    4.56
 -12   4   2   54.42    5.37
 -11   1   1    5.74    3.93
 -11   6   3   43.15    3.80
  -9   1  -8  154.00    6.50
  -8  -2   1   22.99    3.72
  -7  -2   2   37.73    3.61
 -13   5  -3   45.91    4.19
 -13   5  -2    0.08    3.68
 -13   5  -1    0.73    3.78
 -13   5   0   37.19    4.37
 -13   6  -4   87.38    5.11
 -13   7  -5   38.94    3.76
 -13   9   0  149.52    5.87
 -13  10  -1    9.94    3.48
 -12   3   1    5.04    3.68
 -12   6  -7   -0.62    2.93
 -12   7   2    6.64    3.34
 -11   1  -3   69.74    5.76
 -11   1   0  161.05    8.20
 -11   2  -5   20.31    4.52
 -11   2   2  156.74    7.06
 -11   5   3   27.24    3.24
 -10   0   1   62.32    5.33
 -10   1  -6   -2.60    3.31
 -10   2   3   11.26    3.07
  -9   1   3   68.94    4.41
  -8   0   3  668.21   10.88
  -7  -3  -4   -0.96    3.89
 -13   6   0   -0.86    3.11
 -13   8   0   53.60    4.52
 -13  11  -4   35.52    3.46
 -13  11  -3   10.62    3.39
 -12   3  -3    3.74    3.41
 -12   3   0  166.41    7.67
 -12   4  -5   35.15    3.93
 -12   5  -6    4.48    2.98
 -12   6   2  109.52    5.12
 -12   9   1   86.39    4.62
 -11   1  -2  245.13    9.03
 -11   1  -1  287.91    9.71
 -11   8   2  255.24    6.24
 -10   0  -3   66.00    6.57
 -10   1   2   16.55    3.72
 -10   3   3  249.04    7.46
  -9  -1  -4   11.13    4.49
  -9   0   2  370.28    9.68
  -8  -2  -4    6.16    4.32
  -8  -2   0  138.00    6.89
  -8  -1   2  609.27   11.14
  -8   0  -8   99.90    6.15
  -7  -3  -3   81.96    6.36
  -7  -3  -2   37.06    5.15
  -7  -3  -1  234.80    7.76
  -6  -3  -6   58.46    5.49
  -5  -4  -5  144.40    6.40
 -13   6  -3   29.45    3.69
 -13   6  -1   24.27    3.80
 -13   7  -4   -1.43    2.98
 -13   8  -5    2.09    2.39
 -13   9  -1  199.82    6.59
 -13  10  -5    1.51    2.43
 -13  10  -2   77.24    4.71
 -12   3  -2    6.41    3.77
 -12   3  -1   39.54    4.79
 -12   4   1   14.93    3.68
 -12  10   0  333.23    7.43
 -11   2   1    7.30    3.74
 -11   3  -6  332.13    8.65
 -11   3   2   23.48    3.78
 -11   4  -7  256.33    7.45
 -11   5  -8   37.33    3.58
 -10   0  -2  262.81    9.88
 -10   0   0  294.60    9.78
  -9  -1   0  246.16    8.68
  -9   0  -6  183.13    7.58
  -8  -2  -3   83.17    6.84
  -8   1   3  122.81    5.10
  -7  -2   1    0.04    3.26
  -7  -1  -8  104.10    6.43
 -13   7  -3    3.46    3.22
 -13   8  -1  438.69    9.30
 -13  10  -4   51.24    3.72
 -13  10  -3  216.02    6.29
 -12   4  -4    1.01    3.14
 -12   5   1   55.24    5.14
 -12   7  -7   24.63    3.43
 -12   8   1    0.97    3.17
 -11   2  -4    1.05    3.72
 -11   4   2  169.82    6.84
  -9  -1  -2   42.58    5.59
  -8  -2  -2   24.86    4.46
  -8  -1  -6  211.31    8.27
  -8   1  -9   24.65    4.67
  -8   2 -10    6.22    3.97
  -7  -2  -6   10.66    4.44
  -7  -1   2 1635.37   16.42
  -6  -3   0   34.44    3.60
  -5  -4  -4    2.63    3.54
  -5  -4  -3    6.54    3.77
  -5  -4  -2   -0.65    2.81
 -13   7  -2   20.05    3.44
 -13   9  -3  416.57    8.31
 -13   9  -2  716.63   10.89
 -12   4  -3   16.31    4.36
 -12   4   0   31.39    4.31
 -12   5  -5   35.74    3.86
 -12   6  -6    1.75    3.29
 -12   7   1   46.93    4.34
 -11   2  -3  115.18    6.59
 -11   2   0  244.51    9.03
 -11   6   2    0.67    3.05
 -11   7   2  140.83    5.04
 -10   1   1  209.13    8.01
 -10   2   2   16.96    3.42
  -9   0   1  219.32    7.76
  -9   1  -7   63.74    5.62
  -9   4   3   75.96    4.13
  -8   0   2 2190.77   20.21
  -7   0  -9   49.44    5.27
  -6  -3  -5   11.55    4.74
 -12   4  -2   27.49    4.29
 -12   4  -1  555.65   12.28
 -12   5   0   14.39    4.33
 -12   8  -7   26.19    3.41
 -12   9   0   11.41    3.46
 -11   2  -2   24.79    4.62
 -11   2  -1   23.67    4.64
 -11   3  -5   48.56    4.97
 -11   3   1    8.28    3.67
 -10   1  -4   77.49    6.55
 -10   1   0   65.66    6.09
 -10   2  -6   93.75    6.25
  -9   1   2  811.79   13.12
  -7  -2   0  173.86    6.56
  -6  -3  -1  405.45    9.05
  -6  -2   1   56.69    3.75
  -6  -1  -9    6.58    4.62
 -12   5  -4    3.08    3.13
 -12   9  -7   11.93    2.92
 -12  11  -2   19.28    3.74
 -12  12  -5  116.71    4.83
 -12  12  -4    7.06    3.60
 -11   4  -6  480.06   10.61
 -11   6  -8   15.19    3.01
 -10   1  -3  229.53    9.24
  -9   0   0   48.19    5.23
  -9   3  -9   57.61    4.82
  -8  -1   0  131.00    6.56
  -8   0  -7  181.15    7.97
  -7  -2  -5    4.29    4.17
  -7   1 -10   91.92    5.63
  -6  -3  -4   20.41    4.19
  -6  -3  -3   12.93    4.41
  -6  -3  -2  347.65    9.02
  -4  -4  -5   18.26    4.59
  -4  -4  -2  148.72    5.51
 -12   5  -3   -1.19    3.16
 -12   5  -2  186.20    7.68
 -12   5  -1   47.67    4.68
 -12   6  -5   20.07    3.61
 -12   7  -6    3.15    2.82
 -12   7   0  102.32    5.10
 -12   8   0  131.63    5.45
 -11   3  -4   36.91    4.61
 -11   3   0   66.18    5.27
 -11   4   1  176.76    6.90
 -11   5  -7   -0.52    2.83
 -11   8   1   82.73    4.45
 -10   1  -2   65.85    5.56
 -10   1  -1   27.65    4.68
 -10   2   1   30.41    4.02
 -10   3  -7   68.95    5.02
 -10   4  -8    0.45    3.58
 -10   5  -9   10.04    3.18
  -9   2   2  138.29    5.74
  -7  -2  -4   62.15    6.03
  -7  -1  -7    0.61    4.83
  -7  -1   1  394.72    8.63
  -7   0   2  463.32    8.71
  -6   0 -10  119.76    6.42
  -4  -4  -3   29.74    3.86
 -12   6  -4   40.70    4.53
 -12   6  -1   -1.22    3.58
 -12   8  -6    8.73    3.08
 -12   9  -1   31.18    4.02
 -12  11  -6    0.34    2.56
 -12  11  -3    3.38    3.36
 -11   3  -3    0.93    3.74
 -11   3  -2    9.60    4.09
 -11   3  -1  106.19    6.47
 -10   2  -5  123.27    6.72
 -10   5   2  179.24    5.85
 -10   6   2    7.32    2.30
  -9   0  -3    8.24    4.42
  -9   0  -2    2.40    3.75
  -9   0  -1   33.61    4.46
  -9   1   1 2427.48   23.24
  -8  -1  -4   13.90    4.60
  -8   0   1 2197.54   21.05
  -8   1   2 1183.85   14.38
  -7  -2  -3   80.95    6.23
  -7  -2  -2   26.74    4.33
  -6   1 -11   29.62    4.74
 -12   6  -3  139.01    6.22
 -12   6  -2   25.28    3.96
 -12   7  -5    5.07    2.99
 -12   8  -1  339.82    8.48
 -12   9  -6   63.19    4.13
 -12  10  -6    5.00    2.69
 -12  10  -2    2.97    3.47
 -12  11  -5   10.01    3.14
 -12  11  -4  155.44    5.75
 -11   4  -5   16.01    3.78
 -11   4   0    2.70    3.12
 -11   6   1    1.88    2.64
 -11   7  -8   58.83    4.04
 -10   2   0   97.29    5.93
 -10   3   1   61.18    4.57
  -9   3   2   17.07    3.02
  -9   7   2  530.40    7.70
  -8   1  -8    2.03    3.73
  -8   4 -11   41.06    4.20
 -12   7  -4    0.85    3.51
 -12   7  -2   98.05    5.69
 -12   8  -5    1.43    3.05
 -12   9  -2  222.84    6.94
 -11   4  -4    9.87    4.43
 -11   4  -1  238.13    8.69
 -11   5  -6    1.31    3.05
 -11   6  -7   37.89    3.97
 -11   9   0  303.59    7.22
 -10   2  -4    3.87    3.63
 -10   2  -1   -0.69    3.47
 -10   3  -6  528.90   11.94
  -9   1  -5    0.74    4.85
[truncated: 494,551 more chars]
