# Supplementary material for: Fluorescence resonance energy transfer in atomically precise metal nanoclusters by cocrystallization-induced spatial confinement
Source: Nat Commun. 2024 Jun 24;15:5351. doi: 10.1038/s41467-024-49735-7 (PMC11196639; doi:10.1038/s41467-024-49735-7)
Supplement: Supplementary file 4 — Supplementary Data 1 [file 41467_2024_49735_MOESM4_ESM.zip › Suppl. Data/CIFs/Cu8@Cu10.cif]

data_1
_audit_creation_date               2021-11-04
_audit_creation_method
;
Olex2 1.3
(compiled 2020.11.12 svn.r5f609507 for OlexSys, GUI svn.r6408)
;
_shelx_SHELXL_version_number       '2018/3'
_audit_contact_author_address      ?
_audit_contact_author_email        ?
_audit_contact_author_name         ''
_audit_contact_author_phone        ?
_publ_contact_author_id_orcid      ?
_publ_section_references
;
Dolomanov, O.V., Bourhis, L.J., Gildea, R.J, Howard, J.A.K. & Puschmann, H.
 (2009), J. Appl. Cryst. 42, 339-341.

Sheldrick, G.M. (2015). Acta Cryst. A71, 3-8.

Sheldrick, G.M. (2015). Acta Cryst. C71, 3-8.
;
_chemical_name_common              ?
_chemical_name_systematic          ?
_chemical_formula_moiety           '2.109(C128 H116 Cu8 P4 S8)'
_chemical_formula_sum              'C270 H246 Cu18 P8 S18'
_chemical_formula_weight           5459.21
_chemical_melting_point            ?
loop_
  _atom_type_symbol
  _atom_type_description
  _atom_type_scat_dispersion_real
  _atom_type_scat_dispersion_imag
  _atom_type_scat_source
 'C' 'C' 0.0181 0.0091 'International Tables Vol C Tables 4.2.6.8 and 6.1.1.4'
 'H' 'H' 0.0000 0.0000 'International Tables Vol C Tables 4.2.6.8 and 6.1.1.4'
 'Cu' 'Cu' -1.9646 0.5888
 'International Tables Vol C Tables 4.2.6.8 and 6.1.1.4'
 'P' 'P' 0.2955 0.4335 'International Tables Vol C Tables 4.2.6.8 and 6.1.1.4'
 'S' 'S' 0.3331 0.5567 'International Tables Vol C Tables 4.2.6.8 and 6.1.1.4'

_shelx_space_group_comment
;
The symmetry employed for this shelxl refinement is uniquely defined
by the following loop, which should always be used as a source of
symmetry information in preference to the above space-group names.
They are only intended as comments.
;
_space_group_crystal_system        'triclinic'
_space_group_IT_number             2
_space_group_name_H-M_alt          'P -1'
_space_group_name_Hall             '-P 1'
loop_
  _space_group_symop_operation_xyz
 'x, y, z'
 '-x, -y, -z'

_cell_length_a                     14.4761(4)
_cell_length_b                     17.7775(5)
_cell_length_c                     25.9929(7)
_cell_angle_alpha                  95.391(2)
_cell_angle_beta                   94.431(2)
_cell_angle_gamma                  111.039(2)
_cell_volume                       6171.2(3)
_cell_formula_units_Z              1
_cell_measurement_reflns_used      31213
_cell_measurement_temperature      120
_cell_measurement_theta_max        68.44
_cell_measurement_theta_min        3.38
_shelx_estimated_absorpt_T_max     0.589
_shelx_estimated_absorpt_T_min     0.384
_exptl_absorpt_coefficient_mu      3.944
_exptl_absorpt_correction_T_max    0.7201
_exptl_absorpt_correction_T_min    0.0995
_exptl_absorpt_correction_type     multi-scan
_exptl_absorpt_process_details
;
STOE X-Red32, absorption correction by Gaussian integration, analogous to
P. Coppens, "The Evaluation of Absorption and Extinction in Single-Crystal
Structure Analysis", published in: F. R. Ahmed (Editor), "Crystallographic
Computing", Munksgaard, Copenhagen (1970), 255 - 270.
Afterwards scaling of reflection intensities was performed within STOE LANA.
J. Koziskova, F. Hahn, J. Richter, J. Kozisek, "Comparison of different
absorption corrections on the model structure of tetrakis(\m~2~-acetato)-
diaqua-di-copper(II)", Acta Chimica Slovaca, vol. 9, no. 2, 2016, pp. 136 - 140.
;
_exptl_absorpt_special_details     ?
_exptl_crystal_colour              orange
_exptl_crystal_colour_primary      orange
_exptl_crystal_density_diffrn      1.469
_exptl_crystal_density_meas        ?
_exptl_crystal_density_method      'not measured'
_exptl_crystal_description         block
_exptl_crystal_F_000               2796
loop_
  _exptl_crystal_face_index_h
  _exptl_crystal_face_index_k
  _exptl_crystal_face_index_l
  _exptl_crystal_face_perp_dist
 -8 10 -9 0.0510
 -18 -7 30 0.1562
 2 -10 -7 0.0873
 23 -27 30 0.0586
 -3 4 10 0.0799
 30 -23 8 0.0469
 -30 -17 -16 0.1312
 10 8 1 0.1347
 -30 22 -9 0.0494
 3 -4 -10 0.0936

_exptl_crystal_size_max            0.3
_exptl_crystal_size_mid            0.217
_exptl_crystal_size_min            0.15
_exptl_transmission_factor_max     ?
_exptl_transmission_factor_min     ?
_diffrn_reflns_av_R_equivalents    0.0632
_diffrn_reflns_av_unetI/netI       0.0688
_diffrn_reflns_Laue_measured_fraction_full  0.978
_diffrn_reflns_Laue_measured_fraction_max  0.978
_diffrn_reflns_limit_h_max         16
_diffrn_reflns_limit_h_min         -16
_diffrn_reflns_limit_k_max         20
_diffrn_reflns_limit_k_min         -20
_diffrn_reflns_limit_l_max         29
_diffrn_reflns_limit_l_min         -16
_diffrn_reflns_number              51827
_diffrn_reflns_point_group_measured_fraction_full  0.978
_diffrn_reflns_point_group_measured_fraction_max  0.978
_diffrn_reflns_theta_full          62.493
_diffrn_reflns_theta_max           62.493
_diffrn_reflns_theta_min           3.374
_diffrn_ambient_temperature        120
_diffrn_detector                   Pilatus300K
_diffrn_detector_area_resol_mean   5.81
_diffrn_detector_type              'DECTRIS PILATUS 300K'
_diffrn_measured_fraction_theta_full  0.978
_diffrn_measured_fraction_theta_max  0.978
_diffrn_measurement_details        '1711 frames, detector distance = 50 mm'
_diffrn_measurement_device         'Eulerian 4-circle diffractometer'
_diffrn_measurement_device_type    'STOE STADIVARI'
_diffrn_measurement_method         'rotation method, \w scans'
_diffrn_radiation_collimation      '1.2 mm, 0.6 diameter'
_diffrn_radiation_monochromator    'Graded multilayer mirror'
_diffrn_radiation_polarisn_norm    270
_diffrn_radiation_probe            x-ray
_diffrn_radiation_type             'Cu K\a'
_diffrn_radiation_wavelength       1.54186
_diffrn_source                     'GeniX 3D HF Cu'
_diffrn_source_current             0.600
_diffrn_source_power               0.030
_diffrn_source_voltage             50
_reflns_d_resolution_high          0.828
_reflns_d_resolution_low           13.098
_reflns_Friedel_coverage           0.000
_reflns_Friedel_fraction_full      .
_reflns_Friedel_fraction_max       .
_reflns_limit_h_max                16
_reflns_limit_h_min                -17
_reflns_limit_k_max                21
_reflns_limit_k_min                -20
_reflns_limit_l_max                31
_reflns_limit_l_min                -16
_reflns_number_gt                  13570
_reflns_number_total               19255
_reflns_special_details            'reflections have not been merged'
_reflns_threshold_expression       I>4u(I)
_computing_cell_refinement         'X-Area Recipe 1.33.0.0 (STOE, 2015)'
_computing_data_collection         'X-Area Pilatus3_SV 1.31.153.0 (STOE, 2018)'
_computing_data_reduction
;
X-Area Integrate 1.74.2.0 (STOE, 2018)
X-Area LANA 1.75.3.0 (STOE, 2018)
;
_computing_molecular_graphics      'Olex2 1.3 (Dolomanov et al., 2009)'
_computing_publication_material    'Olex2 1.3 (Dolomanov et al., 2009)'
_computing_structure_refinement    'SHELXL 2018/3 (Sheldrick, 2015)'
_computing_structure_solution      'SHELXT 2018/2 (Sheldrick, 2018)'
_refine_diff_density_max           1.742
_refine_diff_density_min           -1.517
_refine_diff_density_rms           0.247
_refine_ls_extinction_coef         .
_refine_ls_extinction_method       none
_refine_ls_goodness_of_fit_ref     0.994
_refine_ls_hydrogen_treatment      constr
_refine_ls_matrix_type             full
_refine_ls_number_parameters       1423
_refine_ls_number_reflns           19255
_refine_ls_number_restraints       1620
_refine_ls_R_factor_all            0.0924
_refine_ls_R_factor_gt             0.0609
_refine_ls_restrained_S_all        0.985
_refine_ls_shift/su_max            0.001
_refine_ls_shift/su_mean           0.000
_refine_ls_structure_factor_coef   Fsqd
_refine_ls_weighting_details      
 'w=1/[\s^2^(Fo^2^)+(0.1573P)^2^] where P=(Fo^2^+2Fc^2^)/3'
_refine_ls_weighting_scheme        calc
_refine_ls_wR_factor_gt            0.1612
_refine_ls_wR_factor_ref           0.2177
_refine_special_details            ?
_olex2_refinement_description
;
1. Uiso/Uaniso restraints and constraints
C00P \\sim C00Q \\sim C00R \\sim C00S \\sim C00T \\sim C00U \\sim C00V \\sim
C00W \\sim C00X \\sim C00Y \\sim C00Z \\sim C010 \\sim C011 \\sim C012 \\sim
C013 \\sim C014 \\sim C015 \\sim C016 \\sim C017 \\sim C018 \\sim C019 \\sim
C01A \\sim C01B \\sim C01C \\sim C01D \\sim C01E \\sim C01F \\sim C01G \\sim
C01H \\sim C01I \\sim C01J \\sim C01K \\sim C01L \\sim C01M \\sim C01N \\sim
C01O \\sim C01P \\sim C01Q \\sim C01R \\sim C01S \\sim C01T \\sim C01U \\sim
C01V \\sim C01W \\sim C01X \\sim C01Y \\sim C01Z \\sim C020 \\sim C021 \\sim
C022 \\sim C023 \\sim C024 \\sim C025 \\sim C026 \\sim C027 \\sim C028 \\sim
C029 \\sim C02A \\sim C02B \\sim C02C \\sim C02D \\sim C02E \\sim C02F \\sim
C02G \\sim C02H \\sim C02I \\sim C02J \\sim C02K \\sim C02L \\sim C02M \\sim
C02N \\sim C02O \\sim C02P \\sim C02Q \\sim C02R \\sim C02S \\sim C02T \\sim
C02U \\sim C02V \\sim C02W \\sim C02X \\sim C02Y \\sim C02Z \\sim C030 \\sim
C031 \\sim C032 \\sim C033 \\sim C034 \\sim C035 \\sim C036 \\sim C037 \\sim
C038 \\sim C039 \\sim C03A \\sim C03B \\sim C03C \\sim C03D \\sim C03E \\sim
C03F \\sim C03G \\sim C03H \\sim C03I \\sim C03J \\sim C03K \\sim C03L \\sim
C03M \\sim C03N \\sim C03O \\sim C03P \\sim C03Q \\sim C03R \\sim C03S \\sim
C03T \\sim C03U \\sim C03V \\sim C03W \\sim C03X \\sim C03Y \\sim C03Z \\sim
C040 \\sim C042 \\sim C043 \\sim C044 \\sim C045 \\sim C046 \\sim C047 \\sim
C048 \\sim C049 \\sim C04A \\sim C04B \\sim C04C \\sim C04D \\sim C04E \\sim
C04F \\sim C04G: within 2A with sigma of 0.01 and sigma for terminal atoms of
0.02 within 2A
Uanis(C00P) \\sim Ueq, Uanis(C00Q) \\sim Ueq, Uanis(C00R) \\sim Ueq,
Uanis(C00S) \\sim Ueq, Uanis(C00T) \\sim Ueq, Uanis(C00U) \\sim Ueq,
Uanis(C00V) \\sim Ueq, Uanis(C00W) \\sim Ueq, Uanis(C00X) \\sim Ueq,
Uanis(C00Y) \\sim Ueq, Uanis(C00Z) \\sim Ueq, Uanis(C010) \\sim Ueq,
Uanis(C011) \\sim Ueq, Uanis(C012) \\sim Ueq, Uanis(C013) \\sim Ueq,
Uanis(C014) \\sim Ueq, Uanis(C015) \\sim Ueq, Uanis(C016) \\sim Ueq,
Uanis(C017) \\sim Ueq, Uanis(C018) \\sim Ueq, Uanis(C019) \\sim Ueq,
Uanis(C01A) \\sim Ueq, Uanis(C01B) \\sim Ueq, Uanis(C01C) \\sim Ueq,
Uanis(C01D) \\sim Ueq, Uanis(C01E) \\sim Ueq, Uanis(C01F) \\sim Ueq,
Uanis(C01G) \\sim Ueq, Uanis(C01H) \\sim Ueq, Uanis(C01I) \\sim Ueq,
Uanis(C01J) \\sim Ueq, Uanis(C01K) \\sim Ueq, Uanis(C01L) \\sim Ueq,
Uanis(C01M) \\sim Ueq, Uanis(C01N) \\sim Ueq, Uanis(C01O) \\sim Ueq,
Uanis(C01P) \\sim Ueq, Uanis(C01Q) \\sim Ueq, Uanis(C01R) \\sim Ueq,
Uanis(C01S) \\sim Ueq, Uanis(C01T) \\sim Ueq, Uanis(C01U) \\sim Ueq,
Uanis(C01V) \\sim Ueq, Uanis(C01W) \\sim Ueq, Uanis(C01X) \\sim Ueq,
Uanis(C01Y) \\sim Ueq, Uanis(C01Z) \\sim Ueq, Uanis(C020) \\sim Ueq,
Uanis(C021) \\sim Ueq, Uanis(C022) \\sim Ueq, Uanis(C023) \\sim Ueq,
Uanis(C024) \\sim Ueq, Uanis(C025) \\sim Ueq, Uanis(C026) \\sim Ueq,
Uanis(C027) \\sim Ueq, Uanis(C028) \\sim Ueq, Uanis(C029) \\sim Ueq,
Uanis(C02A) \\sim Ueq, Uanis(C02B) \\sim Ueq, Uanis(C02C) \\sim Ueq,
Uanis(C02D) \\sim Ueq, Uanis(C02E) \\sim Ueq, Uanis(C02F) \\sim Ueq,
Uanis(C02G) \\sim Ueq, Uanis(C02H) \\sim Ueq, Uanis(C02I) \\sim Ueq,
Uanis(C02J) \\sim Ueq, Uanis(C02K) \\sim Ueq, Uanis(C02L) \\sim Ueq,
Uanis(C02M) \\sim Ueq, Uanis(C02N) \\sim Ueq, Uanis(C02O) \\sim Ueq,
Uanis(C02P) \\sim Ueq, Uanis(C02Q) \\sim Ueq, Uanis(C02R) \\sim Ueq,
Uanis(C02S) \\sim Ueq, Uanis(C02T) \\sim Ueq, Uanis(C02U) \\sim Ueq,
Uanis(C02V) \\sim Ueq, Uanis(C02W) \\sim Ueq, Uanis(C02X) \\sim Ueq,
Uanis(C02Y) \\sim Ueq, Uanis(C02Z) \\sim Ueq, Uanis(C030) \\sim Ueq,
Uanis(C031) \\sim Ueq, Uanis(C032) \\sim Ueq, Uanis(C033) \\sim Ueq,
Uanis(C034) \\sim Ueq, Uanis(C035) \\sim Ueq, Uanis(C036) \\sim Ueq,
Uanis(C037) \\sim Ueq, Uanis(C038) \\sim Ueq, Uanis(C039) \\sim Ueq,
Uanis(C03A) \\sim Ueq, Uanis(C03B) \\sim Ueq, Uanis(C03C) \\sim Ueq,
Uanis(C03D) \\sim Ueq, Uanis(C03E) \\sim Ueq, Uanis(C03F) \\sim Ueq,
Uanis(C03G) \\sim Ueq, Uanis(C03H) \\sim Ueq, Uanis(C03I) \\sim Ueq,
Uanis(C03J) \\sim Ueq, Uanis(C03K) \\sim Ueq, Uanis(C03L) \\sim Ueq,
Uanis(C03M) \\sim Ueq, Uanis(C03N) \\sim Ueq, Uanis(C03O) \\sim Ueq,
Uanis(C03P) \\sim Ueq, Uanis(C03Q) \\sim Ueq, Uanis(C03R) \\sim Ueq,
Uanis(C03S) \\sim Ueq, Uanis(C03T) \\sim Ueq, Uanis(C03U) \\sim Ueq,
Uanis(C03V) \\sim Ueq, Uanis(C03W) \\sim Ueq, Uanis(C03X) \\sim Ueq,
Uanis(C03Y) \\sim Ueq, Uanis(C03Z) \\sim Ueq, Uanis(C040) \\sim Ueq,
Uanis(C042) \\sim Ueq, Uanis(C043) \\sim Ueq, Uanis(C044) \\sim Ueq,
Uanis(C045) \\sim Ueq, Uanis(C046) \\sim Ueq, Uanis(C047) \\sim Ueq,
Uanis(C048) \\sim Ueq, Uanis(C049) \\sim Ueq, Uanis(C04A) \\sim Ueq,
Uanis(C04B) \\sim Ueq, Uanis(C04C) \\sim Ueq, Uanis(C04D) \\sim Ueq,
Uanis(C04E) \\sim Ueq, Uanis(C04F) \\sim Ueq, Uanis(C04G) \\sim Ueq: with sigma
of 0.01 and sigma for terminal atoms of 0.02
2.a Aromatic/amide H refined with riding coordinates:
 C00R(H00R), C00T(H00T), C00U(H00U), C00W(H00W), C00X(H00X), C00Z(H00Z),
 C014(H014), C016(H016), C017(H017), C019(H019), C01A(H01A), C01B(H01B),
 C01D(H01D), C01J(H01J), C01K(H01K), C01L(H01L), C01M(H01M), C01N(H01N),
 C01P(H01P), C01Q(H01Q), C01S(H01S), C01T(H01T), C01U(H01U), C01W(H01W),
 C01X(H01X), C01Y(H01Y), C01Z(H01Z), C021(H021), C022(H022), C023(H023),
 C024(H024), C025(H025), C026(H026), C027(H027), C02A(H02A), C02B(H02B),
 C02C(H02C), C02D(H02D), C02E(H02E), C02G(H02G), C02H(H02H), C02I(H02I),
 C02J(H02J), C02K(H02K), C02L(H02L), C02M(H02M), C02N(H02N), C02O(H02O),
 C02P(H02P), C02Q(H02Q), C02S(H02S), C02T(H02T), C02U(H02U), C02V(H02V),
 C02W(H02W), C02Z(H02Z), C031(H031), C032(H032), C033(H033), C034(H034),
 C035(H035), C036(H036), C037(H037), C038(H038), C03A(H03A), C03B(H03B),
 C03C(H03C), C03D(H03T), C03E(H03E), C03F(H03F), C03H(H03U), C03I(H03X),
 C03J(H03J), C03K(H03Y), C03L(H03L), C03M(H03M), C03N(H03N), C03O(H03O),
 C03P(H03Z), C03Q(H03Q), C03R(H03R), C03S(H03S), C03U(H1), C03V(H03V),
 C03W(H03W), C03Z(H2), C040(H040), C042(H042), C043(H043), C046(H046),
 C048(H048), C049(H049), C04C(H04S), C04D(H04G), C04E(H04H), C04F(H04I)
2.b Idealised Me refined as rotating group:
 C02Y(H02F,H02R,H02X), C03T(H03,H,HA), C03X(H03D,H03G,H03H), C03Y(H03I,H03K,
 H03P), C044(H04M,H04N,H04O), C045(H04P,H04Q,H04R), C047(H04A,H04B,H04C),
 C04B(H04D,H04E,H04F), C04G(H04J,H04K,H04L)
;
_atom_sites_solution_hydrogens     geom
_atom_sites_solution_primary       dual
_atom_sites_solution_secondary     ?
loop_
  _atom_site_label
  _atom_site_type_symbol
  _atom_site_fract_x
  _atom_site_fract_y
  _atom_site_fract_z
  _atom_site_U_iso_or_equiv
  _atom_site_adp_type
  _atom_site_occupancy
  _atom_site_site_symmetry_order
  _atom_site_calc_flag
  _atom_site_refinement_flags_posn
  _atom_site_refinement_flags_adp
  _atom_site_refinement_flags_occupancy
  _atom_site_disorder_assembly
  _atom_site_disorder_group
 Cu01 Cu 1.15129(7) 0.85884(5) 0.07595(4) 0.0240(2) Uani 1 1 d . . . . .
 Cu02 Cu 1.14865(7) 1.02152(6) 0.08790(4) 0.0261(2) Uani 1 1 d . . . . .
 Cu03 Cu 0.84388(7) 1.01890(6) 0.05530(4) 0.0261(2) Uani 1 1 d . . . . .
 Cu04 Cu 0.97704(7) 0.92589(6) 0.02856(4) 0.0264(2) Uani 1 1 d . . . . .
 Cu05 Cu 0.40287(7) 0.50736(6) 0.56379(4) 0.0278(2) Uani 1 1 d . . . . .
 Cu06 Cu 0.51144(7) 0.48791(6) 0.33073(4) 0.0274(2) Uani 1 1 d . . . . .
 Cu07 Cu 0.57733(7) 0.58726(6) 0.52618(4) 0.0280(2) Uani 1 1 d . . . . .
 Cu08 Cu 0.42385(8) 0.56000(6) 0.41783(4) 0.0314(3) Uani 1 1 d . . . . .
 Cu09 Cu 0.70615(8) 0.68944(6) 0.42969(4) 0.0309(3) Uani 1 1 d . . . . .
 S00A S 0.99750(12) 1.01732(9) 0.10530(6) 0.0226(3) Uani 1 1 d . . . . .
 S00B S 0.82606(12) 0.91839(9) -0.01241(6) 0.0236(3) Uani 1 1 d . . . . .
 S00C S 1.08551(12) 0.87510(9) -0.00311(6) 0.0249(3) Uani 1 1 d . . . . .
 S00D S 0.54694(12) 0.61032(9) 0.60862(6) 0.0238(3) Uani 1 1 d . . . . .
 S00E S 1.26843(12) 0.97839(10) 0.11445(7) 0.0278(4) Uani 1 1 d . . . . .
 S00F S 0.33872(12) 0.50167(9) 0.48161(6) 0.0261(4) Uani 1 1 d . . . . .
 P00G P 0.73919(12) 1.03583(10) 0.10939(6) 0.0228(3) Uani 1 1 d . . . . .
 P00H P 1.10816(13) 0.73508(10) 0.10151(7) 0.0253(4) Uani 1 1 d . . . . .
 P00I P 0.50411(13) 0.42467(10) 0.25025(6) 0.0249(4) Uani 1 1 d . . . . .
 S00J S 0.39843(13) 0.55369(10) 0.33240(7) 0.0304(4) Uani 1 1 d . . . . .
 P00K P 0.83136(13) 0.80389(10) 0.45715(7) 0.0276(4) Uani 1 1 d . . . . .
 S00L S 0.66994(13) 0.57419(10) 0.37532(6) 0.0308(4) Uani 1 1 d . . . . .
 S00M S 0.56017(13) 0.66075(10) 0.46364(7) 0.0313(4) Uani 1 1 d . . . . .
 C00P C 0.3903(5) 0.3328(4) 0.2374(3) 0.0274(14) Uani 1 1 d . U . . .
 C00Q C 1.2745(5) 0.9694(4) 0.1819(3) 0.0286(14) Uani 1 1 d . U . . .
 C00R C 0.9552(5) 0.9865(4) 0.2035(3) 0.0276(14) Uani 1 1 d . U . . .
 H00R H 0.972630 1.042439 0.210820 0.033 Uiso 1 1 calc R U . . .
 C00S C 0.7270(5) 0.8217(4) -0.0188(2) 0.0208(12) Uani 1 1 d . U . . .
 C00T C 1.0786(6) 0.7298(4) -0.0548(3) 0.0298(14) Uani 1 1 d . U . . .
 H00T H 1.141898 0.742865 -0.037168 0.036 Uiso 1 1 calc R U . . .
 C00U C 0.1829(5) 0.4111(4) 0.4051(3) 0.0300(15) Uani 1 1 d . U . . .
 H00U H 0.225989 0.433575 0.381102 0.036 Uiso 1 1 calc R U . . .
 C00V C 0.9546(5) 0.8056(4) 0.4468(3) 0.0282(14) Uani 1 1 d . U . . .
 C00W C 0.2175(6) 0.2673(5) 0.2501(3) 0.0376(17) Uani 1 1 d . U . . .
 H00W H 0.160146 0.269847 0.262646 0.045 Uiso 1 1 calc R U . . .
 C00X C 0.9327(5) 0.7617(4) -0.0730(3) 0.0341(15) Uani 1 1 d . U . . .
 H00X H 0.896741 0.795242 -0.067450 0.041 Uiso 1 1 calc R U . . .
 C00Y C 1.1573(5) 0.6712(4) 0.0629(3) 0.0261(14) Uani 1 1 d . U . . .
 C00Z C 0.3055(5) 0.3360(4) 0.2579(3) 0.0293(14) Uani 1 1 d . U . . .
 H00Z H 0.307402 0.383730 0.276773 0.035 Uiso 1 1 calc R U . . .
 C010 C 0.9565(5) 0.9526(4) 0.1533(2) 0.0240(13) Uani 1 1 d . U . . .
 C011 C 0.5713(5) 0.6695(4) -0.0308(3) 0.0302(14) Uani 1 1 d . U . . .
 C012 C 0.2156(5) 0.4311(4) 0.4592(2) 0.0246(13) Uani 1 1 d . U . . .
 C013 C 0.4639(6) 0.6563(4) 0.3203(3) 0.0316(15) Uani 1 1 d . U . . .
 C014 C 0.6829(5) 0.7911(4) 0.0239(3) 0.0294(14) Uani 1 1 d . U . . .
 H014 H 0.704561 0.820479 0.056928 0.035 Uiso 1 1 calc R U . . .
 C015 C 0.5037(5) 0.6907(4) 0.6235(3) 0.0254(13) Uani 1 1 d . U . . .
 C016 C 0.6387(6) 1.0835(5) 0.0321(3) 0.0382(17) Uani 1 1 d . U . . .
 H016 H 0.668747 1.058624 0.009318 0.046 Uiso 1 1 calc R U . . .
 C017 C 0.0517(5) 0.3446(4) 0.4758(3) 0.0314(15) Uani 1 1 d . U . . .
 H017 H 0.007885 0.322386 0.499484 0.038 Uiso 1 1 calc R U . . .
 C018 C 0.4882(5) 0.4850(4) 0.1992(3) 0.0279(14) Uani 1 1 d . U . . .
 C019 C 1.1076(6) 0.5859(4) 0.0508(3) 0.0339(15) Uani 1 1 d . U . . .
 H019 H 1.044366 0.561113 0.060615 0.041 Uiso 1 1 calc R U . . .
 C01A C 0.1472(5) 0.3962(4) 0.4942(3) 0.0274(14) Uani 1 1 d . U . . .
 H01A H 0.166999 0.408202 0.529882 0.033 Uiso 1 1 calc R U . . .
 C01B C 0.7752(6) 1.0794(5) 0.2194(3) 0.0373(16) Uani 1 1 d . U . . .
 H01B H 0.716703 1.036394 0.222517 0.045 Uiso 1 1 calc R U . . .
 C01C C 0.8389(5) 0.8386(4) 0.5268(3) 0.0299(15) Uani 1 1 d . U . . .
 C01D C 0.9278(5) 0.8692(4) 0.1442(3) 0.0310(14) Uani 1 1 d . U . . .
 H01D H 0.927603 0.844586 0.110996 0.037 Uiso 1 1 calc R U . . .
 C01E C 0.0183(5) 0.3243(4) 0.4227(3) 0.0326(15) Uani 1 1 d . U . . .
 C01F C 0.6608(5) 1.0875(4) 0.0849(3) 0.0298(14) Uani 1 1 d . U . . .
 C01G C 0.8029(5) 1.0961(4) 0.1699(3) 0.0263(14) Uani 1 1 d . U . . .
 C01H C 0.6007(5) 0.3894(4) 0.2295(3) 0.0307(15) Uani 1 1 d . U . . .
 C01I C 1.0265(5) 0.7825(4) -0.0459(3) 0.0269(14) Uani 1 1 d . U . . .
 C01J C 0.6051(5) 0.7149(4) 0.0165(3) 0.0297(14) Uani 1 1 d . U . . .
 H01J H 0.575391 0.694507 0.045307 0.036 Uiso 1 1 calc R U . . .
 C01K C 1.0410(5) 0.8560(4) 0.4781(3) 0.0323(15) Uani 1 1 d . U . . .
 H01K H 1.038166 0.892637 0.505351 0.039 Uiso 1 1 calc R U . . .
 C01L C 0.6925(5) 0.7770(4) -0.0680(3) 0.0321(15) Uani 1 1 d . U . . .
 H01L H 0.720346 0.797651 -0.097163 0.039 Uiso 1 1 calc R U . . .
 C01M C 0.8540(5) 0.9174(4) 0.5456(3) 0.0346(16) Uani 1 1 d . U . . .
 H01M H 0.867013 0.956239 0.522842 0.042 Uiso 1 1 calc R U . . .
 C01N C 1.0369(6) 0.6594(4) -0.0893(3) 0.0364(16) Uani 1 1 d . U . . .
 H01N H 1.072075 0.624979 -0.093756 0.044 Uiso 1 1 calc R U . . .
 C01O C 1.1499(6) 0.7264(4) 0.1676(3) 0.0346(16) Uani 1 1 d . U . . .
 C01P C 0.9112(5) 0.6875(4) 0.0580(3) 0.0349(16) Uani 1 1 d . U . . .
 H01P H 0.938329 0.724313 0.035043 0.042 Uiso 1 1 calc R U . . .
 C01Q C 0.3943(6) 0.4731(5) 0.1730(3) 0.0367(16) Uani 1 1 d . U . . .
 H01Q H 0.337979 0.431278 0.180078 0.044 Uiso 1 1 calc R U . . .
 C01R C 0.8195(5) 0.8887(4) 0.4276(3) 0.0307(15) Uani 1 1 d . U . . .
 C01S C 0.8173(6) 0.8033(5) 0.6132(3) 0.0383(17) Uani 1 1 d . U . . .
 H01S H 0.804983 0.764459 0.636053 0.046 Uiso 1 1 calc R U . . .
 C01T C 1.1180(6) 0.7641(5) 0.2077(3) 0.0409(17) Uani 1 1 d . U . . .
 H01T H 1.081415 0.795973 0.199833 0.049 Uiso 1 1 calc R U . . .
 C01U C 0.3869(6) 0.2600(4) 0.2100(3) 0.0342(16) Uani 1 1 d . U . . .
 H01U H 0.442722 0.257052 0.195839 0.041 Uiso 1 1 calc R U . . .
 C01V C 0.7689(5) 0.5509(4) 0.3508(3) 0.0317(15) Uani 1 1 d . U . . .
 C01W C 0.8093(5) 0.4982(5) 0.3728(3) 0.0355(16) Uani 1 1 d . U . . .
 H01W H 0.784782 0.475661 0.402134 0.043 Uiso 1 1 calc R U . . .
 C01X C 1.2009(5) 0.9735(4) 0.2127(3) 0.0313(15) Uani 1 1 d . U . . .
 H01X H 1.145351 0.981970 0.198015 0.038 Uiso 1 1 calc R U . . .
 C01Y C 0.0880(5) 0.3588(4) 0.3883(3) 0.0305(15) Uani 1 1 d . U . . .
 H01Y H 0.068239 0.345192 0.352717 0.037 Uiso 1 1 calc R U . . .
 C01Z C 0.8898(5) 1.1656(4) 0.1679(3) 0.0326(15) Uani 1 1 d . U . . .
 H01Z H 0.909781 1.178824 0.135751 0.039 Uiso 1 1 calc R U . . .
 C020 C 0.9738(5) 0.6757(4) 0.0971(3) 0.0312(15) Uani 1 1 d . U . . .
 C021 C 0.6259(6) 0.3854(4) 0.1791(3) 0.0370(16) Uani 1 1 d . U . . .
 H021 H 0.594182 0.404046 0.153633 0.044 Uiso 1 1 calc R U . . .
 C022 C 0.9279(6) 0.9376(5) 0.2431(3) 0.0360(16) Uani 1 1 d . U . . .
 H022 H 0.928786 0.961931 0.276525 0.043 Uiso 1 1 calc R U . . .
 C023 C 0.9450(6) 1.2139(5) 0.2124(3) 0.0374(16) Uani 1 1 d . U . . .
 H023 H 1.000441 1.260015 0.210013 0.045 Uiso 1 1 calc R U . . .
 C024 C 1.2495(5) 0.7067(4) 0.0462(3) 0.0312(15) Uani 1 1 d . U . . .
 H024 H 1.282750 0.762736 0.053010 0.037 Uiso 1 1 calc R U . . .
 C025 C 0.8989(6) 0.8209(5) 0.1842(3) 0.0394(17) Uani 1 1 d . U . . .
 H025 H 0.878609 0.764737 0.176808 0.047 Uiso 1 1 calc R U . . .
 C026 C 0.5605(5) 0.7556(4) 0.6602(3) 0.0305(15) Uani 1 1 d . U . . .
 H026 H 0.623741 0.759202 0.673406 0.037 Uiso 1 1 calc R U . . .
 C027 C 0.8919(6) 0.6914(5) -0.1085(3) 0.0383(17) Uani 1 1 d . U . . .
 H027 H 0.829078 0.678761 -0.126548 0.046 Uiso 1 1 calc R U . . .
 C028 C 0.9442(6) 0.6384(4) -0.1176(3) 0.0381(16) Uani 1 1 d . U . . .
 C029 C 0.6491(5) 0.9438(4) 0.1288(3) 0.0294(14) Uani 1 1 d . U . . .
 C02A C 0.6859(6) 0.8879(4) 0.1476(3) 0.0361(16) Uani 1 1 d . U . . .
 H02A H 0.754052 0.898922 0.150899 0.043 Uiso 1 1 calc R U . . .
 C02B C 0.5468(6) 0.9253(5) 0.1230(3) 0.0357(16) Uani 1 1 d . U . . .
 H02B H 0.521047 0.961786 0.110365 0.043 Uiso 1 1 calc R U . . .
 C02C C 0.8206(5) 0.7811(5) 0.5609(3) 0.0328(15) Uani 1 1 d . U . . .
 H02C H 0.810532 0.727549 0.548827 0.039 Uiso 1 1 calc R U . . .
 C02D C 0.6499(6) 0.3616(5) 0.2677(3) 0.0389(17) Uani 1 1 d . U . . .
 H02D H 0.635142 0.364405 0.301867 0.047 Uiso 1 1 calc R U . . .
 C02E C 1.2103(6) 0.9653(5) 0.2641(3) 0.0374(16) Uani 1 1 d . U . . .
 H02E H 1.159616 0.966958 0.283559 0.045 Uiso 1 1 calc R U . . .
 C02F C 1.2915(6) 0.9545(5) 0.2887(3) 0.0415(17) Uani 1 1 d . U . . .
 C02G C 0.2991(6) 0.1921(5) 0.2044(3) 0.0416(18) Uani 1 1 d . U . . .
 H02G H 0.297103 0.143254 0.187048 0.050 Uiso 1 1 calc R U . . .
 C02H C 0.5257(6) 0.8165(5) 0.6783(3) 0.0416(17) Uani 1 1 d . U . . .
 H02H H 0.563867 0.858115 0.704369 0.050 Uiso 1 1 calc R U . . .
 C02I C 0.8505(6) 0.9408(5) 0.5976(3) 0.0387(17) Uani 1 1 d . U . . .
 H02I H 0.860093 0.994350 0.609599 0.046 Uiso 1 1 calc R U . . .
 C02J C 0.4114(5) 0.6898(4) 0.6003(3) 0.0357(16) Uani 1 1 d . U . . .
 H02J H 0.374093 0.649346 0.573421 0.043 Uiso 1 1 calc R U . . .
 C02K C 0.6158(6) 0.7010(5) -0.0731(3) 0.0379(17) Uani 1 1 d . U . . .
 H02K H 0.594104 0.670662 -0.105811 0.046 Uiso 1 1 calc R U . . .
 C02L C 1.1512(6) 0.5397(5) 0.0251(3) 0.0419(17) Uani 1 1 d . U . . .
 H02L H 1.118152 0.483705 0.018021 0.050 Uiso 1 1 calc R U . . .
 C02M C 1.2932(6) 0.6592(5) 0.0190(3) 0.0377(16) Uani 1 1 d . U . . .
 H02M H 1.354879 0.683481 0.007409 0.045 Uiso 1 1 calc R U . . .
 C02N C 0.8838(6) 0.4794(5) 0.3520(3) 0.0433(18) Uani 1 1 d . U . . .
 H02N H 0.909550 0.445077 0.367736 0.052 Uiso 1 1 calc R U . . .
 C02O C 0.5580(7) 0.5978(5) 0.1514(3) 0.0426(18) Uani 1 1 d . U . . .
 H02O H 0.613497 0.640169 0.144078 0.051 Uiso 1 1 calc R U . . .
 C02P C 0.4820(6) 0.8509(5) 0.1365(3) 0.0406(17) Uani 1 1 d . U . . .
 H02P H 0.413404 0.837988 0.132401 0.049 Uiso 1 1 calc R U . . .
 C02Q C 0.8342(6) 1.1266(6) 0.2634(3) 0.0477(19) Uani 1 1 d . U . . .
 H02Q H 0.816866 1.112756 0.295934 0.057 Uiso 1 1 calc R U . . .
 C02R C 0.5546(6) 0.8166(5) 0.2986(3) 0.0415(17) Uani 1 1 d . U . . .
 C02S C 0.5700(6) 0.5490(4) 0.1881(3) 0.0371(16) Uani 1 1 d . U . . .
 H02S H 0.632916 0.559194 0.205280 0.045 Uiso 1 1 calc R U . . .
 C02T C 0.3775(6) 0.7499(5) 0.6180(4) 0.0444(18) Uani 1 1 d . U . . .
 H02T H 0.315563 0.747666 0.603587 0.053 Uiso 1 1 calc R U . . .
 C02U C 0.8321(6) 0.8819(5) 0.6312(3) 0.0397(17) Uani 1 1 d . U . . .
 H02U H 0.829815 0.896245 0.666337 0.048 Uiso 1 1 calc R U . . .
 C02V C 0.7451(6) 0.3243(5) 0.2024(4) 0.0483(19) Uani 1 1 d . U . . .
 H02V H 0.791171 0.301602 0.193239 0.058 Uiso 1 1 calc R U . . .
 C02W C 0.6210(6) 0.8156(5) 0.1615(3) 0.0454(18) Uani 1 1 d . U . . .
 H02W H 0.646292 0.779312 0.174841 0.054 Uiso 1 1 calc R U . . .
 C02X C 0.5252(6) 0.7419(4) 0.4874(3) 0.0373(16) Uani 1 1 d . U . . .
 C02Y C 0.4873(6) 0.5871(4) -0.0381(3) 0.0394(18) Uani 1 1 d . U . . .
 H02F H 0.470371 0.571381 -0.004681 0.059 Uiso 1 1 calc R U . . .
 H02R H 0.508237 0.547668 -0.056385 0.059 Uiso 1 1 calc R U . . .
 H02X H 0.430129 0.590040 -0.057818 0.059 Uiso 1 1 calc R U . . .
 C02Z C 0.7251(6) 0.8931(5) 0.4236(3) 0.0388(17) Uani 1 1 d . U . . .
 H02Z H 0.671243 0.851060 0.432645 0.047 Uiso 1 1 calc R U . . .
 C030 C 0.9000(6) 0.8551(5) 0.2341(3) 0.0432(17) Uani 1 1 d . U . . .
 C031 C 0.5817(6) 0.8030(5) 0.5259(3) 0.0375(16) Uani 1 1 d . U . . .
 H031 H 0.641203 0.801829 0.541434 0.045 Uiso 1 1 calc R U . . .
 C032 C 0.5212(6) 0.7977(5) 0.1557(3) 0.0444(18) Uani 1 1 d . U . . .
 H032 H 0.478692 0.748843 0.164741 0.053 Uiso 1 1 calc R U . . .
 C033 C 0.8849(6) 1.0162(5) 0.3923(3) 0.0377(16) Uani 1 1 d . U . . .
 H033 H 0.937573 1.056719 0.381084 0.045 Uiso 1 1 calc R U . . .
 C034 C 0.9181(6) 1.1936(5) 0.2606(3) 0.0459(19) Uani 1 1 d . U . . .
 H034 H 0.956412 1.225051 0.290893 0.055 Uiso 1 1 calc R U . . .
 C035 C 0.9328(6) 0.6187(5) 0.1304(3) 0.0434(18) Uani 1 1 d . U . . .
 H035 H 0.973612 0.609051 0.156341 0.052 Uiso 1 1 calc R U . . .
 C036 C 1.2099(8) 0.6811(5) 0.1792(3) 0.052(2) Uani 1 1 d . U . . .
 H036 H 1.233408 0.656068 0.153016 0.063 Uiso 1 1 calc R U . . .
 C037 C 0.9607(6) 0.7522(4) 0.4068(3) 0.0343(16) Uani 1 1 d . U . . .
 H037 H 0.902800 0.718167 0.386008 0.041 Uiso 1 1 calc R U . . .
 C038 C 1.2440(6) 0.5758(5) 0.0096(3) 0.0429(18) Uani 1 1 d . U . . .
 H038 H 1.273884 0.543857 -0.007392 0.051 Uiso 1 1 calc R U . . .
 C039 C 0.9223(6) 0.5115(5) 0.3065(3) 0.0461(19) Uani 1 1 d . U . . .
 C03A C 0.2156(6) 0.1959(5) 0.2238(3) 0.0423(18) Uani 1 1 d . U . . .
 H03A H 0.157230 0.149987 0.219183 0.051 Uiso 1 1 calc R U . . .
 C03B C 0.6968(6) 0.3544(5) 0.1659(4) 0.0478(19) Uani 1 1 d . U . . .
 H03B H 0.712650 0.353627 0.131946 0.057 Uiso 1 1 calc R U . . .
 C03C C 0.7923(6) 1.0214(5) 0.3914(3) 0.0447(18) Uani 1 1 d . U . . .
 H03C H 0.783501 1.067089 0.380707 0.054 Uiso 1 1 calc R U . . .
 C03D C 0.5707(6) 1.1168(6) 0.0124(4) 0.053(2) Uani 1 1 d . U . . .
 H03T H 0.555198 1.112834 -0.023340 0.063 Uiso 1 1 calc R U . . .
 C03E C 0.8984(5) 0.9489(4) 0.4103(3) 0.0321(15) Uani 1 1 d . U . . .
 H03E H 0.960408 0.944162 0.410881 0.038 Uiso 1 1 calc R U . . .
 C03F C 1.1377(6) 0.7975(5) 0.4283(3) 0.0459(18) Uani 1 1 d . U . . .
 H03F H 1.198880 0.794537 0.422407 0.055 Uiso 1 1 calc R U . . .
 C03G C 0.4325(7) 0.8134(5) 0.6564(4) 0.0493(19) Uani 1 1 d . U . . .
 C03H C 1.3588(6) 0.9615(5) 0.2070(3) 0.0409(17) Uani 1 1 d . U . . .
 H03U H 1.410991 0.961926 0.188183 0.049 Uiso 1 1 calc R U . . .
 C03I C 0.6161(6) 1.1286(5) 0.1190(3) 0.0446(18) Uani 1 1 d . U . . .
 H03X H 0.631724 1.133601 0.154842 0.053 Uiso 1 1 calc R U . . .
 C03J C 0.4664(7) 0.5848(5) 0.1258(3) 0.0429(17) Uani 1 1 d . U . . .
 H03J H 0.459244 0.617669 0.101214 0.051 Uiso 1 1 calc R U . . .
 C03K C 0.8092(6) 0.6454(5) 0.0526(4) 0.0475(19) Uani 1 1 d . U . . .
 H03Y H 0.767338 0.652769 0.026197 0.057 Uiso 1 1 calc R U . . .
 C03L C 0.7210(6) 0.3297(5) 0.2541(4) 0.0455(18) Uani 1 1 d . U . . .
 H03L H 0.753547 0.311607 0.279571 0.055 Uiso 1 1 calc R U . . .
 C03M C 0.8823(6) 0.5641(5) 0.2861(3) 0.047(2) Uani 1 1 d . U . . .
 H03M H 0.906665 0.587026 0.256833 0.057 Uiso 1 1 calc R U . . .
 C03N C 1.0527(6) 0.7477(5) 0.3967(3) 0.0396(17) Uani 1 1 d . U . . .
 H03N H 1.056175 0.711834 0.369132 0.047 Uiso 1 1 calc R U . . .
 C03O C 0.7115(6) 0.9603(5) 0.4060(3) 0.0453(18) Uani 1 1 d . U . . .
 H03O H 0.649079 0.964269 0.404133 0.054 Uiso 1 1 calc R U . . .
 C03P C 0.8306(7) 0.5764(5) 0.1247(4) 0.051(2) Uani 1 1 d . U . . .
 H03Z H 0.803657 0.537476 0.146417 0.061 Uiso 1 1 calc R U . . .
 C03Q C 0.5944(7) 0.7578(5) 0.2864(4) 0.0507(19) Uani 1 1 d . U . . .
 H03Q H 0.652063 0.770870 0.270080 0.061 Uiso 1 1 calc R U . . .
 C03R C 0.3852(7) 0.5221(5) 0.1373(3) 0.0450(18) Uani 1 1 d . U . . .
 H03R H 0.322537 0.512992 0.120251 0.054 Uiso 1 1 calc R U . . .
 C03S C 0.8085(6) 0.5840(5) 0.3070(3) 0.0416(18) Uani 1 1 d . U . . .
 H03S H 0.784666 0.619910 0.291877 0.050 Uiso 1 1 calc R U . . .
 C03T C 0.9000(7) 0.5628(5) -0.1555(3) 0.051(2) Uani 1 1 d . U . . .
 H03 H 0.951577 0.543898 -0.164733 0.076 Uiso 1 1 calc R U . . .
 H H 0.868627 0.574140 -0.186160 0.076 Uiso 1 1 calc R U . . .
 HA H 0.851270 0.521759 -0.140012 0.076 Uiso 1 1 calc R U . . .
 C03U C 1.3657(6) 0.9532(5) 0.2587(3) 0.0479(19) Uani 1 1 d . U . . .
 H1 H 1.421962 0.946508 0.274069 0.058 Uiso 1 1 calc R U . . .
 C03V C 1.1329(6) 0.8511(5) 0.4680(3) 0.0437(18) Uani 1 1 d . U . . .
 H03V H 1.191061 0.884791 0.488755 0.052 Uiso 1 1 calc R U . . .
 C03W C 0.5515(7) 0.8672(5) 0.5424(4) 0.050(2) Uani 1 1 d . U . . .
 H03W H 0.592900 0.909156 0.567364 0.061 Uiso 1 1 calc R U . . .
 C03X C -0.0838(6) 0.2639(5) 0.4033(3) 0.045(2) Uani 1 1 d . U . . .
 H03D H -0.115739 0.286161 0.378416 0.068 Uiso 1 1 calc R U . . .
 H03G H -0.122313 0.251735 0.431937 0.068 Uiso 1 1 calc R U . . .
 H03H H -0.078728 0.215004 0.386960 0.068 Uiso 1 1 calc R U . . .
 C03Y C 0.6030(7) 0.9026(5) 0.2849(3) 0.049(2) Uani 1 1 d . U . . .
 H03I H 0.674171 0.919903 0.291775 0.074 Uiso 1 1 calc R U . . .
 H03K H 0.580659 0.938893 0.305668 0.074 Uiso 1 1 calc R U . . .
 H03P H 0.584638 0.903276 0.248734 0.074 Uiso 1 1 calc R U . . .
 C03Z C 1.1393(7) 0.7555(5) 0.2597(3) 0.051(2) Uani 1 1 d . U . . .
 H2 H 1.115666 0.779372 0.286392 0.062 Uiso 1 1 calc R U . . .
 C040 C 0.7708(7) 0.5901(5) 0.0891(4) 0.053(2) Uani 1 1 d . U . . .
 H040 H 0.702281 0.563300 0.087713 0.064 Uiso 1 1 calc R U . . .
 C042 C 0.5486(7) 0.6801(5) 0.2983(4) 0.0515(19) Uani 1 1 d . U . . .
 H042 H 0.578071 0.642391 0.290708 0.062 Uiso 1 1 calc R U . . .
 C043 C 0.5274(7) 1.1547(6) 0.0453(4) 0.055(2) Uani 1 1 d . U . . .
 H043 H 0.482774 1.176722 0.031815 0.067 Uiso 1 1 calc R U . . .
 C044 C 1.3017(8) 0.9439(7) 0.3461(4) 0.061(2) Uani 1 1 d . U . . .
 H04M H 1.295359 0.989173 0.366702 0.091 Uiso 1 1 calc R U . . .
 H04N H 1.365784 0.941502 0.355807 0.091 Uiso 1 1 calc R U . . .
 H04O H 1.250318 0.894493 0.351922 0.091 Uiso 1 1 calc R U . . .
 C045 C 0.8728(8) 0.8031(7) 0.2769(4) 0.070(3) Uani 1 1 d . U . . .
 H04P H 0.924243 0.824312 0.305823 0.105 Uiso 1 1 calc R U . . .
 H04Q H 0.865663 0.748498 0.264464 0.105 Uiso 1 1 calc R U . . .
 H04R H 0.810924 0.803195 0.287786 0.105 Uiso 1 1 calc R U . . .
 C046 C 0.5496(7) 1.1607(6) 0.0986(4) 0.056(2) Uani 1 1 d . U . . .
 H046 H 0.519582 1.186522 0.120795 0.067 Uiso 1 1 calc R U . . .
 C047 C 0.9987(8) 0.4875(7) 0.2834(4) 0.070(3) Uani 1 1 d . U . . .
 H04A H 1.033685 0.469462 0.309383 0.105 Uiso 1 1 calc R U . . .
 H04B H 1.044824 0.533226 0.270230 0.105 Uiso 1 1 calc R U . . .
 H04C H 0.967335 0.444153 0.255387 0.105 Uiso 1 1 calc R U . . .
 C048 C 0.4258(8) 0.7157(6) 0.3337(4) 0.057(2) Uani 1 1 d . U . . .
 H048 H 0.367842 0.702734 0.349798 0.069 Uiso 1 1 calc R U . . .
 C049 C 1.1982(9) 0.7092(6) 0.2698(4) 0.065(2) Uani 1 1 d . U . . .
 H049 H 1.213279 0.702073 0.303981 0.078 Uiso 1 1 calc R U . . .
 C04A C 0.4634(9) 0.8689(7) 0.5226(5) 0.073(2) Uani 1 1 d . U . . .
 C04B C 0.3935(9) 0.8759(7) 0.6753(5) 0.079(3) Uani 1 1 d . U . . .
 H04D H 0.343847 0.877804 0.649358 0.119 Uiso 1 1 calc R U . . .
 H04E H 0.447082 0.927903 0.682140 0.119 Uiso 1 1 calc R U . . .
 H04F H 0.364327 0.862453 0.706796 0.119 Uiso 1 1 calc R U . . .
 C04C C 1.2327(10) 0.6755(7) 0.2321(4) 0.072(3) Uani 1 1 d . U . . .
 H04S H 1.273305 0.647086 0.240761 0.086 Uiso 1 1 calc R U . . .
 C04D C 0.4747(8) 0.7952(6) 0.3232(4) 0.063(2) Uani 1 1 d . U . . .
 H04G H 0.449633 0.834652 0.334014 0.076 Uiso 1 1 calc R U . . .
 C04E C 0.4020(10) 0.8057(8) 0.4872(6) 0.091(3) Uani 1 1 d . U . . .
 H04H H 0.339377 0.804684 0.475061 0.110 Uiso 1 1 calc R U . . .
 C04F C 0.4316(9) 0.7423(7) 0.4689(5) 0.080(3) Uani 1 1 d . U . . .
 H04I H 0.389219 0.700235 0.444257 0.096 Uiso 1 1 calc R U . . .
 C04G C 0.4249(11) 0.9332(8) 0.5404(6) 0.101(4) Uani 1 1 d . U . . .
 H04J H 0.364290 0.908974 0.555464 0.152 Uiso 1 1 calc R U . . .
 H04K H 0.412051 0.958854 0.511273 0.152 Uiso 1 1 calc R U . . .
 H04L H 0.473638 0.973031 0.566006 0.152 Uiso 1 1 calc R U . . .

loop_
  _atom_site_aniso_label
  _atom_site_aniso_U_11
  _atom_site_aniso_U_22
  _atom_site_aniso_U_33
  _atom_site_aniso_U_23
  _atom_site_aniso_U_13
  _atom_site_aniso_U_12
 Cu01 0.0268(5) 0.0132(5) 0.0303(5) 0.0062(4) 0.0074(4) 0.0035(4)
 Cu02 0.0264(5) 0.0164(5) 0.0320(5) 0.0056(4) 0.0075(4) 0.0022(4)
 Cu03 0.0314(5) 0.0176(5) 0.0292(5) 0.0067(4) 0.0099(4) 0.0066(4)
 Cu04 0.0284(5) 0.0161(5) 0.0301(5) 0.0047(4) 0.0092(4) 0.0010(4)
 Cu05 0.0248(5) 0.0212(5) 0.0290(5) 0.0027(4) 0.0036(4) -0.0016(4)
 Cu06 0.0307(5) 0.0162(5) 0.0289(5) 0.0022(4) 0.0025(4) 0.0014(4)
 Cu07 0.0255(5) 0.0203(5) 0.0327(6) 0.0036(4) 0.0071(4) 0.0011(4)
 Cu08 0.0336(6) 0.0191(5) 0.0348(6) 0.0065(4) 0.0046(4) 0.0007(4)
 Cu09 0.0304(6) 0.0183(5) 0.0314(6) 0.0040(4) 0.0026(4) -0.0059(4)
 S00A 0.0265(8) 0.0167(7) 0.0231(8) 0.0062(6) 0.0067(6) 0.0046(6)
 S00B 0.0262(8) 0.0130(7) 0.0267(8) 0.0037(6) 0.0083(6) -0.0001(6)
 S00C 0.0308(9) 0.0125(7) 0.0287(8) 0.0056(6) 0.0069(6) 0.0034(6)
 S00D 0.0225(8) 0.0156(7) 0.0282(8) 0.0038(6) 0.0027(6) 0.0006(6)
 S00E 0.0247(8) 0.0177(8) 0.0372(9) 0.0062(7) 0.0078(7) 0.0018(6)
 S00F 0.0236(8) 0.0169(8) 0.0309(9) 0.0048(6) 0.0026(6) -0.0011(6)
 P00G 0.0220(8) 0.0172(8) 0.0280(9) 0.0049(6) 0.0050(6) 0.0052(7)
 P00H 0.0316(9) 0.0134(8) 0.0272(9) 0.0045(6) 0.0065(7) 0.0028(7)
 P00I 0.0253(9) 0.0146(8) 0.0270(9) 0.0019(6) 0.0058(7) -0.0022(7)
 S00J 0.0290(9) 0.0234(8) 0.0339(9) 0.0079(7) 0.0010(7) 0.0032(7)
 P00K 0.0275(9) 0.0150(8) 0.0309(9) 0.0039(7) 0.0032(7) -0.0036(7)
 S00L 0.0279(9) 0.0218(8) 0.0289(9) 0.0010(7) 0.0036(7) -0.0068(7)
 S00M 0.0337(9) 0.0185(8) 0.0328(9) 0.0046(7) 0.0073(7) -0.0019(7)
 C00P 0.029(3) 0.020(3) 0.026(3) 0.005(2) 0.001(2) 0.001(2)
 C00Q 0.030(3) 0.020(3) 0.034(3) 0.004(2) 0.003(3) 0.007(3)
 C00R 0.029(3) 0.028(3) 0.027(3) 0.007(2) 0.010(2) 0.009(3)
 C00S 0.019(3) 0.015(3) 0.027(3) 0.006(2) 0.006(2) 0.003(2)
 C00T 0.040(3) 0.021(3) 0.030(3) 0.002(2) 0.009(3) 0.013(3)
 C00U 0.029(3) 0.023(3) 0.031(3) 0.005(3) 0.005(3) 0.002(3)
 C00V 0.028(3) 0.019(3) 0.033(3) 0.011(2) 0.002(3) 0.003(2)
 C00W 0.031(3) 0.034(3) 0.034(3) 0.011(3) 0.000(3) -0.004(3)
 C00X 0.030(3) 0.027(3) 0.040(3) 0.005(3) 0.006(3) 0.002(3)
 C00Y 0.026(3) 0.020(3) 0.029(3) 0.006(2) 0.002(2) 0.005(2)
 C00Z 0.025(3) 0.026(3) 0.029(3) 0.006(3) 0.000(2) 0.001(3)
 C010 0.021(3) 0.026(3) 0.025(3) 0.008(2) 0.005(2) 0.007(2)
 C011 0.024(3) 0.022(3) 0.044(3) 0.010(3) 0.005(3) 0.007(2)
 C012 0.026(3) 0.018(3) 0.023(3) 0.003(2) -0.003(2) 0.001(2)
 C013 0.038(3) 0.024(3) 0.043(3) 0.017(3) 0.011(3) 0.019(3)
 C014 0.026(3) 0.023(3) 0.035(3) 0.013(3) 0.004(3) 0.001(2)
 C015 0.029(3) 0.022(3) 0.025(3) 0.007(2) 0.006(2) 0.007(2)
 C016 0.033(3) 0.033(3) 0.046(4) 0.017(3) -0.002(3) 0.008(3)
 C017 0.032(3) 0.027(3) 0.030(3) 0.006(3) 0.007(3) 0.004(3)
 C018 0.034(3) 0.018(3) 0.028(3) 0.001(2) 0.010(3) 0.005(3)
 C019 0.030(3) 0.025(3) 0.043(4) 0.001(3) 0.005(3) 0.006(3)
 C01A 0.024(3) 0.024(3) 0.030(3) 0.008(2) 0.005(2) 0.002(2)
 C01B 0.032(3) 0.040(4) 0.030(3) 0.001(3) 0.011(3) 0.002(3)
 C01C 0.023(3) 0.024(3) 0.035(3) 0.005(3) 0.005(3) 0.000(2)
 C01D 0.036(3) 0.027(3) 0.038(3) 0.011(3) 0.016(3) 0.017(3)
 C01E 0.028(3) 0.025(3) 0.036(3) 0.008(3) 0.002(3) 0.000(3)
 C01F 0.026(3) 0.022(3) 0.041(3) 0.005(3) -0.001(3) 0.008(3)
 C01G 0.017(3) 0.028(3) 0.034(3) 0.008(3) 0.004(2) 0.007(2)
 C01H 0.030(3) 0.015(3) 0.039(3) 0.002(3) 0.008(3) -0.002(2)
 C01I 0.030(3) 0.020(3) 0.028(3) 0.010(2) 0.010(2) 0.004(2)
 C01J 0.032(3) 0.023(3) 0.031(3) 0.012(3) 0.005(3) 0.005(3)
 C01K 0.028(3) 0.027(3) 0.036(3) 0.008(3) 0.006(3) 0.002(3)
 C01L 0.030(3) 0.028(3) 0.027(3) -0.001(3) 0.005(3) -0.003(3)
 C01M 0.030(3) 0.025(3) 0.041(3) 0.006(3) 0.006(3) 0.000(3)
 C01N 0.048(4) 0.025(3) 0.037(3) 0.009(3) 0.008(3) 0.013(3)
 C01O 0.045(4) 0.019(3) 0.034(3) 0.008(3) 0.002(3) 0.006(3)
 C01P 0.030(3) 0.023(3) 0.048(4) 0.001(3) 0.012(3) 0.004(3)
 C01Q 0.039(4) 0.029(3) 0.036(3) 0.009(3) 0.006(3) 0.005(3)
 C01R 0.028(3) 0.023(3) 0.036(3) 0.006(3) 0.004(3) 0.002(3)
 C01S 0.041(4) 0.039(4) 0.033(3) 0.010(3) 0.011(3) 0.009(3)
 C01T 0.052(4) 0.029(3) 0.037(3) 0.003(3) 0.012(3) 0.007(3)
 C01U 0.037(3) 0.022(3) 0.033(3) 0.002(3) 0.005(3) -0.002(3)
 C01V 0.029(3) 0.025(3) 0.028(3) 0.003(3) 0.004(3) -0.005(3)
 C01W 0.028(3) 0.032(3) 0.034(3) 0.006(3) 0.010(3) -0.005(3)
 C01X 0.027(3) 0.031(3) 0.035(3) 0.003(3) 0.001(3) 0.011(3)
 C01Y 0.032(3) 0.026(3) 0.028(3) 0.003(3) -0.001(3) 0.005(3)
 C01Z 0.028(3) 0.027(3) 0.039(3) 0.016(3) 0.003(3) 0.003(3)
 C020 0.032(3) 0.019(3) 0.039(3) 0.004(3) 0.014(3) 0.004(3)
 C021 0.042(4) 0.025(3) 0.042(4) 0.003(3) 0.011(3) 0.009(3)
 C022 0.036(3) 0.042(4) 0.032(3) 0.011(3) 0.010(3) 0.013(3)
 C023 0.035(3) 0.031(3) 0.040(3) 0.001(3) 0.000(3) 0.006(3)
 C024 0.029(3) 0.023(3) 0.036(3) 0.002(3) 0.003(3) 0.004(3)
 C025 0.044(4) 0.029(3) 0.052(4) 0.019(3) 0.018(3) 0.016(3)
 C026 0.032(3) 0.019(3) 0.041(3) 0.005(3) 0.005(3) 0.009(3)
 C027 0.036(3) 0.030(3) 0.042(4) -0.005(3) 0.008(3) 0.006(3)
 C028 0.047(4) 0.024(3) 0.036(3) 0.003(3) 0.014(3) 0.003(3)
 C029 0.028(3) 0.024(3) 0.033(3) 0.005(3) 0.005(3) 0.005(3)
 C02A 0.039(3) 0.021(3) 0.048(4) 0.006(3) 0.004(3) 0.010(3)
 C02B 0.032(3) 0.030(3) 0.038(3) 0.003(3) 0.005(3) 0.002(3)
 C02C 0.034(3) 0.031(3) 0.033(3) 0.010(3) 0.008(3) 0.010(3)
 C02D 0.033(3) 0.028(3) 0.048(4) 0.004(3) 0.005(3) 0.002(3)
 C02E 0.036(3) 0.035(3) 0.040(3) 0.000(3) 0.007(3) 0.012(3)
 C02F 0.045(4) 0.036(3) 0.039(4) -0.003(3) -0.002(3) 0.014(3)
 C02G 0.049(4) 0.024(3) 0.036(3) 0.000(3) 0.006(3) -0.005(3)
 C02H 0.043(4) 0.027(3) 0.054(4) 0.006(3) 0.004(3) 0.011(3)
 C02I 0.039(4) 0.027(3) 0.041(4) -0.003(3) 0.007(3) 0.003(3)
 C02J 0.029(3) 0.024(3) 0.052(4) 0.011(3) 0.007(3) 0.006(3)
 C02K 0.033(3) 0.031(3) 0.037(3) -0.007(3) 0.004(3) 0.000(3)
 C02L 0.041(4) 0.027(3) 0.051(4) -0.003(3) 0.004(3) 0.006(3)
 C02M 0.029(3) 0.035(3) 0.046(4) -0.003(3) 0.009(3) 0.009(3)
 C02N 0.040(4) 0.038(4) 0.040(4) -0.003(3) 0.007(3) 0.002(3)
 C02O 0.054(4) 0.020(3) 0.051(4) 0.011(3) 0.021(3) 0.006(3)
 C02P 0.032(3) 0.034(3) 0.042(4) 0.000(3) 0.003(3) -0.003(3)
 C02Q 0.043(4) 0.054(4) 0.033(3) 0.000(3) 0.009(3) 0.002(3)
 C02R 0.045(4) 0.030(3) 0.055(4) 0.018(3) 0.008(3) 0.017(3)
 C02S 0.038(3) 0.022(3) 0.044(4) 0.003(3) 0.012(3) 0.001(3)
 C02T 0.030(3) 0.035(3) 0.071(4) 0.012(3) 0.005(3) 0.014(3)
 C02U 0.040(4) 0.042(4) 0.033(3) 0.003(3) 0.008(3) 0.009(3)
 C02V 0.040(4) 0.041(4) 0.061(4) -0.003(3) 0.005(3) 0.014(3)
 C02W 0.050(4) 0.025(3) 0.059(4) 0.009(3) 0.008(3) 0.010(3)
 C02X 0.041(4) 0.024(3) 0.044(4) 0.006(3) -0.007(3) 0.012(3)
 C02Y 0.034(4) 0.024(4) 0.050(5) 0.001(3) 0.008(3) -0.001(3)
 C02Z 0.032(3) 0.035(3) 0.049(4) 0.013(3) 0.006(3) 0.009(3)
 C030 0.041(4) 0.048(4) 0.051(4) 0.028(3) 0.020(3) 0.020(3)
 C031 0.031(3) 0.031(3) 0.046(4) 0.000(3) 0.013(3) 0.005(3)
 C032 0.046(4) 0.025(3) 0.051(4) 0.005(3) 0.012(3) -0.001(3)
 C033 0.038(3) 0.029(3) 0.044(4) 0.018(3) 0.004(3) 0.007(3)
 C034 0.041(4) 0.046(4) 0.038(4) -0.002(3) 0.006(3) 0.001(3)
 C035 0.048(4) 0.027(3) 0.045(4) 0.005(3) 0.020(3) 0.000(3)
 C036 0.078(5) 0.040(4) 0.043(4) 0.012(3) -0.003(3) 0.027(3)
 C037 0.038(3) 0.027(3) 0.034(3) 0.011(3) 0.007(3) 0.005(3)
 C038 0.035(3) 0.036(3) 0.056(4) -0.004(3) 0.007(3) 0.013(3)
 C039 0.040(4) 0.044(4) 0.041(4) -0.003(3) 0.013(3) 0.001(3)
 C03A 0.040(4) 0.031(3) 0.034(3) 0.006(3) -0.001(3) -0.013(3)
 C03B 0.045(4) 0.042(4) 0.051(4) 0.000(3) 0.018(3) 0.009(3)
 C03C 0.048(4) 0.038(4) 0.052(4) 0.019(3) 0.002(3) 0.017(3)
 C03D 0.041(4) 0.048(4) 0.058(4) 0.022(3) -0.010(3) 0.002(3)
 C03E 0.028(3) 0.026(3) 0.039(3) 0.009(3) 0.004(3) 0.003(3)
 C03F 0.037(4) 0.050(4) 0.050(4) 0.017(3) 0.011(3) 0.012(3)
 C03G 0.043(4) 0.037(4) 0.073(4) 0.011(3) 0.006(3) 0.020(3)
 C03H 0.033(3) 0.045(4) 0.050(4) 0.006(3) 0.008(3) 0.019(3)
 C03I 0.043(4) 0.041(4) 0.050(4) -0.008(3) -0.008(3) 0.022(3)
 C03J 0.055(4) 0.035(3) 0.044(4) 0.015(3) 0.018(3) 0.017(3)
 C03K 0.035(4) 0.035(4) 0.066(4) -0.002(3) 0.013(3) 0.006(3)
 C03L 0.037(4) 0.037(4) 0.059(4) 0.001(3) 0.003(3) 0.011(3)
 C03M 0.044(4) 0.043(4) 0.038(4) 0.004(3) 0.021(3) -0.006(3)
 C03N 0.043(4) 0.038(4) 0.038(3) 0.010(3) 0.014(3) 0.013(3)
 C03O 0.040(4) 0.044(4) 0.053(4) 0.017(3) 0.004(3) 0.016(3)
 C03P 0.053(4) 0.032(4) 0.055(4) 0.001(3) 0.030(3) -0.005(3)
 C03Q 0.044(4) 0.040(4) 0.077(4) 0.026(3) 0.021(3) 0.020(3)
 C03R 0.051(4) 0.042(4) 0.044(4) 0.012(3) 0.008(3) 0.017(3)
 C03S 0.043(4) 0.032(3) 0.034(3) 0.006(3) 0.010(3) -0.007(3)
 C03T 0.059(5) 0.034(4) 0.047(5) -0.006(4) 0.009(4) 0.005(4)
 C03U 0.040(4) 0.053(4) 0.053(4) 0.012(3) -0.004(3) 0.020(3)
 C03V 0.035(3) 0.038(4) 0.052(4) 0.012(3) 0.004(3) 0.004(3)
 C03W 0.050(4) 0.035(4) 0.062(4) 0.004(3) 0.010(3) 0.010(3)
 C03X 0.037(4) 0.042(4) 0.038(4) 0.004(3) 0.002(3) -0.008(4)
 C03Y 0.067(6) 0.023(4) 0.052(5) 0.012(3) 0.001(4) 0.010(4)
 C03Z 0.069(4) 0.043(4) 0.038(4) 0.006(3) 0.011(3) 0.015(3)
 C040 0.037(4) 0.036(4) 0.071(5) -0.011(3) 0.024(3) -0.005(3)
 C042 0.052(4) 0.037(4) 0.077(4) 0.021(3) 0.029(4) 0.023(3)
 C043 0.047(4) 0.043(4) 0.071(5) 0.012(4) -0.015(4) 0.014(3)
 C044 0.068(6) 0.069(6) 0.046(5) 0.011(4) 0.001(4) 0.025(5)
 C045 0.074(6) 0.078(7) 0.080(6) 0.061(5) 0.034(5) 0.035(5)
 C046 0.053(4) 0.046(4) 0.073(5) -0.011(4) -0.007(4) 0.028(3)
 C047 0.057(6) 0.085(7) 0.057(6) 0.000(5) 0.020(5) 0.012(5)
 C048 0.060(4) 0.047(4) 0.084(5) 0.030(4) 0.036(4) 0.032(3)
 C049 0.093(5) 0.052(4) 0.042(4) 0.013(3) 0.004(4) 0.017(4)
 C04A 0.079(5) 0.053(4) 0.098(5) 0.002(4) -0.011(4) 0.043(4)
 C04B 0.067(6) 0.057(6) 0.123(9) -0.005(6) 0.006(6) 0.040(5)
 C04C 0.100(5) 0.059(4) 0.057(4) 0.019(4) -0.005(4) 0.031(4)
 C04D 0.075(5) 0.047(4) 0.086(5) 0.024(4) 0.034(4) 0.035(4)
 C04E 0.094(5) 0.074(5) 0.112(6) -0.015(5) -0.033(5) 0.054(4)
 C04F 0.080(5) 0.062(5) 0.095(5) -0.017(4) -0.033(4) 0.040(4)
 C04G 0.114(9) 0.058(6) 0.141(10) -0.013(7) -0.009(8) 0.053(6)

_geom_special_details
;
 All esds (except the esd in the dihedral angle between two l.s. planes)
 are estimated using the full covariance matrix.  The cell esds are taken
 into account individually in the estimation of esds in distances, angles
 and torsion angles; correlations between esds in cell parameters are only
 used when they are defined by crystal symmetry.  An approximate (isotropic)
 treatment of cell esds is used for estimating esds involving l.s. planes.
;
loop_
  _geom_bond_atom_site_label_1
  _geom_bond_atom_site_label_2
  _geom_bond_distance
  _geom_bond_site_symmetry_2
  _geom_bond_publ_flag
 Cu01 Cu02 2.8938(13) . ?
 Cu01 S00C 2.2847(19) . ?
 Cu01 S00E 2.2681(18) . ?
 Cu01 P00H 2.2415(18) . ?
 Cu02 Cu04 2.7061(13) . ?
 Cu02 S00A 2.2449(19) . ?
 Cu02 S00B 2.3128(18) 2_775 ?
 Cu02 S00E 2.223(2) . ?
 Cu03 Cu04 3.0352(14) . ?
 Cu03 S00A 2.4981(18) . ?
 Cu03 S00B 2.3163(18) . ?
 Cu03 S00C 2.3974(17) 2_775 ?
 Cu03 P00G 2.2230(19) . ?
 Cu04 Cu04 3.0362(19) 2_775 ?
 Cu04 S00A 2.3795(18) . ?
 Cu04 S00B 2.3094(19) . ?
 Cu04 S00C 2.2442(19) . ?
 Cu05 Cu06 2.9017(14) 2_666 ?
 Cu05 Cu07 2.8443(14) 2_666 ?
 Cu05 Cu07 2.7236(13) . ?
 Cu05 S00D 2.3540(17) . ?
 Cu05 S00F 2.2407(19) . ?
 Cu05 S00L 2.3043(19) 2_666 ?
 Cu06 S00D 2.4316(18) 2_666 ?
 Cu06 P00I 2.2560(19) . ?
 Cu06 S00J 2.328(2) . ?
 Cu06 S00L 2.3851(18) . ?
 Cu07 S00D 2.2503(19) . ?
 Cu07 S00F 2.318(2) 2_666 ?
 Cu07 S00M 2.232(2) . ?
 Cu08 S00F 2.2502(19) . ?
 Cu08 S00J 2.208(2) . ?
 Cu08 S00M 2.2843(19) . ?
 Cu09 P00K 2.1940(18) . ?
 Cu09 S00L 2.245(2) . ?
 Cu09 S00M 2.259(2) . ?
 S00A C010 1.769(6) . ?
 S00B C00S 1.783(6) . ?
 S00C C01I 1.782(7) . ?
 S00D C015 1.778(7) . ?
 S00E C00Q 1.775(7) . ?
 S00F C012 1.786(6) . ?
 P00G C01F 1.812(7) . ?
 P00G C01G 1.795(7) . ?
 P00G C029 1.832(7) . ?
 P00H C00Y 1.810(7) . ?
 P00H C01O 1.815(7) . ?
 P00H C020 1.838(7) . ?
 P00I C00P 1.837(7) . ?
 P00I C018 1.833(7) . ?
 P00I C01H 1.822(8) . ?
 S00J C013 1.799(7) . ?
 P00K C00V 1.815(7) . ?
 P00K C01C 1.838(7) . ?
 P00K C01R 1.811(7) . ?
 S00L C01V 1.774(8) . ?
 S00M C02X 1.768(8) . ?
 C00P C00Z 1.393(10) . ?
 C00P C01U 1.400(10) . ?
 C00Q C01X 1.400(10) . ?
 C00Q C03H 1.396(11) . ?
 C00R H00R 0.9300 . ?
 C00R C010 1.389(10) . ?
 C00R C022 1.400(10) . ?
 C00S C014 1.382(9) . ?
 C00S C01L 1.393(9) . ?
 C00T H00T 0.9300 . ?
 C00T C01I 1.412(10) . ?
 C00T C01N 1.379(10) . ?
 C00U H00U 0.9300 . ?
 C00U C012 1.418(9) . ?
 C00U C01Y 1.362(10) . ?
 C00V C01K 1.389(10) . ?
 C00V C037 1.371(11) . ?
 C00W H00W 0.9300 . ?
 C00W C00Z 1.397(10) . ?
 C00W C03A 1.373(12) . ?
 C00X H00X 0.9300 . ?
 C00X C01I 1.386(10) . ?
 C00X C027 1.390(10) . ?
 C00Y C019 1.418(10) . ?
 C00Y C024 1.380(10) . ?
 C00Z H00Z 0.9300 . ?
 C010 C01D 1.379(10) . ?
 C011 C01J 1.356(10) . ?
 C011 C02K 1.379(11) . ?
 C011 C02Y 1.514(10) . ?
 C012 C01A 1.414(9) . ?
 C013 C042 1.338(11) . ?
 C013 C048 1.386(11) . ?
 C014 H014 0.9300 . ?
 C014 C01J 1.401(10) . ?
 C015 C026 1.382(10) . ?
 C015 C02J 1.417(10) . ?
 C016 H016 0.9300 . ?
 C016 C01F 1.373(11) . ?
 C016 C03D 1.406(12) . ?
 C017 H017 0.9300 . ?
 C017 C01A 1.374(10) . ?
 C017 C01E 1.394(10) . ?
 C018 C01Q 1.407(11) . ?
 C018 C02S 1.388(10) . ?
 C019 H019 0.9300 . ?
 C019 C02L 1.360(11) . ?
 C01A H01A 0.9300 . ?
 C01B H01B 0.9300 . ?
 C01B C01G 1.405(10) . ?
 C01B C02Q 1.377(11) . ?
 C01C C01M 1.373(10) . ?
 C01C C02C 1.383(10) . ?
 C01D H01D 0.9300 . ?
 C01D C025 1.403(10) . ?
 C01E C01Y 1.410(10) . ?
 C01E C03X 1.495(10) . ?
 C01F C03I 1.430(11) . ?
 C01G C01Z 1.420(10) . ?
 C01H C021 1.388(11) . ?
 C01H C02D 1.406(11) . ?
 C01J H01J 0.9300 . ?
 C01K H01K 0.9300 . ?
 C01K C03V 1.407(11) . ?
 C01L H01L 0.9300 . ?
 C01L C02K 1.394(10) . ?
 C01M H01M 0.9300 . ?
 C01M C02I 1.385(11) . ?
 C01N H01N 0.9300 . ?
 C01N C028 1.385(11) . ?
 C01O C01T 1.382(11) . ?
 C01O C036 1.416(12) . ?
 C01P H01P 0.9300 . ?
 C01P C020 1.389(11) . ?
 C01P C03K 1.383(11) . ?
 C01Q H01Q 0.9300 . ?
 C01Q C03R 1.362(11) . ?
 C01R C02Z 1.392(11) . ?
 C01R C03E 1.394(10) . ?
 C01S H01S 0.9300 . ?
 C01S C02C 1.389(11) . ?
 C01S C02U 1.366(12) . ?
 C01T H01T 0.9300 . ?
 C01T C03Z 1.397(12) . ?
 C01U H01U 0.9300 . ?
 C01U C02G 1.389(10) . ?
 C01V C01W 1.410(11) . ?
 C01V C03S 1.399(10) . ?
 C01W H01W 0.9300 . ?
 C01W C02N 1.373(12) . ?
 C01X H01X 0.9300 . ?
 C01X C02E 1.359(11) . ?
 C01Y H01Y 0.9300 . ?
 C01Z H01Z 0.9300 . ?
 C01Z C023 1.374(10) . ?
 C020 C035 1.395(11) . ?
 C021 H021 0.9300 . ?
 C021 C03B 1.377(12) . ?
 C022 H022 0.9300 . ?
 C022 C030 1.365(12) . ?
 C023 H023 0.9300 . ?
 C023 C034 1.384(12) . ?
 C024 H024 0.9300 . ?
 C024 C02M 1.397(11) . ?
 C025 H025 0.9300 . ?
 C025 C030 1.377(12) . ?
 C026 H026 0.9300 . ?
 C026 C02H 1.406(11) . ?
 C027 H027 0.9300 . ?
 C027 C028 1.420(12) . ?
 C028 C03T 1.490(11) . ?
 C029 C02A 1.394(11) . ?
 C029 C02B 1.388(11) . ?
 C02A H02A 0.9300 . ?
 C02A C02W 1.391(11) . ?
 C02B H02B 0.9300 . ?
 C02B C02P 1.414(11) . ?
 C02C H02C 0.9300 . ?
 C02D H02D 0.9300 . ?
 C02D C03L 1.394(12) . ?
 C02E H02E 0.9300 . ?
 C02E C02F 1.376(12) . ?
 C02F C03U 1.382(12) . ?
 C02F C044 1.523(12) . ?
 C02G H02G 0.9300 . ?
 C02G C03A 1.366(12) . ?
 C02H H02H 0.9300 . ?
 C02H C03G 1.404(12) . ?
 C02I H02I 0.9300 . ?
 C02I C02U 1.394(12) . ?
 C02J H02J 0.9300 . ?
 C02J C02T 1.382(11) . ?
 C02K H02K 0.9300 . ?
 C02L H02L 0.9300 . ?
 C02L C038 1.376(12) . ?
 C02M H02M 0.9300 . ?
 C02M C038 1.382(11) . ?
 C02N H02N 0.9300 . ?
 C02N C039 1.425(12) . ?
 C02O H02O 0.9300 . ?
 C02O C02S 1.390(12) . ?
 C02O C03J 1.367(12) . ?
 C02P H02P 0.9300 . ?
 C02P C032 1.377(13) . ?
 C02Q H02Q 0.9300 . ?
 C02Q C034 1.375(12) . ?
 C02R C03Q 1.387(12) . ?
 C02R C03Y 1.527(11) . ?
 C02R C04D 1.316(13) . ?
 C02S H02S 0.9300 . ?
 C02T H02T 0.9300 . ?
 C02T C03G 1.388(12) . ?
 C02U H02U 0.9300 . ?
 C02V H02V 0.9300 . ?
 C02V C03B 1.391(13) . ?
 C02V C03L 1.417(13) . ?
 C02W H02W 0.9300 . ?
 C02W C032 1.356(12) . ?
 C02X C031 1.371(11) . ?
 C02X C04F 1.405(13) . ?
 C02Y H02F 0.9600 . ?
 C02Y H02R 0.9600 . ?
 C02Y H02X 0.9600 . ?
 C02Z H02Z 0.9300 . ?
 C02Z C03O 1.390(12) . ?
 C030 C045 1.499(11) . ?
 C031 H031 0.9300 . ?
 C031 C03W 1.404(12) . ?
 C032 H032 0.9300 . ?
 C033 H033 0.9300 . ?
 C033 C03C 1.376(12) . ?
 C033 C03E 1.396(11) . ?
 C034 H034 0.9300 . ?
 C035 H035 0.9300 . ?
 C035 C03P 1.386(12) . ?
 C036 H036 0.9300 . ?
 C036 C04C 1.410(13) . ?
 C037 H037 0.9300 . ?
 C037 C03N 1.406(11) . ?
 C038 H038 0.9300 . ?
 C039 C03M 1.389(14) . ?
 C039 C047 1.469(14) . ?
 C03A H03A 0.9300 . ?
 C03B H03B 0.9300 . ?
 C03C H03C 0.9300 . ?
 C03C C03O 1.387(12) . ?
 C03D H03T 0.9300 . ?
 C03D C043 1.362(15) . ?
 C03E H03E 0.9300 . ?
 C03F H03F 0.9300 . ?
 C03F C03N 1.377(12) . ?
 C03F C03V 1.360(13) . ?
 C03G C04B 1.478(13) . ?
 C03H H03U 0.9300 . ?
 C03H C03U 1.365(12) . ?
 C03I H03X 0.9300 . ?
 C03I C046 1.381(12) . ?
 C03J H03J 0.9300 . ?
 C03J C03R 1.374(12) . ?
 C03K H03Y 0.9300 . ?
 C03K C040 1.428(14) . ?
 C03L H03L 0.9300 . ?
 C03M H03M 0.9300 . ?
 C03M C03S 1.373(13) . ?
 C03N H03N 0.9300 . ?
 C03O H03O 0.9300 . ?
 C03P H03Z 0.9300 . ?
 C03P C040 1.317(14) . ?
 C03Q H03Q 0.9300 . ?
 C03Q C042 1.377(12) . ?
 C03R H03R 0.9300 . ?
 C03S H03S 0.9300 . ?
 C03T H03 0.9600 . ?
 C03T H 0.9600 . ?
 C03T HA 0.9600 . ?
 C03U H1 0.9300 . ?
 C03V H03V 0.9300 . ?
 C03W H03W 0.9300 . ?
 C03W C04A 1.350(14) . ?
 C03X H03D 0.9600 . ?
 C03X H03G 0.9600 . ?
 C03X H03H 0.9600 . ?
 C03Y H03I 0.9600 . ?
 C03Y H03K 0.9600 . ?
 C03Y H03P 0.9600 . ?
 C03Z H2 0.9300 . ?
 C03Z C049 1.410(15) . ?
 C040 H040 0.9300 . ?
 C042 H042 0.9300 . ?
 C043 H043 0.9300 . ?
 C043 C046 1.383(14) . ?
 C044 H04M 0.9600 . ?
 C044 H04N 0.9600 . ?
 C044 H04O 0.9600 . ?
 C045 H04P 0.9600 . ?
 C045 H04Q 0.9600 . ?
 C045 H04R 0.9600 . ?
 C046 H046 0.9300 . ?
 C047 H04A 0.9600 . ?
 C047 H04B 0.9600 . ?
 C047 H04C 0.9600 . ?
 C048 H048 0.9300 . ?
 C048 C04D 1.399(14) . ?
 C049 H049 0.9300 . ?
 C049 C04C 1.322(16) . ?
 C04A C04E 1.365(16) . ?
 C04A C04G 1.493(15) . ?
 C04B H04D 0.9600 . ?
 C04B H04E 0.9600 . ?
 C04B H04F 0.9600 . ?
 C04C H04S 0.9300 . ?
 C04D H04G 0.9300 . ?
 C04E H04H 0.9300 . ?
 C04E C04F 1.400(16) . ?
 C04F H04I 0.9300 . ?
 C04G H04J 0.9600 . ?
 C04G H04K 0.9600 . ?
 C04G H04L 0.9600 . ?

loop_
  _geom_angle_atom_site_label_1
  _geom_angle_atom_site_label_2
  _geom_angle_atom_site_label_3
  _geom_angle
  _geom_angle_site_symmetry_1
  _geom_angle_site_symmetry_3
  _geom_angle_publ_flag
 S00C Cu01 Cu02 74.26(5) . . ?
 S00E Cu01 Cu02 49.20(5) . . ?
 S00E Cu01 S00C 110.09(7) . . ?
 P00H Cu01 Cu02 149.94(6) . . ?
 P00H Cu01 S00C 120.34(7) . . ?
 P00H Cu01 S00E 129.28(8) . . ?
 Cu04 Cu02 Cu01 73.53(4) . . ?
 S00A Cu02 Cu01 109.91(5) . . ?
 S00A Cu02 Cu04 56.53(5) . . ?
 S00A Cu02 S00B 104.76(7) . 2_775 ?
 S00B Cu02 Cu01 112.75(6) 2_775 . ?
 S00B Cu02 Cu04 80.94(5) 2_775 . ?
 S00E Cu02 Cu01 50.57(5) . . ?
 S00E Cu02 Cu04 123.92(6) . . ?
 S00E Cu02 S00A 141.17(7) . . ?
 S00E Cu02 S00B 113.74(7) . 2_775 ?
 S00A Cu03 Cu04 49.79(4) . . ?
 S00B Cu03 Cu04 48.89(5) . . ?
 S00B Cu03 S00A 98.40(6) . . ?
 S00B Cu03 S00C 92.24(6) . 2_775 ?
 S00C Cu03 Cu04 95.76(5) 2_775 . ?
 S00C Cu03 S00A 100.97(6) 2_775 . ?
 P00G Cu03 Cu04 145.45(6) . . ?
 P00G Cu03 S00A 110.33(7) . . ?
 P00G Cu03 S00B 132.19(7) . . ?
 P00G Cu03 S00C 117.43(7) . 2_775 ?
 Cu02 Cu04 Cu03 100.23(4) . . ?
 Cu02 Cu04 Cu04 81.98(4) . 2_775 ?
 Cu03 Cu04 Cu04 69.19(4) . 2_775 ?
 S00A Cu04 Cu02 51.91(5) . . ?
 S00A Cu04 Cu03 53.29(5) . . ?
 S00A Cu04 Cu04 85.92(5) . 2_775 ?
 S00B Cu04 Cu02 146.18(6) . . ?
 S00B Cu04 Cu03 49.09(5) . . ?
 S00B Cu04 Cu04 74.06(5) . 2_775 ?
 S00B Cu04 S00A 102.08(7) . . ?
 S00C Cu04 Cu02 78.83(5) . . ?
 S00C Cu04 Cu03 168.25(6) . . ?
 S00C Cu04 Cu04 99.15(6) . 2_775 ?
 S00C Cu04 S00A 129.45(7) . . ?
 S00C Cu04 S00B 127.83(7) . . ?
 Cu07 Cu05 Cu06 125.92(5) 2_666 2_666 ?
 Cu07 Cu05 Cu06 96.80(4) . 2_666 ?
 Cu07 Cu05 Cu07 70.12(4) . 2_666 ?
 S00D Cu05 Cu06 53.90(5) . 2_666 ?
 S00D Cu05 Cu07 51.99(5) . . ?
 S00D Cu05 Cu07 118.53(6) . 2_666 ?
 S00F Cu05 Cu06 178.55(7) . 2_666 ?
 S00F Cu05 Cu07 82.59(5) . . ?
 S00F Cu05 Cu07 52.63(5) . 2_666 ?
 S00F Cu05 S00D 126.25(7) . . ?
 S00F Cu05 S00L 127.09(7) . 2_666 ?
 S00L Cu05 Cu06 53.04(5) 2_666 2_666 ?
 S00L Cu05 Cu07 145.13(7) 2_666 . ?
 S00L Cu05 Cu07 110.97(6) 2_666 2_666 ?
 S00L Cu05 S00D 106.08(7) 2_666 . ?
 S00D Cu06 Cu05 51.47(4) 2_666 2_666 ?
 P00I Cu06 Cu05 138.85(7) . 2_666 ?
 P00I Cu06 S00D 110.85(7) . 2_666 ?
 P00I Cu06 S00J 110.94(7) . . ?
 P00I Cu06 S00L 118.94(7) . . ?
 S00J Cu06 Cu05 109.38(6) . 2_666 ?
 S00J Cu06 S00D 102.51(7) . 2_666 ?
 S00J Cu06 S00L 110.74(7) . . ?
 S00L Cu06 Cu05 50.53(5) . 2_666 ?
 S00L Cu06 S00D 101.21(7) . 2_666 ?
 Cu05 Cu07 Cu05 109.88(4) . 2_666 ?
 S00D Cu07 Cu05 155.68(6) . 2_666 ?
 S00D Cu07 Cu05 55.51(5) . . ?
 S00D Cu07 S00F 111.68(7) . 2_666 ?
 S00F Cu07 Cu05 50.18(5) 2_666 2_666 ?
 S00F Cu07 Cu05 107.02(6) 2_666 . ?
 S00M Cu07 Cu05 78.47(6) . 2_666 ?
 S00M Cu07 Cu05 113.20(6) . . ?
 S00M Cu07 S00D 124.02(8) . . ?
 S00M Cu07 S00F 122.99(8) . 2_666 ?
 S00F Cu08 S00M 102.25(7) . . ?
 S00J Cu08 S00F 137.46(8) . . ?
 S00J Cu08 S00M 119.67(7) . . ?
 P00K Cu09 S00L 140.07(8) . . ?
 P00K Cu09 S00M 120.35(8) . . ?
 S00L Cu09 S00M 99.51(7) . . ?
 Cu02 S00A Cu03 136.77(8) . . ?
 Cu02 S00A Cu04 71.56(6) . . ?
 Cu04 S00A Cu03 76.92(6) . . ?
 C010 S00A Cu02 109.4(2) . . ?
 C010 S00A Cu03 106.2(2) . . ?
 C010 S00A Cu04 103.7(2) . . ?
 Cu02 S00B Cu03 107.84(7) 2_775 . ?
 Cu04 S00B Cu02 109.51(7) . 2_775 ?
 Cu04 S00B Cu03 82.01(6) . . ?
 C00S S00B Cu02 115.4(2) . 2_775 ?
 C00S S00B Cu03 121.3(2) . . ?
 C00S S00B Cu04 116.0(2) . . ?
 Cu01 S00C Cu03 127.84(8) . 2_775 ?
 Cu04 S00C Cu01 95.59(7) . . ?
 Cu04 S00C Cu03 95.86(7) . 2_775 ?
 C01I S00C Cu01 113.8(2) . . ?
 C01I S00C Cu03 107.7(2) . 2_775 ?
 C01I S00C Cu04 113.1(2) . . ?
 Cu05 S00D Cu06 74.63(5) . 2_666 ?
 Cu07 S00D Cu05 72.49(6) . . ?
 Cu07 S00D Cu06 127.98(8) . 2_666 ?
 C015 S00D Cu05 102.0(2) . . ?
 C015 S00D Cu06 108.4(2) . 2_666 ?
 C015 S00D Cu07 117.1(2) . . ?
 Cu02 S00E Cu01 80.23(6) . . ?
 C00Q S00E Cu01 104.7(2) . . ?
 C00Q S00E Cu02 112.5(2) . . ?
 Cu05 S00F Cu07 77.18(6) . 2_666 ?
 Cu05 S00F Cu08 125.93(8) . . ?
 Cu08 S00F Cu07 85.72(7) . 2_666 ?
 C012 S00F Cu05 119.2(2) . . ?
 C012 S00F Cu07 98.5(2) . 2_666 ?
 C012 S00F Cu08 113.8(2) . . ?
 C01F P00G Cu03 114.5(3) . . ?
 C01F P00G C029 102.9(3) . . ?
 C01G P00G Cu03 112.3(2) . . ?
 C01G P00G C01F 104.6(3) . . ?
 C01G P00G C029 104.2(3) . . ?
 C029 P00G Cu03 117.0(2) . . ?
 C00Y P00H Cu01 111.3(2) . . ?
 C00Y P00H C01O 102.5(3) . . ?
 C00Y P00H C020 104.8(3) . . ?
 C01O P00H Cu01 118.8(2) . . ?
 C01O P00H C020 101.4(3) . . ?
 C020 P00H Cu01 116.3(2) . . ?
 C00P P00I Cu06 109.1(2) . . ?
 C018 P00I Cu06 112.2(2) . . ?
 C018 P00I C00P 103.3(3) . . ?
 C01H P00I Cu06 123.5(2) . . ?
 C01H P00I C00P 103.6(3) . . ?
 C01H P00I C018 103.1(3) . . ?
 Cu08 S00J Cu06 85.23(7) . . ?
 C013 S00J Cu06 107.0(2) . . ?
 C013 S00J Cu08 103.9(3) . . ?
 C00V P00K Cu09 116.4(2) . . ?
 C00V P00K C01C 105.8(3) . . ?
 C01C P00K Cu09 113.6(2) . . ?
 C01R P00K Cu09 112.4(2) . . ?
 C01R P00K C00V 105.4(3) . . ?
 C01R P00K C01C 101.8(3) . . ?
 Cu05 S00L Cu06 76.43(6) 2_666 . ?
 Cu09 S00L Cu05 93.32(7) . 2_666 ?
 Cu09 S00L Cu06 127.82(9) . . ?
 C01V S00L Cu05 112.8(3) . 2_666 ?
 C01V S00L Cu06 112.0(2) . . ?
 C01V S00L Cu09 118.9(2) . . ?
 Cu07 S00M Cu08 95.11(7) . . ?
 Cu07 S00M Cu09 102.19(8) . . ?
 Cu09 S00M Cu08 117.01(8) . . ?
 C02X S00M Cu07 111.8(3) . . ?
 C02X S00M Cu08 109.0(3) . . ?
 C02X S00M Cu09 118.9(3) . . ?
 C00Z C00P P00I 117.6(5) . . ?
 C00Z C00P C01U 119.4(6) . . ?
 C01U C00P P00I 122.9(6) . . ?
 C01X C00Q S00E 123.6(5) . . ?
 C03H C00Q S00E 119.2(6) . . ?
 C03H C00Q C01X 117.1(7) . . ?
 C010 C00R H00R 119.6 . . ?
 C010 C00R C022 120.8(7) . . ?
 C022 C00R H00R 119.6 . . ?
 C014 C00S S00B 121.2(5) . . ?
 C014 C00S C01L 119.6(6) . . ?
 C01L C00S S00B 119.2(5) . . ?
 C01I C00T H00T 119.6 . . ?
 C01N C00T H00T 119.6 . . ?
 C01N C00T C01I 120.8(7) . . ?
 C012 C00U H00U 120.2 . . ?
 C01Y C00U H00U 120.2 . . ?
 C01Y C00U C012 119.7(7) . . ?
 C01K C00V P00K 123.4(6) . . ?
 C037 C00V P00K 117.2(5) . . ?
 C037 C00V C01K 119.3(7) . . ?
 C00Z C00W H00W 120.0 . . ?
 C03A C00W H00W 120.0 . . ?
 C03A C00W C00Z 120.1(8) . . ?
 C01I C00X H00X 119.7 . . ?
 C01I C00X C027 120.7(7) . . ?
 C027 C00X H00X 119.7 . . ?
 C019 C00Y P00H 123.2(5) . . ?
 C024 C00Y P00H 118.5(5) . . ?
 C024 C00Y C019 118.2(7) . . ?
 C00P C00Z C00W 119.9(7) . . ?
 C00P C00Z H00Z 120.1 . . ?
 C00W C00Z H00Z 120.1 . . ?
 C00R C010 S00A 119.1(5) . . ?
 C01D C010 S00A 123.5(5) . . ?
 C01D C010 C00R 117.3(6) . . ?
 C01J C011 C02K 117.7(6) . . ?
 C01J C011 C02Y 122.2(7) . . ?
 C02K C011 C02Y 120.1(7) . . ?
 C00U C012 S00F 120.1(5) . . ?
 C01A C012 S00F 121.6(5) . . ?
 C01A C012 C00U 118.3(6) . . ?
 C042 C013 S00J 124.1(6) . . ?
 C042 C013 C048 116.4(7) . . ?
 C048 C013 S00J 119.5(6) . . ?
 C00S C014 H014 120.6 . . ?
 C00S C014 C01J 118.7(6) . . ?
 C01J C014 H014 120.6 . . ?
 C026 C015 S00D 119.1(5) . . ?
 C026 C015 C02J 118.4(6) . . ?
 C02J C015 S00D 122.5(5) . . ?
 C01F C016 H016 119.9 . . ?
 C01F C016 C03D 120.3(8) . . ?
 C03D C016 H016 119.9 . . ?
 C01A C017 H017 118.9 . . ?
 C01A C017 C01E 122.3(7) . . ?
 C01E C017 H017 118.9 . . ?
 C01Q C018 P00I 122.5(5) . . ?
 C02S C018 P00I 119.6(6) . . ?
 C02S C018 C01Q 117.7(7) . . ?
 C00Y C019 H019 119.5 . . ?
 C02L C019 C00Y 120.9(7) . . ?
 C02L C019 H019 119.5 . . ?
 C012 C01A H01A 119.9 . . ?
 C017 C01A C012 120.2(6) . . ?
 C017 C01A H01A 119.9 . . ?
 C01G C01B H01B 119.9 . . ?
 C02Q C01B H01B 119.9 . . ?
 C02Q C01B C01G 120.2(7) . . ?
 C01M C01C P00K 122.9(6) . . ?
 C01M C01C C02C 118.8(7) . . ?
 C02C C01C P00K 118.1(6) . . ?
 C010 C01D H01D 119.4 . . ?
 C010 C01D C025 121.2(7) . . ?
 C025 C01D H01D 119.4 . . ?
 C017 C01E C01Y 116.7(6) . . ?
 C017 C01E C03X 121.5(7) . . ?
 C01Y C01E C03X 121.6(7) . . ?
 C016 C01F P00G 119.5(6) . . ?
 C016 C01F C03I 118.6(7) . . ?
 C03I C01F P00G 121.8(6) . . ?
 C01B C01G P00G 125.4(5) . . ?
 C01B C01G C01Z 116.9(6) . . ?
 C01Z C01G P00G 117.7(5) . . ?
 C021 C01H P00I 125.2(6) . . ?
 C021 C01H C02D 118.5(7) . . ?
 C02D C01H P00I 116.3(6) . . ?
 C00T C01I S00C 119.2(5) . . ?
 C00X C01I S00C 122.4(6) . . ?
 C00X C01I C00T 118.3(6) . . ?
 C011 C01J C014 122.8(7) . . ?
 C011 C01J H01J 118.6 . . ?
 C014 C01J H01J 118.6 . . ?
 C00V C01K H01K 120.4 . . ?
 C00V C01K C03V 119.3(7) . . ?
 C03V C01K H01K 120.4 . . ?
 C00S C01L H01L 120.4 . . ?
 C00S C01L C02K 119.3(7) . . ?
 C02K C01L H01L 120.4 . . ?
 C01C C01M H01M 119.0 . . ?
 C01C C01M C02I 122.1(7) . . ?
 C02I C01M H01M 119.0 . . ?
 C00T C01N H01N 119.1 . . ?
 C00T C01N C028 121.8(7) . . ?
 C028 C01N H01N 119.1 . . ?
 C01T C01O P00H 117.5(6) . . ?
 C01T C01O C036 119.6(7) . . ?
 C036 C01O P00H 122.9(6) . . ?
 C020 C01P H01P 119.3 . . ?
 C03K C01P H01P 119.3 . . ?
 C03K C01P C020 121.3(8) . . ?
 C018 C01Q H01Q 119.7 . . ?
 C03R C01Q C018 120.6(7) . . ?
 C03R C01Q H01Q 119.7 . . ?
 C02Z C01R P00K 116.2(5) . . ?
 C02Z C01R C03E 119.8(7) . . ?
 C03E C01R P00K 124.0(6) . . ?
 C02C C01S H01S 119.9 . . ?
 C02U C01S H01S 119.9 . . ?
 C02U C01S C02C 120.2(7) . . ?
 C01O C01T H01T 119.1 . . ?
 C01O C01T C03Z 121.8(8) . . ?
 C03Z C01T H01T 119.1 . . ?
 C00P C01U H01U 120.4 . . ?
 C02G C01U C00P 119.2(8) . . ?
 C02G C01U H01U 120.4 . . ?
 C01W C01V S00L 123.0(5) . . ?
 C03S C01V S00L 119.8(6) . . ?
 C03S C01V C01W 117.3(7) . . ?
 C01V C01W H01W 119.2 . . ?
 C02N C01W C01V 121.6(7) . . ?
 C02N C01W H01W 119.2 . . ?
 C00Q C01X H01X 119.9 . . ?
 C02E C01X C00Q 120.2(7) . . ?
 C02E C01X H01X 119.9 . . ?
 C00U C01Y C01E 122.8(7) . . ?
 C00U C01Y H01Y 118.6 . . ?
 C01E C01Y H01Y 118.6 . . ?
 C01G C01Z H01Z 119.1 . . ?
 C023 C01Z C01G 121.7(7) . . ?
 C023 C01Z H01Z 119.1 . . ?
 C01P C020 P00H 118.1(5) . . ?
 C01P C020 C035 119.0(7) . . ?
 C035 C020 P00H 122.9(6) . . ?
 C01H C021 H021 119.1 . . ?
 C03B C021 C01H 121.7(8) . . ?
 C03B C021 H021 119.1 . . ?
 C00R C022 H022 119.1 . . ?
 C030 C022 C00R 121.8(7) . . ?
 C030 C022 H022 119.1 . . ?
 C01Z C023 H023 120.1 . . ?
 C01Z C023 C034 119.9(7) . . ?
 C034 C023 H023 120.1 . . ?
 C00Y C024 H024 119.7 . . ?
 C00Y C024 C02M 120.6(7) . . ?
 C02M C024 H024 119.7 . . ?
 C01D C025 H025 119.4 . . ?
 C030 C025 C01D 121.2(7) . . ?
 C030 C025 H025 119.4 . . ?
 C015 C026 H026 119.0 . . ?
 C015 C026 C02H 122.1(7) . . ?
 C02H C026 H026 119.0 . . ?
 C00X C027 H027 119.4 . . ?
 C00X C027 C028 121.2(7) . . ?
 C028 C027 H027 119.4 . . ?
 C01N C028 C027 117.2(7) . . ?
 C01N C028 C03T 121.7(8) . . ?
 C027 C028 C03T 121.1(8) . . ?
 C02A C029 P00G 117.4(6) . . ?
 C02B C029 P00G 123.6(6) . . ?
 C02B C029 C02A 118.9(7) . . ?
 C029 C02A H02A 119.9 . . ?
 C02W C02A C029 120.2(8) . . ?
 C02W C02A H02A 119.9 . . ?
 C029 C02B H02B 120.0 . . ?
 C029 C02B C02P 120.0(8) . . ?
 C02P C02B H02B 120.0 . . ?
 C01C C02C C01S 120.2(7) . . ?
 C01C C02C H02C 119.9 . . ?
 C01S C02C H02C 119.9 . . ?
 C01H C02D H02D 120.2 . . ?
 C03L C02D C01H 119.6(8) . . ?
 C03L C02D H02D 120.2 . . ?
 C01X C02E H02E 118.5 . . ?
 C01X C02E C02F 123.0(8) . . ?
 C02F C02E H02E 118.5 . . ?
 C02E C02F C03U 116.8(8) . . ?
 C02E C02F C044 123.2(8) . . ?
 C03U C02F C044 120.0(8) . . ?
 C01U C02G H02G 119.4 . . ?
 C03A C02G C01U 121.2(8) . . ?
 C03A C02G H02G 119.4 . . ?
 C026 C02H H02H 120.6 . . ?
 C03G C02H C026 118.9(8) . . ?
 C03G C02H H02H 120.6 . . ?
 C01M C02I H02I 121.0 . . ?
 C01M C02I C02U 118.1(7) . . ?
 C02U C02I H02I 121.0 . . ?
 C015 C02J H02J 120.4 . . ?
 C02T C02J C015 119.2(7) . . ?
 C02T C02J H02J 120.4 . . ?
 C011 C02K C01L 121.8(7) . . ?
 C011 C02K H02K 119.1 . . ?
 C01L C02K H02K 119.1 . . ?
 C019 C02L H02L 119.9 . . ?
 C019 C02L C038 120.1(7) . . ?
 C038 C02L H02L 119.9 . . ?
 C024 C02M H02M 120.3 . . ?
 C038 C02M C024 119.5(7) . . ?
 C038 C02M H02M 120.3 . . ?
 C01W C02N H02N 119.5 . . ?
 C01W C02N C039 121.0(9) . . ?
 C039 C02N H02N 119.5 . . ?
 C02S C02O H02O 119.3 . . ?
 C03J C02O H02O 119.3 . . ?
 C03J C02O C02S 121.4(7) . . ?
 C02B C02P H02P 120.3 . . ?
 C032 C02P C02B 119.4(8) . . ?
 C032 C02P H02P 120.3 . . ?
 C01B C02Q H02Q 119.1 . . ?
 C034 C02Q C01B 121.8(8) . . ?
 C034 C02Q H02Q 119.1 . . ?
 C03Q C02R C03Y 121.0(8) . . ?
 C04D C02R C03Q 117.1(8) . . ?
 C04D C02R C03Y 121.8(8) . . ?
 C018 C02S C02O 120.1(8) . . ?
 C018 C02S H02S 119.9 . . ?
 C02O C02S H02S 119.9 . . ?
 C02J C02T H02T 118.8 . . ?
 C03G C02T C02J 122.4(8) . . ?
 C03G C02T H02T 118.8 . . ?
 C01S C02U C02I 120.7(7) . . ?
 C01S C02U H02U 119.7 . . ?
 C02I C02U H02U 119.7 . . ?
 C03B C02V H02V 121.4 . . ?
 C03B C02V C03L 117.1(8) . . ?
 C03L C02V H02V 121.4 . . ?
 C02A C02W H02W 119.7 . . ?
 C032 C02W C02A 120.6(8) . . ?
 C032 C02W H02W 119.7 . . ?
 C031 C02X S00M 123.7(6) . . ?
 C031 C02X C04F 117.0(8) . . ?
 C04F C02X S00M 119.2(7) . . ?
 C011 C02Y H02F 109.5 . . ?
 C011 C02Y H02R 109.5 . . ?
 C011 C02Y H02X 109.5 . . ?
 H02F C02Y H02R 109.5 . . ?
 H02F C02Y H02X 109.5 . . ?
 H02R C02Y H02X 109.5 . . ?
 C01R C02Z H02Z 120.0 . . ?
 C03O C02Z C01R 119.9(7) . . ?
 C03O C02Z H02Z 120.0 . . ?
 C022 C030 C025 117.7(7) . . ?
 C022 C030 C045 121.6(9) . . ?
 C025 C030 C045 120.7(9) . . ?
 C02X C031 H031 119.4 . . ?
 C02X C031 C03W 121.3(8) . . ?
 C03W C031 H031 119.4 . . ?
 C02P C032 H032 119.6 . . ?
 C02W C032 C02P 120.8(8) . . ?
 C02W C032 H032 119.6 . . ?
 C03C C033 H033 120.6 . . ?
 C03C C033 C03E 118.8(7) . . ?
 C03E C033 H033 120.6 . . ?
 C023 C034 H034 120.3 . . ?
 C02Q C034 C023 119.3(8) . . ?
 C02Q C034 H034 120.3 . . ?
 C020 C035 H035 120.3 . . ?
 C03P C035 C020 119.5(9) . . ?
 C03P C035 H035 120.3 . . ?
 C01O C036 H036 121.3 . . ?
 C04C C036 C01O 117.3(9) . . ?
 C04C C036 H036 121.3 . . ?
 C00V C037 H037 119.4 . . ?
 C00V C037 C03N 121.3(7) . . ?
 C03N C037 H037 119.4 . . ?
 C02L C038 C02M 120.6(7) . . ?
 C02L C038 H038 119.7 . . ?
 C02M C038 H038 119.7 . . ?
 C02N C039 C047 120.2(9) . . ?
 C03M C039 C02N 116.2(8) . . ?
 C03M C039 C047 123.6(9) . . ?
 C00W C03A H03A 119.9 . . ?
 C02G C03A C00W 120.2(7) . . ?
 C02G C03A H03A 119.9 . . ?
 C021 C03B C02V 121.4(8) . . ?
 C021 C03B H03B 119.3 . . ?
 C02V C03B H03B 119.3 . . ?
 C033 C03C H03C 119.1 . . ?
 C033 C03C C03O 121.8(8) . . ?
 C03O C03C H03C 119.1 . . ?
 C016 C03D H03T 119.7 . . ?
 C043 C03D C016 120.7(9) . . ?
 C043 C03D H03T 119.7 . . ?
 C01R C03E C033 120.3(7) . . ?
 C01R C03E H03E 119.8 . . ?
 C033 C03E H03E 119.8 . . ?
 C03N C03F H03F 119.7 . . ?
 C03V C03F H03F 119.7 . . ?
 C03V C03F C03N 120.7(8) . . ?
 C02H C03G C04B 119.9(9) . . ?
 C02T C03G C02H 118.8(8) . . ?
 C02T C03G C04B 121.2(9) . . ?
 C00Q C03H H03U 119.5 . . ?
 C03U C03H C00Q 121.1(8) . . ?
 C03U C03H H03U 119.5 . . ?
 C01F C03I H03X 120.1 . . ?
 C046 C03I C01F 119.9(8) . . ?
 C046 C03I H03X 120.1 . . ?
 C02O C03J H03J 120.7 . . ?
 C02O C03J C03R 118.5(8) . . ?
 C03R C03J H03J 120.7 . . ?
 C01P C03K H03Y 121.3 . . ?
 C01P C03K C040 117.3(9) . . ?
 C040 C03K H03Y 121.3 . . ?
 C02D C03L C02V 121.7(8) . . ?
 C02D C03L H03L 119.2 . . ?
 C02V C03L H03L 119.2 . . ?
 C039 C03M H03M 118.4 . . ?
 C03S C03M C039 123.2(8) . . ?
 C03S C03M H03M 118.4 . . ?
 C037 C03N H03N 120.6 . . ?
 C03F C03N C037 118.8(8) . . ?
 C03F C03N H03N 120.6 . . ?
 C02Z C03O H03O 120.4 . . ?
 C03C C03O C02Z 119.2(8) . . ?
 C03C C03O H03O 120.4 . . ?
 C035 C03P H03Z 119.2 . . ?
 C040 C03P C035 121.5(9) . . ?
 C040 C03P H03Z 119.2 . . ?
 C02R C03Q H03Q 119.9 . . ?
 C042 C03Q C02R 120.1(8) . . ?
 C042 C03Q H03Q 119.9 . . ?
 C01Q C03R C03J 121.6(8) . . ?
 C01Q C03R H03R 119.2 . . ?
 C03J C03R H03R 119.2 . . ?
 C01V C03S H03S 119.7 . . ?
 C03M C03S C01V 120.7(9) . . ?
 C03M C03S H03S 119.7 . . ?
 C028 C03T H03 109.5 . . ?
 C028 C03T H 109.5 . . ?
 C028 C03T HA 109.5 . . ?
 H03 C03T H 109.5 . . ?
 H03 C03T HA 109.5 . . ?
 H C03T HA 109.5 . . ?
 C02F C03U H1 119.1 . . ?
 C03H C03U C02F 121.7(8) . . ?
 C03H C03U H1 119.1 . . ?
 C01K C03V H03V 119.6 . . ?
 C03F C03V C01K 120.7(8) . . ?
 C03F C03V H03V 119.6 . . ?
 C031 C03W H03W 119.5 . . ?
 C04A C03W C031 121.1(9) . . ?
 C04A C03W H03W 119.5 . . ?
 C01E C03X H03D 109.5 . . ?
 C01E C03X H03G 109.5 . . ?
 C01E C03X H03H 109.5 . . ?
 H03D C03X H03G 109.5 . . ?
 H03D C03X H03H 109.5 . . ?
 H03G C03X H03H 109.5 . . ?
 C02R C03Y H03I 109.5 . . ?
 C02R C03Y H03K 109.5 . . ?
 C02R C03Y H03P 109.5 . . ?
 H03I C03Y H03K 109.5 . . ?
 H03I C03Y H03P 109.5 . . ?
 H03K C03Y H03P 109.5 . . ?
 C01T C03Z H2 121.5 . . ?
 C01T C03Z C049 117.0(9) . . ?
 C049 C03Z H2 121.5 . . ?
 C03K C040 H040 119.4 . . ?
 C03P C040 C03K 121.3(8) . . ?
 C03P C040 H040 119.4 . . ?
 C013 C042 C03Q 123.3(8) . . ?
 C013 C042 H042 118.4 . . ?
 C03Q C042 H042 118.4 . . ?
 C03D C043 H043 119.9 . . ?
 C03D C043 C046 120.2(9) . . ?
 C046 C043 H043 119.9 . . ?
 C02F C044 H04M 109.5 . . ?
 C02F C044 H04N 109.5 . . ?
 C02F C044 H04O 109.5 . . ?
 H04M C044 H04N 109.5 . . ?
 H04M C044 H04O 109.5 . . ?
 H04N C044 H04O 109.5 . . ?
 C030 C045 H04P 109.5 . . ?
 C030 C045 H04Q 109.5 . . ?
 C030 C045 H04R 109.5 . . ?
 H04P C045 H04Q 109.5 . . ?
 H04P C045 H04R 109.5 . . ?
 H04Q C045 H04R 109.5 . . ?
 C03I C046 C043 120.4(9) . . ?
 C03I C046 H046 119.8 . . ?
 C043 C046 H046 119.8 . . ?
 C039 C047 H04A 109.5 . . ?
 C039 C047 H04B 109.5 . . ?
 C039 C047 H04C 109.5 . . ?
 H04A C047 H04B 109.5 . . ?
 H04A C047 H04C 109.5 . . ?
 H04B C047 H04C 109.5 . . ?
 C013 C048 H048 120.0 . . ?
 C013 C048 C04D 119.9(9) . . ?
 C04D C048 H048 120.0 . . ?
 C03Z C049 H049 119.0 . . ?
 C04C C049 C03Z 122.0(9) . . ?
 C04C C049 H049 119.0 . . ?
 C03W C04A C04E 118.9(10) . . ?
 C03W C04A C04G 123.6(11) . . ?
 C04E C04A C04G 117.3(11) . . ?
 C03G C04B H04D 109.5 . . ?
 C03G C04B H04E 109.5 . . ?
 C03G C04B H04F 109.5 . . ?
 H04D C04B H04E 109.5 . . ?
 H04D C04B H04F 109.5 . . ?
 H04E C04B H04F 109.5 . . ?
 C036 C04C H04S 118.9 . . ?
 C049 C04C C036 122.2(11) . . ?
 C049 C04C H04S 118.9 . . ?
 C02R C04D C048 122.9(9) . . ?
 C02R C04D H04G 118.5 . . ?
 C048 C04D H04G 118.5 . . ?
 C04A C04E H04H 119.4 . . ?
 C04A C04E C04F 121.1(11) . . ?
 C04F C04E H04H 119.4 . . ?
 C02X C04F H04I 119.8 . . ?
 C04E C04F C02X 120.3(10) . . ?
 C04E C04F H04I 119.8 . . ?
 C04A C04G H04J 109.5 . . ?
 C04A C04G H04K 109.5 . . ?
 C04A C04G H04L 109.5 . . ?
 H04J C04G H04K 109.5 . . ?
 H04J C04G H04L 109.5 . . ?
 H04K C04G H04L 109.5 . . ?

loop_
  _geom_torsion_atom_site_label_1
  _geom_torsion_atom_site_label_2
  _geom_torsion_atom_site_label_3
  _geom_torsion_atom_site_label_4
  _geom_torsion
  _geom_torsion_site_symmetry_1
  _geom_torsion_site_symmetry_2
  _geom_torsion_site_symmetry_3
  _geom_torsion_site_symmetry_4
  _geom_torsion_publ_flag
 Cu01 S00C C01I C00T -51.1(6) . . . . ?
 Cu01 S00C C01I C00X 132.3(5) . . . . ?
 Cu01 S00E C00Q C01X -73.8(6) . . . . ?
 Cu01 S00E C00Q C03H 109.4(6) . . . . ?
 Cu01 P00H C00Y C019 -147.5(5) . . . . ?
 Cu01 P00H C00Y C024 35.2(6) . . . . ?
 Cu01 P00H C01O C01T 61.6(7) . . . . ?
 Cu01 P00H C01O C036 -120.6(6) . . . . ?
 Cu01 P00H C020 C01P 31.0(6) . . . . ?
 Cu01 P00H C020 C035 -150.3(6) . . . . ?
 Cu02 S00A C010 C00R 107.2(5) . . . . ?
 Cu02 S00A C010 C01D -70.9(6) . . . . ?
 Cu02 S00B C00S C014 -159.1(5) 2_775 . . . ?
 Cu02 S00B C00S C01L 19.9(6) 2_775 . . . ?
 Cu02 S00E C00Q C01X 11.6(7) . . . . ?
 Cu02 S00E C00Q C03H -165.2(5) . . . . ?
 Cu03 S00A C010 C00R -97.7(5) . . . . ?
 Cu03 S00A C010 C01D 84.2(6) . . . . ?
 Cu03 S00B C00S C014 -25.8(7) . . . . ?
 Cu03 S00B C00S C01L 153.2(5) . . . . ?
 Cu03 S00C C01I C00T 96.5(5) 2_775 . . . ?
 Cu03 S00C C01I C00X -80.0(6) 2_775 . . . ?
 Cu03 P00G C01F C016 26.2(6) . . . . ?
 Cu03 P00G C01F C03I -157.6(6) . . . . ?
 Cu03 P00G C01G C01B -137.0(6) . . . . ?
 Cu03 P00G C01G C01Z 41.7(6) . . . . ?
 Cu03 P00G C029 C02A 50.9(6) . . . . ?
 Cu03 P00G C029 C02B -125.5(6) . . . . ?
 Cu04 S00A C010 C00R -177.8(5) . . . . ?
 Cu04 S00A C010 C01D 4.1(6) . . . . ?
 Cu04 S00B C00S C014 70.8(6) . . . . ?
 Cu04 S00B C00S C01L -110.2(5) . . . . ?
 Cu04 S00C C01I C00T -158.8(5) . . . . ?
 Cu04 S00C C01I C00X 24.7(6) . . . . ?
 Cu05 S00D C015 C026 165.1(5) . . . . ?
 Cu05 S00D C015 C02J -13.0(6) . . . . ?
 Cu05 S00F C012 C00U -163.7(5) . . . . ?
 Cu05 S00F C012 C01A 18.8(7) . . . . ?
 Cu05 S00L C01V C01W -10.3(7) 2_666 . . . ?
 Cu05 S00L C01V C03S 168.2(5) 2_666 . . . ?
 Cu06 S00D C015 C026 87.5(6) 2_666 . . . ?
 Cu06 S00D C015 C02J -90.6(6) 2_666 . . . ?
 Cu06 P00I C00P C00Z 35.3(6) . . . . ?
 Cu06 P00I C00P C01U -141.9(5) . . . . ?
 Cu06 P00I C018 C01Q -96.2(6) . . . . ?
 Cu06 P00I C018 C02S 79.0(6) . . . . ?
 Cu06 P00I C01H C021 -148.8(5) . . . . ?
 Cu06 P00I C01H C02D 33.7(6) . . . . ?
 Cu06 S00J C013 C042 19.2(8) . . . . ?
 Cu06 S00J C013 C048 -161.2(7) . . . . ?
 Cu06 S00L C01V C01W -94.3(6) . . . . ?
 Cu06 S00L C01V C03S 84.2(6) . . . . ?
 Cu07 S00D C015 C026 -118.6(5) . . . . ?
 Cu07 S00D C015 C02J 63.3(6) . . . . ?
 Cu07 S00F C012 C00U -83.7(6) 2_666 . . . ?
 Cu07 S00F C012 C01A 98.8(6) 2_666 . . . ?
 Cu07 S00M C02X C031 60.5(8) . . . . ?
 Cu07 S00M C02X C04F -115.2(9) . . . . ?
 Cu08 S00F C012 C00U 5.4(6) . . . . ?
 Cu08 S00F C012 C01A -172.2(5) . . . . ?
 Cu08 S00J C013 C042 108.4(8) . . . . ?
 Cu08 S00J C013 C048 -72.0(7) . . . . ?
 Cu08 S00M C02X C031 164.3(6) . . . . ?
 Cu08 S00M C02X C04F -11.4(9) . . . . ?
 Cu09 P00K C00V C01K -152.9(5) . . . . ?
 Cu09 P00K C00V C037 25.0(6) . . . . ?
 Cu09 P00K C01C C01M -133.7(6) . . . . ?
 Cu09 P00K C01C C02C 41.1(6) . . . . ?
 Cu09 P00K C01R C02Z 42.9(7) . . . . ?
 Cu09 P00K C01R C03E -138.7(6) . . . . ?
 Cu09 S00L C01V C01W 97.4(6) . . . . ?
 Cu09 S00L C01V C03S -84.2(6) . . . . ?
 Cu09 S00M C02X C031 -58.2(8) . . . . ?
 Cu09 S00M C02X C04F 126.2(8) . . . . ?
 S00A C010 C01D C025 177.9(6) . . . . ?
 S00B C00S C014 C01J 179.8(5) . . . . ?
 S00B C00S C01L C02K 179.3(6) . . . . ?
 S00D C015 C026 C02H -172.5(6) . . . . ?
 S00D C015 C02J C02T 172.8(6) . . . . ?
 S00E C00Q C01X C02E 179.3(6) . . . . ?
 S00E C00Q C03H C03U -179.0(7) . . . . ?
 S00F C012 C01A C017 177.4(6) . . . . ?
 P00G C01F C03I C046 -174.0(7) . . . . ?
 P00G C01G C01Z C023 -178.0(6) . . . . ?
 P00G C029 C02A C02W -178.0(6) . . . . ?
 P00G C029 C02B C02P 176.7(6) . . . . ?
 P00H C00Y C019 C02L -174.9(6) . . . . ?
 P00H C00Y C024 C02M 176.1(6) . . . . ?
 P00H C01O C01T C03Z 174.7(7) . . . . ?
 P00H C01O C036 C04C -176.5(7) . . . . ?
 P00H C020 C035 C03P 179.9(6) . . . . ?
 P00I C00P C00Z C00W -178.8(5) . . . . ?
 P00I C00P C01U C02G 176.6(6) . . . . ?
 P00I C018 C01Q C03R 176.5(6) . . . . ?
 P00I C018 C02S C02O -176.7(6) . . . . ?
 P00I C01H C021 C03B -176.9(6) . . . . ?
 P00I C01H C02D C03L 176.7(6) . . . . ?
 S00J C013 C042 C03Q 175.9(8) . . . . ?
 S00J C013 C048 C04D -178.3(8) . . . . ?
 P00K C00V C01K C03V 177.9(6) . . . . ?
 P00K C00V C037 C03N -178.4(6) . . . . ?
 P00K C01C C01M C02I 174.0(6) . . . . ?
 P00K C01C C02C C01S -174.7(6) . . . . ?
 P00K C01R C02Z C03O 173.8(6) . . . . ?
 P00K C01R C03E C033 -174.2(6) . . . . ?
 S00L C01V C01W C02N 177.9(6) . . . . ?
 S00L C01V C03S C03M -177.3(6) . . . . ?
 S00M C02X C031 C03W 178.3(7) . . . . ?
 S00M C02X C04F C04E 179.8(11) . . . . ?
 C00P P00I C018 C01Q 21.2(7) . . . . ?
 C00P P00I C018 C02S -163.6(6) . . . . ?
 C00P P00I C01H C021 86.9(6) . . . . ?
 C00P P00I C01H C02D -90.6(6) . . . . ?
 C00P C01U C02G C03A 1.7(12) . . . . ?
 C00Q C01X C02E C02F 1.5(12) . . . . ?
 C00Q C03H C03U C02F -1.8(13) . . . . ?
 C00R C010 C01D C025 -0.2(10) . . . . ?
 C00R C022 C030 C025 -0.4(12) . . . . ?
 C00R C022 C030 C045 178.8(8) . . . . ?
 C00S C014 C01J C011 0.3(11) . . . . ?
 C00S C01L C02K C011 1.6(12) . . . . ?
 C00T C01N C028 C027 -1.8(11) . . . . ?
 C00T C01N C028 C03T 179.0(7) . . . . ?
 C00U C012 C01A C017 -0.2(10) . . . . ?
 C00V P00K C01C C01M 97.4(7) . . . . ?
 C00V P00K C01C C02C -87.8(6) . . . . ?
 C00V P00K C01R C02Z 170.7(6) . . . . ?
 C00V P00K C01R C03E -10.9(7) . . . . ?
 C00V C01K C03V C03F -0.2(12) . . . . ?
 C00V C037 C03N C03F 1.0(11) . . . . ?
 C00X C027 C028 C01N 0.6(11) . . . . ?
 C00X C027 C028 C03T 179.8(8) . . . . ?
 C00Y P00H C01O C01T -175.3(6) . . . . ?
 C00Y P00H C01O C036 2.5(8) . . . . ?
 C00Y P00H C020 C01P -92.3(6) . . . . ?
 C00Y P00H C020 C035 86.4(7) . . . . ?
 C00Y C019 C02L C038 -1.2(13) . . . . ?
 C00Y C024 C02M C038 -0.9(12) . . . . ?
 C00Z C00P C01U C02G -0.5(11) . . . . ?
 C00Z C00W C03A C02G -1.2(12) . . . . ?
 C010 C00R C022 C030 -1.1(11) . . . . ?
 C010 C01D C025 C030 -1.3(12) . . . . ?
 C012 C00U C01Y C01E 1.7(11) . . . . ?
 C013 C048 C04D C02R 2.9(17) . . . . ?
 C014 C00S C01L C02K -1.7(11) . . . . ?
 C015 C026 C02H C03G -3.3(12) . . . . ?
 C015 C02J C02T C03G 2.7(13) . . . . ?
 C016 C01F C03I C046 2.1(12) . . . . ?
 C016 C03D C043 C046 -0.3(14) . . . . ?
 C017 C01E C01Y C00U -1.7(11) . . . . ?
 C018 P00I C00P C00Z -84.2(6) . . . . ?
 C018 P00I C00P C01U 98.5(6) . . . . ?
 C018 P00I C01H C021 -20.5(7) . . . . ?
 C018 P00I C01H C02D 162.0(5) . . . . ?
 C018 C01Q C03R C03J -0.3(13) . . . . ?
 C019 C00Y C024 C02M -1.4(11) . . . . ?
 C019 C02L C038 C02M -1.2(13) . . . . ?
 C01A C017 C01E C01Y 0.8(11) . . . . ?
 C01A C017 C01E C03X 175.9(8) . . . . ?
 C01B C01G C01Z C023 0.9(11) . . . . ?
 C01B C02Q C034 C023 -0.9(15) . . . . ?
 C01C P00K C00V C01K -25.7(7) . . . . ?
 C01C P00K C00V C037 152.2(5) . . . . ?
 C01C P00K C01R C02Z -79.0(6) . . . . ?
 C01C P00K C01R C03E 99.4(7) . . . . ?
 C01C C01M C02I C02U 0.8(12) . . . . ?
 C01D C025 C030 C022 1.6(12) . . . . ?
 C01D C025 C030 C045 -177.6(8) . . . . ?
 C01E C017 C01A C012 0.2(11) . . . . ?
 C01F P00G C01G C01B 98.2(7) . . . . ?
 C01F P00G C01G C01Z -83.0(6) . . . . ?
 C01F P00G C029 C02A 177.2(6) . . . . ?
 C01F P00G C029 C02B 0.9(7) . . . . ?
 C01F C016 C03D C043 1.2(12) . . . . ?
 C01F C03I C046 C043 -1.2(14) . . . . ?
 C01G P00G C01F C016 149.6(6) . . . . ?
 C01G P00G C01F C03I -34.3(7) . . . . ?
 C01G P00G C029 C02A -73.8(6) . . . . ?
 C01G P00G C029 C02B 109.8(7) . . . . ?
 C01G C01B C02Q C034 3.8(14) . . . . ?
 C01G C01Z C023 C034 2.0(12) . . . . ?
 C01H P00I C00P C00Z 168.5(5) . . . . ?
 C01H P00I C00P C01U -8.7(7) . . . . ?
 C01H P00I C018 C01Q 128.8(6) . . . . ?
 C01H P00I C018 C02S -56.0(6) . . . . ?
 C01H C021 C03B C02V 1.2(12) . . . . ?
 C01H C02D C03L C02V -0.2(12) . . . . ?
 C01I C00T C01N C028 1.8(11) . . . . ?
 C01I C00X C027 C028 0.6(12) . . . . ?
 C01J C011 C02K C01L -0.5(12) . . . . ?
 C01K C00V C037 C03N -0.4(11) . . . . ?
 C01L C00S C014 C01J 0.8(10) . . . . ?
 C01M C01C C02C C01S 0.3(11) . . . . ?
 C01M C02I C02U C01S -0.5(12) . . . . ?
 C01N C00T C01I S00C -177.2(6) . . . . ?
 C01N C00T C01I C00X -0.5(10) . . . . ?
 C01O P00H C00Y C019 84.5(6) . . . . ?
 C01O P00H C00Y C024 -92.9(6) . . . . ?
 C01O P00H C020 C01P 161.3(6) . . . . ?
 C01O P00H C020 C035 -20.0(7) . . . . ?
 C01O C01T C03Z C049 2.4(13) . . . . ?
 C01O C036 C04C C049 1.5(16) . . . . ?
 C01P C020 C035 C03P -1.4(11) . . . . ?
 C01P C03K C040 C03P -3.7(13) . . . . ?
 C01Q C018 C02S C02O -1.3(11) . . . . ?
 C01R P00K C00V C01K 81.7(6) . . . . ?
 C01R P00K C00V C037 -100.4(6) . . . . ?
 C01R P00K C01C C01M -12.6(7) . . . . ?
 C01R P00K C01C C02C 162.2(6) . . . . ?
 C01R C02Z C03O C03C 1.7(13) . . . . ?
 C01T C01O C036 C04C 1.2(13) . . . . ?
 C01T C03Z C049 C04C 0.4(15) . . . . ?
 C01U C00P C00Z C00W -1.4(10) . . . . ?
 C01U C02G C03A C00W -0.9(12) . . . . ?
 C01V C01W C02N C039 -1.1(11) . . . . ?
 C01W C01V C03S C03M 1.3(10) . . . . ?
 C01W C02N C039 C03M 1.9(11) . . . . ?
 C01W C02N C039 C047 -177.1(8) . . . . ?
 C01X C00Q C03H C03U 3.9(12) . . . . ?
 C01X C02E C02F C03U 0.7(12) . . . . ?
 C01X C02E C02F C044 -179.1(8) . . . . ?
 C01Y C00U C012 S00F -178.3(6) . . . . ?
 C01Y C00U C012 C01A -0.7(10) . . . . ?
 C01Z C023 C034 C02Q -2.0(13) . . . . ?
 C020 P00H C00Y C019 -21.0(7) . . . . ?
 C020 P00H C00Y C024 161.6(6) . . . . ?
 C020 P00H C01O C01T -67.2(6) . . . . ?
 C020 P00H C01O C036 110.7(7) . . . . ?
 C020 C01P C03K C040 0.7(12) . . . . ?
 C020 C035 C03P C040 -1.5(13) . . . . ?
 C021 C01H C02D C03L -1.0(10) . . . . ?
 C022 C00R C010 S00A -176.8(6) . . . . ?
 C022 C00R C010 C01D 1.4(10) . . . . ?
 C024 C00Y C019 C02L 2.5(11) . . . . ?
 C024 C02M C038 C02L 2.2(13) . . . . ?
 C026 C015 C02J C02T -5.3(11) . . . . ?
 C026 C02H C03G C02T 0.5(13) . . . . ?
 C026 C02H C03G C04B 179.1(9) . . . . ?
 C027 C00X C01I S00C 175.9(6) . . . . ?
 C027 C00X C01I C00T -0.7(10) . . . . ?
 C029 P00G C01F C016 -101.7(6) . . . . ?
 C029 P00G C01F C03I 74.4(7) . . . . ?
 C029 P00G C01G C01B -9.5(7) . . . . ?
 C029 P00G C01G C01Z 169.3(6) . . . . ?
 C029 C02A C02W C032 1.7(13) . . . . ?
 C029 C02B C02P C032 0.6(12) . . . . ?
 C02A C029 C02B C02P 0.3(11) . . . . ?
 C02A C02W C032 C02P -0.7(13) . . . . ?
 C02B C029 C02A C02W -1.5(11) . . . . ?
 C02B C02P C032 C02W -0.4(13) . . . . ?
 C02C C01C C01M C02I -0.7(11) . . . . ?
 C02C C01S C02U C02I 0.1(12) . . . . ?
 C02D C01H C021 C03B 0.6(11) . . . . ?
 C02E C02F C03U C03H -0.6(13) . . . . ?
 C02J C015 C026 C02H 5.7(11) . . . . ?
 C02J C02T C03G C02H -0.3(14) . . . . ?
 C02J C02T C03G C04B -178.8(10) . . . . ?
 C02K C011 C01J C014 -0.5(11) . . . . ?
 C02N C039 C03M C03S -1.2(12) . . . . ?
 C02O C03J C03R C01Q -0.4(13) . . . . ?
 C02Q C01B C01G P00G 175.0(7) . . . . ?
 C02Q C01B C01G C01Z -3.7(12) . . . . ?
 C02R C03Q C042 C013 2.1(16) . . . . ?
 C02S C018 C01Q C03R 1.2(11) . . . . ?
 C02S C02O C03J C03R 0.3(13) . . . . ?
 C02U C01S C02C C01C 0.0(12) . . . . ?
 C02X C031 C03W C04A 3.2(15) . . . . ?
 C02Y C011 C01J C014 179.8(7) . . . . ?
 C02Y C011 C02K C01L 179.2(8) . . . . ?
 C02Z C01R C03E C033 4.2(11) . . . . ?
 C031 C02X C04F C04E 3.8(18) . . . . ?
 C031 C03W C04A C04E 2.0(19) . . . . ?
 C031 C03W C04A C04G 176.8(12) . . . . ?
 C033 C03C C03O C02Z 2.0(13) . . . . ?
 C035 C03P C040 C03K 4.2(14) . . . . ?
 C036 C01O C01T C03Z -3.2(12) . . . . ?
 C037 C00V C01K C03V 0.0(10) . . . . ?
 C039 C03M C03S C01V -0.4(12) . . . . ?
 C03A C00W C00Z C00P 2.3(11) . . . . ?
 C03B C02V C03L C02D 1.9(12) . . . . ?
 C03C C033 C03E C01R -0.6(12) . . . . ?
 C03D C016 C01F P00G 174.1(6) . . . . ?
 C03D C016 C01F C03I -2.1(11) . . . . ?
 C03D C043 C046 C03I 0.3(15) . . . . ?
 C03E C01R C02Z C03O -4.7(12) . . . . ?
 C03E C033 C03C C03O -2.5(13) . . . . ?
 C03H C00Q C01X C02E -3.8(10) . . . . ?
 C03J C02O C02S C018 0.6(12) . . . . ?
 C03K C01P C020 P00H -179.5(6) . . . . ?
 C03K C01P C020 C035 1.8(11) . . . . ?
 C03L C02V C03B C021 -2.4(12) . . . . ?
 C03N C03F C03V C01K 0.8(13) . . . . ?
 C03Q C02R C04D C048 -4.6(16) . . . . ?
 C03S C01V C01W C02N -0.6(10) . . . . ?
 C03V C03F C03N C037 -1.2(12) . . . . ?
 C03W C04A C04E C04F -4(2) . . . . ?
 C03X C01E C01Y C00U -176.9(8) . . . . ?
 C03Y C02R C03Q C042 -178.9(9) . . . . ?
 C03Y C02R C04D C048 176.5(10) . . . . ?
 C03Z C049 C04C C036 -2.4(18) . . . . ?
 C042 C013 C048 C04D 1.3(15) . . . . ?
 C044 C02F C03U C03H 179.2(9) . . . . ?
 C047 C039 C03M C03S 177.7(8) . . . . ?
 C048 C013 C042 C03Q -3.8(14) . . . . ?
 C04A C04E C04F C02X 1(2) . . . . ?
 C04D C02R C03Q C042 2.1(15) . . . . ?
 C04F C02X C031 C03W -5.9(13) . . . . ?
 C04G C04A C04E C04F -179.2(15) . . . . ?

_smtbx_masks_special_details       ?
loop_
  _smtbx_masks_void_nr
  _smtbx_masks_void_average_x
  _smtbx_masks_void_average_y
  _smtbx_masks_void_average_z
  _smtbx_masks_void_volume
  _smtbx_masks_void_count_electrons
  _smtbx_masks_void_content
 1 0.000 0.500 0.500 233.5 77.1 ?
 2 0.491 0.854 0.789 14.9 0.0 ?
 3 0.509 0.146 0.211 14.9 0.0 ?

_smtbx_masks_void_probe_radius     1.2
_smtbx_masks_void_truncation_radius  1.2
_shelx_res_file
;
TITL 1_a.res in P-1
    1.res
    created by SHELXL-2018/3 at 19:41:17 on 04-Nov-2021
REM Old TITL
REM SHELXT solution in P-1: R1 0.148, Rweak 0.005, Alpha 0.066
REM <I/s> 0.000 for 0 systematic absences, Orientation as input
REM Formula found by SHELXT: C136 Cu9 S15
CELL 1.54186 14.4761 17.7775 25.9929 95.391 94.431 111.039
ZERR 1 0.0004 0.0005 0.0007 0.002 0.002 0.002
LATT 1
SFAC C H Cu P S
UNIT 270 246 18 8 18
SIMU 0.01 0.02 2 C00P C00Q C00R C00S C00T C00U C00V C00W C00X C00Y C00Z =
 C010 C011 C012 C013 C014 C015 C016 C017 C018 C019 C01A C01B C01C C01D C01E =
 C01F C01G C01H C01I C01J C01K C01L C01M C01N C01O C01P C01Q C01R C01S C01T =
 C01U C01V C01W C01X C01Y C01Z C020 C021 C022 C023 C024 C025 C026 C027 C028 =
 C029 C02A C02B C02C C02D C02E C02F C02G C02H C02I C02J C02K C02L C02M C02N =
 C02O C02P C02Q C02R C02S C02T C02U C02V C02W C02X C02Y C02Z C030 C031 C032 =
 C033 C034 C035 C036 C037 C038 C039 C03A C03B C03C C03D C03E C03F C03G C03H =
 C03I C03J C03K C03L C03M C03N C03O C03P C03Q C03R C03S C03T C03U C03V C03W =
 C03X C03Y C03Z C040 C042 C043 C044 C045 C046 C047 C048 C049 C04A C04B C04C =
 C04D C04E C04F C04G
ISOR 0.01 0.02 C00P C00Q C00R C00S C00T C00U C00V C00W C00X C00Y C00Z C010 =
 C011 C012 C013 C014 C015 C016 C017 C018 C019 C01A C01B C01C C01D C01E C01F =
 C01G C01H C01I C01J C01K C01L C01M C01N C01O C01P C01Q C01R C01S C01T C01U =
 C01V C01W C01X C01Y C01Z C020 C021 C022 C023 C024 C025 C026 C027 C028 C029 =
 C02A C02B C02C C02D C02E C02F C02G C02H C02I C02J C02K C02L C02M C02N C02O =
 C02P C02Q C02R C02S C02T C02U C02V C02W C02X C02Y C02Z C030 C031 C032 C033 =
 C034 C035 C036 C037 C038 C039 C03A C03B C03C C03D C03E C03F C03G C03H C03I =
 C03J C03K C03L C03M C03N C03O C03P C03Q C03R C03S C03T C03U C03V C03W C03X =
 C03Y C03Z C040 C042 C043 C044 C045 C046 C047 C048 C049 C04A C04B C04C C04D =
 C04E C04F C04G

L.S. 20
PLAN  30
SIZE 0.15 0.217 0.3
CONF
BOND
list 4
MORE -1
ABIN
BOND $H
fmap 2
ACTA
OMIT -3 125
OMIT -4 6 7
REM <olex2.extras>
REM <HklSrc "%.\\1.hkl">
REM </olex2.extras>

WGHT    0.157300
FVAR       0.17026
CU01  3    1.151291    0.858841    0.075949    11.00000    0.02676    0.01316 =
         0.03030    0.00620    0.00740    0.00345
CU02  3    1.148646    1.021516    0.087897    11.00000    0.02635    0.01643 =
         0.03202    0.00564    0.00754    0.00218
CU03  3    0.843880    1.018899    0.055300    11.00000    0.03136    0.01760 =
         0.02917    0.00673    0.00989    0.00658
CU04  3    0.977044    0.925895    0.028560    11.00000    0.02841    0.01609 =
         0.03008    0.00468    0.00919    0.00098
CU05  3    0.402870    0.507355    0.563785    11.00000    0.02479    0.02124 =
         0.02900    0.00274    0.00360   -0.00158
CU06  3    0.511436    0.487906    0.330728    11.00000    0.03070    0.01618 =
         0.02889    0.00220    0.00254    0.00136
CU07  3    0.577331    0.587263    0.526182    11.00000    0.02545    0.02029 =
         0.03271    0.00359    0.00707    0.00107
CU08  3    0.423854    0.560003    0.417830    11.00000    0.03356    0.01909 =
         0.03479    0.00649    0.00464    0.00068
CU09  3    0.706146    0.689444    0.429690    11.00000    0.03045    0.01825 =
         0.03140    0.00396    0.00255   -0.00587
S00A  5    0.997502    1.017319    0.105302    11.00000    0.02651    0.01670 =
         0.02314    0.00615    0.00666    0.00461
S00B  5    0.826061    0.918386   -0.012414    11.00000    0.02618    0.01297 =
         0.02666    0.00367    0.00834   -0.00008
S00C  5    1.085507    0.875102   -0.003108    11.00000    0.03077    0.01246 =
         0.02865    0.00560    0.00692    0.00337
S00D  5    0.546940    0.610324    0.608624    11.00000    0.02254    0.01555 =
         0.02815    0.00380    0.00269    0.00059
S00E  5    1.268434    0.978389    0.114445    11.00000    0.02465    0.01768 =
         0.03725    0.00619    0.00781    0.00179
S00F  5    0.338719    0.501671    0.481609    11.00000    0.02363    0.01686 =
         0.03086    0.00481    0.00260   -0.00115
P00G  4    0.739192    1.035832    0.109395    11.00000    0.02204    0.01720 =
         0.02804    0.00487    0.00504    0.00520
P00H  4    1.108158    0.735080    0.101511    11.00000    0.03161    0.01337 =
         0.02724    0.00452    0.00653    0.00282
P00I  4    0.504109    0.424666    0.250249    11.00000    0.02531    0.01456 =
         0.02703    0.00191    0.00575   -0.00219
S00J  5    0.398431    0.553690    0.332402    11.00000    0.02897    0.02341 =
         0.03391    0.00793    0.00102    0.00324
P00K  4    0.831360    0.803887    0.457155    11.00000    0.02747    0.01501 =
         0.03088    0.00387    0.00319   -0.00355
S00L  5    0.669935    0.574194    0.375321    11.00000    0.02788    0.02181 =
         0.02893    0.00103    0.00362   -0.00682
S00M  5    0.560166    0.660753    0.463642    11.00000    0.03370    0.01850 =
         0.03279    0.00456    0.00730   -0.00190
C00P  1    0.390279    0.332815    0.237352    11.00000    0.02920    0.02014 =
         0.02585    0.00523    0.00080    0.00074
C00Q  1    1.274487    0.969358    0.181943    11.00000    0.03036    0.01969 =
         0.03401    0.00443    0.00311    0.00716
C00R  1    0.955163    0.986523    0.203482    11.00000    0.02927    0.02752 =
         0.02675    0.00677    0.01029    0.00916
AFIX  43
H00R  2    0.972630    1.042439    0.210820    11.00000   -1.20000
AFIX   0
C00S  1    0.726961    0.821680   -0.018846    11.00000    0.01882    0.01487 =
         0.02738    0.00609    0.00569    0.00332
C00T  1    1.078643    0.729844   -0.054788    11.00000    0.04049    0.02077 =
         0.02994    0.00223    0.00896    0.01263
AFIX  43
H00T  2    1.141898    0.742865   -0.037168    11.00000   -1.20000
AFIX   0

C00U  1    0.182865    0.411082    0.405056    11.00000    0.02948    0.02348 =
         0.03090    0.00451    0.00503    0.00178
AFIX  43
H00U  2    0.225989    0.433575    0.381102    11.00000   -1.20000
AFIX   0
C00V  1    0.954616    0.805644    0.446807    11.00000    0.02840    0.01896 =
         0.03332    0.01069    0.00161    0.00285
C00W  1    0.217485    0.267256    0.250051    11.00000    0.03128    0.03445 =
         0.03444    0.01081   -0.00021   -0.00374
AFIX  43
H00W  2    0.160146    0.269847    0.262646    11.00000   -1.20000
AFIX   0

C00X  1    0.932703    0.761732   -0.073010    11.00000    0.02984    0.02654 =
         0.03952    0.00455    0.00625    0.00225
AFIX  43
H00X  2    0.896741    0.795242   -0.067450    11.00000   -1.20000
AFIX   0
C00Y  1    1.157337    0.671225    0.062932    11.00000    0.02618    0.02014 =
         0.02935    0.00578    0.00200    0.00511

C00Z  1    0.305464    0.335977    0.257887    11.00000    0.02488    0.02624 =
         0.02937    0.00641    0.00018    0.00059
AFIX  43
H00Z  2    0.307402    0.383730    0.276773    11.00000   -1.20000
AFIX   0

C010  1    0.956454    0.952562    0.153313    11.00000    0.02100    0.02574 =
         0.02529    0.00806    0.00547    0.00684
C011  1    0.571264    0.669502   -0.030789    11.00000    0.02408    0.02190 =
         0.04411    0.00988    0.00474    0.00652
C012  1    0.215579    0.431058    0.459160    11.00000    0.02586    0.01831 =
         0.02280    0.00303   -0.00335    0.00133
C013  1    0.463867    0.656272    0.320255    11.00000    0.03762    0.02427 =
         0.04287    0.01658    0.01052    0.01911
C014  1    0.682938    0.791063    0.023904    11.00000    0.02587    0.02255 =
         0.03486    0.01344    0.00398    0.00077
AFIX  43
H014  2    0.704561    0.820479    0.056928    11.00000   -1.20000
AFIX   0

C015  1    0.503681    0.690700    0.623518    11.00000    0.02851    0.02168 =
         0.02543    0.00715    0.00596    0.00696
C016  1    0.638675    1.083477    0.032123    11.00000    0.03312    0.03330 =
         0.04600    0.01673   -0.00151    0.00818
AFIX  43
H016  2    0.668747    1.058624    0.009318    11.00000   -1.20000
AFIX   0

C017  1    0.051737    0.344582    0.475771    11.00000    0.03222    0.02711 =
         0.03024    0.00559    0.00749    0.00427
AFIX  43
H017  2    0.007885    0.322386    0.499484    11.00000   -1.20000
AFIX   0
C018  1    0.488206    0.484991    0.199227    11.00000    0.03420    0.01831 =
         0.02796    0.00111    0.01050    0.00505

C019  1    1.107635    0.585893    0.050834    11.00000    0.03022    0.02517 =
         0.04270    0.00081    0.00530    0.00647
AFIX  43
H019  2    1.044366    0.561113    0.060615    11.00000   -1.20000
AFIX   0

C01A  1    0.147236    0.396177    0.494215    11.00000    0.02421    0.02353 =
         0.03005    0.00823    0.00498    0.00202
AFIX  43
H01A  2    0.166999    0.408202    0.529882    11.00000   -1.20000
AFIX   0

C01B  1    0.775158    1.079423    0.219432    11.00000    0.03216    0.04015 =
         0.03042    0.00094    0.01077    0.00172
AFIX  43
H01B  2    0.716703    1.036394    0.222517    11.00000   -1.20000
AFIX   0

C01C  1    0.838859    0.838555    0.526766    11.00000    0.02329    0.02418 =
         0.03520    0.00543    0.00532   -0.00028
C01D  1    0.927787    0.869216    0.144212    11.00000    0.03647    0.02651 =
         0.03792    0.01077    0.01609    0.01723
AFIX  43
H01D  2    0.927603    0.844586    0.110996    11.00000   -1.20000
AFIX   0

C01E  1    0.018290    0.324346    0.422718    11.00000    0.02846    0.02493 =
         0.03627    0.00796    0.00166   -0.00036
C01F  1    0.660810    1.087512    0.084879    11.00000    0.02613    0.02176 =
         0.04061    0.00550   -0.00117    0.00833
C01G  1    0.802950    1.096095    0.169884    11.00000    0.01684    0.02791 =
         0.03432    0.00809    0.00397    0.00727
C01H  1    0.600658    0.389384    0.229489    11.00000    0.02991    0.01516 =
         0.03866    0.00215    0.00813   -0.00206
C01I  1    1.026456    0.782459   -0.045863    11.00000    0.03040    0.01994 =
         0.02786    0.00973    0.00966    0.00351
C01J  1    0.605120    0.714864    0.016520    11.00000    0.03189    0.02324 =
         0.03135    0.01204    0.00506    0.00458
AFIX  43
H01J  2    0.575391    0.694507    0.045307    11.00000   -1.20000
AFIX   0

C01K  1    1.041027    0.856038    0.478075    11.00000    0.02808    0.02652 =
         0.03637    0.00773    0.00556    0.00181
AFIX  43
H01K  2    1.038166    0.892637    0.505351    11.00000   -1.20000
AFIX   0

C01L  1    0.692496    0.776994   -0.068008    11.00000    0.02992    0.02789 =
         0.02664   -0.00109    0.00538   -0.00272
AFIX  43
H01L  2    0.720346    0.797651   -0.097163    11.00000   -1.20000
AFIX   0

C01M  1    0.853987    0.917378    0.545648    11.00000    0.03046    0.02454 =
         0.04112    0.00622    0.00630    0.00010
AFIX  43
H01M  2    0.867013    0.956239    0.522842    11.00000   -1.20000
AFIX   0

C01N  1    1.036935    0.659368   -0.089325    11.00000    0.04797    0.02540 =
         0.03655    0.00907    0.00825    0.01253
AFIX  43
H01N  2    1.072075    0.624979   -0.093756    11.00000   -1.20000
AFIX   0
C01O  1    1.149886    0.726447    0.167590    11.00000    0.04545    0.01935 =
         0.03423    0.00782    0.00186    0.00591
C01P  1    0.911173    0.687450    0.058002    11.00000    0.02998    0.02272 =
         0.04761    0.00142    0.01180    0.00382
AFIX  43
H01P  2    0.938329    0.724313    0.035043    11.00000   -1.20000
AFIX   0

C01Q  1    0.394328    0.473052    0.172985    11.00000    0.03949    0.02931 =
         0.03636    0.00910    0.00601    0.00543
AFIX  43
H01Q  2    0.337979    0.431278    0.180078    11.00000   -1.20000
AFIX   0
C01R  1    0.819451    0.888695    0.427566    11.00000    0.02775    0.02302 =
         0.03598    0.00559    0.00393    0.00239
C01S  1    0.817294    0.803280    0.613231    11.00000    0.04067    0.03913 =
         0.03290    0.01030    0.01066    0.00945
AFIX  43
H01S  2    0.804983    0.764459    0.636053    11.00000   -1.20000
AFIX   0

C01T  1    1.118031    0.764080    0.207686    11.00000    0.05168    0.02861 =
         0.03667    0.00347    0.01181    0.00683
AFIX  43
H01T  2    1.081415    0.795973    0.199833    11.00000   -1.20000
AFIX   0

C01U  1    0.386875    0.259973    0.210026    11.00000    0.03699    0.02168 =
         0.03267    0.00235    0.00508   -0.00240
AFIX  43
H01U  2    0.442722    0.257052    0.195839    11.00000   -1.20000
AFIX   0
C01V  1    0.768914    0.550939    0.350814    11.00000    0.02937    0.02543 =
         0.02766    0.00285    0.00421   -0.00498
C01W  1    0.809254    0.498217    0.372799    11.00000    0.02823    0.03195 =
         0.03440    0.00579    0.01043   -0.00468
AFIX  43
H01W  2    0.784782    0.475661    0.402134    11.00000   -1.20000
AFIX   0

C01X  1    1.200864    0.973523    0.212748    11.00000    0.02710    0.03092 =
         0.03541    0.00316    0.00131    0.01077
AFIX  43
H01X  2    1.145351    0.981970    0.198015    11.00000   -1.20000
AFIX   0

C01Y  1    0.087953    0.358781    0.388342    11.00000    0.03200    0.02596 =
         0.02789    0.00346   -0.00113    0.00480
AFIX  43
H01Y  2    0.068239    0.345192    0.352717    11.00000   -1.20000
AFIX   0

C01Z  1    0.889780    1.165601    0.167946    11.00000    0.02801    0.02737 =
         0.03855    0.01551    0.00344    0.00283
AFIX  43
H01Z  2    0.909781    1.178824    0.135751    11.00000   -1.20000
AFIX   0
C020  1    0.973823    0.675736    0.097078    11.00000    0.03248    0.01891 =
         0.03908    0.00405    0.01362    0.00385

C021  1    0.625940    0.385353    0.179127    11.00000    0.04154    0.02523 =
         0.04187    0.00337    0.01131    0.00860
AFIX  43
H021  2    0.594182    0.404046    0.153633    11.00000   -1.20000
AFIX   0

C022  1    0.927888    0.937592    0.243120    11.00000    0.03564    0.04223 =
         0.03169    0.01136    0.00979    0.01345
AFIX  43
H022  2    0.928786    0.961931    0.276525    11.00000   -1.20000
AFIX   0
C023  1    0.945047    1.213851    0.212377    11.00000    0.03455    0.03132 =
         0.03985    0.00111   -0.00012    0.00633
AFIX  43
H023  2    1.000441    1.260015    0.210013    11.00000   -1.20000
AFIX   0
C024  1    1.249455    0.706704    0.046177    11.00000    0.02924    0.02288 =
         0.03639    0.00189    0.00317    0.00421
AFIX  43
H024  2    1.282750    0.762736    0.053010    11.00000   -1.20000
AFIX   0
C025  1    0.898889    0.820908    0.184176    11.00000    0.04381    0.02943 =
         0.05229    0.01895    0.01782    0.01643
AFIX  43
H025  2    0.878609    0.764737    0.176808    11.00000   -1.20000
AFIX   0

C026  1    0.560508    0.755645    0.660247    11.00000    0.03178    0.01895 =
         0.04079    0.00450    0.00450    0.00919
AFIX  43
H026  2    0.623741    0.759202    0.673406    11.00000   -1.20000
AFIX   0

C027  1    0.891852    0.691364   -0.108467    11.00000    0.03589    0.03000 =
         0.04248   -0.00504    0.00811    0.00608
AFIX  43
H027  2    0.829078    0.678761   -0.126548    11.00000   -1.20000
AFIX   0
C028  1    0.944181    0.638369   -0.117595    11.00000    0.04721    0.02363 =
         0.03635    0.00275    0.01412    0.00292
C029  1    0.649056    0.943797    0.128785    11.00000    0.02798    0.02367 =
         0.03329    0.00520    0.00503    0.00489
C02A  1    0.685866    0.887889    0.147600    11.00000    0.03864    0.02096 =
         0.04777    0.00614    0.00380    0.00982
AFIX  43
H02A  2    0.754052    0.898922    0.150899    11.00000   -1.20000
AFIX   0
C02B  1    0.546848    0.925269    0.123046    11.00000    0.03163    0.02982 =
         0.03807    0.00348    0.00485    0.00225
AFIX  43
H02B  2    0.521047    0.961786    0.110365    11.00000   -1.20000
AFIX   0

C02C  1    0.820613    0.781149    0.560923    11.00000    0.03415    0.03087 =
         0.03302    0.00971    0.00753    0.00954
AFIX  43
H02C  2    0.810532    0.727549    0.548827    11.00000   -1.20000
AFIX   0
C02D  1    0.649911    0.361580    0.267716    11.00000    0.03328    0.02812 =
         0.04765    0.00411    0.00528    0.00219
AFIX  43
H02D  2    0.635142    0.364405    0.301867    11.00000   -1.20000
AFIX   0

C02E  1    1.210304    0.965255    0.264123    11.00000    0.03590    0.03499 =
         0.03951   -0.00016    0.00743    0.01170
AFIX  43
H02E  2    1.159616    0.966958    0.283559    11.00000   -1.20000
AFIX   0
C02F  1    1.291468    0.954476    0.288692    11.00000    0.04534    0.03629 =
         0.03939   -0.00325   -0.00227    0.01425

C02G  1    0.299085    0.192127    0.204363    11.00000    0.04897    0.02353 =
         0.03588   -0.00023    0.00617   -0.00549
AFIX  43
H02G  2    0.297103    0.143254    0.187048    11.00000   -1.20000
AFIX   0
C02H  1    0.525736    0.816494    0.678339    11.00000    0.04254    0.02671 =
         0.05406    0.00641    0.00440    0.01117
AFIX  43
H02H  2    0.563867    0.858115    0.704369    11.00000   -1.20000
AFIX   0
C02I  1    0.850462    0.940825    0.597554    11.00000    0.03944    0.02748 =
         0.04056   -0.00280    0.00746    0.00345
AFIX  43
H02I  2    0.860093    0.994350    0.609599    11.00000   -1.20000
AFIX   0
C02J  1    0.411392    0.689831    0.600268    11.00000    0.02933    0.02444 =
         0.05186    0.01117    0.00694    0.00629
AFIX  43
H02J  2    0.374093    0.649346    0.573421    11.00000   -1.20000
AFIX   0

C02K  1    0.615812    0.700975   -0.073056    11.00000    0.03331    0.03146 =
         0.03700   -0.00652    0.00420    0.00024
AFIX  43
H02K  2    0.594104    0.670662   -0.105811    11.00000   -1.20000
AFIX   0
C02L  1    1.151172    0.539743    0.025121    11.00000    0.04074    0.02691 =
         0.05069   -0.00345    0.00435    0.00588
AFIX  43
H02L  2    1.118152    0.483705    0.018021    11.00000   -1.20000
AFIX   0
C02M  1    1.293174    0.659204    0.019035    11.00000    0.02878    0.03549 =
         0.04589   -0.00278    0.00879    0.00937
AFIX  43
H02M  2    1.354879    0.683481    0.007409    11.00000   -1.20000
AFIX   0

C02N  1    0.883798    0.479354    0.351959    11.00000    0.04010    0.03766 =
         0.04028   -0.00251    0.00709    0.00154
AFIX  43
H02N  2    0.909550    0.445077    0.367736    11.00000   -1.20000
AFIX   0
C02O  1    0.558022    0.597787    0.151398    11.00000    0.05361    0.02013 =
         0.05104    0.01083    0.02093    0.00556
AFIX  43
H02O  2    0.613497    0.640169    0.144078    11.00000   -1.20000
AFIX   0

C02P  1    0.481973    0.850874    0.136483    11.00000    0.03221    0.03370 =
         0.04241   -0.00005    0.00342   -0.00261
AFIX  43
H02P  2    0.413404    0.837988    0.132401    11.00000   -1.20000
AFIX   0
C02Q  1    0.834214    1.126603    0.263431    11.00000    0.04310    0.05353 =
         0.03260   -0.00003    0.00949    0.00155
AFIX  43
H02Q  2    0.816866    1.112756    0.295934    11.00000   -1.20000
AFIX   0

C02R  1    0.554573    0.816576    0.298646    11.00000    0.04524    0.02980 =
         0.05519    0.01825    0.00826    0.01695
C02S  1    0.569987    0.548965    0.188121    11.00000    0.03842    0.02161 =
         0.04358    0.00290    0.01177    0.00087
AFIX  43
H02S  2    0.632916    0.559194    0.205280    11.00000   -1.20000
AFIX   0
C02T  1    0.377480    0.749880    0.617974    11.00000    0.02995    0.03489 =
         0.07104    0.01200    0.00498    0.01399
AFIX  43
H02T  2    0.315563    0.747666    0.603587    11.00000   -1.20000
AFIX   0
C02U  1    0.832058    0.881885    0.631247    11.00000    0.03958    0.04157 =
         0.03297    0.00283    0.00810    0.00873
AFIX  43
H02U  2    0.829815    0.896245    0.666337    11.00000   -1.20000
AFIX   0
C02V  1    0.745077    0.324315    0.202399    11.00000    0.03958    0.04112 =
         0.06112   -0.00340    0.00471    0.01397
AFIX  43
H02V  2    0.791171    0.301602    0.193239    11.00000   -1.20000
AFIX   0

C02W  1    0.620970    0.815642    0.161463    11.00000    0.04969    0.02537 =
         0.05869    0.00858    0.00824    0.00980
AFIX  43
H02W  2    0.646292    0.779312    0.174841    11.00000   -1.20000
AFIX   0

C02X  1    0.525179    0.741907    0.487447    11.00000    0.04109    0.02437 =
         0.04443    0.00606   -0.00670    0.01175
C02Y  1    0.487321    0.587110   -0.038086    11.00000    0.03422    0.02357 =
         0.05023    0.00130    0.00795   -0.00128
AFIX 137
H02F  2    0.470371    0.571381   -0.004681    11.00000   -1.50000
H02R  2    0.508237    0.547668   -0.056385    11.00000   -1.50000
H02X  2    0.430129    0.590040   -0.057818    11.00000   -1.50000
AFIX   0

C02Z  1    0.725127    0.893070    0.423580    11.00000    0.03166    0.03495 =
         0.04900    0.01332    0.00586    0.00917
AFIX  43
H02Z  2    0.671243    0.851060    0.432645    11.00000   -1.20000
AFIX   0

C030  1    0.900001    0.855117    0.234090    11.00000    0.04068    0.04825 =
         0.05051    0.02813    0.01957    0.01993
C031  1    0.581704    0.802960    0.525934    11.00000    0.03070    0.03074 =
         0.04600    0.00033    0.01283    0.00481
AFIX  43
H031  2    0.641203    0.801829    0.541434    11.00000   -1.20000
AFIX   0

C032  1    0.521163    0.797670    0.155661    11.00000    0.04609    0.02537 =
         0.05103    0.00455    0.01180   -0.00068
AFIX  43
H032  2    0.478692    0.748843    0.164741    11.00000   -1.20000
AFIX   0

C033  1    0.884920    1.016166    0.392297    11.00000    0.03781    0.02878 =
         0.04440    0.01808    0.00399    0.00668
AFIX  43
H033  2    0.937573    1.056719    0.381084    11.00000   -1.20000
AFIX   0

C034  1    0.918142    1.193637    0.260648    11.00000    0.04102    0.04588 =
         0.03753   -0.00181    0.00640    0.00146
AFIX  43
H034  2    0.956412    1.225051    0.290893    11.00000   -1.20000
AFIX   0
C035  1    0.932760    0.618663    0.130437    11.00000    0.04838    0.02745 =
         0.04525    0.00480    0.02040    0.00022
AFIX  43
H035  2    0.973612    0.609051    0.156341    11.00000   -1.20000
AFIX   0
C036  1    1.209925    0.681115    0.179211    11.00000    0.07762    0.04032 =
         0.04315    0.01183   -0.00296    0.02674
AFIX  43
H036  2    1.233408    0.656068    0.153016    11.00000   -1.20000
AFIX   0

C037  1    0.960684    0.752163    0.406819    11.00000    0.03775    0.02744 =
         0.03357    0.01109    0.00721    0.00489
AFIX  43
H037  2    0.902800    0.718167    0.386008    11.00000   -1.20000
AFIX   0

C038  1    1.243977    0.575839    0.009601    11.00000    0.03513    0.03556 =
         0.05615   -0.00367    0.00693    0.01287
AFIX  43
H038  2    1.273884    0.543857   -0.007392    11.00000   -1.20000
AFIX   0

C039  1    0.922298    0.511491    0.306532    11.00000    0.04029    0.04416 =
         0.04138   -0.00320    0.01327    0.00124
C03A  1    0.215569    0.195903    0.223779    11.00000    0.03963    0.03141 =
         0.03371    0.00595   -0.00080   -0.01261
AFIX  43
H03A  2    0.157230    0.149987    0.219183    11.00000   -1.20000
AFIX   0
C03B  1    0.696768    0.354418    0.165934    11.00000    0.04508    0.04188 =
         0.05090   -0.00027    0.01777    0.00853
AFIX  43
H03B  2    0.712650    0.353627    0.131946    11.00000   -1.20000
AFIX   0
C03C  1    0.792259    1.021374    0.391408    11.00000    0.04809    0.03782 =
         0.05156    0.01882    0.00233    0.01732
AFIX  43
H03C  2    0.783501    1.067089    0.380707    11.00000   -1.20000
AFIX   0

C03D  1    0.570727    1.116772    0.012448    11.00000    0.04115    0.04760 =
         0.05759    0.02220   -0.01005    0.00217
AFIX  43
H03T  2    0.555198    1.112834   -0.023340    11.00000   -1.20000
AFIX   0

C03E  1    0.898409    0.948868    0.410345    11.00000    0.02762    0.02555 =
         0.03867    0.00903    0.00427    0.00339
AFIX  43
H03E  2    0.960408    0.944162    0.410881    11.00000   -1.20000
AFIX   0
C03F  1    1.137661    0.797539    0.428283    11.00000    0.03715    0.05026 =
         0.05006    0.01712    0.01100    0.01208
AFIX  43
H03F  2    1.198880    0.794537    0.422407    11.00000   -1.20000
AFIX   0
C03G  1    0.432470    0.813357    0.656442    11.00000    0.04309    0.03697 =
         0.07293    0.01073    0.00584    0.02010

C03H  1    1.358755    0.961499    0.207004    11.00000    0.03264    0.04467 =
         0.04980    0.00619    0.00842    0.01883
AFIX  43
H03U  2    1.410991    0.961926    0.188183    11.00000   -1.20000
AFIX   0
C03I  1    0.616083    1.128561    0.118990    11.00000    0.04299    0.04093 =
         0.05034   -0.00793   -0.00776    0.02221
AFIX  43
H03X  2    0.631724    1.133601    0.154842    11.00000   -1.20000
AFIX   0

C03J  1    0.466442    0.584810    0.125824    11.00000    0.05485    0.03451 =
         0.04415    0.01543    0.01780    0.01732
AFIX  43
H03J  2    0.459244    0.617669    0.101214    11.00000   -1.20000
AFIX   0

C03K  1    0.809219    0.645372    0.052574    11.00000    0.03501    0.03471 =
         0.06647   -0.00181    0.01270    0.00602
AFIX  43
H03Y  2    0.767338    0.652769    0.026197    11.00000   -1.20000
AFIX   0

C03L  1    0.721045    0.329742    0.254089    11.00000    0.03681    0.03673 =
         0.05947    0.00128    0.00257    0.01121
AFIX  43
H03L  2    0.753547    0.311607    0.279571    11.00000   -1.20000
AFIX   0
C03M  1    0.882311    0.564139    0.286094    11.00000    0.04363    0.04329 =
         0.03817    0.00384    0.02087   -0.00640
AFIX  43
H03M  2    0.906665    0.587026    0.256833    11.00000   -1.20000
AFIX   0
C03N  1    1.052720    0.747732    0.396675    11.00000    0.04268    0.03847 =
         0.03805    0.00957    0.01400    0.01261
AFIX  43
H03N  2    1.056175    0.711834    0.369132    11.00000   -1.20000
AFIX   0
C03O  1    0.711548    0.960290    0.406039    11.00000    0.04009    0.04423 =
         0.05348    0.01658    0.00385    0.01584
AFIX  43
H03O  2    0.649079    0.964269    0.404133    11.00000   -1.20000
AFIX   0

C03P  1    0.830608    0.576413    0.124661    11.00000    0.05252    0.03231 =
         0.05480    0.00147    0.02976   -0.00475
AFIX  43
H03Z  2    0.803657    0.537476    0.146417    11.00000   -1.20000
AFIX   0

C03Q  1    0.594370    0.757811    0.286381    11.00000    0.04407    0.04016 =
         0.07719    0.02558    0.02057    0.01960
AFIX  43
H03Q  2    0.652063    0.770870    0.270080    11.00000   -1.20000
AFIX   0
C03R  1    0.385240    0.522129    0.137287    11.00000    0.05075    0.04202 =
         0.04418    0.01245    0.00757    0.01744
AFIX  43
H03R  2    0.322537    0.512992    0.120251    11.00000   -1.20000
AFIX   0
C03S  1    0.808535    0.584042    0.307005    11.00000    0.04269    0.03216 =
         0.03389    0.00606    0.01048   -0.00707
AFIX  43
H03S  2    0.784666    0.619910    0.291877    11.00000   -1.20000
AFIX   0

C03T  1    0.899983    0.562822   -0.155496    11.00000    0.05898    0.03403 =
         0.04720   -0.00577    0.00895    0.00478
AFIX 137
H03   2    0.951577    0.543898   -0.164733    11.00000   -1.50000
H     2    0.868627    0.574140   -0.186160    11.00000   -1.50000
HA    2    0.851270    0.521759   -0.140012    11.00000   -1.50000
AFIX   0
C03U  1    1.365742    0.953199    0.258666    11.00000    0.03954    0.05260 =
         0.05321    0.01212   -0.00446    0.01958
AFIX  43
H1    2    1.421962    0.946508    0.274069    11.00000   -1.20000
AFIX   0

C03V  1    1.132927    0.851092    0.468019    11.00000    0.03459    0.03793 =
         0.05183    0.01159    0.00362    0.00435
AFIX  43
H03V  2    1.191061    0.884791    0.488755    11.00000   -1.20000
AFIX   0
C03W  1    0.551518    0.867160    0.542407    11.00000    0.04955    0.03481 =
         0.06200    0.00400    0.00966    0.00954
AFIX  43
H03W  2    0.592900    0.909156    0.567364    11.00000   -1.20000
AFIX   0
C03X  1   -0.083752    0.263904    0.403268    11.00000    0.03709    0.04161 =
         0.03793    0.00438    0.00194   -0.00762
AFIX 137
H03D  2   -0.115739    0.286161    0.378416    11.00000   -1.50000
H03G  2   -0.122313    0.251735    0.431937    11.00000   -1.50000
H03H  2   -0.078728    0.215004    0.386960    11.00000   -1.50000
AFIX   0
C03Y  1    0.603005    0.902650    0.284933    11.00000    0.06711    0.02341 =
         0.05209    0.01165    0.00131    0.00963
AFIX 137
H03I  2    0.674171    0.919903    0.291775    11.00000   -1.50000
H03K  2    0.580659    0.938893    0.305668    11.00000   -1.50000
H03P  2    0.584638    0.903276    0.248734    11.00000   -1.50000
AFIX   0

C03Z  1    1.139305    0.755538    0.259662    11.00000    0.06920    0.04345 =
         0.03782    0.00603    0.01051    0.01502
AFIX  43
H2    2    1.115666    0.779372    0.286392    11.00000   -1.20000
AFIX   0
C040  1    0.770830    0.590119    0.089088    11.00000    0.03693    0.03587 =
         0.07118   -0.01126    0.02417   -0.00489
AFIX  43
H040  2    0.702281    0.563300    0.087713    11.00000   -1.20000
AFIX   0

C042  1    0.548604    0.680140    0.298299    11.00000    0.05248    0.03650 =
         0.07716    0.02139    0.02862    0.02259
AFIX  43
H042  2    0.578071    0.642391    0.290708    11.00000   -1.20000
AFIX   0

C043  1    0.527414    1.154741    0.045283    11.00000    0.04747    0.04265 =
         0.07137    0.01156   -0.01506    0.01416
AFIX  43
H043  2    0.482774    1.176722    0.031815    11.00000   -1.20000
AFIX   0
C044  1    1.301676    0.943936    0.346088    11.00000    0.06784    0.06862 =
         0.04605    0.01140    0.00089    0.02530
AFIX 137
H04M  2    1.295359    0.989173    0.366702    11.00000   -1.50000
H04N  2    1.365784    0.941502    0.355807    11.00000   -1.50000
H04O  2    1.250318    0.894493    0.351922    11.00000   -1.50000
AFIX   0
C045  1    0.872759    0.803104    0.276889    11.00000    0.07355    0.07774 =
         0.08036    0.06143    0.03438    0.03529
AFIX 137
H04P  2    0.924243    0.824312    0.305823    11.00000   -1.50000
H04Q  2    0.865663    0.748498    0.264464    11.00000   -1.50000
H04R  2    0.810924    0.803195    0.287786    11.00000   -1.50000
AFIX   0
C046  1    0.549597    1.160714    0.098578    11.00000    0.05250    0.04558 =
         0.07282   -0.01112   -0.00707    0.02830
AFIX  43
H046  2    0.519582    1.186522    0.120795    11.00000   -1.20000
AFIX   0

C047  1    0.998652    0.487504    0.283377    11.00000    0.05730    0.08482 =
         0.05669    0.00035    0.02001    0.01235
AFIX 137
H04A  2    1.033685    0.469462    0.309383    11.00000   -1.50000
H04B  2    1.044824    0.533226    0.270230    11.00000   -1.50000
H04C  2    0.967335    0.444153    0.255387    11.00000   -1.50000
AFIX   0
C048  1    0.425818    0.715681    0.333746    11.00000    0.06028    0.04667 =
         0.08370    0.03031    0.03558    0.03187
AFIX  43
H048  2    0.367842    0.702734    0.349798    11.00000   -1.20000
AFIX   0

C049  1    1.198215    0.709168    0.269774    11.00000    0.09310    0.05247 =
         0.04179    0.01335    0.00389    0.01661
AFIX  43
H049  2    1.213279    0.702073    0.303981    11.00000   -1.20000
AFIX   0

C04A  1    0.463444    0.868921    0.522616    11.00000    0.07940    0.05258 =
         0.09833    0.00155   -0.01086    0.04292
C04B  1    0.393520    0.875853    0.675339    11.00000    0.06725    0.05716 =
         0.12321   -0.00527    0.00556    0.03955
AFIX 137
H04D  2    0.343847    0.877804    0.649358    11.00000   -1.50000
H04E  2    0.447082    0.927903    0.682140    11.00000   -1.50000
H04F  2    0.364327    0.862453    0.706796    11.00000   -1.50000
AFIX   0

C04C  1    1.232686    0.675468    0.232100    11.00000    0.10024    0.05887 =
         0.05658    0.01872   -0.00477    0.03061
AFIX  43
H04S  2    1.273305    0.647086    0.240761    11.00000   -1.20000
AFIX   0

C04D  1    0.474698    0.795170    0.323196    11.00000    0.07526    0.04660 =
         0.08609    0.02364    0.03436    0.03500
AFIX  43
H04G  2    0.449633    0.834652    0.334014    11.00000   -1.20000
AFIX   0
C04E  1    0.401994    0.805673    0.487203    11.00000    0.09411    0.07432 =
         0.11169   -0.01465   -0.03290    0.05401
AFIX  43
H04H  2    0.339377    0.804684    0.475061    11.00000   -1.20000
AFIX   0
C04F  1    0.431643    0.742289    0.468861    11.00000    0.07994    0.06224 =
         0.09497   -0.01677   -0.03348    0.03979
AFIX  43
H04I  2    0.389219    0.700235    0.444257    11.00000   -1.20000
AFIX   0
C04G  1    0.424918    0.933178    0.540429    11.00000    0.11414    0.05805 =
         0.14088   -0.01338   -0.00939    0.05346
AFIX 137
H04J  2    0.364290    0.908974    0.555464    11.00000   -1.50000
H04K  2    0.412051    0.958854    0.511273    11.00000   -1.50000
H04L  2    0.473638    0.973031    0.566006    11.00000   -1.50000
AFIX   0
HKLF 4


REM  1_a.res in P-1
REM wR2 = 0.2177, GooF = S = 0.994, Restrained GooF = 0.985 for all data
REM R1 = 0.0609 for 13570 Fo > 4sig(Fo) and 0.0924 for all 19255 data
REM 1423 parameters refined using 1620 restraints

END

WGHT      0.1567      0.0000

REM Highest difference peak  1.742,  deepest hole -1.517,  1-sigma level  0.247
Q1    1   0.5157  0.4580  0.2884  11.00000  0.05    1.74
Q2    1   0.8316  0.9876  0.0173  11.00000  0.05    1.66
Q3    1   0.8607  1.0393  0.0903  11.00000  0.05    1.61
Q4    1   1.1660  0.8828  0.1110  11.00000  0.05    1.54
Q5    1   1.0123  0.9649  0.0690  11.00000  0.05    1.48
Q6    1   0.3457  0.5181  0.5209  11.00000  0.05    1.46
Q7    1   0.9505  0.9031 -0.0062  11.00000  0.05    1.41
Q8    1   0.4041  0.5522  0.3751  11.00000  0.05    1.35
Q9    1   1.1624  1.0410  0.1280  11.00000  0.05    1.33
Q10   1   0.5286  0.5116  0.3703  11.00000  0.05    1.27
Q11   1   0.7537  1.0722  0.1426  11.00000  0.05    1.26
Q12   1   0.5385  0.5791  0.4908  11.00000  0.05    1.24
Q13   1   1.1382  0.8557  0.0337  11.00000  0.05    1.20
Q14   1   0.6602  0.5972  0.4218  11.00000  0.05    1.19
Q15   1   1.0708  0.9629 -0.0111  11.00000  0.05    1.18
Q16   1   0.4137  0.5307  0.6007  11.00000  0.05    1.17
Q17   1   0.8651  1.1081  0.0527  11.00000  0.05    1.16
Q18   1   1.1128  1.0262  0.0576  11.00000  0.05    1.16
Q19   1   0.4556  0.6050  0.5682  11.00000  0.05    1.13
Q20   1   0.7397  1.0160  0.0731  11.00000  0.05    1.12
Q21   1   1.2430  0.8875  0.1126  11.00000  0.05    1.11
Q22   1   0.5973  0.6207  0.5628  11.00000  0.05    1.08
Q23   1   0.6989  0.6654  0.3916  11.00000  0.05    1.05
Q24   1   1.0925  1.0023  0.1343  11.00000  0.05    1.05
Q25   1   0.9005  0.9081  0.0746  11.00000  0.05    1.04
Q26   1   1.1436  1.0015  0.0542  11.00000  0.05    1.03
Q27   1   0.7995  0.9082 -0.0454  11.00000  0.05    1.02
Q28   1   0.4607  0.5376  0.5086  11.00000  0.05    0.98
Q29   1   0.3845  0.5121  0.3002  11.00000  0.05    0.97
Q30   1   1.1926  0.9650  0.0703  11.00000  0.05    0.96
;
_shelx_res_checksum                56240
_shelx_hkl_file
;
   6   3  10    6.30    7.80
   8   1   3  427.39   15.60
   8   1  15    3.21    8.97
   9  -1   0  403.24   16.27
   9   0   2   22.36    7.52
   9   1   7   -0.58    7.20
   9   1   8    7.64    7.35
   9   1   9  288.13   13.94
   9   1  10    8.37    7.24
  10  -7  -4   24.66    8.46
  10  -3  20   -0.21    7.16
  10  -2   0   57.45    8.95
  10  -2  18   18.08    7.64
  10  -1   2   10.98    7.96
  10   0  10   22.19    7.92
  11  -8  -3   10.14    8.21
  11  -3   1   13.50    9.48
  11  -2   3   24.74    8.56
  12  -5  18   14.28    6.14
  12  -4   2   28.53    9.01
  12  -4  16   -0.23    6.17
  12  -3   5    4.59    7.97
  13 -10   0   11.11    7.67
  13  -5   4   13.10    8.05
  13  -5  14    6.84    5.81
  14 -13   4    8.90    6.91
  14 -11   3    9.50    8.28
  14 -10   3   55.92    9.45
  14  -9  16    5.41    4.21
  14  -7   6   34.90    7.94
  14  -7   7   18.69    8.30
  14  -7  12   30.71    6.34
   7   2  13    4.96    8.86
   9   0   3   44.97    8.44
   9   0  15   -1.58    8.26
  10  -5  -3   34.23    8.33
  10  -4  -2   20.97    9.30
  10  -3  -1   33.55    8.50
  10  -1   3   -2.90    7.31
  10  -1  15   26.85    7.82
  11  -6  -2   90.58   11.47
  11  -4  19   13.80    6.09
  11  -3  17    8.09    6.15
  11  -2   4    1.55    7.93
  11  -2  14    9.34    6.54
  12  -7  -1    8.03    7.75
  12  -6   0   86.29   11.68
  12  -6  19   28.09    6.31
  12  -5   1   17.96    8.43
  12  -3   6   58.42    9.59
  12  -3   7   -3.10    8.75
  12  -3  11   10.23    8.16
  13  -8   1   53.68    9.27
  13  -6   3   86.03   10.71
  13  -5   5   85.31   10.18
  13  -5   6   38.39    9.81
  13  -5  12    0.81    7.07
  13  -5  13    3.33    5.65
  14 -12   4   15.89    7.76
  14  -9   4    7.08    7.17
  14  -9  15   20.52    5.69
  14  -8   5   11.47    7.37
  14  -8  14    8.98    5.02
  14  -7   8   23.10    7.22
  14  -7   9   12.82    6.48
  14  -7  10   50.30    7.52
  14  -7  11    6.17    5.73
   7   2   6   67.05    8.45
   7   2  12  207.08   12.51
   8   1   4   -0.10    6.39
   8   1  14  292.26   13.74
   9  -2  -1  471.13   16.79
   9  -1   1  233.39   13.49
   9   0   4   25.68    8.95
  10  -4  21   30.13    7.78
  10  -2   1    5.45    7.61
  10  -1   4  100.91   10.44
  10  -1  14   28.04    8.54
  11  -5  -1    1.11    7.71
  11  -5  20   21.84    6.93
  11  -4   0    2.38    7.48
  11  -3   2   60.26    9.61
  11  -2   5   41.46    9.22
  11  -2  13  205.95   11.98
  12 -10  -1   55.45    9.63
  12  -9  -1   15.94    8.91
  12  -8  -1   42.42    9.35
  12  -5  17    2.51    6.24
  12  -4  15    2.22    5.41
  12  -3   9   40.26    8.56
  12  -3  10   -0.64    6.75
  13 -11   1   67.31    9.66
  13 -10   1    7.51    8.85
  13  -9   1   15.95    7.58
  13  -6   4  121.24   11.38
  13  -6  15   -3.32    5.18
  13  -5   8   13.80    7.61
  13  -5  10    6.08    7.96
  13  -5  11    3.08    6.27
  14 -14   6    9.80    6.76
  14 -13   5   10.92    7.26
  14 -11   4   25.87    7.82
  14 -10   4    3.69    6.79
  14  -8   6    2.63    6.73
  14  -8   7   40.00    9.07
  14  -8  12   12.21    6.29
  14  -8  13   15.77    5.65
   7   2   7   11.55    6.12
   7   2   8    4.09    7.19
   7   2   9    9.52    7.57
   7   2  10    6.52    7.97
   7   2  11    2.25    8.06
   8   1  13   32.63    9.31
   9  -1  17   67.02   10.00
  10  -6  -3   20.16    7.60
  10  -5  22   22.12    7.64
  10  -3   0   14.67    9.14
  10  -2  17    5.21    6.32
  10  -1  13   69.95   10.17
  11  -7  -2    4.25    7.89
  11  -6  21   26.40    6.46
  11  -4  18   13.83    6.86
  11  -3  16    8.97    6.46
  11  -2   6   25.07    8.59
  11  -2   7   -2.74    8.98
  11  -2  12   26.39    7.65
  12  -7   0   47.36    9.19
  12  -5   2   75.66   10.23
  12  -4   4   63.97    9.89
  13  -8   2    2.33    7.60
  13  -6   5    1.15    7.30
  13  -6  14    5.82    5.61
  14 -14   7    1.98    6.46
  14 -13   6   11.38    7.27
  14 -12   5   27.96    8.24
  14 -11   5    4.79    7.64
  14 -10   5   18.97    7.38
  14 -10  15    9.79    4.42
  14  -9  14   18.48    5.22
  14  -8   8    2.17    6.35
  14  -8   9   47.77    7.82
  14  -8  10    9.26    6.40
  14  -8  11   60.73    8.18
   8   1   6   -0.14    6.49
   8   1   7    3.08    7.73
   8   1  12   87.73    9.42
   9  -2   0    7.27    8.34
   9  -2  19    3.58    8.00
   9  -1   2  175.29   11.52
   9   0   5   -3.07    6.65
   9   0   6   78.05   10.53
   9   0  12  104.00   11.02
  10  -7  -3   51.79    9.18
  10  -5  -2   16.76    7.87
  10  -2   2   30.59    8.52
  10  -2  16    5.39    7.31
  10  -1   6  181.49   12.56
  10  -1   7   71.64   11.07
  10  -1  12  140.22   10.95
  11  -9  -2    5.93    7.93
  11  -8  -2   72.81   10.04
  11  -6  -1    0.65    7.33
  11  -4   1    1.15    7.54
  11  -3   3   25.54    8.58
  11  -2   8    4.03    7.66
  11  -2   9   17.72    8.05
  11  -2  10   41.29    8.88
  12  -8   0   10.54    8.92
  12  -6  18   11.81    5.45
  12  -5   3   12.45    8.27
  12  -5  16   12.13    6.60
  12  -4   5   36.16    8.97
  12  -4   6   62.20   11.06
  12  -4  13   20.08    7.11
  13 -12   2   -0.26    7.72
  13  -9   2   45.52    8.79
  13  -9  18   -1.78    4.79
  13  -8  17   -0.98    5.36
  13  -7   4   -3.64    9.05
  13  -6   6   15.44    7.89
  14 -14   8    1.83    6.40
  14 -12   6   -4.35    6.95
  14 -11  15   11.79    4.82
  14 -10   6    2.70    7.67
  14 -10  14    3.36    5.53
  14  -9   7    8.87    6.70
  14  -9   8   27.71    8.42
  14  -9  12    2.63    6.42
  14  -9  13   -0.07    5.15
   8   0  16   22.97    9.25
   8   1   8   89.07    9.43
   8   1   9   33.09    7.83
   8   1  10  156.37   11.01
   8   1  11   29.01    7.89
   9  -1  16    5.59    8.39
   9   0   9   35.12    9.75
   9   0  10  123.50   11.58
   9   0  11  189.77   12.13
  10  -8  -3   -1.73    7.51
  10  -4  20    1.53    6.77
  10  -3   1   -3.81    8.71
  10  -2   3  258.71   14.15
  10  -1   8  327.97   15.29
  10  -1  11    5.78    7.50
  11  -5  19   49.94    7.61
  11  -4   2   10.81    9.37
  11  -4  17   32.63    7.55
  11  -3   4   32.10    8.91
  11  -3  14   52.39    9.17
  12 -11   0   95.06    9.98
  12  -9   0   19.22    9.23
  12  -8  20   38.85    6.35
  12  -7   1  217.54   14.26
  12  -7  19   83.92    7.18
  12  -5   4  159.58   13.50
  12  -4   7   44.33    8.59
  12  -4   8   -1.13    8.59
  12  -4   9   77.97   10.73
  12  -4  10    3.50    8.39
  12  -4  11   -2.23    6.75
  12  -4  12    4.60    6.64
  13 -13   3   -1.38    7.48
  13 -11   2    6.94    7.74
  13 -10   2    9.26    7.24
  13  -8   3   33.07    8.63
  13  -7   5    6.68    9.19
  13  -7  15   21.25    5.95
  13  -6   7   59.52    9.46
  13  -6   8  200.79   12.73
  13  -6   9    2.31    6.90
  13  -6  10   21.68    7.35
  13  -6  11   15.11    6.92
  13  -6  12   23.46    6.98
  14 -14   9   -1.34    6.10
  14 -13   7    3.85    6.27
  14 -11   6   27.11    7.30
  14 -11   7   -2.50    7.43
  14 -11  14   -3.85    5.47
  14 -10  13   19.55    5.81
  14  -9   9   27.10    7.32
  14  -9  10  159.64   10.64
  14  -9  11   21.81    6.58
   8   0   3   -0.94    6.08
   9  -3  -1   38.24    8.40
   9  -1   3  158.08   11.19
  10  -6  -2   26.79    9.13
  10  -3  18   28.55    7.14
  10  -2   4   40.41   10.05
  10  -2  15    1.74    7.70
  11  -7  -1   95.10   10.21
  11  -6  20   28.18    6.68
  11  -5   1  127.96   12.45
  11  -3   5  174.89   12.59
  12 -10   0   18.82    8.01
  13 -12   3   79.67    9.99
  13 -10  18   12.31    4.64
  13  -9   3   22.10    8.67
  13  -9  17   -5.94    5.27
  13  -8  16    3.60    5.28
  13  -7   6   -4.58    8.72
  13  -7  14    0.39    6.00
  14 -14  10   15.70    5.80
  14 -14  11   16.27    5.45
  14 -13   8    2.91    5.86
  14 -13   9    5.45    6.91
  14 -12   7   54.51    7.86
  14 -12   8    8.62    7.69
  14 -12  13   13.67    6.07
  14 -12  14    5.74    4.70
  14 -11  12    2.46    6.42
  14 -11  13    6.00    5.26
  14 -10   8    6.94    6.60
  14 -10   9  125.62   10.16
  14 -10  10   18.58    7.05
  14 -10  11    1.58    5.66
  14 -10  12    4.98    5.73
   7   1  14   22.88    9.35
   8   0   4  408.76   14.96
   8   0  15  320.14   14.91
   9  -3  20    3.82    7.53
   9  -2   1   -2.33    6.65
   9  -2  18   24.88    8.29
   9  -1   4   19.22    7.67
   9  -1  15   52.70    9.64
  10  -5  -1   17.25    8.00
  10  -5  21    0.92    6.47
  10  -4   0  150.71   11.61
  10  -3   2  203.18   13.66
  10  -2   5   12.83    8.98
  10  -2  14   11.09    8.45
  11  -8  -1   72.53   10.44
  11  -7  21    4.01    5.65
  11  -6   0   29.63    8.50
  11  -4  16   -1.17    7.15
  11  -3   6   10.34    7.94
  11  -3   7    5.22    7.76
  12  -8   1   -4.34    7.90
  12  -6   3   18.81    8.45
  12  -5   5    0.63    7.67
  12  -5   6   50.11   10.65
  12  -5  13    7.03    7.76
  12  -5  14   27.18    6.94
  13 -11   3   34.49    8.41
  13 -10   3    8.33    7.40
  13  -9   4    1.02    9.04
  13  -8   5   24.26    9.81
  13  -8  15   10.72    5.55
  13  -7   8   12.38    9.09
  13  -7  12    3.37    7.44
  13  -7  13    7.96    6.20
  14 -13  10   14.52    6.23
  14 -13  11    3.50    5.81
  14 -12   9   -0.11    6.13
  14 -12  12   -0.47    5.52
  14 -11  10   26.42    6.97
   6   2  11  385.12   13.93
   7   1  13   51.36    9.57
   8  -1  18   34.15    8.44
   8   0   5   -1.93    7.85
   8   0  14   27.17    9.15
   9  -3   0    6.73    7.28
   9  -1   5  129.59   11.67
   9  -1  14    3.89    8.17
  10  -7  -2    7.27    7.13
  10  -4  19   10.69    7.18
  10  -3  17    6.53    6.59
  10  -2   6    5.40    8.76
  10  -2  13  122.72   11.48
  11  -9  -1    1.89    8.16
  11  -5   2   19.08    9.47
  11  -5  18   49.73    7.36
  11  -4   4   48.83    9.38
  11  -3   8    2.65    7.58
  11  -3   9    1.01    7.40
  11  -3  10   43.17    8.71
  11  -3  11    4.12    7.38
  12 -11   1   19.32    8.55
  12 -10   1  165.80   12.38
  12  -9   1   23.87    8.20
  12  -6   4   27.84    8.83
  12  -5   7    2.40    7.70
  12  -5   8   31.74   10.02
  12  -5  12    4.35    6.87
  13 -15   7   17.05    7.86
  13 -12   4    5.30    8.24
  13 -10   4   14.80    9.32
  13  -9  16   35.11    6.41
  13  -8   6   36.65    9.93
  13  -8  14   -0.96    6.67
  13  -7   9   -0.49    7.01
  13  -7  10   90.50    9.79
  13  -7  11   18.81    7.25
   7   1   7  503.63   15.99
   7   1  12   83.32   10.12
   8   0  13  524.49   17.97
   9  -2   2   97.86    9.82
   9  -2  17   -5.46    7.78
   9  -1   6  163.89   12.31
   9  -1  13  327.14   15.35
  10  -8  -2    4.11    7.78
  10  -6  -1   46.66    9.66
  10  -3   3   50.50    8.52
  10  -3  16   -1.84    7.68
  10  -2   7   78.64    9.91
  10  -2   8   44.00   10.10
  10  -2  12   96.28   10.20
  11  -7   0    3.62    7.43
  11  -6  19  138.90    9.72
  11  -5  17    3.92    7.08
  11  -4   5  288.63   15.74
  11  -4  15   10.30    6.56
  12  -8   2   80.61   10.04
  12  -7  17    0.22    5.24
  12  -6   5   43.70    9.25
  12  -6  15   25.19    6.74
  12  -5   9   39.50    8.69
  12  -5  10   51.10    8.97
  12  -5  11   83.99    9.72
  13 -13   5    2.33    8.10
  13 -11   4    9.34    7.26
  13 -11  17   25.38    5.65
  13  -9  15   -4.56    6.07
  13  -8   7   -4.10    7.10
  13  -8   8   43.72    9.83
  13  -8  12    5.93    7.52
   7   1   8   70.53    8.11
   7   1  10   24.97    8.24
   7   1  11    7.20    6.64
   8  -1  17    3.39    8.38
   8   0  12  146.20   11.94
   9  -4  21   -2.00    6.28
   9  -3   1   72.51   10.01
   9  -3  19   38.17    8.45
   9  -2   3    1.83    6.88
   9  -1   7  222.94   12.82
   9  -1  11   83.46   10.81
   9  -1  12  248.42   13.38
  10  -5  20   43.41    7.88
  10  -4  18    4.68    7.15
  10  -3   4   -5.15    8.55
  10  -2   9   10.88    7.68
  11  -8   0   24.09    9.45
  11  -8  21    2.41    5.67
  11  -7  20   32.59    7.02
  11  -5   3  129.46   10.96
  11  -4  13    5.03    8.61
  12  -9   2   13.38    9.21
  12  -9  19    1.27    5.32
  12  -7   4    3.54    9.25
  12  -6   6    2.09    7.75
  12  -6  14    2.87    6.44
  13 -15   8   25.31    7.36
  13 -12   5   70.97   10.01
  13 -12  17    6.04    4.40
  13 -11   5    2.55    8.66
  13 -10   5   22.56    8.23
  13 -10  16   20.58    5.82
  13  -9  14   -0.48    6.41
  13  -8   9  106.06   10.39
  13  -8  10   45.23    8.37
  13  -8  11   18.26    7.10
   7   0  16  182.67   13.08
   8  -2  19   11.12    8.26
   8   0   8  110.13    9.72
   8   0   9  148.30   10.64
   8   0  10  127.07   10.24
   8   0  11   -2.60    6.91
   9  -5  22    2.01    6.98
   9  -2  16   49.39    9.16
   9  -1  10  107.08   10.46
  10  -7  -1   20.84    8.79
  10  -6  21    6.40    6.53
  10  -4   2   97.61   10.17
  10  -3   5   76.17   10.85
  10  -3  15   17.28    7.17
  11  -9   0   51.69    9.66
  11  -7   1    6.14    7.56
  11  -4   7   15.05    7.43
  11  -4   8    6.05    9.06
  11  -4  11    0.98    8.65
  11  -4  12   77.36    9.67
  12 -10   2   88.82   10.20
  12  -8   3    2.55    7.95
  12  -7  16   50.70    7.37
  12  -6   7   77.15   10.21
  12  -6  12  103.34   11.06
  12  -6  13    3.66    6.70
  13 -15   9    0.29    6.55
  13 -15  10   36.43    7.51
  13 -14   7   35.61    8.51
  13 -13   6   20.00    8.51
  13 -13  16    1.20    5.21
  13 -12   6    4.37    8.23
  13 -12  16    7.10    5.52
  13 -11   6   36.49    9.57
  13 -10   6   71.75    9.53
  13 -10  15   47.63    6.68
  13  -9   7   52.32    9.20
  13  -9   8    9.89    7.45
  13  -9  12    7.64    7.58
  13  -9  13   11.48    6.37
   9  -6  23   43.73    6.95
   9  -3  18   30.65    8.55
   9  -2   4  253.10   13.00
   9  -2  15    8.19    8.21
  10  -7  22    5.97    5.39
  10  -6   0   24.92    7.62
  10  -4   3  132.11   12.05
  10  -4  17   72.32    9.39
  10  -3  14   20.81    7.72
  11 -10   0   -3.16    6.68
  11  -7  19   13.25    6.37
  11  -5   5   19.26    9.53
  11  -4   9   75.52    9.96
  11  -4  10   20.98    8.15
  12 -10  19    3.71    4.64
  12  -9   3  192.20   12.88
  12  -9  18   -2.94    5.99
  12  -8  17   36.19    6.65
  12  -7   5   25.19    8.67
  12  -7  15    4.44    6.13
  12  -6   9   46.32    9.18
  12  -6  10  169.08   12.18
  12  -6  11    8.20    7.55
  13 -15  11   -0.31    6.41
  13 -15  12   44.85    7.34
  13 -15  13    3.69    5.19
  13 -14   8   -2.16    7.50
  13 -13   7   53.60    9.26
  13 -13  15    0.88    5.52
  13 -12  15    5.50    6.26
  13 -11   7   46.47    9.86
  13 -10   8    8.84    9.04
  13 -10  13   38.16    8.32
  13 -10  14   19.29    6.36
  13  -9   9   -1.03    6.93
  13  -9  10   86.34    9.64
  13  -9  11   73.72    9.14
   7   0  15  132.83   11.74
   8  -4  22    7.20    8.00
   8  -1  15  239.97   13.63
   9  -4  20   -1.62    6.61
   9  -3   2  117.68   10.07
   9  -2   5  230.74   12.68
  10  -8  -1   53.89    8.40
  10  -5  19    2.99    5.82
  10  -3   7   26.53    8.03
  11  -9  21   -1.29    4.35
  11  -8   1    6.50    7.39
  11  -8  20   -1.97    4.85
  11  -7   2   11.11    8.05
  11  -6   3    6.58    7.53
  11  -5   6   -4.59    8.73
  11  -5  14   84.55   10.60
  12 -12   3   25.04    9.17
  12 -11   3   12.51    9.14
  12 -11  19   45.13    5.86
  12 -10   3  121.04   10.86
  12  -8  16   11.15    6.05
  12  -7   6   16.39    8.23
  12  -7   7   22.85   10.03
  12  -7  13    5.96    8.10
  12  -7  14   36.50    7.65
  13 -14   9   10.74    6.44
  13 -14  10   26.07    7.75
  13 -14  11   -1.58    6.83
  13 -14  12    6.44    6.57
  13 -14  13    6.80    6.11
  13 -13  14    4.99    6.04
  13 -12   7   20.56    7.47
  13 -12   8   32.38    9.12
  13 -12  14    2.12    6.57
  13 -11  13    9.33    7.05
  13 -10   9   50.33    8.59
  13 -10  10   28.67    7.82
  13 -10  11   74.84    9.01
  13 -10  12   10.01    7.12
   7  -1  18    3.73    9.18
   7   0  14    3.38    8.42
   8  -5  23   20.13    8.52
   8  -3  20   35.56    8.76
   8  -2  18    8.33    7.58
   8  -1   5    7.19    6.49
   8  -1  14  279.36   14.36
   9  -5  21   60.94    8.75
   9  -4   1  139.95   10.67
   9  -3  17  191.69   12.28
   9  -2  13   61.10    9.93
  10  -9  -1    8.89    6.57
  10  -7   0   27.71    9.16
  10  -6   1  280.57   14.59
  10  -6  20   12.87    6.94
  10  -5   2  382.55   15.58
  10  -4   4  208.21   12.78
  10  -4  16   29.53    7.71
  10  -3   8    4.27    7.26
  10  -3   9   -5.06    6.56
  10  -3  10    1.29    7.25
  10  -3  11   64.74    9.32
  11 -10   1   43.62    9.39
  11  -9   1   -3.76    7.25
  11  -6   4    4.32    7.58
  11  -5   7    7.01    7.58
  11  -5  13   -2.94    6.93
  12 -13   4   72.67    9.85
  12 -12  19   10.19    4.40
  12 -10  18   10.75    5.64
  12  -9   4    1.76    7.88
  12  -9  17   47.07    7.27
  12  -8  15   23.36    8.04
  12  -7   8   15.16    8.53
  12  -7   9  344.68   16.06
  12  -7  11  123.03   11.84
  12  -7  12   -3.46    6.58
  13 -13   9    5.76    6.89
  13 -13  10   33.27    8.29
  13 -13  11    4.94    6.82
  13 -13  13    5.33    6.03
  13 -12   9   88.55    9.17
  13 -12  12    5.86    7.38
  13 -12  13   38.41    6.88
  13 -11  10  149.39   11.01
  13 -11  11    0.44    6.51
  13 -11  12   92.29    9.41
   6   1  11   21.08    7.96
   6   1  12   13.25    6.85
   7   0  13   53.91    9.35
   8  -6  24   26.86    8.28
   8  -1   6   14.60    7.22
   8  -1  13   97.45   10.94
   9  -8  24    3.96    6.39
   9  -7  23    0.47    6.60
   9  -6  22    5.91    7.00
   9  -4  19    4.40    7.33
   9  -2   7  217.14   12.45
   9  -2  12  169.99   11.70
  10  -8  22    2.20    5.30
  10  -5  18  132.82    9.94
  10  -4  15   30.24    8.83
  11 -11   1   16.70    7.52
  11  -8   2    5.83    7.64
  11  -5   8    4.19    7.47
  11  -5   9   30.83    8.49
  11  -5  10   -2.31    7.22
  11  -5  11   24.95    8.13
  11  -5  12   88.54   10.12
  12 -11   4   18.31    9.08
  12 -11  18   41.47    6.18
  12 -10   4   39.63    8.99
  12 -10  17    9.27    6.54
  12  -9  16   63.36    8.79
  12  -8   6    1.26    7.72
  12  -8   7   26.77   10.02
  12  -8  14   97.75    9.51
   7   0   9  184.04   11.48
   7   0  11   55.59    9.18
   7   0  12    7.73    6.69
   8  -2  17  107.44   10.31
   8  -1   7  556.35   17.39
   8  -1  10  515.74   17.68
   8  -1  11    5.82    8.16
   8  -1  12  151.69   11.05
   9  -4   2    6.34    8.50
   9  -3  16    7.16    7.04
   9  -2   9    6.59    7.12
  10  -8   0    2.27    6.85
  10  -6  19    7.79    7.39
  10  -5   3   93.94    9.91
  10  -5  17   29.61    8.66
  10  -4   6   90.60   10.00
  11 -11  21   28.35    5.18
  11  -9   2  137.03   12.29
  11  -7   4  195.44   13.65
  11  -6   6   38.29   10.27
  11  -6  15   31.63    7.70
  12 -16  10    1.16    6.57
  12 -15   7   78.49    9.33
  12 -14   6   24.39    8.43
  12 -13  18    7.81    4.72
  12 -12  18    4.06    4.54
  12 -10   5  114.82   12.12
  12  -9  15    6.38    7.36
  12  -8   8   84.65   10.54
  12  -8   9   61.14   10.79
  12  -8  12    3.02    8.26
  12  -8  13   -1.61    6.55
   7   0  10  127.02    9.77
   8  -3  19    8.54    8.39
   8  -2  16  142.86   11.66
   9  -5  20   77.02    9.16
   9  -4  18  171.83   11.87
   9  -3   5  125.69   10.24
   9  -3  15    6.47    8.35
  10  -9   0   26.10    8.61
  10  -9  22    2.74    5.73
  10  -7   1   23.07    7.56
  10  -7  20    1.41    6.77
  10  -5   4   33.97    8.14
  10  -4   7   78.05    9.21
  10  -4  12    2.38    8.66
  11 -11   2  223.96   13.34
  11 -10   2   36.87    9.87
  11 -10  20    0.60    5.66
  11  -9  19    4.05    6.17
  11  -8   3  107.17   10.68
  11  -8  18   72.06    9.16
  11  -7  16   -3.42    7.43
  11  -6   7  213.19   13.39
  11  -6  13   54.83    9.95
  11  -6  14   27.66    7.94
  12 -16  11    5.31    6.65
  12 -16  12    8.84    6.64
  12 -16  13   -5.38    6.08
  12 -15   8   50.02    8.74
  12 -14  17    4.76    4.86
  12 -13  17    5.39    5.87
  12 -12   5   31.44    8.67
  12 -12  17    5.96    6.02
  12 -11   5   31.31    8.54
  12 -11  17    8.01    5.33
  12 -10   6   52.33   10.61
  12 -10  16   89.45    8.96
  12  -9   7    1.83    7.92
  12  -9  14    8.33    6.62
  12  -8  10  229.76   13.67
  12  -8  11   26.78    8.09
   7  -3  21  220.52   13.29
   7  -2  19   -0.77    8.33
   7  -1  16    8.08    8.46
   8  -5  22    1.93    7.60
   9  -3   6   11.23    8.18
   9  -3  14    4.05    8.34
  10  -8  21    0.51    4.98
  10  -6  18    9.27    7.56
  10  -5   5  391.80   16.52
  10  -4   9   86.48    9.87
  10  -4  10    4.15    6.78
  10  -4  11    6.83    7.50
  11 -13   3   16.14    8.26
  11 -11  20   18.77    6.10
  11  -9   3   47.21   10.36
  11  -7   5   59.30    9.53
  11  -6   8   31.07    8.63
  11  -6  10    9.31    7.90
  11  -6  11   91.90   10.38
  11  -6  12    4.51    7.39
  12 -15   9    2.59    7.62
  12 -15  15    7.76    5.05
  12 -14   7   -1.18    8.00
  12 -14  16   17.28    6.22
  12 -13   6   -0.70    7.72
  12 -12   6  143.48   12.32
  12 -11   6   95.85   10.51
  12 -11  16    2.01    5.44
  12 -10  15   16.40    6.56
  12  -9   8  245.01   14.19
  12  -9   9  111.21   10.98
  12  -9  10   78.97   10.91
  12  -9  11    0.95    8.47
  12  -9  12    1.73    6.89
  12  -9  13   52.11    8.48
   6   0  15    6.10    8.47
   7  -1  15   15.30    8.60
   8  -7  24   43.30    7.92
   8  -6  23   10.70    7.43
   8  -4  20    9.78    7.90
   8  -3  18  136.43   11.34
   8  -2   5  223.41   11.63
   8  -2  15    1.67    6.78
   9  -9  -1  342.90   13.49
   9  -8  23   -1.59    4.99
   9  -7  22   34.05    7.51
   9  -5  19    2.42    7.74
   9  -4  17   43.04    8.29
   9  -3   7  138.14   10.71
   9  -3  13   10.59    7.59
  10  -8   1   10.76    7.29
  10  -7   2  262.04   13.35
  10  -7  19   65.12    9.07
  10  -6   3  135.35   11.14
  11 -13  20   54.06    6.17
  11 -12   3   30.40    9.13
  11 -12  20   -0.55    4.29
  11  -9  18   16.35    7.30
  11  -8  17    4.93    6.40
  11  -7   6  268.96   14.47
  11  -7  14   -0.20    8.31
  12 -15  10    3.49    7.56
  12 -15  11    1.23    6.99
  12 -15  12    1.51    7.02
  12 -15  13   29.13    7.57
  12 -15  14    2.38    5.71
  12 -14   8    1.79    8.10
  12 -14  15    5.20    6.23
  12 -13  16    1.49    5.33
  12 -12   7   67.77   10.74
  12 -12  16   26.71    6.20
  12 -11   7  117.33   11.22
  12 -11  15   -0.44    5.83
  12 -10   8    5.25    7.90
  12 -10   9   22.01    9.65
  12 -10  13   12.21    7.98
  12 -10  14    6.62    6.56
   6   0  14   97.14   10.33
   7  -4  22   53.63    9.54
   7  -2  18    2.76    8.43
   8  -2   6   19.27    6.82
   8  -2  14  284.01   13.54
   9  -6   1   17.70    8.21
   9  -5   2  110.86    9.62
   9  -4   4  164.37   11.13
   9  -4  16  150.12   12.02
   9  -3   8  193.83   11.89
   9  -3   9   91.55    9.53
   9  -3  11  130.43   10.70
  10 -11  22   10.59    5.26
  10  -9   1    8.15    7.03
  10  -6   4  785.99   21.27
  10  -5   6  112.66   10.59
  11 -17  11   11.60    6.63
  11 -11   3  204.43   12.54
  11 -11  19   -0.11    6.05
  11  -9   4   99.04   10.36
  11  -8  16   86.44    9.19
  11  -7   7    0.09    7.70
  11  -7   8  170.18   13.45
  11  -7  13   92.79   10.18
  12 -14   9   13.34    7.40
  12 -14  10   25.12    8.22
  12 -13   8   51.39    8.74
  12 -13  14    0.08    6.69
  12 -13  15   13.59    6.16
  12 -12  14    7.50    7.32
  12 -12  15    4.20    5.77
  12 -11  13   25.99    8.54
  12 -11  14    3.12    6.26
  12 -10  10   51.51    9.14
  12 -10  11   10.52    7.51
  12 -10  12   13.59    7.36
   6   0  13   45.22    8.90
   7  -3  20    9.30    8.52
   8  -5  21   24.05    8.33
   8  -3  17   -0.54    6.57
   8  -2   7  247.66   12.40
   8  -2   8   59.97    8.43
   8  -2  12   77.11   10.05
   8  -2  13  139.64   10.71
   9  -9  23    2.62    6.05
   9  -6  20   22.62    6.82
   9  -5  18    9.40    8.19
   9  -4   5  404.03   15.36
  10 -12  22   11.46    4.42
  10 -10   1   10.05    7.19
  10  -8   2    6.47    6.98
  10  -6   5   93.59   11.13
  10  -6  16    8.29    8.78
  10  -5   9   56.31   10.23
  10  -5  10    8.13    8.80
  10  -5  11    7.82    8.81
  10  -5  12   65.16    9.35
  10  -5  13   13.39    7.83
  11 -17  12   13.25    6.90
  11 -17  13   -1.25    6.29
  11 -15   6   23.20    8.12
  11 -15  18   13.54    5.67
  11 -14   5    3.65    7.78
  11 -14  19    8.50    4.80
  11 -13   4   16.16    7.40
  11 -13  19   14.98    5.45
  11 -12   4    2.12    8.66
  11 -12  19   87.73    8.16
  11 -10   4  286.26   14.46
  11 -10  18    8.23    5.85
  11  -9  17   67.31    8.32
  11  -8   6   13.52    7.93
  11  -8  15   11.14    7.17
  11  -7   9   11.47    8.03
  11  -7  10   -4.82    7.43
  11  -7  11   65.97    9.75
  11  -7  12    4.66    7.55
  12 -14  11   -2.20    6.21
  12 -14  12    5.66    6.29
  12 -13   9   18.36    7.59
  12 -13  10    0.40    8.23
  12 -13  13    3.63    5.99
  12 -12   9   52.75    8.89
  12 -12  11    8.53    8.67
  12 -12  12   19.45    8.37
  12 -12  13   -0.82    6.17
  12 -11  11   86.95    9.91
  12 -11  12   38.02    8.13
   6  -1  17    1.06    8.89
   7  -7  25   29.61    8.44
   7  -5  23   -1.73    6.93
   7  -2  17   15.16    8.53
   7  -1  11  354.49   14.57
   8  -8  24   12.75    6.77
   8  -6  22    9.81    7.76
   8  -4  19   39.13    8.12
   8  -3  16   59.66    9.72
   8  -2   9  427.71   15.71
   9  -8   0  211.17   11.50
   9  -8  22    0.53    5.30
   9  -7  21   59.47    8.03
   9  -4  15    3.72    7.40
  10 -10  21   23.93    5.96
  10  -9   2   14.88    8.71
  10  -9  20   -3.77    6.33
  10  -6  15  150.54   12.52
  11 -16  16    1.96    5.79
  11 -14  18    7.33    5.84
  11 -11   4    5.07    7.77
  11 -11  18   43.26    7.78
  11  -8   7    4.46    7.81
  11  -8   8  241.33   14.96
  11  -8  13    0.58    8.34
  11  -8  14   -3.83    6.78
   7  -4  21   10.23    8.45
   7  -3  19  133.05   11.39
   7  -1  10    5.14    6.24
   9 -10  23   29.19    6.18
   9  -9   0    8.95    7.46
   9  -7   1  328.82   13.57
   9  -6  19  125.91   11.04
   9  -5  17  117.96   10.43
   9  -4   7  197.90   11.64
  10 -11  21   -3.13    5.65
  10 -10   2   36.16    9.15
  10  -7  17    6.39    6.74
  10  -6   6  396.56   16.03
  10  -6  14    8.46    7.66
  11 -16  10   -2.53    7.19
  11 -16  15    7.22    6.27
  11 -15   7   10.50    8.11
  11 -15  17   -1.76    4.90
  11 -14   6    8.43    8.46
  11 -13   5   22.80    8.51
  11 -13  18   43.43    6.44
  11 -12  18    8.57    5.24
  11 -11   5   84.14   11.17
  11 -10   5   25.70    8.42
  11  -9  15   16.68    7.27
  11  -8   9    3.27    7.39
  11  -8  10   41.55    9.06
  11  -8  11   16.79    8.16
  11  -8  12    8.77    7.45
   6  -2  19   -0.21    8.73
   6  -1  16  148.96   11.69
   7  -2  16    2.65    7.51
   8  -5  20   82.16    8.86
   8  -4  18   14.60    7.14
   8  -3   6  265.28   12.89
   8  -3  15  132.75   10.52
   9  -9  22   -4.59    6.05
   9  -4   9  171.96   11.54
   9  -4  10  176.31   11.63
   9  -4  11   22.40    7.61
  10 -13  21   17.43    4.97
  10 -12  21    1.98    4.75
  10 -11   2   37.39    7.89
  10 -10  20   -2.40    6.30
  10  -9  19   49.72    8.56
  10  -7   5  570.32   18.59
  10  -7  16    3.31    6.95
  10  -6   8   27.77    8.10
  10  -6   9   10.79    8.68
  10  -6  12   34.23    9.96
  10  -6  13  219.77   13.01
  11 -16  11   24.97    8.05
  11 -16  12    8.21    7.28
  11 -16  13   31.62    7.61
  11 -16  14   -0.03    5.79
  11 -15   8   17.08    8.69
  11 -14  17    8.97    5.55
  11 -13   6   50.91   10.37
  11 -13  17   29.05    7.19
  11 -12  17   30.13    7.62
  11 -11  17    3.85    5.91
  11 -10  16    0.75    6.25
  11  -9   7  240.36   13.90
  11  -9   8    3.74    9.47
  11  -9  13    6.19    8.56
  11  -9  14   -5.87    6.57
   5   0  15  155.53   11.87
   6  -3  21   10.52    9.06
   7  -8  25   12.58    6.96
   7  -5  22    6.73    7.81
   7  -2  15  263.86   13.76
   8  -9  24    8.09    5.40
   8  -6  21   -0.29    7.55
   8  -3   7  126.42   10.52
   8  -3  14   96.87    9.66
   9 -12  23   -0.33    3.97
   9  -8   1   52.15    8.16
   9  -8  21   28.59    6.64
   9  -7   2   97.89   10.02
   9  -6  18   12.23    7.06
   9  -5   5  238.95   12.66
  10 -11  20   -0.79    6.10
  10  -9   3    5.99    7.17
  10  -7   6   13.57    7.55
  10  -6  10   90.50   10.09
  10  -6  11   46.47    8.96
  11 -15   9   20.72    8.56
  11 -14  16    4.09    6.72
  11 -12   6   54.14    9.13
  11 -12  16    0.34    7.19
  11 -11   6    4.79    7.94
  11 -10  14   16.67    8.63
  11 -10  15    6.86    6.82
  11  -9   9    3.95    7.92
  11  -9  10  117.31   11.24
  11  -9  11   57.45    9.41
  11  -9  12   33.94    8.62
   6  -1  15    1.15    7.33
   7  -7  24   34.69    8.11
   7  -6  23    4.37    8.06
   7  -4  20  261.50   13.87
   7  -3  18    0.97    6.83
   7  -2  14  110.03   10.69
   8  -8  23   37.02    6.97
   8  -7  22   66.95    8.09
   8  -5  19   18.93    8.50
   8  -4  17  123.53   10.39
   8  -3   8  292.40   13.03
   8  -3   9   33.18    8.35
   8  -3  10  225.77   12.90
   9  -9   1  125.08   10.41
   9  -6   4   56.20    9.74
   9  -5   6  534.82   17.43
   9  -5  14   -3.03    8.33
  10 -15  19  103.31    8.06
  10 -14  20  110.53    7.61
  10 -13  20   -0.19    5.13
  10 -12   3   55.35    9.96
  10 -12  20   68.62    7.36
  10 -10   3   19.80    7.75
  10 -10  19    8.98    5.99
  10  -9   4   20.87    9.00
  10  -9  18   54.03    8.17
  10  -7   7   17.94    7.69
  11 -15  10   35.75    8.10
  11 -15  11   31.13    8.63
  11 -15  12    1.29    7.32
  11 -15  13   -2.20    7.12
  11 -14   8   33.22    8.48
  11 -14  15    3.75    6.79
  11 -13   7   36.52    8.49
  11 -13  16   57.14    7.63
  11 -12   7  110.81   10.90
  11 -12  15   38.43    8.71
  11 -11   7   99.40   10.89
  11 -11  15   40.66    7.91
  11 -10   8  113.02   11.21
  11 -10   9    1.38    7.81
  11 -10  10   95.74   11.90
  11 -10  11   13.10    9.41
  11 -10  12  194.98   13.80
  11 -10  13    2.29    7.20
   6  -8  26    2.72    7.14
   6  -4  22   17.18    8.64
   6  -2  18    4.21    7.81
   6  -1  14   26.78    7.15
   7  -9  25    2.75    5.91
   7  -3  17   31.31    8.91
   7  -2  13   -0.77    6.22
   8  -4  16  155.58   11.13
   9 -14  22   18.91    4.98
   9 -11  22    3.88    5.89
   9 -10   1    8.40    7.61
   9  -8   2  331.01   14.36
   9  -7   3   91.65   10.05
   9  -5   7  240.07   12.43
   9  -5   8  215.62   13.05
   9  -5  13   39.27    8.39
  10 -17  10   18.91    7.58
  10 -17  11   21.11    7.54
  10 -17  14    1.42    6.21
  10 -17  15   -2.44    5.14
  10 -13   4  177.43   12.39
  10 -11  19   88.58    9.28
  10 -10   4    6.58    8.74
  10  -8  16   14.85    7.38
  10  -7   8   13.95    7.61
  10  -7   9  151.64   11.65
  10  -7  10   22.62    9.37
  10  -7  11   14.73    9.26
  10  -7  12   78.80    9.99
  10  -7  13  107.78   10.77
  11 -14   9   11.25    7.53
  11 -14  10   -4.04    8.14
  11 -14  11    1.59    8.30
  11 -14  12   11.56    8.00
  11 -13   8   72.24    9.78
  11 -13   9    0.01    8.86
  11 -13  14   32.40    8.69
  11 -13  15   43.55    7.71
  11 -12   8    2.54    8.30
  11 -12   9    5.40    8.94
  11 -11  11  126.08   12.42
  11 -11  12    6.77    8.75
  11 -11  13   -0.01    7.06
  11 -11  14   15.35    7.51
   6  -7  25    3.00    8.01
   6  -5  23    2.72    8.27
   6  -3  20   -0.72    7.40
   6  -1  13  135.19    9.71
   7  -5  21  170.77   12.00
   7  -4  19    1.41    7.98
   7  -2  11   98.48    8.89
   7  -2  12   11.20    6.36
   8 -11  24    2.64    4.64
   8  -9  23   58.16    8.19
   8  -7  21    6.87    7.81
   8  -6  20    8.59    6.72
   8  -5  18   -0.80    6.74
   9 -13  22   24.33    5.27
   9 -12  22    3.66    5.07
   9  -6   5  626.35   18.40
   9  -6  16   33.26    8.08
   9  -5   9   49.92    8.43
   9  -5  11   12.25    6.66
   9  -5  12    9.48    7.23
  10 -17  12    0.15    6.09
  10 -17  13   47.58    7.43
  10 -15   6   -2.18    7.53
  10 -14   5   50.83    9.42
  10 -14  19   21.64    5.61
  10 -13  19   37.81    6.51
  10 -12   4  297.85   14.69
  10 -12  19    1.84    5.36
  10 -11   4    6.66    9.12
  10 -10  18   31.04    7.35
  10  -9   5   55.11    9.22
  10  -8   7   13.05    8.91
  10  -8  15    6.02    7.28
  11 -13  10    4.03    7.50
  11 -13  13   57.46    8.62
  11 -12  11   42.33    8.99
  11 -12  12    1.15    7.08
  11 -12  13    8.03    7.27
   5  -1  17   16.40    9.39
   6  -9  26   23.95    7.23
   6  -6  24   21.09    8.14
   6  -2  17   10.76    7.43
   6  -1  12   84.94    8.37
   7 -10  25    3.19    5.85
   7  -8  24   22.86    7.47
   7  -7  23   60.50    9.10
   7  -6  22   11.92    7.79
   7  -3  16   64.26    8.51
   8  -4   6  108.13    9.09
   9 -10  21   19.97    6.07
   9  -9   2   37.07    7.56
   9  -9  20    0.60    5.92
   9  -8  19   -0.49    6.65
   9  -7  17   46.88    9.96
   9  -6   6  111.48    9.94
   9  -6  15  354.31   15.64
  10 -16   9    4.99    7.67
  10 -16  16    0.48    4.97
  10 -15   7   10.73    8.32
  10 -13   5    9.60    8.95
  10 -11  18   11.73    6.47
  10 -10   5   98.00   11.34
  10 -10  17   26.66    7.38
  10  -9  16   63.73    9.15
  10  -8   8   52.35    9.09
  10  -8   9   33.22    9.84
  10  -8  12  100.75   11.67
  10  -8  13   20.94    8.22
   6  -4  21  166.04   12.18
   6  -3  19    9.94    8.62
   7 -11  25   -0.19    4.94
   7  -5  20   25.14    8.66
   7  -4  18   59.73    9.48
   7  -3  15   17.11    8.48
   8 -10  23   23.76    6.10
   8  -6  19    9.74    7.30
   8  -5  17  164.60   11.54
   8  -4   7  153.50   10.15
   8  -4   8  212.19   12.17
   8  -4  12   66.06    9.62
   9 -18  13   47.99    7.65
   9 -14  21    3.73    4.29
   9 -12  21    2.34    6.16
   9 -11   2  380.47   14.65
   9 -11  21    7.24    5.90
   9 -10   2   26.05    7.36
   9  -8   3    2.61    6.41
   9  -6   7  167.90   11.13
   9  -6  13    9.65    8.67
   9  -6  14    3.18    7.36
  10 -16  10   10.25    8.13
  10 -16  14   11.79    7.54
  10 -16  15    4.62    5.87
  10 -15  17    7.53    5.34
  10 -14   6    4.96    7.33
  10 -13  18   -1.28    5.45
  10 -12   5   23.86    8.26
  10 -12  18   67.16    8.02
  10 -11   5  358.19   15.43
  10 -11  17    7.60    7.90
  10 -10   6   13.58    9.43
  10 -10  16   59.12    9.92
  10  -9   7  254.37   13.88
  10  -9  14    0.93    8.41
  10  -9  15   12.77    7.42
  10  -8  11   -0.35    7.41
   5  -6  25    4.67    8.51
   5  -5  24   -4.56    8.62
   5  -3  21  129.44   11.98
   5  -2  19    1.66    9.08
   5  -1  16    8.55    7.07
   6 -10  26    6.51    5.62
   6  -8  25   17.90    7.53
   7 -12  25   10.85    4.41
   7  -9  24   39.04    7.45
   7  -3  14   47.74    8.96
   8 -13  23   13.23    5.23
   8 -12  23    7.29    5.54
   8  -8  21  251.98   13.30
   8  -7  20  154.34   11.45
   8  -4  10   12.08    6.24
   8  -4  11    0.34    6.26
   9 -17  17    9.39    5.97
   9 -16  19   -3.49    4.18
   9 -15  20   -0.54    4.64
   9 -10  20    8.83    6.32
   9  -9   3   55.60    9.50
   9  -9  19   -0.08    6.49
   9  -8   4   18.42    8.25
   9  -8  18   30.87    7.73
   9  -7   5    7.05    7.10
   9  -6   8  105.04    9.83
   9  -6   9   85.59    9.42
   9  -6  10    2.38    6.78
   9  -6  11    6.84    7.08
   9  -6  12    4.28    7.16
  10 -16  11    5.85    6.68
  10 -16  12   14.77    6.98
  10 -16  13  152.48   10.44
  10 -15   8   22.92    8.00
  10 -15  16    3.51    6.39
  10 -14   7   94.57   11.39
  10 -14  17   16.24    6.18
  10 -13  17    0.48    5.89
  10 -12   6   52.95   10.29
  10 -12  17    4.23    6.29
  10 -11  16   13.99    8.47
  10 -10  15    3.74    8.53
  10  -9   8   24.97    8.32
  10  -9   9    5.27    9.17
  10  -9  12   85.05   11.55
  10  -9  13   12.33    8.08
   5  -1  15  200.68   11.98
   6  -7  24    1.29    7.47
   6  -6  23    8.30    8.14
   6  -5  22  127.31   10.64
   6  -3  18   14.26    8.51
   6  -2  15   16.50    7.25
   7  -8  23   37.36    8.13
   7  -7  22    5.88    7.79
   7  -6  21   60.77    8.87
   7  -4  17    7.12    8.40
   7  -3  13  224.16   12.47
   8  -6  18   28.60    7.94
   9 -17  16   -0.26    6.12
   9 -16  18   -1.60    5.63
   9 -14  20  101.00    7.90
   9 -12  20   69.70    8.64
   9 -11  20   45.99    7.30
   9 -10   3   31.08    8.79
   9  -8  17   94.23   10.06
   9  -7   6   92.73    9.02
   9  -7  15   67.82    9.63
  10 -15   9    5.21    7.86
  10 -15  10   59.73    9.79
  10 -15  14  152.14   11.25
  10 -14   8   43.10    9.88
  10 -14  16   17.94    7.02
  10 -13   7   39.42    9.87
  10 -13  16   20.75    8.00
  10 -12  16   68.00    8.81
  10 -11   7   16.49    9.54
  10 -11  15   44.96    9.67
  10 -10  14    9.39    7.57
  10  -9  10    4.84    7.72
  10  -9  11    2.65    7.76
   5  -8  26  149.69   10.87
   5  -4  22    1.30    8.49
   5  -2  18    9.34    8.54
   6  -2  14   30.48    7.18
   7 -10  24    1.29    5.32
   7  -3   9  407.95   14.18
   7  -3  10   84.14    9.51
   8 -14  22   21.80    5.59
   8  -5   6   29.16    6.90
   8  -5  14    5.23    7.01
   9 -17  10   51.70    8.64
   9 -17  15    5.51    6.59
   9 -15  19   15.01    5.60
   9 -13  20   31.72    6.22
   9 -12   3  184.82   11.05
   9 -11   3  114.18   10.29
   9 -10  19    4.65    6.51
   9  -9   4   40.61    7.81
   9  -9  18    2.18    6.91
   9  -8  16   12.13    9.00
   9  -7   7   88.60    9.47
   9  -7   8   39.50    9.12
   9  -7  13    2.24    8.70
   9  -7  14    6.13    7.57
  10 -15  11   39.78    8.16
  10 -15  12   -5.41    7.12
  10 -15  13    2.05    6.79
  10 -14   9   33.09    9.69
  10 -14  14    0.91    8.17
  10 -14  15   65.03    8.47
  10 -13   8   15.22    9.58
  10 -13  15    0.28    6.44
  10 -12   7   50.24    9.27
  10 -12   8   95.36   11.68
  10 -12  15   67.57    9.23
  10 -11  14    6.69    7.57
  10 -10   9  171.44   12.53
  10 -10  10   14.84    8.44
  10 -10  11  506.63   18.99
  10 -10  13  137.56   11.70
   5  -3  20  148.34   12.20
   5  -1  14   28.83    7.56
   6  -9  25    2.74    5.99
   6  -5  21    2.70    8.46
   6  -3  17   20.83    8.68
   6  -2  13    6.50    6.25
   7 -13  24    3.25    4.69
   7 -12  24   -1.21    5.11
   7  -6  20   52.48    9.91
   7  -4  16   61.16    8.60
   8 -12  22   -3.41    6.02
   8  -5   8    3.98    6.09
   8  -5  12   24.15    8.41
   8  -5  13   -2.04    6.46
   9 -17  11   28.82    7.58
   9 -17  12    7.20    7.47
   9 -17  13   15.76    7.75
   9 -17  14   -1.40    5.70
   9 -15  18   13.05    6.88
   9 -14  19   11.49    5.68
   9 -13   4   84.39   10.34
   9 -13  19   85.44    9.08
   9 -12  19   24.30    7.80
   9 -11  19   23.49    7.10
   9 -10   4   -2.51    8.26
   9 -10  18   13.10    8.40
   9  -9  17   70.29    9.38
   9  -8   6   10.74    7.20
   9  -8  15   19.11    9.36
   9  -7   9   84.91    9.47
   9  -7  10   28.81    7.98
   9  -7  12   29.40    8.29
  10 -14  10    1.52    7.62
  10 -14  11  110.27   10.78
  10 -14  12   11.52    7.42
  10 -13   9  101.72   10.76
  10 -13  10   61.96   11.12
  10 -13  13   58.28   10.23
  10 -13  14   46.28    8.56
  10 -12   9    7.42    8.29
  10 -12  12   -8.70    8.94
  10 -12  13   10.86    7.69
  10 -11  10  591.10   20.15
  10 -11  11   57.38   10.08
  10 -11  12  284.11   15.19
  10 -11  13   49.62    9.18
   5  -7  25  140.50   11.20
   5  -6  24    1.95    8.13
   5  -5  23   42.51    9.67
   5  -2  17  273.56   13.68
   6 -10  25   11.52    6.40
   6  -8  24   38.21    8.42
   6  -6  22   44.85    9.02
   6  -4  19    6.00    8.56
   6  -2  12    3.28    5.96
   7  -8  22  116.80   10.77
   7  -7  21  175.68   11.50
   7  -5  18   11.61    7.31
   7  -4  15  470.52   16.37
   8 -18  12    8.44    6.95
   8 -18  14  106.74    8.89
   8 -18  15   13.10    6.65
   8 -17  18   16.10    5.92
   8 -16  20    1.24    4.38
   8 -15  21    5.11    4.37
   8 -10  21  135.11    9.94
   8  -9  20  220.36   13.22
   8  -8  19  146.34   12.35
   8  -5   9   11.16    6.47
   8  -5  10   15.36    6.46
   8  -5  11   50.27    7.94
   9 -16   8    3.92    7.40
   9 -12   4   19.45    7.62
   9 -11   4  397.25   15.32
   9 -11  18    6.61    7.91
   9  -9   5  156.64   10.98
   9  -9  16    5.45    8.79
   9  -8   7    0.53    6.62
   9  -8  14   46.41    8.99
  10 -12  11  210.27   13.66
   4  -9  27    7.80    7.31
   4  -7  26  105.98   10.97
   6 -13  25    0.07    4.45
   6 -11  25    1.60    5.47
   6  -7  23    1.23    6.64
   6  -3  16  102.36    9.55
   7 -14  23   -1.22    4.67
   7  -6  19   28.29    9.26
   7  -4  14  129.34   10.31
   8 -18  13   53.09    8.21
   8 -14  21    6.23    4.62
   8 -11  21    4.25    5.96
   8  -6   6  114.32    9.11
   8  -6  14   -6.60    8.07
   8  -6  15   38.02    8.26
   9 -16  10   80.57   10.37
   9 -16  14   22.07    8.44
   9 -16  15   26.58    7.12
   9 -15   7   -2.24    8.46
   9 -15  17   10.20    6.41
   9 -14   6   10.09    8.84
   9 -13   5   46.74    9.65
   9 -13  18   -2.28    6.04
   9 -12  18    7.57    6.61
   9 -10   5   26.95    7.73
   9 -10  17    0.09    6.90
   9  -9  15   12.76    9.25
   9  -8   8   45.29    8.25
   9  -8  10    6.52    8.56
   9  -8  11   35.43    9.69
   9  -8  12   12.52    7.76
   9  -8  13   90.55   10.27
   4  -5  24   11.22    9.20
   5 -10  26   15.57    6.29
   5  -4  21   61.49    8.94
   5  -3  19  224.72   12.27
   5  -2  16  374.84   14.89
   6  -9  24   64.81    8.57
   6  -4  18   22.61    8.90
   6  -3  15  117.07   10.46
   7 -13  23   10.58    5.68
   7 -11  23   -3.69    5.31
   7  -7  20   50.43    9.89
   7  -4  12   90.71    9.56
   8 -17  17    8.54    6.42
   8 -16  19   31.68    6.11
   8 -15  20   71.12    7.23
   8 -13  21   -1.91    4.94
   8 -12  21   15.42    6.02
   8 -11   2  153.87   10.46
   8 -10   2   52.79    7.47
   8 -10  20    8.27    6.77
   8  -9  19    7.61    8.42
   8  -8  18  129.73   11.19
   8  -7  16    5.80    8.96
   8  -6   7   -0.34    6.08
   8  -6  13   16.10    7.36
   9 -16  11   -3.61    6.72
   9 -16  12    2.19    7.89
   9 -16  13   -1.34    6.32
   9 -15   8   12.43    9.32
   9 -15  16   46.25    7.96
   9 -14  17   31.89    7.33
   9 -13  17   81.62   10.03
   9 -12   5  238.16   13.07
   9 -12  17    4.63    8.03
   9 -11   5   28.80    8.43
   9 -11  17    3.96    6.95
   9 -10   6    0.37    8.55
   9 -10  16   -2.57    7.11
   9  -9  14   45.43    9.11
   4  -3  21    0.54    8.71
   4  -1  16  376.03   14.33
   5 -12  26   76.73    6.57
   5 -11  26   12.51    5.62
   5  -8  25   44.51    8.21
   5  -5  22   17.04    9.16
   6  -8  23    4.24    7.52
   6  -6  21  372.28   15.93
   7 -16  21    0.12    4.39
   7 -15  22   -1.14    3.81
   7  -6  18   34.76    8.32
   7  -5  16   18.50    7.68
   7  -4   9   24.75    6.47
   7  -4  11    4.23    6.18
   8 -17  16   -4.82    6.60
   8 -16  18    8.44    6.46
   8 -14  20    0.09    5.10
   8 -11  20   16.91    6.84
   8  -9   3    0.90    7.25
   8  -8   4   35.42    8.32
   8  -8  17    4.11    9.08
   8  -7   5   63.90    8.36
   8  -7  15   59.99   10.26
   8  -6   8  156.86   10.36
   8  -6   9   42.71    7.75
   8  -6  10    2.70    6.35
   8  -6  11   16.08    7.03
   8  -6  12  104.40    9.71
   9 -15   9   79.20   10.96
   9 -14   7   97.94   10.30
   9 -14  16   97.41    9.56
   9 -13   6   32.74    8.54
   9 -13  16   19.17    8.70
   9 -12   6   13.69    9.32
   9 -12  16    7.05    8.51
   9 -11   6  282.86   14.13
   9 -11  16   39.98    8.60
   9 -10  15   79.38    9.91
   9  -9   8  149.38   11.25
   9  -9   9   86.81    9.95
   9  -9  10   20.75    9.34
   9  -9  11   38.28   10.03
   9  -9  12    7.27    7.75
   9  -9  13   10.45    7.90
   4  -8  26   -4.23    7.38
   5  -6  23   32.67    8.35
   5  -4  20   18.71    8.70
   5  -3  18   21.09    8.63
   5  -2  15  169.45   10.52
   6 -14  24    8.86    4.32
   6 -10  24    8.36    5.67
   6  -7  22   24.19    7.66
   6  -5  19   11.68    8.50
   6  -4  17   16.83    7.19
   6  -3  13   43.83    7.94
   7 -18  16   -3.06    5.91
   7 -14  22    4.50    5.39
   8 -17  10   30.06    8.40
   8 -17  15   10.57    7.40
   8 -15  19   76.61    8.03
   8 -12   3   51.84    8.84
   8 -12  20   25.86    7.05
   8 -10   3  176.93   11.43
   8 -10  19   -3.00    6.59
   8  -9  18   66.64    9.35
   8  -7   6  213.96   11.85
   9 -15  10   51.72    9.05
   9 -15  11  336.24   15.32
   9 -15  12   11.71    7.51
   9 -15  13   40.97    8.87
   9 -14   8   24.17    8.32
   9 -14  15    4.71    7.06
   9 -13   7   65.44    9.64
   9 -13  15   33.89    9.36
   9 -12   7   19.03    9.57
   9 -12  15    1.90    8.75
   9 -11   7  290.10   14.53
   9 -11  15    3.16    7.48
   9 -10   9   22.30    9.42
   9 -10  12   98.78   12.18
   9 -10  13  256.92   14.52
   9 -10  14    8.53    8.14
   3  -8  27    5.18    8.61
   4  -4  22   44.23   10.01
   4  -2  18   36.04    9.17
   5  -9  25   77.17    8.18
   5  -2  14  443.96   14.32
   6 -15  23    1.81    4.18
   6 -13  24   54.95    5.96
   6 -12  24   -0.97    5.53
   6  -9  23   13.51    7.76
   6  -4  16  108.98   10.52
   6  -3  12   92.04    8.54
   7 -18  15   63.96    8.01
   7 -16  20   15.61    5.96
   7 -15  21   57.84    7.06
   7 -13  22   58.15    6.83
   7 -12  22   26.57    6.25
   7 -11  22    8.05    5.93
   8 -17  12    5.72    8.18
   8 -17  13   -1.19    7.72
   8 -17  14   -5.03    6.12
   8 -15  18   59.30    8.55
   8 -14  19  240.37   12.17
   8 -13  19    6.36    7.58
   8 -12  19  220.00   13.10
   8 -11   3   10.97    6.75
   8 -11  19    1.60    6.72
   8  -9   4   28.93    8.28
   8  -9  17  152.89   12.81
   8  -8  16  205.88   13.09
   8  -7   7   97.25    9.00
   8  -7   8   71.08    9.53
   9 -14   9   18.53    8.29
   9 -14  11  -10.85    9.13
   9 -14  12   47.77   10.18
   9 -14  14   93.42   10.27
   9 -13   8  102.58   10.66
   9 -13   9    5.33    9.59
   9 -13  14    5.42    7.51
   9 -12  14    4.66    7.56
   9 -11  12  245.30   15.44
   9 -11  13   54.75    9.76
   9 -11  14  125.49   11.38
   9 -10  10  149.94   11.94
   9 -10  11  185.74   12.89
   4  -9  26  139.94   10.29
   4  -7  25   11.07    7.61
   4  -6  24   -0.74    8.38
   4  -5  23   50.64   10.08
   4  -3  20  249.99   14.12
   5 -13  25   50.78    5.85
   5 -10  25   -2.88    6.51
   5  -8  24   75.64    9.58
   5  -5  21  280.48   13.64
   5  -3  17   53.86    8.11
   6 -16  22    0.17    4.04
   6  -8  22    9.10    8.37
   6  -6  20   47.72    8.74
   6  -5  18  120.97   11.36
   7 -18  12   -2.00    6.92
   7 -18  13   16.27    7.29
   7 -18  14    8.06    6.99
   7 -10  21    5.52    6.49
   7  -5  12    6.17    7.56
   8 -16   8   12.37    8.21
   8 -14   5  101.73   10.74
   8 -14  18  192.70   12.29
   8 -13   4    9.16    8.08
   8 -11  18    8.08    8.47
   8  -8  15    0.32    6.87
   8  -7   9   48.76    7.58
   8  -7  11  104.48    9.59
   8  -7  12  143.36   10.92
   9 -13  10   58.79    9.90
   9 -13  13   19.51    8.29
   9 -12   9  167.99   12.63
   9 -12  11  111.74   11.43
   9 -12  12  102.70   11.14
   9 -12  13  159.83   12.49
   9 -11  10  182.29   12.82
   9 -11  11  337.96   16.16
   3  -9  27   27.20    7.44
   3  -7  26    5.63    8.76
   4  -2  17   -4.97    7.79
   5 -11  25   56.94    6.69
   5  -7  23   32.16    7.68
   5  -6  22   63.23    9.13
   5  -4  19   73.06    9.51
   6 -17  20   30.17    6.21
   6 -14  23   18.89    4.94
   7 -17  17   10.40    6.76
   7 -16  19   28.15    6.96
   7 -15  20    5.27    6.37
   7 -14  21   13.75    4.97
   7 -13  21    8.08    6.76
   7 -12  21   -5.37    6.85
   7  -9  20   15.73    7.57
   7  -8  19    4.63    7.50
   7  -5   9   56.47    7.33
   7  -5  10    1.09    5.80
   7  -5  11    2.17    6.08
   8 -16   9   18.83    9.05
   8 -16  14   -1.73    7.91
   8 -16  15    4.91    7.01
   8 -15   7   53.14    9.90
   8 -15  17  200.24   11.53
   8 -13  18  218.17   12.45
   8 -12   4    2.70    7.34
   8 -12  18   -3.93    6.69
   8 -11   4  287.56   13.09
   8 -10  17   24.48    8.23
   8  -9   5  105.81    9.25
   8  -9  16    1.22    7.55
   8  -8   7   57.07    8.35
   8  -8  13   40.84    9.82
   8  -8  14   -3.48    7.19
   3 -11  27   -1.59    4.77
   3 -10  27    0.59    5.84
   3  -6  25   12.92    9.44
   3  -5  24   -0.82    9.12
   4 -12  26   38.23    5.60
   4 -11  26   50.60    6.76
   4 -10  26    2.11    5.24
   4  -8  25  114.65   10.58
   4  -4  21    1.47    8.80
   5  -9  24   51.52    8.75
   5  -5  20   75.14   10.35
   5  -3  16  134.53    9.87
   6 -18  17   18.42    6.60
   6 -16  21   14.04    5.62
   6 -15  22   -2.23    3.86
   6 -13  23   27.81    5.89
   6 -12  23    6.05    5.24
   6 -11  23    2.65    6.01
   6  -6  19  234.74   13.10
   6  -5  17   68.74    8.98
   6  -4  14   33.53    7.17
   7 -17  16   18.60    7.54
   7 -10  20   70.66    9.14
   7  -8  18    4.41    8.91
   7  -7  17   -3.18    7.05
   8 -16  11  146.23   11.22
   8 -16  12   18.01    7.58
   8 -16  13   19.26    7.91
   8 -15   8   24.11    9.77
   8 -15  16    0.34    6.53
   8 -14  17   99.03    9.75
   8 -13   5   54.82    8.74
   8 -13  17   23.04    9.12
   8 -12   5  182.65   12.52
   8 -12  17   60.81   10.27
   8 -11  17   64.07    9.36
   8 -10   5  258.32   12.71
   8  -9  15    6.43    7.70
   8  -8   8    4.77    6.68
   8  -8   9  147.11   10.90
   8  -8  10   41.20    9.31
   8  -8  11   44.04    8.40
   8  -8  12   19.14    7.71
   4  -7  24  161.65   12.17
   4  -5  22   10.55    9.11
   4  -3  19   30.58    7.90
   4  -2  16  200.46   11.70
   5 -14  24    8.71    4.50
   5 -10  24  136.76   10.21
   5  -8  23   -2.94    7.76
   5  -4  18  142.37   10.64
   6 -18  16   14.28    6.49
   6  -7  20   62.17    9.27
   6  -5  16  170.28   12.19
   7 -17   9    7.61    8.17
   7 -17  15   -2.22    7.35
   7 -16  18   15.52    6.30
   7 -15  19   57.06    8.26
   7 -14  20   84.47    8.28
   7 -11  20   42.43    8.17
   7  -9  19   68.33    9.51
   7  -7  16  146.39   11.34
   7  -6  13  120.61    9.93
   8 -15   9   -1.25    9.10
   8 -14   7   67.77   10.56
   8 -14  16  100.12   10.10
   8 -13   6  185.32   13.03
   8 -13  16  186.25   13.40
   8 -11   5    4.34    7.12
   8 -11  16   -4.52    7.15
   8 -10   6    3.02    7.99
   8 -10  15   -3.56    7.59
   8  -9  13   83.04   11.15
   8  -9  14   68.18    9.76
   2  -8  27    6.99    8.65
   3  -8  26    6.98    7.05
   4 -14  25   33.95    4.74
   4  -9  25    5.27    7.39
   4  -6  23   26.44    8.10
   5 -16  22    0.48    4.70
   5 -15  23    6.19    3.83
   5 -13  24    0.00    4.79
   5 -12  24   89.67    8.20
   5  -6  21    0.87    7.03
   6 -18  15   24.11    7.38
   6 -16  20   -0.40    5.79
   6 -15  21   -1.84    5.58
   6 -14  22    0.06    4.84
   6 -13  22    1.00    6.16
   6 -11  22    6.23    7.28
   6 -10  22    4.84    6.60
   6  -6  18   20.84    7.99
   7 -17  10   51.59    9.67
   7 -17  11    1.45    8.12
   7 -17  12  154.33   11.77
   7 -17  13    6.23    8.35
   7 -17  14    2.44    7.83
   7 -14  19  105.11   10.18
   7 -10  19    1.74    7.05
   7  -8  17   98.92   10.46
   7  -7  15    7.25    7.39
   7  -6  10   10.76    6.41
   7  -6  11   37.93    7.39
   7  -6  12   98.18    9.08
   8 -15  10   77.13    9.96
   8 -15  11   50.37   10.74
   8 -15  12  147.34   11.85
   8 -15  13   16.57    8.06
   8 -14   8   -7.13    9.16
   8 -14  15    1.20    7.18
   8 -13   7   27.89   10.01
   8 -13  15    2.86    8.94
   8 -12   6  251.43   13.41
   8 -12  16   -2.04    7.28
   8 -11   6   -0.76    7.21
   8 -11  15   25.35    8.71
   8 -10   7    7.46    8.65
   8 -10  14   53.73    9.43
   8  -9   8  177.10   11.66
   8  -9   9   76.68    9.19
   8  -9  11   22.94    7.89
   8  -9  12    4.95    7.49
   3  -9  26    3.98    7.38
   3  -7  25   22.15    8.97
   3  -4  22   59.41   10.65
   4  -4  20   50.33    8.51
   4  -3  18   73.05    9.88
   5  -9  23   85.33   10.17
   5  -5  19    6.58    7.09
   5  -4  17    2.66    6.90
   5  -3  14    6.78    6.11
   6 -18  11   33.94    7.32
   6 -18  12   13.15    7.67
   6 -18  13  180.08   11.10
   6 -18  14    5.41    7.23
   6 -12  22   33.40    6.72
   7 -15  18  194.48   11.58
   7 -13  19    7.16    6.63
   7 -12  19   37.13    9.10
   7 -11  19   18.91    7.77
   7  -8  16    3.00    8.93
   7  -7  14   -2.65    6.77
   8 -14   9   17.77    8.30
   8 -14  11   78.88   11.63
   8 -14  12  152.23   13.20
   8 -14  14   41.53    8.99
   8 -13   8    7.59    9.34
   8 -13  14    6.13    9.44
   8 -12   7   23.40    8.17
   8 -12  14   60.89   11.24
   8 -12  15   22.23    8.40
   8 -11   7   40.77    8.50
   8 -11  14  105.93   11.19
   8 -10   9    2.08    8.44
   8 -10  10   66.65   10.52
   8 -10  11   -3.74    8.85
   8 -10  12  199.18   13.05
   8 -10  13   -2.38    7.76
   2 -10  27    1.92    5.63
   2  -9  27    4.36    6.30
   2  -7  26   -0.67    9.17
   3 -10  26   62.63    7.83
   3  -6  24    6.26    9.16
   3  -5  23   16.59    9.42
   3  -2  18   86.40   10.54
   4 -11  25   26.43    5.78
   4  -8  24   12.14    7.04
   4  -5  21   25.59    9.25
   5 -18  17   14.93    6.72
   5 -17  20    0.49    4.84
   5 -14  23    0.41    4.42
   5  -8  22    2.06    8.58
   5  -7  21   -0.11    8.57
   5  -6  20   34.11    8.36
   5  -4  16   37.42    8.38
   6 -17  17    2.99    6.85
   6 -16  19   34.71    7.22
   6 -15  20    2.81    6.25
   6 -14  21   33.99    6.45
   6 -10  21    7.56    6.98
   7 -16   8   28.85    9.03
   7 -16  15   31.78    8.62
   7 -15   6   69.91    9.78
   7 -15  17   15.75    8.25
   7 -14  18   -3.88    6.49
   7 -12   3   28.11    7.47
   7 -11   3  552.92   16.24
   7 -10  18   -1.91    7.24
   7  -9  17    4.89    7.87
   7  -8  15   35.25    9.77
   7  -7  13   82.65    9.24
   8 -13   9    3.14    7.96
   8 -13  10   -3.02    9.37
   8 -12   8   11.29    8.08
   8 -12  12   45.10   10.78
   8 -12  13   56.70    9.75
   8 -11   8  206.60   13.00
   8 -11  10   -5.35    8.73
   8 -11  11  206.51   14.21
   8 -11  12   65.10    9.92
   8 -11  13  218.51   13.83
   3 -12  26   -1.87    3.84
   3 -11  26    1.57    4.69
   3  -3  20    2.35    8.05
   4 -14  24    3.24    4.87
   4  -7  23   12.42    7.35
   4  -6  22   21.75    8.99
   4  -4  19   14.29    8.79
   4  -3  17    8.33    7.78
   5 -16  21   12.50    5.41
   5 -15  22    1.40    4.24
   5 -13  23   56.18    6.88
   5 -12  23   60.27    8.08
   5 -11  23   13.57    7.27
   5  -5  18    3.77    7.06
   6 -17  16   28.14    8.20
   6 -13  21    4.39    5.86
   6 -12  21   25.05    7.06
   6 -11  21    1.83    6.38
   6  -8  19   36.02    8.73
   6  -5  13   29.46    7.66
   7 -16   9   21.02    7.96
   7 -16  10  122.84   11.99
   7 -16  13   18.68    8.97
   7 -16  14    6.72    7.19
   7 -15  16  236.81   13.73
   7 -14   5    2.42    8.44
   7 -14  17  228.22   13.85
   7 -13   4   86.18    9.95
   7 -13  18   70.89    9.26
   7 -11  18    8.42    7.44
   7 -10  17   55.37    9.48
   7  -7   8  240.00   11.69
   7  -7  10   33.11    7.33
   7  -7  11  112.16    9.77
   8 -12  11   37.79    9.25
   1  -8  27    9.15    8.84
   2  -6  25   77.95   11.56
   2  -5  24  147.25   13.00
   3 -14  25    8.96    3.77
   4 -16  22   13.29    5.47
   4 -15  23   33.42    5.46
   4  -9  24  180.35   11.30
   5 -18  16    2.19    5.81
   5 -14  22   17.71    6.20
   5  -6  19   41.22    9.63
   5  -4  15    1.89    5.92
   6 -17  15    6.23    7.66
   6 -16  18   74.04    8.32
   6 -15  19   72.59    8.97
   6 -14  20    8.01    6.05
   6 -10  20   39.29    8.49
   6  -7  17   12.86    8.99
   6  -6  15   84.96   10.18
   6  -5  11  233.52   11.34
   6  -5  12  131.40    9.68
   7 -16  11   14.95    8.18
   7 -16  12   10.32    7.70
   7 -15   7    0.45    7.97
   7 -13  17    3.48    7.35
   7 -12   4  892.14   20.88
   7 -12  17   -4.16    8.51
   7 -11   4    1.12    7.87
   7 -11  17    0.54    7.37
   7 -10  16   23.68    9.94
   7  -9  15   -3.51    8.93
   7  -8  13  221.94   13.91
   2  -8  26   42.83    8.25
   3 -15  24    7.59    4.17
   3 -13  25   57.89    6.17
   3  -4  21   85.83   10.09
   3  -2  17   88.01   10.04
   4 -18  18   -2.02    5.19
   4 -13  24   21.20    5.32
   4 -10  24   46.55    7.85
   4  -8  23  128.30   11.58
   4  -5  20   -0.32    8.57
   5 -18  14  198.67   11.62
   5 -18  15  103.25    9.10
   5 -16  20    3.44    5.33
   5 -13  22   35.52    7.53
   5  -8  21  178.97   12.14
   5  -7  20   98.80   10.43
   5  -5  17   35.67    7.41
   5  -4  14    4.95    7.01
   6 -17   9    7.98    8.57
   6 -17  10   16.61    8.78
   6 -17  14  206.22   12.78
   6 -13  20   26.60    7.21
   6 -11  20    0.72    6.93
   6  -9  19    4.41    7.68
   6  -8  18   30.32    8.51
   6  -6  14  164.77   11.71
   7 -15   8    2.09    8.33
   7 -15   9   67.80   11.18
   7 -14   6  299.89   14.19
   7 -14  16   13.60    7.80
   7 -13   5  284.77   13.72
   7 -13  16    9.07    9.20
   7 -11  16   10.10    9.69
   7  -9  14   -2.73    8.78
   7  -8   8   23.19    7.39
   7  -8   9  104.21   10.29
   7  -8  10   11.46    8.10
   7  -8  11  515.31   18.00
   7  -8  12   31.23    7.74
   1 -11  27   47.38    5.91
   1 -10  27   55.42    7.23
   3 -10  25    0.22    6.65
   3  -6  23   16.57    8.23
   3  -5  22   10.36    8.49
   3  -3  19   52.04    8.73
   4 -18  17  101.27    8.79
   4 -17  20   28.59    5.79
   4 -14  23   16.53    5.90
   4  -7  22    7.04    7.66
   4  -6  21   25.61    8.05
   4  -4  18   23.10    7.94
   5 -18  11   13.87    7.59
   5 -18  12   68.59    9.09
   5 -18  13   72.77    9.21
   5 -12  22    4.22    5.96
   5 -11  22    8.31    6.56
   5  -6  18   76.98   10.53
   5  -4  13  165.49   10.71
   6 -17  11   84.44    9.90
   6 -17  12   27.78    8.05
   6 -17  13   21.62    7.54
   6 -15  18   14.42    6.86
   6 -14  19    2.65    6.24
   6 -10  19   21.46    8.21
   6  -8  17  100.38   11.76
   6  -7  16  160.23   11.56
   7 -15  10   55.33    9.43
   7 -15  12   -3.70    7.88
   7 -15  13   -5.35    7.65
   7 -14   7   24.71    8.36
   7 -14  14    6.59    9.67
   7 -14  15   14.71    8.04
   7 -13   6   58.93   10.35
   7 -13  15   30.78   10.26
   7 -12   5  174.42   11.61
   7 -12  16    4.90    7.77
   7 -11  15   -6.26    9.27
   7 -10  15   41.38    9.22
   7  -9  13  299.01   14.81
   1  -7  26   16.34    9.99
   2 -14  25   20.74    4.90
   2 -12  26    8.90    4.12
   2 -11  26   -1.41    5.45
   2 -10  26   46.03    7.50
   2  -7  25    9.74    8.26
   3 -14  24   91.04    7.25
   3 -11  25   34.78    6.10
   3  -8  24  111.62   11.18
   4 -16  21   13.98    5.59
   4 -15  22   28.72    5.38
   4  -9  23    1.68    6.97
   4  -3  15  441.64   14.55
   5 -16  19    2.97    5.78
   5 -15  20    3.61    6.56
   5 -14  21    0.76    5.75
   5  -7  19   36.76    8.81
   5  -5  16  104.64    9.50
   6 -16  15   12.07    8.50
   6 -15  17   54.91    9.74
   6 -14  18   29.49    9.02
   6 -13  19   13.49    7.21
   6 -12  19   38.38    8.34
   6 -11  19   59.46    9.44
   6  -9  18    9.72    7.93
   6  -7  15   29.36    7.88
   6  -6  12    3.29    6.22
   7 -14   8   60.43   10.39
   7 -14   9    0.72    9.38
   7 -14  12   31.21   10.53
   7 -13   7    3.43    9.41
   7 -13  14    8.98    9.83
   7 -12   6  267.30   13.52
   7 -12  14   19.68   10.21
   7 -12  15   37.85    9.25
   7 -11   6   -2.67    7.00
   7 -11  14   12.91    9.86
   7 -10   6    1.90    6.85
   7 -10   7  356.05   15.36
   7 -10  13    2.46    9.07
   7 -10  14   -0.89    7.62
   7  -9   8   42.52    8.55
   7  -9   9    9.13    6.94
   7  -9  10  262.39   13.50
   7  -9  11   76.14    9.44
   7  -9  12  152.75   11.70
   0  -8  27    4.17    9.42
   2  -6  24   14.02    9.66
   2  -4  22   -2.97    8.07
   3 -16  22   -1.22    4.17
   3 -15  23    4.63    4.61
   3  -4  20   40.67    8.38
   4 -18  16   40.58    6.85
   4 -13  23   42.09    6.36
   4 -12  23    3.66    6.68
   4 -11  23   33.37    8.18
   4  -8  22    5.95    7.69
   4  -5  19  128.78   10.77
   4  -4  17   17.26    7.14
   5 -17  16   20.21    8.48
   5 -13  21   -1.57    6.39
   5 -12  21   35.84    8.79
   5 -11  21   17.41    8.51
   5 -10  21   16.20    7.62
   6 -16   8    8.36    8.82
   6 -16  14   26.63    9.69
   6 -13  18  135.54   12.11
   6 -11  18   13.82    9.54
   6 -10  18   35.90    9.05
   6  -9  17   46.65    9.31
   6  -8  16  169.43   12.13
   6  -6  11  143.17    9.80
   7 -14  10    1.09    8.20
   7 -13   8   14.10    8.12
   7 -13   9   73.78   11.68
   7 -12   7   23.58    8.48
   7 -12  13   -5.89    7.71
   7 -11   7    4.73    7.20
   7 -11  13   14.33    8.35
   7 -10   9  101.10   11.31
   7 -10  10   -4.70    8.37
   7 -10  12    8.04    7.19
   1  -6  25    8.64   10.69
   2 -13  25    0.32    4.54
   2  -8  25   14.35    7.57
   3 -17  20    5.22    5.85
   3 -13  24   32.70    5.97
   3  -9  24   16.43    7.29
   3  -7  23   44.35    8.71
   3  -6  22    7.20    9.33
   3  -5  21    3.56    8.16
   4 -18  14    7.92    7.54
   4 -18  15   13.17    6.94
   4 -16  20    0.31    6.04
   4 -14  22   41.93    6.42
   4  -7  21    1.19    7.44
   5 -17  15   57.84    9.41
   5 -16  18   -0.46    5.76
   5 -15  19    5.55    7.23
   5 -14  20    6.41    6.25
   5  -9  20    1.92    7.56
   6 -16   9   12.45    8.11
   6 -16  10   15.97    9.87
   6 -16  11   84.65   11.36
   6 -16  12   11.63    9.49
   6 -16  13   33.58    9.11
   6 -15   6   -3.13    7.40
   6 -15  16   81.64    9.72
   6 -14  17  130.74   11.17
   6 -12  18   34.42    8.61
   6 -10  17   11.64    9.72
   6  -8  15    3.29    7.31
   6  -7  13  431.79   16.00
   7 -13  10   78.83   10.52
   7 -12   8   23.83    8.45
   7 -12  12    5.85    8.22
   7 -11   8    6.35    7.61
   7 -11  10    3.75    7.55
   7 -11  11    8.27    7.30
   7 -11  12   -0.13    7.89
   0 -10  27   62.22    7.09
   0  -9  27    3.25    6.24
   2  -9  25   30.10    8.22
   2  -3  20   26.29    9.01
   3 -18  17    1.00    5.73
   3 -14  23   10.03    5.84
   3 -12  24   52.61    6.89
   3 -10  24  293.20   13.29
   3  -4  19    6.40    8.66
   4 -18  12   87.04    9.61
   4 -18  13    3.85    7.58
   4 -15  21   32.99    6.21
   4 -13  22   10.16    6.93
   4  -5  18   92.57    9.67
   4  -4  16  116.20    9.49
   5 -17   9   63.43    9.80
   5 -17  10    9.09    8.73
   5 -17  13  184.30   13.01
   5 -17  14    8.39    7.06
   5 -13  20  183.61   11.72
   5 -12  20    8.33    8.37
   5 -11  20   -2.41    8.39
   6 -15   7   36.60   10.32
   6 -14  16   29.14    8.75
   6 -13  17   -4.17    7.37
   6 -11  17   89.78   10.80
   6  -9  16   67.32   10.02
   6  -8  14   32.53    9.38
   6  -7  11    0.33    7.50
   6  -7  12  466.12   16.18
   1 -11  26   35.20    6.29
   1 -10  26   16.77    6.60
   1  -9  26   -5.06    6.04
   2 -16  22    8.85    5.50
   2 -14  24    7.59    4.66
   2 -11  25    9.90    5.94
   2 -10  25   16.96    6.63
   2  -7  24   16.97    8.25
   3 -18  16    4.28    6.88
   3 -16  21   -3.87    4.80
   3 -15  22    2.20    4.47
   3  -8  23   -5.58    7.16
   3  -3  17   30.96    7.50
   4 -16  19    2.53    6.70
   4 -14  21    4.17    6.68
   4 -12  22   30.80    7.04
   4 -11  22    9.25    6.83
   4 -10  22   94.40   10.07
   4  -8  21   15.30    8.11
   4  -7  20  114.07   11.01
   4  -6  19   65.73    9.36
   5 -17  11   57.71    9.09
   5 -17  12    8.87    8.17
   5 -15  18    2.38    6.66
   5 -14  19   21.87    7.30
   5  -8  18   26.65    8.56
   5  -7  17  138.09   10.93
   5  -6  15   28.15    8.87
   6 -15   8  262.30   14.23
   6 -15   9    7.81    9.87
   6 -15  13    8.94    9.87
   6 -14   6    6.87    9.12
   6 -14  15  102.46   12.39
   6 -13  16   69.97   10.16
   6 -12   4    6.41    8.21
   6 -12  16   66.65   11.54
   6 -11  16    8.61    9.77
   6 -10  16   30.21    8.95
   6  -7  10  309.33   13.12
  -1  -8  27    3.47    9.19
   0  -7  26   19.66   10.61
   1  -7  25   20.24    8.82
   2 -17  20   -1.86    5.70
   2 -15  23   27.83    4.85
   2  -8  24   55.41   10.14
   2  -6  23  179.16   12.72
   2  -5  22    4.32    8.13
   3 -18  15    1.80    7.52
   3 -13  23    5.93    5.52
   3  -9  23   88.30    9.87
   3  -7  22   31.80    8.77
   3  -6  21   35.44    8.52
   3  -5  20    7.69    7.67
   4 -17  16    8.52    8.30
   4 -15  20   42.11    7.20
   4  -5  17    2.71    6.73
   5 -16  15   14.08    8.82
   5 -15  17   60.18   10.10
   5 -13  19   68.91    9.25
   5 -12  19   11.77    9.01
   5 -11  19   17.70    9.55
   5 -10  19   53.60    9.13
   6 -15  10  165.63   12.65
   6 -15  11   95.86   11.24
   6 -15  12   80.21   10.75
   6 -14   7   40.93   10.30
   6 -14  14   30.57    9.50
   6 -13   5    2.45    7.26
   6 -13  15    6.05    8.39
  -1 -10  27   10.54    5.87
  -1  -9  27    1.25    6.74
   0  -8  26   16.50    8.95
   1 -13  25    1.32    3.93
   2 -13  24    0.79    4.67
   2  -3  19   32.44    8.83
   3 -18  14    8.31    7.59
   3 -16  20    7.75    5.77
   3 -15  21    2.86    6.19
   3 -14  22    0.32    5.91
   3 -12  23   -2.33    5.56
   3 -11  23  112.33    9.49
   3  -4  18  159.36   10.97
   4 -17  15   81.73   10.58
   4 -16  18   39.33    7.76
   4 -13  21  120.00    9.79
   4 -12  21   -1.14    7.88
   4 -11  21   22.17    8.87
   4 -10  21   21.85    8.18
   4  -7  19  331.04   16.55
   4  -6  18   45.82    8.86
   5 -16   8  120.75   11.66
   5 -16  14   52.11   10.66
   5 -14  18  121.02   10.81
   5  -9  18   76.49   10.28
   5  -8  17   -3.03    7.44
   5  -7  16    0.87    6.96
   5  -6  14    9.20    6.93
   6 -14   8   35.50   10.92
   6 -14   9   87.27   12.04
   6 -14  12   13.24   10.61
   6 -13   6  110.23   11.78
   6 -13  14   -1.66    8.31
   6 -12   5  852.76   21.42
   6 -12  15   17.00    8.69
   6 -11   5   18.98    8.74
   6 -11  15    0.16    7.96
   6 -10  14   45.47    9.22
   6  -9  13    9.15    7.13
   6  -8  10    4.39    6.68
   6  -8  11  247.16   12.73
   0 -11  26   11.22    5.44
   0  -9  26   34.99    8.03
   0  -6  25    6.98   10.71
   1 -16  22  142.39    8.51
   1 -15  23   31.92    5.53
   1 -14  24    8.46    4.45
   1  -8  25   41.95    8.53
   1  -4  22   53.79   11.73
   2 -18  16   25.63    7.22
   2 -16  21    7.30    5.19
   2 -15  22   -2.25    5.01
   2 -14  23    2.13    4.81
   2 -12  24   -1.46    5.07
   2 -10  24   -5.34    6.95
   2  -9  24    7.26    7.66
   2  -7  23   20.48    9.70
   2  -4  20   54.48   10.50
   3 -18  12   10.65    7.89
   3 -18  13   20.19    7.25
   3  -8  22   12.41    8.16
   3  -5  19   72.30   10.79
   4 -17  14   -2.94    8.38
   4 -15  19   -0.79    6.17
   4 -14  20   73.11    8.60
   4  -9  20   11.32    9.67
   4  -5  16    7.36    6.61
   5 -16   9    2.71    9.59
   5 -16  11   25.32   10.00
   5 -16  12   20.27   10.11
   5 -16  13   -2.29    7.67
   5 -15  16    9.40    7.61
   5 -14  17   -4.46    7.37
   5 -13  18   31.29    8.50
   5 -12  18   32.45    8.76
   5 -11  18   40.71    9.42
   5 -10  18   10.28    8.22
   5  -9  17   57.08   10.96
   6 -14  10    5.66    8.57
   6 -14  11   -1.68    8.29
   6 -13  13   43.57    9.26
   6 -12   6    1.57    8.78
   6 -12  13    4.61    9.90
   6 -12  14   43.42    9.59
   6 -10  13   26.69    8.53
   6  -9  11  278.05   13.97
   6  -9  12   88.02    9.95
  -2  -9  27    8.69    7.74
  -1 -12  26    6.22    4.72
   0 -13  25   10.70    4.79
   0 -10  26   19.13    5.70
   0  -5  24   35.05   11.64
   1 -11  25   14.44    5.35
   1 -10  25   86.26    8.87
   1  -9  25   30.06    7.23
   2 -18  15    3.02    7.34
   2  -6  22  223.74   13.65
   2  -5  21   87.99   11.62
   3 -17  17   25.53    7.07
   3 -16  19   19.24    6.26
   3 -13  22    8.67    5.93
   3 -12  22   -1.19    7.13
   3  -7  21   78.90   10.20
   3  -6  20  310.00   15.01
   3  -4  17   70.51    9.78
   4 -17   9   18.27    9.12
   4 -17  10  253.80   14.26
   4 -17  12   61.79   10.60
   4 -17  13    3.03    7.13
   4 -15  18   33.38    8.98
   4 -13  20   17.52    7.28
   4  -6  17   14.27    7.86
   4  -5  15   93.81    9.87
   5 -15   6   11.91    8.19
   5 -14  16  262.06   15.62
   5 -13  17  169.01   12.78
   5 -10  17   94.60   12.13
   5  -8  16  265.94   14.28
   5  -7  14  339.33   15.36
   5  -6  12  238.94   11.73
   6 -13   8   37.27    9.49
   6 -13  10   24.67    9.04
   6 -12   7   -2.45    7.52
   6 -12   8  135.20   12.47
   6 -12  12  229.98   14.25
   6 -11   6  462.61   16.29
   6 -11   7  120.76   11.58
   6 -11  12   84.09   10.57
   6 -10   7   22.16    7.36
   6 -10  10   90.11   10.76
   6 -10  11  128.35   10.96
   6 -10  12    9.78    7.69
   6  -9   8  626.44   18.40
   6  -9   9   -4.59    6.85
   6  -9  10  150.10   11.04
  -1  -7  26    4.68   10.26
   0 -14  24   42.66    6.00
   0  -7  25   -4.51    9.19
   1 -16  21   -0.43    5.57
   1 -13  24   38.76    6.21
   2 -18  14    1.63    7.31
   2 -16  20   25.97    7.23
   2 -13  23    5.34    5.47
   2  -8  23   21.32    8.48
   2  -3  18  202.36   11.81
   3 -17  16   21.68    8.75
   3 -15  20    2.04    6.30
   3 -14  21    2.07    5.70
   3 -10  22   81.38    9.85
   3  -8  21   -3.10    9.38
   4 -14  19   40.22    8.16
   4 -12  20    5.10    7.08
   4 -11  20   -6.03    7.02
   5 -15  13    1.76   10.08
   5 -12  17    2.27    8.11
   5 -11  17   43.83    9.53
   5  -9  16   16.02    8.29
   5  -7  13   54.39    9.35
   6 -12   9   25.68    8.86
   6 -11   8   -2.32    7.11
   6 -11  11  119.02   11.16
   6 -10   9    3.32    7.26
  -1 -13  25    2.47    4.50
  -1 -11  26   47.80    6.22
  -1  -8  26   -3.99    8.20
   0 -15  23    4.29    4.10
   1 -18  15   32.15    7.74
   1 -15  22    8.21    5.36
   1 -14  23   29.14    6.18
   1  -8  24  130.82   12.02
   1  -6  23  115.08   12.81
   1  -3  20  178.61   12.64
   2 -18  12    5.84    7.87
   2 -18  13   37.21    8.74
   2 -15  21   22.66    5.84
   2 -14  22   -0.23    5.29
   2 -12  23   -2.11    5.35
   2  -7  22   63.11   11.17
   3 -17  15   54.21    9.47
   3 -16  18    1.03    6.52
   3 -13  21    5.20    6.21
   3  -7  20  314.39   16.22
   3  -6  19  163.49   13.03
   3  -5  18    3.92    7.16
   3  -4  16   71.17    9.30
   4 -16  15    6.15    7.37
   4 -15  17   37.86    8.44
   4 -14  18    0.57    8.60
   4 -13  19   46.00    8.71
   4 -10  19   -3.52    9.31
   4  -9  19   95.60   10.96
   4  -8  18  592.69   20.52
   5 -15   8    5.23    8.32
   5 -15  10  128.35   12.96
   5 -15  11    5.64   10.14
   5 -14  15   10.14    8.77
   5 -13  16   21.64    8.88
   5 -12  16   28.74    9.13
   5 -11  16    4.00    9.69
   5  -8  14   41.24    9.56
   5  -7  12   45.45    8.68
  -1 -14  24   -1.41    4.71
  -1 -10  26    1.08    4.84
  -1  -9  26    6.88    7.12
   0 -11  25   55.77    6.91
   0  -8  25   71.47    9.32
   0  -6  24    1.65   10.19
   1 -18  14   26.15    7.82
   1 -12  24   -0.06    4.58
   1  -9  24   25.35    8.70
   1  -5  22  175.92   12.82
   1  -4  21  193.95   12.97
   2 -17  17   31.52    7.35
   2 -16  19   47.15    8.10
   2 -11  23   46.52    7.55
   2  -6  21   34.56   10.15
   2  -5  20   -1.58    9.11
   2  -3  17    4.45    7.96
   3 -17  14   17.85    8.85
   3 -15  19   15.33    6.75
   3 -14  20   -2.39    6.50
   3 -12  21   -0.69    6.58
   3 -11  21   77.17   10.38
   3 -10  21   34.00    9.83
   4 -16  14   20.47    8.56
   4 -15  16    8.09    9.05
   4 -12  19   -3.02    7.15
   4 -11  19   11.37    7.93
   4  -7  17  154.26   11.61
   5 -14   6   51.05   10.22
   5 -14  14   24.00    9.29
   5 -13  15   62.27   10.45
   5 -12  15   73.32   11.87
   5 -10  15  149.11   13.09
   5  -8  13  144.64   11.41
   5  -7  11  449.83   15.25
  -2 -11  26    1.91    4.96
  -2  -7  26  115.55   12.91
  -1  -6  25   17.15   10.26
   0 -16  21   68.15    6.99
   0 -13  24    2.08    4.46
   0 -10  25    7.06    5.88
   0  -9  25   40.89    7.30
   1 -18  12   33.48    8.10
   1 -18  13    2.58    7.39
   1 -16  20   30.23    6.31
   1 -13  23    3.55    5.79
   1 -10  24   77.96    8.23
   2 -17  16    7.53    7.51
   2 -15  20    4.14    6.83
   2 -14  21   37.87    7.73
   2 -13  22   53.48    7.36
   2  -8  22    9.85    8.18
   3 -17   9  110.44   11.04
   3 -17  12   38.47   10.02
   3 -17  13   56.28    8.91
   3 -13  20   -0.95    7.78
   3  -5  17    5.95    6.79
   4 -16   8   15.40    9.42
   4 -16   9  299.03   15.90
   4 -16  10   46.55   11.18
   4 -16  11  268.25   15.59
   4 -16  12   26.20   10.46
   4 -16  13   29.45    8.83
   4 -14  17   92.42   10.49
   4 -13  18   67.49    9.65
   4 -12  18    3.13    9.18
   4 -10  18   12.95   10.01
   4  -9  18  268.35   14.82
   4  -8  17   15.11    9.49
   4  -7  16  415.48   16.80
   5 -14   7  213.95   13.07
   5 -14   8  103.32   12.50
   5 -14  11   59.12   11.61
   5 -14  12   63.39   10.72
   5 -13  14   62.05   10.40
   5 -11  15    7.47    8.44
   5  -9  14  137.38   11.44
   5  -8  12   90.08   10.38
  -2 -10  26    2.30    5.27
  -2  -8  26   25.19    8.71
  -1  -7  25   11.71   10.17
  -1  -5  24    4.48   11.36
   0 -15  22  129.93    8.22
   0 -14  23   47.75    6.08
   0  -7  24   10.75   10.06
   0  -5  23    1.28    8.56
   0  -4  22   -0.41   10.68
   1 -17  17    4.31    7.17
   1 -15  21   11.00    5.58
   1 -14  22   10.12    5.16
   1  -3  19  287.60   14.68
   2 -16  18   59.32    9.20
   2 -12  22  118.06    9.56
   2 -11  22   -1.92    7.68
   2 -10  22   42.34    9.93
   2  -7  21   77.29   11.53
   2  -4  18   36.92    9.18
   3 -17  10    5.69    8.13
   3 -17  11   13.18    7.83
   3 -15  18   49.25    8.37
   3 -14  19    8.01    6.91
   3 -12  20   96.19   10.94
   3  -9  20   75.63   10.24
   3  -7  19   79.87   10.34
   3  -6  18   29.09    8.17
   4 -14  16   38.63   10.64
   4 -13  17   48.10   10.75
   4 -11  18    5.36    8.06
   4  -6  14    4.27    6.69
   5 -14   9   29.54    9.43
   5 -14  10   23.16    9.26
   5 -13   6  185.03   13.21
   5 -13  13   12.81    8.72
   5 -12  14   31.20    9.30
   5 -11  14  152.25   12.45
   5 -10  14    6.14    7.90
   5  -9  13    7.43    7.47
   5  -8  11   11.16    6.84
  -2  -9  26    5.08    5.87
  -1 -15  22    8.17    5.02
  -1 -13  24   60.23    6.71
  -1 -11  25   -6.35    4.87
   0 -17  18    3.40    5.62
   0 -16  20    2.77    6.22
   0 -12  24    3.90    4.88
   1 -16  19    1.89    6.96
   1 -12  23  106.20    8.55
   1  -6  22  109.40   11.27
   1  -5  21    5.86    9.72
   1  -4  20  107.18   11.79
   2 -17  15    5.34    7.32
   2 -15  19    6.38    7.50
   2 -13  21   40.61    7.44
   2  -6  20   89.55   10.36
   3 -16  15   48.80    8.84
   3 -13  19    5.92    8.55
   3 -11  20   50.72    9.07
   3 -10  20    0.79    7.63
   4 -15  13   34.18   11.08
   4 -12  17   -8.08    7.81
   4 -11  17    3.27    9.66
   4 -10  17   -0.19    9.60
   4  -9  17  198.97   13.24
   4  -8  16  114.17   10.63
   5 -13   7   39.92    9.51
   5 -13   8   66.18   11.55
   5 -13   9   66.92   11.76
   5 -12   5    8.69    7.24
   5 -12   6  141.91   11.87
   5 -12  12  124.04   12.88
   5 -12  13   84.59   10.88
   5 -11  13    6.16    8.02
   5 -10  12   59.87   10.36
   5 -10  13  163.70   12.09
   5  -9  11   -1.48    8.13
   5  -9  12  156.57   10.93
   5  -8  10  447.43   15.43
  -3 -10  26   10.61    5.58
  -3  -7  26   61.27   11.82
  -1 -14  23   29.34    5.56
  -1 -10  25   97.17    7.58
  -1  -9  25   -1.80    6.69
  -1  -8  25    5.68    7.43
   0 -17  17    7.30    7.25
   0 -15  21    3.26    6.00
   0 -13  23   -1.27    5.48
   0 -10  24   42.88    7.79
   0  -8  24   19.35    8.24
   1 -17  16   43.42    8.83
   1 -15  20   16.99    7.13
   1 -13  22  102.12    8.51
   1 -11  23   31.83    6.84
   1  -9  23  275.34   13.88
   2 -17  13   91.48   10.75
   2 -17  14    1.63    7.05
   2 -14  20   10.10    6.46
   3 -14  18    5.30    7.31
   3 -12  19    0.43    8.55
   3  -9  19    4.24    9.47
   3  -6  17   10.22    7.42
   4 -15   8   27.56   10.59
   4 -15  12  222.35   15.43
   4 -14  15  141.75   12.45
   4 -13  16  165.64   12.84
   4  -9  16    4.86    9.10
   4  -6  13  682.92   18.18
   5 -12   7  150.55   12.49
   5 -12   8   55.40   10.34
   5 -12   9   65.24   10.95
   5 -11   6   15.44    8.42
   5 -11  11  336.19   16.31
   5 -11  12  240.09   14.00
   5 -10  11   74.18    9.51
   5  -9   9   25.26    8.79
   5  -9  10   81.12    9.08
  -3  -9  26   98.64    8.42
  -3  -8  26   78.08    9.94
  -2 -14  23   17.65    5.47
  -2 -13  24   37.08    5.63
  -2 -11  25   26.18    5.84
  -1 -16  20   10.49    5.27
  -1 -12  24   57.64    6.95
   0 -16  19   11.08    6.78
   0 -14  22    4.19    5.24
   0  -5  22   58.24   11.74
   1 -17  15    0.38    7.98
   1 -16  18   64.37    8.89
   1 -14  21    5.66    5.39
   1  -3  18   23.98    9.01
   2 -17   9    0.96    8.39
   2 -17  10   -7.93    8.78
   2 -17  11    1.79    8.80
   2 -17  12   37.41    9.89
   2 -15  18   48.75    9.41
   2 -13  20   72.98    9.78
   2 -11  21   76.82    9.31
   2 -10  21   17.97    7.83
   3 -16  13   20.52    8.41
   3 -15  16   69.90    9.72
   3 -14  17   71.06   11.00
   3 -11  19   90.92   10.46
   3 -10  19  157.39   12.35
   3  -5  15    4.82    6.28
   4 -15   9   89.41   11.42
   4 -15  10   22.91    8.92
   4 -14  14    1.53    8.46
   4 -13  15   94.83   11.26
   4 -11  16  120.77   11.61
   4 -10  16   55.71    9.64
   4  -8  15   56.21    8.73
   4  -7  14   24.70    7.39
   5 -11   7   60.85    8.92
   5 -11   8  198.26   12.04
   5 -10  10   14.72    7.64
  -4  -9  26    3.00    6.85
  -2  -7  25   35.22   10.24
  -1 -17  17    6.74    6.24
   0 -17  16   90.33    9.65
   0 -12  23   11.87    5.45
   0  -7  23   27.55    9.91
   0  -4  21   19.14   10.44
   1 -17  14   10.10    8.58
   1 -12  22   29.82    6.91
   1  -8  22  140.97   11.67
   1  -4  19   70.35   10.56
   2 -14  19    4.78    6.71
   2  -6  19  106.21   10.60
   2  -5  18  322.72   14.35
   3 -16   8  138.80   11.46
   3 -16   9   10.30    9.99
   3 -16  10   87.14   12.04
   3 -16  11   23.23    8.68
   3 -16  12   42.95    9.41
   3 -12  18   45.56   10.47
   3  -8  18    1.60    7.51
   4 -14   6   58.52   10.29
   4 -14  12    2.09   10.36
   4 -13  14   74.47   12.07
   4 -12  15  151.92   12.63
   4  -9  15  466.61   17.63
   4  -8  14  327.13   15.08
   4  -7  13  182.80   11.06
  -3 -11  25   26.16    5.91
  -2 -15  21   12.33    5.68
  -2 -12  24   63.40    6.75
  -2 -10  25    4.04    5.00
  -2  -9  25   20.00    6.82
  -2  -8  25   24.11    8.44
  -1 -17  16   17.24    7.24
  -1 -16  19    3.46    5.43
  -1 -14  22   59.71    6.72
  -1 -13  23    4.50    5.05
  -1  -7  24   11.29    8.78
  -1  -5  23   31.01   10.11
   0 -17  15   21.69    8.16
   0 -16  18   12.44    7.41
   0 -15  20    1.97    5.43
   0 -13  22   15.78    6.66
   0 -11  23   29.93    7.28
   0  -8  23  112.71   11.87
   1 -17  13    2.96    8.77
   1 -15  19   53.05    7.80
   1 -14  20   15.64    6.48
   1 -13  21   -2.25    5.79
   1 -10  22  299.11   13.94
   2 -16  15    2.67    7.18
   2 -15  17  138.53   11.21
   2 -12  20   37.94    8.10
   2 -11  20   30.47    9.28
   2  -9  20    3.31    9.28
   2  -4  16  308.52   13.40
   3 -14  16   36.69    9.19
   3 -13  17   13.02    8.17
   3 -11  18   23.34    8.67
   3 -10  18   26.03    8.75
   4 -14   7    2.09    9.17
   4 -14   8    5.97   10.10
   4 -14   9   -8.35    9.83
   4 -14  10   21.90   10.73
   4 -14  11    1.50    8.43
   4 -13  13   -2.00    9.82
   4 -12  14   33.86   10.58
   4 -11  15   95.91   10.96
   4 -10  15   24.77    8.42
   4  -9  14   29.77    9.55
   4  -7  12   55.74    7.82
  -4 -11  25    4.59    4.82
  -3  -6  25   15.29   11.70
  -2 -16  19   -0.42    5.26
  -2 -14  22   80.59    7.62
  -2 -13  23   98.50    8.02
  -1 -10  24   16.34    5.60
  -1  -9  24  131.22    9.60
  -1  -8  24   12.78    7.20
  -1  -4  22    5.35    9.44
   0 -14  21    9.13    5.22
   0  -6  22    9.28    8.44
   1 -17  10    0.16    8.96
   1 -17  11    6.17    8.44
   1 -17  12    0.54    8.47
   1 -12  21  256.73   13.48
   1  -7  21  257.28   14.32
   2 -16  14   -1.78    8.26
   2 -13  19   14.09    7.46
   2 -10  20  109.22   10.86
   2  -7  19  475.55   17.81
   2  -6  18  219.82   13.50
   2  -5  17    4.11    7.98
   3 -15  13   87.54   11.16
   3 -14  15  137.85   13.34
   3 -12  17  256.23   14.71
   3  -8  17  357.41   15.64
   3  -7  16   70.04    8.85
   4 -13   5  180.87   12.16
   4 -12  13   52.15   10.96
   4  -8  13    2.57    6.45
  -3 -14  22    8.04    4.96
  -3 -12  24    3.98    4.50
  -3 -10  25   15.14    5.26
  -3  -9  25    3.94    6.15
  -2  -6  24   11.36   10.38
  -1 -17  15    3.07    7.06
  -1 -16  18   19.47    6.99
  -1 -15  20    5.13    5.60
  -1 -12  23   19.76    5.77
  -1  -6  23    9.36   10.39
   0 -17  14   10.11    6.97
   0 -12  22  161.91   10.01
   0  -5  21   11.52    9.89
   0  -4  20  217.36   13.97
   1 -15  18    4.88    6.72
   1 -14  19   77.55    9.76
   1 -13  20  233.02   12.43
   1 -11  21   56.76    9.31
   1  -6  20   10.59    7.90
   1  -5  19  126.36   11.85
   1  -4  18   12.54    8.52
   2 -16  12   38.23   10.36
   2 -16  13    5.31    8.40
   2 -15  16   -3.13    7.11
   2 -12  19  140.38   11.28
   3 -15   6   11.73    7.56
   3 -15   7   51.61   10.77
   3 -15  11   21.25   10.46
   3 -15  12   -4.22    8.09
   3 -11  17   14.39    8.35
   3 -10  17   -0.74    7.55
   3  -9  17    7.55    7.67
   4 -13   6    8.16    7.78
   4 -13   7  175.81   13.09
   4 -13  10   40.22   10.83
   4 -13  11   72.68   10.11
   4 -12  12  467.82   18.79
   4 -11  13  128.26   11.44
   4 -10  13    8.27    7.47
   4  -8  12    1.37    6.20
  -4 -10  25   39.46    6.14
  -3 -13  23    9.26    4.80
  -2 -10  24   10.24    5.86
  -2  -7  24  202.72   13.53
  -1 -17  14   27.28    7.94
  -1 -14  21    7.12    5.08
  -1 -13  22   72.14    7.57
  -1 -11  23   13.21    6.35
  -1  -7  23  187.26   13.42
   0 -17  12   30.00    8.97
   0 -17  13   79.73    9.46
   0 -14  20   32.30    6.81
   0 -13  21   68.82    7.84
   0 -11  22  128.38    9.64
   0  -7  22    7.40    8.06
   1 -16  15    0.20    6.89
   1 -15  17  130.74   11.69
   1 -10  21   19.50    7.66
   2 -16   8   26.73    9.41
   2 -16   9   10.02    9.67
   2 -16  10    0.44    9.58
   2 -16  11  104.81   11.89
   2 -14  17   23.74    8.21
   2 -13  18  192.84   12.59
   2 -11  19    7.96    7.54
   2 -10  19   10.38    7.81
   2  -9  19  317.43   15.36
   3 -15   8   61.32    9.89
   3 -15   9   51.44    9.76
   3 -15  10    6.88    8.17
   3 -14  14   24.30    9.09
   3 -13  15    4.75    8.24
   3 -12  16    5.22    7.46
   3  -9  16   11.11    8.89
   3  -8  16    8.75    7.21
   3  -7  15  210.28   11.78
   3  -6  14   41.63    7.58
   4 -13   8    0.04    8.01
   4 -13   9   -6.72    7.82
   4 -12   5  129.70   10.89
   4 -11  12    9.64    7.63
   4  -9  12  120.86   10.10
   4  -8  11    5.19    6.22
  -4  -9  25  134.91    9.18
  -3 -15  20    6.42    4.99
  -2 -17  14   28.62    7.08
  -2 -14  21   -0.05    5.32
  -2 -12  23    6.20    4.75
  -2  -9  24    4.28    6.60
  -2  -8  24  180.69   11.69
  -1 -15  19    8.84    6.88
  -1  -8  23   55.72    9.78
  -1  -5  22    3.03    9.10
   0 -17  10   13.71    8.37
   0 -17  11   13.62    8.51
   0 -15  18   67.33    9.46
   0 -10  22   19.71    6.78
   0  -8  22   56.35    9.17
   0  -6  21   82.00   11.29
   1 -16  14   61.66   10.53
   1 -14  18   29.67    8.99
   1 -12  20   56.63    8.40
   1  -7  20   40.03    8.87
   2 -14  16  544.85   19.30
   2 -13  17  410.38   17.81
   2 -12  18  105.65   10.64
   2  -8  18   61.90   10.36
   2  -6  17  343.74   14.43
   2  -5  16   -5.58    5.77
   3 -14  12   -5.51    9.88
   3 -13  14   71.39   11.66
   3 -12  15  151.63   13.30
   3 -11  16   25.16    8.59
   3 -10  16    0.65    7.47
   4 -12   6  123.33   10.32
   4 -12   8   62.13   10.47
   4 -12   9   77.97    9.69
   4 -11  11   50.23    8.75
   4 -10  11   31.54    7.89
   4  -9  11    8.89    6.75
  -5 -11  24   21.73    5.85
  -5  -9  25   -0.35    6.25
  -4  -8  25   61.42    8.02
  -3 -14  21    5.19    5.30
  -3 -12  23   -1.58    5.37
  -2 -17  13   -1.51    7.29
  -2 -13  22   -0.39    5.03
  -1 -17  11   16.39    7.95
  -1 -17  12   15.16    8.01
  -1 -14  20    6.89    6.72
  -1 -12  22   14.25    5.95
  -1  -9  23   29.75    7.22
  -1  -4  21   40.66    9.58
   0 -16  15   -0.13    7.87
   0 -14  19   43.84    8.59
   0 -13  20   89.49    9.58
   0 -12  21   36.92    7.21
   0  -5  20  206.43   13.79
   1 -16  13   29.29    9.81
   1 -15  16    4.01    7.23
   1 -10  20   13.84    8.82
   1  -6  19   -2.09    7.24
   1  -5  18  195.16   12.70
   1  -4  17    5.01    7.62
   2 -15  13    8.43   10.12
   2 -11  18    1.84    6.93
   2  -9  18   12.70    7.86
   3 -14  11   22.11   10.37
   3 -11  15   33.27    8.72
   3  -9  15   14.46    8.77
   3  -7  14   81.18    8.62
   4 -11   7  121.21   10.87
   4 -11   8   18.42    8.43
   4 -10  10   39.20    8.16
   4  -9  10  292.43   13.14
  -5  -8  25   49.81    8.73
  -5  -7  25    8.84    9.26
  -4 -13  22    3.02    5.43
  -4 -12  23    2.20    5.36
  -3 -15  19    7.77    6.26
  -3 -13  22    1.85    4.80
  -3 -10  24    0.98    4.87
  -2 -17  11    4.66    7.21
  -2 -17  12    0.49    5.95
  -2 -15  19   65.81    7.71
  -2 -11  23   -0.26    5.04
  -2  -6  23  297.07   16.22
  -2  -4  22   47.85   11.96
  -1 -17  10    2.41    7.54
  -1 -13  21    9.92    5.74
  -1 -11  22   12.90    6.77
  -1  -6  22  320.34   15.48
   0 -15  17   15.01    8.28
   0 -11  21   63.47    8.17
   0  -7  21  172.11   12.22
   1 -16  12    3.83    7.71
   1 -12  19   98.70    9.78
   1  -7  19    6.12    8.92
   2 -15  12    7.02    9.90
   2 -14  15   12.84    8.58
   2 -13  16    6.73    7.81
   2 -12  17    7.81    7.90
   3 -14   7  130.46   12.18
   3 -14   8  134.01   12.86
   3 -14   9    9.21   10.15
   3 -14  10  663.83   21.25
   3 -13  13   -5.67    7.68
   3 -12  14   73.52   10.06
   3  -8  14   35.04    7.53
   3  -7  13   11.36    7.28
  -6  -7  25    6.78    9.43
  -4 -10  24    4.13    5.66
  -3 -16  16   13.82    6.99
  -3  -9  24   20.44    5.66
  -3  -8  24   31.48    6.75
  -3  -7  24    0.76    7.47
  -2 -16  16    6.45    7.08
  -2 -14  20   18.93    6.69
  -2 -12  22    4.96    5.89
  -2  -7  23   10.73    8.60
  -1 -16  15    7.99    7.75
  -1 -15  18   16.88    6.59
  -1 -10  22   72.80    9.06
  -1  -7  22   54.12   10.24
  -1  -5  21   21.90   10.00
   0 -16  14  111.48   10.85
   0 -14  18   24.02    8.47
   0 -12  20   40.75    8.42
   0 -10  21  115.55    9.88
   1 -16   8   38.42    9.40
   1 -16   9   11.94    9.21
   1 -16  10    8.12    9.25
   1 -16  11    5.00    7.48
   1 -13  18  440.50   16.89
   2 -15   6    0.44    8.60
   2 -15   7  108.44   11.75
   2 -15  10  146.63   13.08
   2 -15  11   94.97   10.95
   2 -14  14  118.63   11.67
   2 -11  17  134.26   11.06
   2 -10  17   28.32    9.53
   2  -9  17   76.40   10.52
   2  -8  17   -4.58    6.51
   3 -12  13   72.05    9.91
   3 -11  14   53.56    9.15
   3 -10  14   22.42    7.75
   3  -9  14  117.72   10.13
  -5 -10  24   68.62    7.11
  -4  -9  24   51.58    7.31
  -3 -14  20   31.34    6.86
  -3 -11  23    2.73    4.95
  -2 -15  18    2.23    5.55
  -2 -13  21   24.80    6.01
  -2  -9  23   92.00    8.29
  -2  -8  23   33.20    7.20
  -1 -15  17   77.28    9.58
  -1 -14  19   -3.69    5.70
  -1 -13  20   15.69    6.22
  -1  -8  22   64.43    8.83
   0 -16  13  148.70   11.26
   0 -15  16  173.03   11.65
   0 -13  19  144.13   10.59
   0  -6  20  137.68   11.22
   1 -14  16    6.86    7.60
   1 -13  17   21.26    9.28
   1 -12  18  163.80   11.65
   1  -9  19  269.57   13.96
   1  -6  18  260.67   13.05
   2 -15   8    7.83    8.70
   2 -15   9  195.91   13.17
   2 -13  15  245.68   14.23
   2 -12  16  507.20   18.56
   2  -7  16  409.81   15.07
   3 -13   5  111.13   10.53
   3 -13   6   23.58    9.22
   3 -13  10   12.46    8.44
   3 -12  12  120.81   10.96
   3  -9  13   23.67    8.42
   3  -8  13    1.23    6.24
  -5 -13  21   12.23    5.38
  -5  -9  24   88.87    8.30
  -4 -15  18  165.98    9.53
  -4 -14  20   -1.85    4.57
  -4  -8  24   10.64    6.76
  -4  -7  24   42.04    8.98
  -3 -16  15   -1.30    6.85
  -3 -15  18   10.64    5.80
  -3 -13  21   17.44    5.66
  -3 -12  22   29.09    6.07
  -2 -16  15   34.10    7.44
  -2 -11  22   -3.97    4.86
  -1 -16  14  174.10   11.40
  -1 -11  21  145.00   10.44
  -1  -6  21    0.84    8.77
  -1  -3  19    6.13    8.92
   0 -16  11    8.51    8.98
   0 -16  12    1.76    7.71
   0 -14  17  189.16   12.72
   0 -11  20    1.27    6.28
   0 -10  20   14.38    8.25
   0  -7  20    6.23    7.37
   0  -5  19    6.46    7.37
   1 -15  13   14.67    8.44
   1 -14  15  192.00   13.80
   1 -11  18    8.21    8.73
   2 -14  12  130.70   13.08
   2 -13  14   13.11    8.18
   2 -12  15   32.01   10.02
   2 -11  16   68.13    9.49
   2 -10  16  116.69   11.60
   2  -9  16   11.09    8.31
   2  -8  16   26.85    7.41
   3 -13   7   47.93    9.17
   3 -13   9  644.61   20.10
   3 -10  13    9.84    7.08
   3  -8  12   22.67    6.54
  -6  -9  24    0.50    5.34
  -5 -12  22    2.83    4.65
  -4 -16  14   -3.64    6.46
  -4 -13  21   11.74    5.46
  -4 -12  22   11.00    5.28
  -2 -16  14    1.79    7.82
  -2 -15  17   53.49    8.61
  -2 -14  19    2.82    5.66
  -2 -13  20   17.41    6.91
  -2 -12  21   22.16    6.05
  -2  -6  22    4.00    9.20
  -2  -4  21    7.30   10.20
  -1 -16  13  132.48   11.50
  -1 -15  16   19.91    8.31
  -1 -14  18    0.94    6.19
  -1 -12  20   15.54    7.34
  -1 -10  21  155.35   10.91
  -1  -7  21   39.70    9.60
   0 -16   8   47.08    9.81
   0 -16  10   21.32    9.41
   0 -13  18   15.74    7.11
   0 -12  19   21.60    7.05
   0  -9  20   29.71    7.34
   1 -15  12  111.03   11.19
   1 -13  16  403.37   17.29
   1 -12  17  211.89   13.81
   1  -9  18   20.90    8.98
   1  -6  17    2.95    7.65
   2 -14  11   93.98   10.85
   2 -13  13   78.70   11.26
   2  -7  15   41.48    7.43
   3 -12   5   67.29    9.19
   3 -12   9    2.09    8.54
   3 -11  11  342.34   15.34
   3 -10  12    2.56    6.42
   3  -9  12  212.67   11.59
  -7  -8  24    1.78    6.63
  -6  -8  24   69.99    8.57
  -5 -14  19   -7.05    4.68
  -5  -8  24    2.16    5.96
  -5  -7  24   33.86    8.79
  -5  -6  24   19.88    9.89
  -4 -16  13   44.47    7.71
  -4 -15  17    9.39    6.52
  -4 -14  19   27.62    6.72
  -3 -16  14    3.47    6.57
  -3 -15  17   70.50    8.00
  -3 -14  19    1.13    5.69
  -3 -11  22    5.26    5.03
  -3  -8  23    1.01    5.54
  -3  -7  23  108.62    9.84
  -3  -4  22    0.31   10.63
  -2 -16  13  191.77   12.28
  -2  -8  22   76.51    9.50
  -2  -3  20   -1.78   10.15
  -1 -16  12   95.61   10.71
  -1 -13  19    5.83    6.20
  -1  -8  21   12.33    7.16
  -1  -5  20   -4.39    8.77
   0 -14  16   33.18    9.37
   0 -11  19    8.95    6.76
   0  -6  19  155.73   11.14
   1 -15   6    0.72    8.31
   1 -15  10   15.92    9.71
   1 -15  11  292.58   15.36
   1 -14  14   88.04   10.62
   1  -5  16    3.31    6.09
   2 -14   6   66.45   10.22
   2 -14   7  169.81   12.73
   2 -14   8   54.95   10.83
   2 -14   9  259.74   15.18
   2 -14  10   91.60   10.65
   2 -12  14   27.04    8.28
   2 -11  15  235.67   13.34
   2 -10  15   22.57    7.58
   2  -9  15   42.74    9.15
   2  -8  15  131.06   10.14
   3 -12   6  409.15   15.02
   3 -12   7   38.89    8.19
   3 -12   8    4.42    7.19
   3 -10  11  169.25   10.91
   3  -9  11  344.81   13.61
  -6 -10  23   38.46    6.29
  -5 -10  23   -2.98    4.65
  -3 -13  20    4.17    5.61
  -3 -12  21   -4.22    5.23
  -2 -15  16  179.38   11.40
  -1 -16  11   60.89    9.30
  -1 -14  17   25.11    7.36
  -1 -11  20    6.48    6.03
   0 -10  19  153.29   10.97
   0  -7  19  119.69   10.37
   1 -15   9  161.39   12.56
   1 -13  15   76.23    9.95
   1 -12  16   32.49    8.30
   1 -11  17  181.02   12.05
   2 -11  14   52.02    8.59
   2  -7  14  145.48    9.64
   1  11   6   33.90    7.22
   2  10   3  231.26   10.92
   2  11   6   12.63    6.76
   3  11   7    7.26    7.96
   3  11  16   -0.02    6.96
   4   8   0  237.55   11.77
   4  10  19    3.06    5.63
   4  11   9   60.10    9.66
   4  11  10   14.98    8.13
   4  11  13   32.72    8.03
   4  11  14   11.62    6.35
   6   6  -1   17.53    7.69
   6   7   0   46.26    8.94
   6   9   4   18.40    8.64
   6  10   9  104.31   10.47
   6  10  13    1.83    5.82
   7   6   0   20.70    9.94
   7   9   7   51.64    9.82
   8   5   0   46.43    9.76
   8   8   6   30.94    9.46
   9   2  -1   82.26   11.18
   9   7  15   29.07    6.69
  10   6   8    8.69    7.77
  10   6  14    0.79    5.11
  13   0  10    6.84    6.92
   1  11   7  186.38   11.35
   2  11   7   16.37    7.96
   3  10   4   30.36    8.15
   3  11   8   95.52    9.95
   3  11  15   63.25    8.34
   4   9   2   93.15    8.96
   4  11  12    3.14    5.94
   5   8   1   42.71    7.84
   5   9   3    9.03    7.42
   5  10  16    3.61    6.11
   6   9   5   -9.70    9.09
   6   9  18   -2.12    4.43
   7   5  -1   47.92    9.17
   7   8   4  140.54   12.81
   7   9   8  147.19   12.21
   7   9   9    6.01    8.92
   7   9  13    4.51    7.09
   8   7   4   24.23   11.69
   8   8   7   40.72    9.68
   8   8   8   40.31   10.74
   8   8  15    4.90    5.81
   9   5   2   60.96   10.40
   9   7   8   -6.18    9.10
  10   6   9   -4.95    7.11
  10   6  11    8.16    7.94
  10   6  12   25.09    6.89
  10   6  13   24.68    6.57
  11   1   2  120.33   10.92
  11   2   3   25.11   10.09
  12   0   4  128.30   10.36
  12   1   5    5.99    8.10
  12   2   7    1.26    6.96
  13  -1   8    2.77    7.28
  13   0  11   -1.48    6.70
   2  10   4  363.85   13.02
   2  11   8    7.10    7.77
   3  11   9   11.45    7.72
   3  11  14   38.15    8.14
   4  10  18   -3.59    5.93
   5   7   0   60.39    8.31
   5  10  15   81.18    8.41
   6   9  17    2.90    6.00
   7   9  10  164.65   11.91
   7   9  11    2.87    7.02
   7   9  12   66.49    8.53
   8   3  -1    5.32    8.88
   8   8  11   12.49    8.53
   8   8  12   65.29    9.57
   8   8  13    3.21    7.28
   8   8  14   89.03    8.69
   9   1  -1    7.90    8.53
   9   3   0    2.99    8.07
   9   6   5   19.25   11.01
   9   6  18    6.49    4.68
   9   7   9   23.64    8.40
   9   7  10   12.63    7.58
   9   7  11    3.67    8.00
   9   7  13    2.71    6.23
  10   0   0    2.62    7.97
  10   2   1  426.92   17.23
  10   5   6    4.73   10.04
  10   5  17    3.84    4.42
  11   3   5    1.38    8.20
  11   4  14    2.13    6.41
  11   4  15   12.30    5.42
  12  -1   4   25.73    8.26
  12   1   6   12.34    8.74
  12   2  15    2.80    5.47
  13  -1   9   35.54    7.87
   1  11   8   49.08    7.60
   2  11   9  434.50   15.49
   2  11  15   17.65    8.23
   3  10   5  106.66    9.12
   3  11  10  237.44   11.94
   3  11  11    1.13    6.02
   3  11  13    6.92    6.22
   4   9   3  270.09   12.85
   4  10   6   18.46    7.54
   5   8   2   54.56    8.39
   5   9   4  381.86   15.82
   5   9  19   20.73    6.05
   5  10  14   14.99    7.07
   6   5  -1   96.56    9.46
   6   6   0   93.93    9.68
   6   8   3   30.04    8.69
   6   9   6   50.60    9.44
   7   6   1   51.17    9.40
   7   7   3   88.18   12.32
   7   8   5  198.07   14.07
   8   7   5  444.46   19.39
   8   7  18   36.13    5.85
  10   5   7   31.73   10.63
  10   5  16   19.24    6.18
  11   0   2   29.25    7.97
  11   1   3   51.64   10.59
  11   3   6    2.29    9.56
  11   4   9    8.18    7.31
  11   4  11    2.40    7.73
  11   4  12    1.60    7.40
  11   4  13   18.79    6.56
  12   0   5   17.90    7.59
  12   2   9   42.35    8.40
  12   2  10   18.08    8.09
  12   2  11    7.26    7.32
  12   2  13    2.41    6.69
  12   2  14    2.81    5.86
  13  -1  10    1.53    6.92
  13  -1  12    1.29    6.95
  13  -1  13   22.95    6.59
  13  -1  14   13.89    6.39
   1  10   5  280.79   11.15
   1  11   9    3.92    7.85
   2  10   5    7.12    5.96
   4  10   7   13.95    7.24
   4  10  17   33.15    6.30
   5  10  10  277.04   13.51
   5  10  11    1.85    6.47
   5  10  12    1.54    6.29
   5  10  13   12.45    6.45
   6   8   4   94.03   11.64
   6   9   7   66.39    9.93
   6   9  16   -2.71    5.29
   7   5   0   -0.42    7.37
   8   2  -1   27.31    9.05
   8   6   3   43.35   10.50
   8   7   6    4.58    9.04
   8   7  17   45.53    7.12
   9   6   6  119.19   12.18
   9   6  17   40.80    6.23
  10   1   1   36.18    8.48
  10   2   2   10.82    9.78
  10   3   3   49.38   11.26
  10   5   8    5.31    9.49
  10   5  15   12.91    6.45
  11   3  17    1.94    4.94
  12   1   7    1.86    7.28
   1  11  10  439.18   15.17
   1  11  11   14.78    8.51
   2  11  12    4.03    6.97
   3  10   6   15.56    6.70
   4   8   2   10.37    6.14
   4   9  20    5.03    5.82
   4  10   8   43.36    8.05
   4  10  16   22.89    7.01
   5   9  18    3.65    5.80
   6   7   2    5.68    7.43
   6   9   8   54.97    9.43
   6   9   9  103.11   11.59
   6   9  15    5.70    5.83
   7   7   4  475.01   19.81
   7   8   7  241.61   14.74
   7   8  16   -4.65    6.19
   8   5   2    8.08    8.42
   8   7   7   45.80    9.74
   9   5   4  184.11   14.25
   9   6   7   11.14    8.78
   9   6  16    3.77    5.17
  10   5  13   21.90    7.72
  10   5  14   -0.23    5.48
  11   0   3  228.39   13.22
  11   2   5    8.77    8.14
  11   3   7   22.92    8.33
  11   3  16   22.56    6.52
  12  -1   5   65.23    8.49
  12   0   6    6.75    7.28
  12   1   8    4.51    7.27
  12   1  16   12.25    5.53
  13  -2  10   20.26    6.56
  13  -2  14    3.16    5.89
   1  10   6   23.96    6.14
   2  10   6   -1.27    5.64
   3  10   7   16.39    6.68
   4  10   9   96.33    9.41
   4  10  10    6.86    7.87
   4  10  15   -2.03    6.58
   5   9   6  104.26   10.22
   6   5   0    4.49    7.72
   6   6   1    1.77    6.65
   6   8  19   48.82    6.17
   6   9  10    2.77    7.27
   6   9  11    6.85    7.27
   7   5   1   42.85   10.15
   7   8   8  107.36   11.43
   7   8  15    0.23    6.51
   8   3   0   17.44    7.81
   8   4   1    2.34    7.86
   8   7   8  215.80   14.19
   8   7  15   25.61    7.43
   8   7  16   18.52    6.11
   9   1   0   16.35    7.14
   9   4   3   -3.45    8.13
   9   5  19   52.88    6.05
   9   6   8  110.75   11.65
   9   6   9    8.33    9.41
   9   6  15    2.82    5.80
  10   3   4    5.29    8.58
  10   4   6   17.77    9.00
  10   4  18    5.98    4.79
  10   5  11   33.38    7.93
  10   5  12   -6.74    6.19
  11   1   4   -0.80    7.42
  11   2   6   18.96    9.70
  11   3  15    2.36    6.30
  12   0   7   11.22    8.62
  12   1   9   -5.48    6.87
  12   1  10   12.05    7.86
  12   1  14   28.65    7.49
  12   1  15    5.37    5.76
  13  -2  12   15.17    6.74
  13  -2  13   -4.83    6.01
   2   9   4   22.82    5.71
   2  10   7   -3.13    6.77
   3  10   8   60.47    8.94
   3  10  17    9.28    6.79
   4   8   3  426.76   15.03
   4  10  12    9.98    6.62
   4  10  13   13.53    6.42
   4  10  14   41.79    7.01
   5   7   2    8.71    6.30
   5   9   7    8.82    7.29
   5   9  17   21.14    6.82
   6   8   6   26.10    9.87
   7   6   3  176.07   13.60
   7   7   5   22.98    9.15
   7   8  10   81.45   10.17
   7   8  11   10.11    8.81
   7   8  12    6.48    8.20
   7   8  13   -1.95    6.34
   7   8  14   -3.38    5.74
   8   5   3  143.90   12.44
   8   6   5   58.72   10.58
   8   6  19   78.75    7.44
   8   7   9   57.92    9.90
   8   7  13   50.07    9.45
   8   7  14   53.00    7.97
   9   2   1  190.43   12.36
   9   3   2    1.81    8.26
   9   6  11   21.12    7.83
   9   6  12   -0.63    6.74
   9   6  14   12.59    6.14
  10  -1   1   12.07    6.75
  10   1   2   17.61    7.91
  10   2   3   26.18    8.64
  10   4   7   25.27    9.10
  10   4  17    0.72    5.56
  11  -1   3   52.56    8.94
  11   1   5   60.66   10.24
  11   2  18    0.84    5.00
  11   3  12    1.72    7.44
  11   3  13   15.63    7.36
  11   3  14   -2.05    5.60
  12  -1   6   52.26    8.03
  12   0   8    1.58    8.01
  12   1  11   18.86    7.14
  12   1  12   -0.73    5.99
  12   1  13   13.71    6.48
   1  10   7   40.68    6.78
   3   9   5  193.22   10.94
   3  10  16    2.52    6.63
   4   9  19   20.00    5.63
   5   6   1  295.15   13.05
   5   9   8   53.14    8.75
   5   9  16   21.83    7.02
   6   6   2   37.24    8.93
   6   7  21    0.24    4.80
   6   8  18   -2.32    4.97
   8   2   0   19.93    7.32
   8   4   2   18.69    9.44
   8   7  11   -7.72    6.89
   8   7  12   36.64    8.20
   9   4   4   83.74   10.89
   9   5  18    2.99    4.78
  10   4   8   13.97    8.35
  10   4  16    1.66    6.29
  11   0   4   47.03    8.86
  11   2   7    3.21    7.79
  11   2  17   11.26    6.00
  12  -2   6   16.71    7.48
  12  -1   7    2.58    7.83
  12   0   9   -2.97    7.66
  12   0  16   51.34    7.46
   1  10   8    3.66    6.86
   2   9   5   82.36    8.02
   2  10   8  299.03   12.25
   3   9  20    1.38    6.22
   3  10  10   -3.61    5.90
   3  10  11  185.01   11.37
   3  10  14  199.42   11.37
   3  10  15   41.94    7.25
   4   7   2  399.55   13.41
   4   8   4   43.57    8.19
   4   9  18   89.77    8.14
   5   8  20    2.01    4.49
   5   9  14  111.49   10.14
   5   9  15    4.31    5.88
   6   5   1    5.01    7.69
   6   7   4   25.29    7.90
   7   5   2   43.57    8.49
   7   6   4   17.35    9.74
   7   7   7   53.97   11.27
   7   7  18    4.59    5.14
   8   5   4   98.83   11.11
   8   6   7   14.15   10.44
   8   6  18    0.87    5.06
   9   1   1   13.17    7.18
   9   4  20   41.62    5.96
   9   5   7   51.31   10.17
   9   5  17   29.20    6.56
  10   0   2   91.09    9.25
  10   1   3    6.18    9.06
  10   2   4   -1.16    7.46
  10   3  19   -3.06    4.50
  10   4  10   15.28    9.11
  10   4  15   24.26    6.36
  11  -1   4   93.98   10.00
  11   1   6  127.63   11.95
  11   2   8   21.10    8.23
  11   2  16   20.03    6.53
  12   0  10   39.19    8.51
  12   0  15   24.19    7.14
   1  10   9   30.87    7.71
   2  10   9    0.49    6.07
   2  10  10 1417.71   24.82
   3   9   6   25.53    6.40
   3  10  13   53.97    7.47
   5   7   3  317.85   13.46
   5   9  13  149.98   10.40
   6   8   8   86.84   10.37
   6   8   9  236.06   14.63
   7   4   1   18.06    7.70
   7   7   8   56.08   11.21
   7   7  17   97.38    8.14
   8   6   8   61.96   11.57
   8   6  17  245.11   11.39
   9   2   2   29.24    8.10
   9   4   5   41.91    9.62
   9   5   9    6.93    9.52
   9   5  16    3.14    5.99
  10  -1   2    1.44    7.06
  10   4  11    3.42    7.59
  10   4  12   82.12    9.32
  10   4  14   16.68    6.55
  11   0   5  114.88   10.27
  11   2   9   74.55    9.66
  11   2  10  141.02   12.04
  12  -2   7   54.51    8.44
  12  -1   8   12.77    7.42
  12  -1  17   49.05    7.09
  12   0  11    2.24    6.65
  12   0  12   14.66    7.63
  12   0  13   25.42    7.84
  12   0  14    4.27    5.90
   1  10  10    3.91    7.09
   2   9   6  112.77    8.81
   2  10  11   46.54    8.62
   2  10  14  131.30   10.23
   2  10  15   10.87    7.35
   4   8   5  772.59   19.35
   4   8  21   -2.06    4.83
   4   9   9    2.49    7.86
   4   9  17   29.27    6.48
   5   6   2   45.68    7.12
   5   7  22   16.62    5.24
   5   8  19    0.04    5.04
   6   6   3   60.79    8.64
   6   7  20   20.63    5.37
   6   8  10    4.10    7.59
   6   8  11  101.77   11.33
   6   8  14    2.74    7.78
   7   5   3  172.31   12.08
   7   6  20   83.46    7.55
   7   7   9   25.57   10.30
   7   7  16   44.63    7.18
   8   2   1   21.09    8.10
   8   4   3   51.11    9.04
   8   5   5   15.10    8.61
   8   5  20   46.03    6.02
   8   6   9    3.62    9.58
   8   6  16   -0.33    5.72
   9   0   1   42.86    7.44
   9   4  19   24.79    5.91
   9   5  11    9.97    9.04
   9   5  14   -1.62    7.36
   9   5  15    0.60    5.75
  10   0   3   39.57    9.00
  10   2   5    2.45    7.69
  10   3  18   10.39    5.40
  12  -1   9   -2.70    6.13
   1  10  11  310.08   13.01
   2  10  13    6.69    6.38
   3   8  22   58.33    7.23
   3   9   7   53.64    7.32
   4   7   3    5.49    6.10
   4   7  23   14.64    5.59
   4   9  10   68.70    9.51
   4   9  15  239.39   12.20
   4   9  16    3.14    6.11
   5   7   4  103.87    9.33
   5   8   7   39.16    7.92
   5   8  18   18.81    6.68
   6   5   2   28.85    7.11
   6   6  22   29.52    5.72
   6   8  12  108.91   10.38
   6   8  13   37.53    7.97
   7   4   2   42.04    9.18
   7   7  10  142.63   11.98
   7   7  11   34.36    9.99
   7   7  12   60.79   10.28
   7   7  13    7.30    8.26
   7   7  14   -2.91    7.49
   7   7  15   -0.75    6.04
   8   4  22   -0.33    3.97
   8   5   6  101.63   12.60
   8   6  10  134.50   11.93
   8   6  11  134.52   12.69
   8   6  12   -0.59    8.57
   8   6  13   65.72   10.13
   8   6  14   19.54    8.37
   8   6  15   -1.13    6.08
   9   1   2   -0.65    8.15
   9   2   3   18.15    7.78
   9   5  13   18.38    7.40
  10   1   4   -0.50    7.12
  10   2  20    4.64    4.83
  10   3   8   -0.52    7.90
  10   3  17    9.51    5.70
  11  -1   5   14.47    8.08
  11   0   6    7.73    7.38
  11   1   8   17.53    7.98
  12  -2   8   24.52    7.10
  12  -2  18    1.36    5.91
  12  -1  10   15.46    7.23
  12  -1  11   12.94    7.74
  12  -1  15   89.74    8.73
  12  -1  16    4.23    5.70
   1  10  12  147.11   10.08
   1  10  14    3.60    7.54
   2   9   7  120.40    8.37
   3   8   5  266.34   11.49
   3   9   8   88.76    8.24
   3   9  18   92.30    8.14
   4   8  20    6.39    5.92
   4   9  11   -2.89    6.31
   4   9  12   54.00    8.03
   4   9  13  310.96   13.89
   5   7  21   27.75    6.18
   5   8   8   48.81    8.31
   5   8  17   16.88    7.10
   6   6   4   35.54    7.86
   6   7   7  113.56   11.91
   7   5   4   52.66   10.09
   7   5  22   21.10    4.76
   7   6   6  275.22   14.92
   7   6  19    5.33    6.19
   8   4   4   28.19    8.30
   8   5  19   80.39    7.49
   9   3  21    3.36    3.86
   9   4   7  131.00   12.04
   9   4  18   64.57    6.99
  10  -1   3   12.17    7.53
  10   3   9   14.41    8.03
  10   3  10   15.88    9.29
  10   3  15   12.93    7.30
  10   3  16   14.26    6.28
  11   0   7  180.39   12.40
  11   1   9  228.08   13.01
  12  -2   9   17.65    7.75
  12  -2  17   15.90    6.41
  12  -1  12    8.84    6.94
  12  -1  13  144.79   10.41
  12  -1  14    3.70    6.34
   1   9   7    0.31    4.95
   2   9  19    1.35    6.51
   3   8  21   21.49    6.23
   3   9   9   21.57    6.55
   3   9  17  202.04   10.94
   4   7   4   31.44    6.50
   5   6   3    2.64    5.66
   5   8   9    8.71    6.52
   5   8  16   80.78    8.94
   6   7   8  198.00   13.75
   7   6   7    7.28    7.58
   7   6  18  156.04   10.28
   8   2   2   -0.58    7.67
   8   4  21   23.07    5.77
   8   5   7  781.52   23.29
   8   5  18  181.92   10.78
   9   0   2   21.48    7.82
   9   2   4    1.91    8.79
   9   4   8    1.68    8.09
   9   4  17   15.38    5.82
  10   0   4   82.04   10.19
  10   1   5  150.98   11.36
  10   1  21   -3.34    5.07
  10   2   7   25.76    8.61
  10   2  19   56.90    6.70
  10   3  11   13.90    7.57
  10   3  12   -2.28    6.75
  11  -2   5   38.11    7.39
  11  -1   6   11.76    8.10
  11   1  10   29.20    8.17
  12  -2  10    7.26    7.60
  12  -2  16   62.75    8.04
   2   9   8   16.56    5.88
   2   9  18    8.25    6.73
   3   8   6   29.17    6.91
   3   9  10  168.73   10.21
   3   9  11  129.80   10.27
   3   9  15   -2.31    6.70
   3   9  16    2.47    5.61
   4   7  22    3.83    5.50
   4   8  19   67.64    7.18
   5   6  23   37.94    6.04
   5   7   6   -2.13    7.35
   5   7  20    4.07    5.85
   5   8  10   12.82    7.24
   5   8  15   76.24    8.54
   6   5   3   41.35    7.52
   6   7   9    5.57    9.29
   7   4   3   48.60    8.62
   7   5   5   82.05    9.71
   7   5  21   51.72    6.66
   7   6   8    0.38    7.79
   8   4   5   -4.88    7.30
   8   5   8    4.42    8.33
   8   5  17   -1.87    6.85
   9   1   3   76.75    8.92
   9   2  22    7.85    4.74
   9   3   6   38.72    8.44
   9   3  20    9.32    4.56
   9   4   9   20.73    8.66
   9   4  10    5.27    9.07
   9   4  16  128.06    9.59
  10   2  18    8.21    5.66
  11  -1  20   34.44    6.53
  11   1  13   21.68    7.00
  12  -3  18    1.51    5.29
  12  -2  11   42.93    7.33
  12  -2  12  178.99   11.20
  12  -2  13   -0.03    7.06
  12  -2  14  110.59    9.62
  12  -2  15    5.27    6.87
   1   9   8    4.38    5.17
   2   9   9   54.74    7.35
   3   7  23    3.40    5.54
   3   9  12   68.04    8.20
   3   9  13    7.03    6.03
   4   7   5   14.32    7.00
   4   8  18   95.42    8.71
   5   6   4  406.84   14.18
   6   6   6   82.20   10.60
   6   7  15   44.68    8.79
   6   7  16   59.22    7.61
   7   3   2  139.56    9.96
   7   4  23   -0.83    4.64
   7   6  16  123.08   10.66
   8   3   4  103.78   11.34
   8   4  20  128.97    9.09
   8   5   9  108.07   11.34
   8   5  10   12.90    9.87
   8   5  16  254.61   12.69
   9   3   7    8.57    9.42
   9   3  19    2.04    5.95
   9   4  11   28.07    8.42
   9   4  12   -3.62    7.15
   9   4  14    5.02    6.82
   9   4  15   35.06    7.53
  10  -1   4  103.23    9.88
  10   0   5   13.08    8.67
  10   1   6   23.74    8.18
  10   1  20    0.26    5.55
  10   2  17   20.15    7.05
  11  -2   6   32.32    8.26
  11   0   9    8.59    7.38
  12  -3  10    0.01    6.57
  12  -3  17    6.56    6.02
   1   9   9    9.61    6.42
   2   8  21  157.59    9.64
   2   9  10   96.74    8.41
   2   9  16   77.04    8.87
   3   8   7   89.30    7.73
   3   8  20   20.65    5.98
   4   6  24   -0.90    4.34
   4   8  17   19.10    7.15
   5   7   7  239.11   12.37
   5   7  19   40.07    7.39
   6   7  11  121.89   10.99
   6   7  12    5.40    7.44
   6   7  13   11.14    7.49
   6   7  14  144.18   10.87
   7   4   4  168.55   11.38
   7   5  20   36.43    6.36
   7   6  11  143.75   12.00
   7   6  12    3.01    8.96
   7   6  13   54.58   10.11
   7   6  14   61.86   10.07
   7   6  15  154.70   11.10
   8   3  22    6.37    4.98
   8   5  11   -7.90    7.37
   8   5  12   26.48    8.44
   8   5  14    4.57    7.09
   8   5  15  126.27   10.41
   9   0   3   35.17    8.26
   9   1   4   74.80    9.82
   9   2  21    9.35    5.45
   9   3   8   32.33   10.17
  10   2  11   74.51   10.89
  10   2  15    8.91    7.58
  10   2  16   10.44    6.14
  11  -1   8   53.08    9.52
  11  -1  19   33.12    6.90
  11   0  11   -5.61    7.98
  11   0  16   -0.62    5.47
  12  -4  18    2.54    5.58
  12  -3  11   13.01    7.24
  12  -3  12    4.30    6.88
  12  -3  15    1.97    6.52
  12  -3  16    1.76    6.21
   1   9  10    1.14    6.40
   1   9  17   -1.51    7.16
   2   9  11  139.03    9.19
   2   9  12    6.39    7.11
   2   9  13    0.79    6.89
   2   9  14    5.08    6.91
   2   9  15   -0.52    6.91
   3   8  19   -2.55    6.10
   4   7   6  117.19    9.46
   4   7  21  107.54    8.01
   4   8  16    7.33    7.19
   5   6  22    1.60    4.53
   5   7   8  207.44   11.87
   5   7  18    1.88    6.54
   6   6  19    3.91    6.38
   7   3   3   68.87    9.60
   7   5   7   -3.61    7.23
   8   3   5   19.57    8.82
   8   4   7   28.69    8.64
   8   4  19   17.37    6.23
   9   3  18    2.81    5.47
  10  -2   4   35.01    7.45
  10   0   6  225.79   13.25
  10   0  21   48.61    6.84
  10   1   8  102.12   11.44
  10   1  19   32.59    6.32
  10   2  12   52.53    8.46
  10   2  13   14.21    7.17
  10   2  14   -5.02    6.21
  11  -2   7    0.24    7.49
  11  -2  20   -0.22    5.52
  11  -1  18   34.04    7.27
  11   0  12   32.99    8.35
  11   0  13   67.49    8.75
  11   0  14   18.67    6.94
  11   0  15  102.15    8.93
  12  -4  17    6.54    6.20
  12  -3  13   16.74    6.48
  12  -3  14    2.71    5.93
   1   9  11   23.87    7.10
   2   8   7   45.82    6.03
   2   8  20    0.00    6.13
   3   7  22   -1.17    5.56
   3   8   8    4.40    5.37
   4   8  12  103.71    9.01
   4   8  13   64.72    8.32
   4   8  14  266.69   12.52
   5   5  24   -3.75    3.82
   5   7   9   10.69    7.03
   6   5   5   37.37    7.74
   6   6   8  125.16   10.75
   7   3  24   28.65    5.02
   7   4   5   82.97    9.41
   7   4  22   58.65    6.40
   7   5   8   68.54   10.93
   7   5  19   45.56    6.74
   8   3  21   -3.66    5.32
   8   4   8  313.65   15.17
   8   4  18   62.85    7.69
   9   2  20    4.03    5.83
   9   3  10   13.70    9.57
   9   3  16    9.33    7.71
   9   3  17   27.78    6.90
  10  -1   5  120.92    9.68
  10   1  18   22.32    6.07
  11  -1   9  100.13    9.49
  11  -1  10    2.87    7.90
  11  -1  17   -3.34    6.63
  12  -4  12    5.81    6.61
  12  -4  13   27.42    7.39
  12  -4  15    3.87    6.29
  12  -4  16   -0.46    5.97
   1   9  12  103.61    8.32
   1   9  14    4.27    7.21
   1   9  15   68.76    8.82
   2   7  23    3.15    5.82
   3   8   9   42.74    6.86
   3   8  18  113.44    8.44
   4   5  25   10.60    4.94
   4   6  23   37.09    5.62
   4   7   7   -5.22    5.98
   4   7  20    4.35    5.45
   5   6   6 1380.95   25.11
   5   6  21   41.84    6.42
   5   7  10   24.37    7.10
   6   6   9   25.43    8.09
   6   6  17    4.14    7.22
   6   6  18   10.02    5.98
   7   5   9    8.02    9.16
   7   5  18    6.08    6.06
   8   2  23    0.74    4.04
   8   3   6   53.48    8.71
   8   4   9   71.06   10.16
   8   4  17  256.08   12.54
   9  -1   3  150.62    9.26
   9   0   4   15.41    7.95
   9   1   5    0.87    6.66
   9   3  11   18.89    8.26
   9   3  12   12.12    7.62
   9   3  13    7.26    8.69
   9   3  14   29.38    7.90
   9   3  15   45.92    8.12
  10  -1  22   -3.46    4.62
  10   0  20    8.95    6.11
  10   1  17   50.37    7.38
  11  -3   7    0.31    6.14
  11  -2   8    6.08    6.55
  11  -2  19    8.51    6.41
  11  -1  11   17.52    8.39
  12  -5  17    0.31    5.61
  12  -4  14   -2.81    5.60
   2   6  25    1.94    5.73
   2   8   8    4.32    5.01
   2   8  19   35.90    7.29
   3   6  24    7.43    5.40
   3   8  10   -5.22    5.41
   3   8  11   89.14    9.07
   3   8  16  140.25   10.19
   3   8  17  320.70   12.55
   4   7   8   33.13    7.92
   4   7  19   20.05    6.95
   5   5  23   15.76    5.71
   5   7  12  119.45   10.34
   5   7  13    7.03    7.15
   6   5  21    2.35    4.82
   6   6  10  175.01   12.28
   6   6  16   37.53    8.76
   7   2  25    6.52    4.19
   7   3   4   11.82    6.92
   7   3  23    0.51    5.20
   7   4   6   54.62    8.67
   7   4  21    6.75    5.07
   7   5  16   65.86    9.68
   7   5  17  279.63   13.18
   8   3  20   30.94    6.95
   8   4  10    3.10    7.71
   8   4  11    7.10    7.84
   8   4  15   64.08    9.91
   8   4  16    7.35    6.75
   9   0  23    1.08    5.25
   9   2   8  258.19   13.92
   9   2  19    4.74    5.74
  10  -2   5    7.17    5.90
  10  -1   6  186.92   11.11
  10   0   8   16.80    9.02
  10   1  16   52.05    7.78
  11  -3   8   -3.22    7.04
  11  -3  20    2.71    5.68
  11  -2   9   13.66    7.96
  11  -2  18   -1.35    6.57
  11  -1  13   70.12    8.85
  11  -1  14  190.55   11.31
  11  -1  15   11.55    7.05
   1   8  20  137.61    9.93
   2   8   9  199.05    9.59
   2   8  18  155.90   10.16
   3   7  21   58.55    6.66
   3   8  13    5.04    7.20
   3   8  14  204.97   11.58
   3   8  15    2.72    5.91
   4   6  22   24.26    6.21
   4   7  18   42.01    7.99
   5   4  25    4.15    4.26
   5   6   7  150.45   10.30
   5   6  20    2.04    5.26
   6   3  25   47.95    5.61
   6   4  23   12.56    4.51
   6   5  20   63.85    7.98
   6   6  11   -4.45    7.24
   6   6  12  180.68   12.34
   6   6  13  107.46   10.45
   6   6  14    2.67    6.97
   6   6  15  181.73   11.76
   7   4   7  140.19   11.74
   7   4  20   40.71    7.41
   7   5  11    8.29    7.96
   7   5  13    2.87    8.83
   7   5  14   57.02    9.04
   7   5  15  103.33   10.09
   8   1  24    5.83    4.06
   8   2  22   29.60    6.03
   8   3   7   70.37    9.36
   8   4  12   28.41    8.56
   8   4  13    4.01    7.41
   8   4  14  115.97   10.62
   9   1   6   48.16    8.44
   9   1  21   50.47    6.61
   9   2   9   67.22    9.58
   9   2  18    0.40    5.68
  10  -1  21   34.81    6.02
  10   0  19    7.37    5.77
  11  -4  21   11.81    5.55
  11  -2  10   42.96    8.95
  11  -2  17   30.70    7.52
   1   8  19  103.09    9.07
   2   7  22   27.18    5.93
   2   8  10   22.96    5.89
   2   8  17    1.50    6.81
   3   7  20   35.01    6.96
   4   4  26   15.43    4.99
   4   6   6   -0.66    6.35
   4   7  17   41.17    8.27
   5   5   5  701.04   17.38
   5   6   8  231.61   11.92
   6   5   7    3.29    6.79
   7   3   5  193.04   11.38
   8   1   4    6.79    6.20
   8   3   8   30.32    7.84
   8   3  19   58.23    7.43
   9  -1   4    9.21    6.53
   9  -1  24   -0.89    4.37
   9   0   5    0.59    6.51
   9   1   7    8.06    8.88
   9   1  20    6.56    6.21
   9   2  16    2.90    7.66
   9   2  17    5.93    6.86
  10  -2   6    8.50    7.36
  10  -1   7   78.78    9.30
  10   0   9  161.48   11.32
  11  -3   9   -4.80    6.99
  11  -3  19    0.74    6.12
  11  -2  11   61.97    8.24
  11  -2  12   35.20    8.68
  11  -2  16    4.49    7.03
   1   8   9   -1.58    4.68
   2   5  26    4.16    5.47
   2   6  24    4.82    5.63
   2   8  11    5.81    5.53
   2   8  12   95.20    8.87
   2   8  16    3.29    6.79
   3   5  25   12.45    5.36
   3   6  23   35.60    5.88
   3   7   8    4.84    6.10
   4   6  21    0.43    6.06
   4   7  15   16.50    7.89
   4   7  16   -3.57    5.99
   5   3  26   13.97    4.78
   5   5  22    3.64    4.65
   5   6   9    2.78    6.38
   6   2  26   98.46    6.70
   6   4   5   46.68    7.39
   6   5   8   76.95    8.86
   6   5  19   -1.66    5.52
   7   2  24   48.99    6.13
   7   3  22    5.82    5.08
   7   4   8   75.60    9.34
   7   4  19   49.86    7.43
   8   1  23    3.28    4.96
   8   2   6    9.54    7.28
   8   2  21   22.94    6.21
   8   3   9   41.32    8.71
   8   3  18   45.74    7.44
   9   0  22   32.56    5.93
   9   2  11    0.94    7.42
   9   2  12   11.47    7.65
   9   2  14    1.19    8.09
   9   2  15    2.88    6.63
  10   0  10   15.52    7.62
  10   0  11   13.45    9.03
  10   0  17   11.09    6.34
  11  -5  21   56.67    6.47
  11  -4  20   27.78    6.05
  11  -3  10   57.86    8.78
  11  -2  13  185.38   11.45
  11  -2  14    8.25    7.05
  11  -2  15   59.07    7.89
   1   7  22   -5.71    6.68
   1   8  10   27.70    5.64
   2   7  21    2.13    5.23
   2   8  13   13.47    6.46
   2   8  14    8.27    5.89
   2   8  15   71.44    7.79
   3   7  19   13.21    5.76
   4   6   7   21.65    6.20
   5   4  24   17.00    4.89
   5   5   6   40.84    6.83
   5   6  10  443.99   16.07
   6   3  24    0.26    4.32
   6   4   6   13.48    7.60
   6   5   9    4.52    6.92
   6   5  18    0.84    6.09
   7   3   6   -2.96    6.46
   7   4   9   44.05    8.18
   7   4  18  132.82   10.04
   8   2   7   32.91    8.87
   8   3  10   71.65    9.76
   8   3  11   39.42   10.06
   8   3  16  106.71   10.67
   8   3  17   22.07    7.06
   9  -1   5  124.58    9.84
   9  -1  23    7.55    5.51
   9   0   6   89.58    8.89
   9   1  19   -1.29    5.84
  10  -3   6   24.21    7.00
  10  -2   7   82.92    9.22
  10   0  12  204.61   12.33
  11  -4  19   19.15    6.74
  11  -3  11    0.26    7.65
  11  -3  17    6.34    6.88
   1   8  11    6.94    5.30
   1   8  16   58.90    8.27
   1   8  17  197.98   10.30
   3   6  22   29.44    6.66
   3   7   9   39.04    6.37
   3   7  18   72.54    7.76
   4   5  23   10.04    6.07
   4   6  20  190.89   10.53
   5   6  11  360.92   14.91
   5   6  12   68.02    8.89
   5   6  13   -0.62    8.12
   5   6  14   69.55   10.02
   5   6  15   44.13    8.13
   6   4  21  103.28    8.26
   6   5  10   48.86    8.60
   6   5  11   57.47   10.16
   6   5  16   37.79    8.90
   6   5  17   10.49    6.67
   7   1  25   22.36    4.92
   7   2  23   14.85    6.02
   7   3  21   19.07    5.77
   7   4  10   14.64    7.90
   7   4  11  300.73   15.67
   7   4  16   77.23   10.18
   8   0  24   -0.20    4.93
   8   2  20    3.54    5.29
   8   3  12   65.72    9.59
   8   3  14    5.62    7.25
   8   3  15   -0.63    6.70
   9  -2  24   19.51    5.58
   9   0   7   37.27    8.85
   9   0  21    2.37    5.46
   9   1  18   26.32    6.78
  10  -3  22    4.53    5.82
  10  -1   9   29.14    7.62
  11  -5  20   20.88    5.84
  11  -4  10   25.74    7.50
  11  -3  12   57.65    8.18
  11  -3  13   87.87    9.67
  11  -3  14   43.93    8.32
  11  -3  15   -2.69    7.04
  11  -3  16   15.50    6.65
   0   8  11   57.34    7.46
   1   6  24    8.80    6.24
   1   8  12   85.79    7.48
   1   8  14   20.07    6.79
   1   8  15   55.07    7.81
   2   4  27    0.39    5.10
   2   6  23   12.83    6.26
   2   7  20   37.79    6.50
   3   4  26   45.78    6.14
   3   5  24   -1.39    5.39
   3   7  10   28.94    6.28
   3   7  11   46.29    7.74
   3   7  17   79.94    8.13
   4   4  25   19.93    4.94
   4   6   8  131.92    9.00
   4   6  19   44.55    8.09
   5   5   7  184.66   10.47
   6   2  25   18.47    5.52
   6   3  23   46.87    6.88
   6   4   7   59.29    8.02
   6   5  12    1.97    7.25
   6   5  13    7.06    7.49
   6   5  14   20.49    7.92
   6   5  15    9.92    7.22
   7   0  26    9.84    4.88
   7   2   5  216.10   11.16
   7   3   7   14.36    7.13
   7   3  20   17.76    6.18
   7   4  12   27.94    8.43
   7   4  13    3.06    7.43
   7   4  14   15.37    7.81
   7   4  15   15.89    7.54
   8  -1  25   -1.87    4.64
   8   1  22   10.97    5.13
   8   2   8    2.75    6.73
   8   2  19   11.06    6.07
   9   0  20   11.70    6.68
   9   1  11   27.76    9.39
   9   1  16   10.15    7.96
   9   1  17   16.22    6.80
  10  -2   8   38.10    8.59
  10  -1  10  114.67    9.98
  10  -1  11   -2.04    8.10
  11  -6  20   23.52    5.98
  11  -5  19   48.81    7.27
  11  -4  11    2.04    6.96
  11  -4  17   34.87    7.84
  11  -4  18    7.85    5.80
   0   8  12  148.36    9.42
   2   5  25   31.95    6.13
   2   7   9   73.80    7.29
   2   7  19   13.15    6.86
   3   6  21    6.64    6.32
   3   7  12   28.83    6.52
   3   7  13   21.17    7.46
   3   7  14    4.32    6.91
   3   7  15   -3.79    5.62
   3   7  16    7.36    6.03
   4   5  22  228.39   11.07
   4   6   9   13.45    6.08
   4   6  18   32.40    7.74
   5   5   8    5.59    6.10
   5   5  19   15.03    7.77
   6   4  20    5.84    5.86
   7   1  24   -2.05    5.14
   7   2  22    7.74    6.08
   7   3  19   37.64    8.01
   8   1  21   23.45    6.97
   8   2   9  287.75   13.97
   8   2  18    1.47    6.12
   9  -2   5  222.06   10.80
   9  -1   6  192.84   10.73
   9  -1  22    2.81    5.26
   9   0   8  111.13    9.86
   9   1  12  110.15   10.48
   9   1  13  214.09   12.88
   9   1  14   11.94    7.55
  10  -3  21   28.60    6.89
  10  -2   9    8.73    7.97
  10  -1  12  159.29   11.21
  10  -1  14   32.88    8.92
  11  -4  12   84.20    9.21
  11  -4  13   -0.60    7.36
  11  -4  15    6.74    7.15
  11  -4  16   -1.51    6.83
   0   8  13    5.10    5.58
   0   8  14   60.93    7.66
   0   8  15   89.66    8.48
   1   7  20    7.01    6.65
   2   7  10    7.56    5.92
   2   7  18    0.06    6.46
   4   3  26   72.18    6.70
   4   4  24   61.03    7.18
   4   6  10   22.32    6.04
   5   5   9    8.34    7.70
   6   1  26    2.89    4.41
   6   3  22    9.30    6.38
   6   4  19   11.05    6.73
   7   2   6   75.95    8.47
   7   3   9   17.62    8.44
   7   3  18   29.28    8.20
   8   0   5    7.56    6.13
   8   0  23    1.82    4.81
   8   2  10  135.04   10.69
   8   2  11   16.70    9.11
   8   2  17  148.59   10.78
   9  -3  24   26.44    6.01
   9  -2  23    4.71    4.87
   9  -1  21   16.66    6.98
   9   0   9   28.99    9.03
   9   0  19    5.06    6.01
  10  -4  22   23.20    5.94
  10  -3   8    1.07    7.11
  10  -2  18   14.30    7.40
  11  -5  11   14.22    6.84
  11  -5  17    3.34    6.59
  11  -5  18   50.00    6.99
  11  -4  14   13.62    6.34
   1   6  23   13.08    6.53
   2   7  11    4.41    5.93
   2   7  17   60.02    8.13
   3   3  27   56.27    5.99
   3   6  20   44.57    6.84
   4   5  21   83.28    7.77
   4   6  11  255.37   11.98
   4   6  12    9.01    6.11
   5   5  17   51.43    9.20
   5   5  18   -1.59    6.15
   6   0  27   -0.99    3.85
   6   2  24    4.77    4.94
   6   3   6   59.73    7.54
   6   4   9   -1.41    6.65
   6   4  18   24.54    7.16
   7   0  25   -6.42    4.81
   7   2  21    0.64    5.25
   7   3  10   73.72    9.20
   7   3  17   68.07    9.61
   8  -1  24   39.06    6.54
   8   1  20    8.25    5.79
   8   2  12    4.25    7.44
   8   2  14   32.48    8.33
   8   2  15    4.68    7.05
   8   2  16   -0.83    6.69
   9  -2   6   78.29    8.66
   9  -1   7  230.39   11.66
   9   0  18   24.87    7.03
  10  -3  20    3.25    5.81
  10  -2  11    4.34    7.82
  10  -2  17   -5.00    7.01
  11  -7  19    6.57    5.42
  11  -6  18   39.01    7.10
  11  -5  13    0.12    6.70
  11  -5  14   74.54    8.48
  11  -5  15    2.64    6.75
  11  -5  16   31.48    7.50
   1   5  25   -3.50    5.59
   1   7  19  193.35   10.30
   2   4  26   10.94    5.36
   2   5  24   63.66    7.17
   2   6  21  150.43    9.66
   2   7  12  133.24    8.53
   2   7  13    8.95    6.63
   2   7  14    9.24    6.86
   2   7  15   39.77    7.70
   2   7  16  120.29    8.84
   3   4  25    3.13    4.59
   3   6  19   16.33    6.23
   4   2  27   41.76    5.79
   5   1  27   12.52    5.04
   5   4  21    2.91    5.50
   5   5  11  363.37   14.68
   5   5  12  168.61   12.01
   5   5  16    2.38    6.67
   6   3  21    6.50    5.68
   6   4  11   11.91    8.53
   6   4  16  150.22   11.96
   6   4  17   13.42    6.98
   7  -1  26   -2.83    4.31
   7   1  23   33.59    6.21
   7   2   7   10.30    6.72
   7   3  11  115.05   10.56
   7   3  12  207.48   12.90
   7   3  14   34.78    9.67
   7   3  15    7.35    8.71
   7   3  16   93.69    9.62
   8  -3  26   31.83    6.01
   8  -2  25   76.83    6.85
   8   0   6   31.48    6.69
   8   0  22   11.76    5.48
   8   1  19   -0.21    7.02
   9  -2  22   34.94    6.15
   9  -1   8  315.42   13.92
   9  -1  20    3.27    5.66
   9   0  17    9.27    6.77
  10  -5  22   25.02    6.30
  10  -3   9   -3.80    6.94
  10  -3  19   -5.60    6.62
  10  -2  13  137.70   11.57
  10  -2  14   20.37    8.53
  10  -2  15    3.14    8.01
  10  -2  16   17.34    7.18
  11  -7  18   68.23    6.93
  11  -6  17    7.00    6.58
   1   7  18  241.83   10.95
   3   2  28   20.19    4.48
   3   5  22   10.27    6.33
   3   6  18   -0.34    6.75
   4   1  28   25.21    5.07
   4   3  25   10.45    5.39
   4   4  23  314.88   11.92
   4   5  20    1.70    5.66
   5   0  28    5.49    4.61
   5   2  25   36.37    6.43
   5   3  23  159.51    9.81
   5   4   7   29.15    6.36
   5   4  20    4.32    6.98
   6   1  25   28.73    5.61
   6   2  23   58.46    6.86
   6   3   7   15.51    6.40
   6   3  20    6.23    7.14
   6   4  13   68.51    9.24
   6   4  14   22.21    7.92
   6   4  15   75.28    9.37
   7   2   8    2.39    7.50
   7   2  20   -5.25    5.53
   8  -1  23   33.94    6.87
   8   0  21   73.68    8.69
   8   1   9   29.00    7.11
   8   1  18    5.31    7.78
   9  -3  23    5.00    5.40
   9  -1  19   -2.58    6.96
   9   0  13  118.17   10.66
   9   0  15   14.80    7.50
  10  -3  10    5.92    7.64
  10  -3  18   29.03    8.03
  11  -6  14   22.68    6.70
  11  -6  15   26.40    7.18
  11  -6  16    1.75    5.87
   1   3  28   -0.35    5.36
   1   7  11   -1.16    4.94
   1   7  12   -4.75    5.45
   1   7  16   39.68    7.38
   1   7  17  130.35    8.78
   2   6  20   41.15    7.42
   3   3  26   -1.71    5.06
   3   4  24   55.18    7.06
   3   6  17    2.45    5.81
   4   5   9  176.13   10.53
   6   0  26   22.38    5.89
   6   3   8   69.40    8.99
   7   0  24   22.54    5.54
   7   1  22   51.39    6.96
   7   2  19   63.28    8.53
   8   1  10  157.63   11.00
   8   1  11   19.79    8.78
   8   1  17    6.43    6.78
   9  -3   6    4.74    6.27
   9  -2   7  181.66   10.14
   9  -2  21   50.83    7.31
   9  -1   9  158.41   10.60
   9  -1  18   25.72    8.20
  10  -6  22   -1.59    5.04
  10  -5  21    1.44    6.20
  10  -4   9   72.62    8.35
  10  -3  11   57.54    9.15
  10  -3  17    1.13    7.42
   0   7  18    7.83    7.13
   1   4  26   30.63    6.08
   1   5  24   31.29    6.72
   1   6  21  100.06    8.80
   1   7  13  163.91    8.81
   1   7  14   11.63    6.42
   1   7  15   17.45    5.85
   2   3  27    0.80    4.91
   2   4  25   17.03    6.03
   2   5  23   65.49    6.75
   2   6  19   71.85    8.24
   3   5  21   11.22    5.78
   3   6  12   28.35    5.94
   3   6  13    8.72    5.94
   3   6  14   -6.55    6.74
   3   6  15    3.00    5.82
   3   6  16   20.30    6.49
   4   5  10   40.24    7.70
   5   1  26   30.87    6.05
   5   3  22   81.72    8.61
   5   4   9  301.70   13.27
   5   4  19   -3.10    6.05
   6  -1  27   12.28    5.19
   6   1  24   89.83    8.15
   6   2  22   -5.44    5.17
   6   3   9   83.24    9.49
   6   3  19   28.09    7.19
   7  -1  25   48.02    6.00
   7   1  21    6.64    6.82
   7   2   9   12.90    6.85
   7   2  18   37.12    7.63
   8  -4  26   36.54    5.65
   8  -3  25   -1.57    5.37
   8  -2  24    4.07    5.17
   8  -1  22  126.62    9.74
   8   0   8   98.44    9.97
   8   0  20   -0.53    5.83
   8   1  12   77.26    9.41
   8   1  13   39.72    8.45
   8   1  15    8.80    7.58
   8   1  16    1.12    6.75
   9  -5  24   -5.07    5.20
   9  -2   8   29.92    7.92
   9  -2  20   -3.58    6.64
   9  -1  10  120.61    9.98
   9  -1  11   79.21   10.04
   9  -1  17   65.92    8.83
  10  -7  22   10.02    5.65
  10  -4  19    2.64    6.16
  10  -3  12   50.05    7.81
  10  -3  13   35.62    8.69
  10  -3  14   15.50    8.24
  10  -3  15   18.66    8.28
  10  -3  16    6.38    6.55
   0   6  22   13.56    6.14
   0   7  17  397.84   13.85
   4   5  11  450.35   14.65
   5   2  24  199.59    9.93
   5   4  10  166.84   11.19
   5   4  18   49.39    8.00
   6   3  10   10.21    7.66
   6   3  18   23.54    7.26
   7  -3  27   -5.45    4.15
   7  -2  26   -0.81    4.39
   7   0  23   56.28    7.16
   7   1   7  498.78   15.60
   7   2  10   13.74    6.86
   7   2  11    2.52    6.60
   7   2  16   19.22    8.85
   7   2  17   50.63    8.21
   8   0  19    4.59    6.32
   9  -1  12  258.46   13.35
   9  -1  16    6.20    7.23
  10  -8  22   -1.75    5.06
  10  -6  21    3.38    5.76
  10  -5  20   48.93    7.11
  10  -4  10    6.36    6.12
  10  -4  18    9.68    6.17
   0   5  24    0.66    6.79
   0   7  13    5.72    5.98
   0   7  14    1.94    6.10
   0   7  15   49.37    7.52
   0   7  16   16.08    5.79
   1   6  20   74.61    8.39
   2   2  28    4.35    4.31
   2   5  22   -1.21    5.34
   2   6  17   -0.84    6.51
   2   6  18   50.88    7.00
   3   2  27    0.51    4.20
   3   3  25   41.60    6.57
   3   4  23   43.57    6.53
   3   5  20   -2.54    5.55
   4   5  12  123.78    9.35
   4   5  13   19.97    6.61
   4   5  14    3.81    6.16
   4   5  15   17.97    6.79
   5  -1  28   12.75    5.03
   5   0  27   21.11    5.17
   5   3  21    0.42    5.73
   5   4  11 1216.12   24.49
   5   4  16   49.72    8.17
   5   4  17   52.56    8.24
   6   0  25   17.29    5.19
   6   1  23    3.88    6.33
   6   2  21    7.43    6.03
   6   3  11  807.73   20.92
   6   3  16   13.29    7.35
   6   3  17  102.16    9.79
   7   1  20   -7.78    5.60
   7   2  12  204.85   12.33
   7   2  13   -0.18    6.55
   7   2  14    6.66    7.25
   7   2  15   29.31    8.02
   8  -2  23    9.58    5.77
   8  -1  21   50.75    7.50
   8   0  18    8.08    6.65
   9  -6  24    6.15    5.60
   9  -2   9   16.42    6.73
   9  -2  19    9.81    6.48
  10  -7  21    3.45    5.80
  10  -6  20    3.48    6.51
  10  -5  19    5.95    6.99
  10  -4  11   12.81    6.36
  10  -4  12    5.51    7.56
  10  -4  16   45.54    8.77
  10  -4  17   76.55    8.46
   0   4  26   21.65    6.49
   0   6  21   30.15    7.29
   1   3  27   23.81    5.74
   1   5  23    2.22    5.26
   1   6  19  107.35    8.96
   2   1  29    1.36    3.88
   2   3  26    2.85    5.36
   2   4  24   -4.51    5.70
   2   6  11  227.53    9.70
   2   6  16    9.65    6.80
   3   1  28   32.16    5.56
   3   5  19    2.68    6.03
   5   1  25    2.65    5.64
   5   2  23   42.41    7.53
   5   3  20   -1.46    7.26
   5   4  12   -4.14    6.11
   5   4  13  170.87   11.04
   5   4  14  117.26    9.96
   5   4  15   -1.24    6.55
   6  -1  26   16.08    5.75
   6   2  20    2.91    6.15
   6   3  12   22.83    7.68
   6   3  13   44.61    8.33
   6   3  14  193.77   12.16
   6   3  15   39.39    8.19
   7  -1  24    4.07    4.99
   7   0  22    7.44    6.18
   7   1   8   61.91    8.02
   7   1  19   44.04    7.75
   8  -4  25   69.60    6.85
   8  -3  24   -0.92    5.15
   8   0  11    0.58    7.70
   9  -5  23    8.43    5.33
   9  -3   8  190.84   10.85
   9  -2  10    5.47    6.41
  10  -8  21   -0.68    5.62
  10  -5  10    1.59    5.87
  10  -5  18  122.73   10.23
  10  -4  13   94.41    9.08
  10  -4  14   79.96    8.64
  10  -4  15   39.63    7.58
   1   4  25  108.13    7.71
   2   5  21   71.81    7.46
   2   6  13   44.33    6.26
   2   6  14   53.91    6.77
   2   6  15    4.72    5.47
   3   0  29   25.24    4.86
   3   4  22  111.35    8.68
   3   5  18  120.10    9.31
   6  -3  28   13.75    4.47
   6  -2  27   13.21    4.42
   6   0  24    5.00    6.07
   6   1  22    8.37    6.76
   6   2   8  207.71   10.81
   6   2  19    2.48    7.57
   7  -4  27    0.21    4.47
   7  -3  26   57.77    6.35
   7  -2  25   31.19    6.00
   7   0  21   32.58    7.98
   7   1  18    2.64    6.50
   8  -2  22   57.84    7.76
   8  -1   8  165.66    9.90
   8  -1  20   34.97    7.22
   8   0  12  127.52   10.04
   8   0  14   22.43    7.94
   8   0  16   31.37    7.95
   9  -7  24    1.64    4.67
   9  -2  12  164.36   11.71
   9  -2  13   75.74   10.06
  10  -7  20    0.70    6.28
  10  -6  19   17.51    7.17
  10  -5  11   -0.29    6.18
  10  -5  12   45.13    8.29
  10  -5  17   28.25    7.91
   0   5  23    6.72    6.47
   0   6  20   21.06    6.08
   1   2  28    0.10    4.88
   1   6  18   18.36    6.11
   2   2  27   16.71    5.52
   2   5  20   38.08    7.63
   3   2  26   86.93    7.08
   3   3  24   79.74    7.36
   3   5  16   59.53    8.71
   3   5  17   29.06    6.95
   4   4  18   11.74    7.80
   5   0  26    1.00    4.81
   5   2  22   62.95    7.66
   5   3  19   41.71    7.66
   6   2   9   74.31    8.21
   6   2  18   -4.93    7.61
   7  -1  23    1.90    5.43
   7   1  10   35.89    6.97
   7   1  17   11.58    7.20
   8  -3  23    5.88    5.37
   8  -2  21   95.53    9.66
   8  -1   9  138.55   10.43
   8  -1  19   10.68    6.66
   9  -8  24    0.38    4.75
   9  -6  23   42.70    7.22
   9  -5  22   -1.08    6.16
   9  -3   9   90.33    8.64
   9  -2  14   26.01    7.89
  10  -7  19   62.82    8.00
  10  -6  18   13.12    7.22
  10  -5  13   11.16    6.55
  10  -5  14  241.20   12.62
  10  -5  16   92.97    8.69
   0   3  27   55.13    6.26
   0   4  25   92.71    8.05
   0   6  19    6.45    7.01
   1   1  29   -2.57    4.59
   1   4  24  123.64    8.78
   1   6  16   64.16    7.91
   1   6  17   58.66    7.11
   2   3  25    2.48    5.69
   3   4  21    9.94    5.99
   4   4  10  847.93   18.87
   4   4  17    5.53    6.37
   5  -2  28    3.24    5.07
   5  -1  27    0.72    4.54
   5   1  24    0.73    5.12
   5   3   9   -0.69    5.41
   5   3  18   25.61    7.40
   6  -1  25    4.54    4.90
   6   1  21    6.74    6.09
   6   2  10  237.27   11.91
   6   2  17   72.68    8.98
   7  -5  27  100.13    7.71
   7  -2  24    8.04    5.41
   7   0  20   13.31    6.60
   7   1  11    6.59    6.50
   7   1  12   72.92    8.79
   7   1  14   22.72    7.64
   7   1  15   -4.42    6.74
   8  -4  24    2.39    4.92
   8  -1  18   38.63    7.96
   9  -7  23    0.52    5.66
   9  -4   8  433.03   13.48
   9  -4  20   -0.41    5.90
   9  -3  10  106.07    8.98
   9  -3  17  191.30   12.50
  10  -8  19   -4.00    6.10
  10  -6  12   29.04    7.47
  10  -6  16    5.43    7.31
  10  -6  17   22.18    7.61
   0   6  18  273.57   11.91
   1   3  26   10.04    5.46
   1   5  21   86.78    7.77
   1   6  12   -0.37    4.39
   1   6  13  124.82    7.78
   1   6  14   21.35    5.56
   1   6  15   42.67    6.63
   2   1  28   -0.96    4.78
   2   5  19  378.36   13.52
   3   1  27   13.47    4.71
   3   3  23  107.39    9.03
   3   4  20   -1.69    6.80
   4  -2  29   72.28    6.79
   4  -1  28   18.04    5.45
   4   0  27    6.95    5.00
   4   3  21    0.42    5.97
   4   4  11    3.44    5.59
   4   4  12  401.72   14.58
   4   4  13    7.82    7.06
   4   4  14    4.16    7.06
   4   4  15   40.89    8.30
   4   4  16   22.77    6.91
   5   0  25   -1.69    5.68
   5   2  21    3.25    5.87
   5   3  10  734.58   18.49
   5   3  11   26.88    7.86
   5   3  16   25.88    7.37
   5   3  17   10.83    6.92
   6  -4  28    2.09    4.20
   6  -3  27    4.24    4.93
   6  -2  26   27.87    5.48
   6   0  23    8.49    5.74
   6   1  20   41.87    8.54
   6   2  11  344.42   13.86
   6   2  12  129.72   11.07
   6   2  13   -3.73    7.77
   6   2  14    6.86    7.94
   6   2  16   14.18    7.27
   7  -4  26    9.24    5.41
   7  -3  25   28.70    6.15
   7  -1  22  103.98    8.96
   7   0  19    9.77    6.75
   8  -3  22   66.95    7.88
   8  -2  20   21.66    6.98
   8  -1  16  119.98   11.46
   8  -1  17   -2.86    6.78
   9  -8  23    1.67    5.51
   9  -6  22    2.10    6.57
   9  -5  21   49.98    7.34
   9  -4   9  168.52   10.29
   9  -4  19   -1.63    7.24
   9  -3  11  119.63    9.63
   9  -3  12    6.98    7.81
   9  -3  15    5.06    8.13
   9  -3  16    1.88    7.01
  10  -7  17    1.17    6.66
  10  -7  18   -3.53    5.41
  10  -6  14    5.34    7.30
   0   2  28   30.05    6.17
   0   5  22    1.97    5.68
   0   6  17   33.53    7.31
   2   0  29    5.50    4.30
   2   4  22   34.09    6.57
   2   5  18   27.36    6.52
   3   0  28   10.19    4.37
   3   2  25    4.38    4.82
   4   1  25    3.05    4.85
   4   2  23  220.46   11.01
   4   3  20  106.17    9.25
   5   1  23   98.71    8.54
   5   2  20   30.81    7.17
   5   3  12  671.57   18.52
   5   3  13  134.93   10.07
   5   3  14   73.06    8.22
   6  -1  24   39.48    7.39
   6   0  22   12.43    7.26
   7  -6  27    0.33    4.91
   7  -2  23   99.46    9.46
   7  -1  21   85.57    9.60
   7   0  18  176.01   11.51
   8  -4  23   -0.12    5.59
   8  -2   8   66.34    7.49
   8  -2  19    9.31    7.90
   8  -1  13  114.99    9.61
   8  -1  14  287.21   13.49
   9  -9  23   -0.81    5.18
   9  -5  20   76.21    9.35
   9  -4  18  201.94   12.64
   9  -3  13   10.47    6.91
   9  -3  14   -3.25    6.34
  10  -8  17   41.13    7.32
  10  -7  14   26.25    7.13
  10  -7  15   56.80    8.02
  10  -7  16    6.37    6.84
   0   3  26   26.10    6.39
   0   4  24    7.75    6.14
   0   6  16  266.83   11.33
   1   2  27   14.15    5.69
   1   4  23   11.59    6.24
   1   5  20  113.80    8.51
   2   2  26   -2.77    4.64
   2   3  24   91.24    7.67
   2   4  21    0.46    6.77
   2   5  16   18.42    7.01
   2   5  17   48.66    7.06
   4   3  19   36.64    8.45
   5  -4  29   44.59    5.44
   5  -3  28    4.19    5.09
   5  -2  27    9.31    5.80
   5  -1  26   -9.36    4.68
   5   2  19  101.90   10.36
   6  -5  28   42.09    6.13
   6   1  19   -5.08    6.18
   7  -5  26    4.25    5.74
   7  -3  24   32.03    7.28
   7   0  10  117.66    9.41
   7   0  17   -3.68    6.62
   8  -7  25   12.38    5.81
   8  -3  21   -7.56    5.76
   8  -2   9  447.11   14.44
   8  -2  18   -0.53    7.93
   9  -7  22   46.34    6.70
   9  -6  21    0.86    5.54
   9  -4  10  151.13    9.77
   9  -4  17   39.16    9.18
   0   6  14   42.96    6.00
   0   6  15   80.72    7.17
   1   1  28   12.80    5.23
   1   3  25   97.17    7.62
   1   5  19   -0.61    6.50
   2   5  12   79.13    6.81
   2   5  13   74.25    6.85
   2   5  15   28.68    6.08
   4   0  26   15.46    5.24
   4   1  24  146.34    9.98
   4   2  22    8.55    6.07
   4   3  18   83.53    9.75
   5   0  24   58.11    7.26
   5   1  22    0.04    5.70
   6  -4  27   17.09    5.15
   6  -3  26   13.47    6.14
   6  -2  25   97.55    8.10
   6  -1  23    7.01    6.97
   6   0  21   21.65    6.82
   6   1   9    6.83    5.90
   6   1  18    1.68    6.52
   7  -4  25  109.32    8.33
   7  -2  22  200.28   11.47
   7  -1  20  -10.22    5.92
   7   0  11   47.07    7.43
   7   0  12   11.11    6.46
   7   0  13   54.78    9.17
   7   0  14    8.09    7.97
   7   0  15  129.11   10.54
   7   0  16  182.06   11.80
   8  -8  25   -1.67    5.03
   8  -4  22    3.38    5.74
   8  -3  20   39.55    7.68
   8  -2  10   48.13    7.33
   8  -2  17  119.36   10.43
   9  -9  22    3.52    5.51
   9  -8  22    4.04    6.22
   9  -5   9   39.74    7.09
   9  -5  19    6.48    6.92
   9  -4  11   20.14    6.68
   9  -4  12   13.24    7.86
   9  -4  13   -0.61    7.41
   9  -4  14   24.31    8.42
   9  -4  15    3.72    8.06
   9  -4  16  160.72   11.04
  -1   3  26   61.85    7.73
  -1   4  24   40.26    7.84
   0   5  20  165.51   10.14
   1  -1  30    3.33    4.63
   1   0  29   13.10    4.90
   1   5  18  482.88   14.84
   2   1  27   17.10    5.17
   2   3  23   -3.45    6.30
   2   4  20   96.53    9.17
   4  -3  29   34.52    5.64
   4  -2  28   39.12    6.50
   4  -1  27   42.25    6.19
   4   3  17  131.33   10.79
   5  -5  29    2.22    4.56
   5  -1  25   54.24    7.76
   5   1  21   17.90    7.77
   5   2  17   25.72    8.56
   5   2  18    4.49    6.65
   6  -6  28    1.08    5.06
   6   1  10   86.73    8.32
   6   1  16   17.60    8.24
   6   1  17    7.27    6.85
   7  -6  26   57.15    7.09
   7  -3  23   15.73    7.32
   7  -1  19    5.49    6.73
   8  -4  21  163.71   11.49
   8  -3  19   11.11    8.29
   8  -2  11   81.49    8.48
   9  -7  21   57.66    7.41
   9  -6  20   22.53    6.59
   9  -5  10   46.03    7.71
   9  -5  18    6.26    6.60
  -1   5  21   -0.19    6.71
   0   2  27    1.71    4.75
   0   4  23   75.90    8.23
   1   2  26   -2.61    5.45
   1   3  24    8.77    6.25
   1   5  17   81.28    8.40
   2  -2  30    7.53    4.26
   2  -1  29   29.45    5.71
   2   0  28   15.86    4.85
   2   2  25   33.02    5.99
   3  -2  29  156.25    8.82
   3   4  12    3.13    5.28
   4   0  25   13.00    6.54
   4   2  21   52.15    7.68
   4   3  11  787.27   18.55
   4   3  16   11.08    6.32
   5  -4  28    2.14    4.85
   5  -2  26   14.13    6.36
   5   0  23    6.76    5.95
   5   2  11  342.23   13.73
   5   2  16    6.01    6.61
   6  -2  24   -1.60    5.43
   6  -1  22   45.77    8.50
   6   0  20   12.83    6.68
   6   1  11   18.77    6.59
   6   1  12    6.91    6.34
   6   1  13   48.67    7.86
   6   1  14  147.51   10.51
   6   1  15   26.27    7.36
   7  -5  25    2.61    6.02
   7  -4  24   42.90    7.84
   7  -2  21   88.03    9.09
   7  -1  18   10.87    7.12
   8  -7  24   43.43    6.47
   8  -3  18  140.51   11.85
   9  -8  21   26.88    7.34
   9  -6  19  118.78    9.56
   9  -5  11    8.18    6.98
   9  -5  17  142.14   10.79
   0   1  28    7.03    5.38
   0   3  25   53.68    6.51
   0   5  19   18.50    6.76
   1   4  21   37.07    7.32
   1   5  16   27.53    6.01
   2   3  22    0.69    6.72
   2   4  19   44.56    7.11
   4   1  23   30.67    6.76
   4   2  20   32.54    7.26
   4   3  12  199.63   10.69
   4   3  13   72.93    7.95
   4   3  14  143.67    9.46
   4   3  15   18.76    6.51
   5  -3  27    2.89    5.03
   5   1  20   71.05    8.53
   5   2  12   21.91    6.60
   5   2  13   13.97    6.45
   5   2  15   36.21    7.39
   6  -7  28   56.21    5.96
   6  -5  27   10.47    5.22
   6  -4  26   -0.06    4.90
   6  -3  25  136.93    9.52
   6   0  19  105.65    9.86
   7  -3  22    6.44    7.52
   7  -2  20  101.97   10.46
   7  -1  17   39.67    8.11
   8  -8  24   12.64    6.16
   8  -3   9   29.45    6.37
   9 -10  21   12.63    5.83
   9  -9  21   59.66    6.77
   9  -6  10   -1.34    6.03
   9  -5  12   14.56    6.75
   9  -5  13   30.59    8.32
   9  -5  14    3.03    7.69
   9  -5  15   20.13    6.94
  -1   2  27   -0.29    5.82
  -1   4  23   -0.72    6.35
   0  -1  30    1.58    4.91
   0   0  29    6.72    5.13
   0   5  18    2.51    6.27
   1   1  27   -0.28    5.21
   1   5  13  282.29   10.29
   1   5  14    4.32    4.85
   1   5  15  134.29    8.34
   2   1  26   16.78    5.68
   2   2  24  105.36    9.08
   2   4  18  434.29   14.39
   3  -4  30    1.67    5.03
   4  -4  29    4.16    4.72
   4  -2  27   41.99    6.96
   4  -1  26   -6.71    4.84
   4   1  22  128.97   10.49
   4   2  19   69.94    9.36
   5  -1  24   -3.39    5.32
   5   0  22   17.85    6.64
   5   1  19    8.75    6.70
   6  -2  23    4.85    6.06
   6  -1  21   84.79    8.97
   6   0  18    3.12    6.76
   7  -8  26   -0.03    5.09
   7  -6  25   13.95    6.55
   7  -4  23   43.21    8.27
   7  -1  12   34.46    8.41
   7  -1  13    6.70    7.51
   7  -1  15   20.31    7.38
   7  -1  16   14.97    7.19
   8 -10  24   30.34    6.06
   8  -9  24   12.71    4.83
   8  -7  23   85.51    8.98
   8  -6  22    5.48    6.92
   8  -3  10  196.31   10.52
   8  -3  11   27.93    7.71
   9  -9  20    2.31    6.33
   9  -8  20  107.70    8.79
   9  -7  19    2.80    6.25
   9  -6  11    6.34    6.57
  -1   1  28   12.91    6.02
  -1   3  25   56.43    7.55
   0   2  26   68.81    7.35
   0   3  24  176.27   10.01
   1  -2  30    5.34    5.03
   1   0  28   18.72    5.73
   1   2  25   26.97    6.69
   1   3  23   94.76    8.01
   1   4  20  190.70   10.37
   2   0  27    7.88    5.45
   2   3  21    3.24    7.03
   2   4  17   37.37    6.75
   3  -1  27   31.92    6.47
   4  -3  28   35.06    6.05
   4   0  24    3.84    5.69
   5  -5  28   -2.79    4.29
   5  -2  25    3.41    5.45
   5   1  18   65.84    8.51
   6  -6  27   46.43    6.47
   6  -3  24   19.62    7.32
   6   0  17  331.87   14.43
   7  -9  26    1.19    5.05
   7  -5  24    4.04    5.62
   7  -3  21  211.53   12.12
   7  -2  19    1.48    6.64
   8  -3  12   57.62    7.82
   8  -3  13   15.80    6.92
   9 -10  20    6.21    5.83
   9  -8  19   -0.13    6.91
   9  -6  12    3.04    6.90
   9  -6  13    0.79    6.97
   9  -6  14    5.35    7.52
   9  -6  15  363.02   14.71
   9  -6  16   34.61    7.47
  -1   0  29   40.52    5.99
  -1   5  19  215.09   10.58
   0   5  16  162.28    9.39
   1  -1  29    3.77    4.43
   1   4  19  115.73    9.27
   2   2  23   34.22    7.69
   2   4  14   20.66    6.41
   2   4  15   46.51    6.55
   2   4  16  128.60    8.84
   3  -3  29    5.12    4.66
   3  -2  28    1.95    4.79
   3   3  17   23.07    6.50
   4  -5  29    6.04    5.13
   4  -1  25   -2.45    6.34
   4   1  21   -5.27    7.23
   4   2  18  239.10   12.30
   5  -4  27   10.22    5.13
   5  -3  26    5.12    5.30
   5  -1  23   28.73    6.85
   5   0  21    2.33    6.24
   6  -7  27    5.52    5.43
   6  -5  26   40.79    6.44
   6  -2  22   27.37    7.23
   6  -1  20   41.30    7.94
   6   0  10   42.80    7.08
   6   0  11  124.88    9.12
   6   0  15    3.52    6.38
   6   0  16   86.80    9.22
   7  -2  18    7.54    6.97
   8 -11  23   10.85    5.30
   8  -9  23   49.14    7.27
   8  -8  23   29.93    6.45
   8  -6  21    6.79    7.44
   8  -4   9  101.94    7.88
   9 -10  19    0.22    6.05
   9  -9  19    0.69    6.36
   9  -8  18   24.46    7.67
   9  -7  17   47.98    7.77
  -1   4  22   -4.08    6.33
  -1   5  18   50.88    7.69
   0   1  27    0.08    5.72
   0   5  15  141.93    8.75
   1   1  26   52.43    7.12
   1   3  22  105.04    8.44
   2   1  25    0.43    4.94
   2   3  20   -0.81    5.84
   2   4  13   35.52    5.91
   3  -5  30    0.86    4.37
   3   0  25   30.76    6.30
   3   1  23  105.25    8.93
   3   3  16  105.30    8.62
   4  -2  26    1.51    6.23
   4   0  23  123.76    9.51
   4   2  16  289.94   13.43
   4   2  17   -0.65    6.17
   5  -6  28   10.40    4.77
   5  -2  24   18.78    7.43
   5   0  20   72.32    8.79
   5   1  15   15.15    7.85
   5   1  16  200.03   11.26
   6  -3  23   94.70    9.82
   6  -1  19   10.53    6.56
   6   0  13   47.19    7.66
   7  -8  25   11.49    6.13
   7  -6  24    9.06    5.75
   7  -5  23    4.31    5.99
   7  -3  20   13.90    7.18
   7  -2  16   -0.57    7.83
   7  -2  17   14.46    7.15
   8  -5  19   22.37    7.35
   8  -4  10    4.79    5.53
   8  -4  16  150.49   11.87
   9  -9  18    4.93    6.67
   9  -8  17   93.53    9.54
   9  -7  12   25.95    7.06
   9  -7  13    0.43    6.92
   9  -7  14    8.13    7.30
   9  -7  16  257.01   12.15
  -1   2  26   30.06    5.95
  -1   3  24   19.21    6.71
  -1   5  17  137.56    9.15
   0  -2  30    3.97    4.95
   0   0  28    7.63    5.17
   0   2  25   10.14    6.10
   0   3  23   96.91    8.61
   0   4  20    8.69    6.72
   1   2  24  103.75    8.31
   1   4  18   51.50    6.90
   2  -4  30    7.50    5.45
   2   3  19   15.01    7.40
   3  -4  29   21.56    6.13
   3  -1  26    3.20    6.15
   3   2  20   -1.16    5.97
   3   3  13    7.39    5.67
   3   3  14   16.03    5.90
   3   3  15   27.21    6.48
   4  -6  29   56.92    6.38
   4  -4  28    9.21    5.15
   4  -3  27   13.21    5.93
   4   1  20   10.70    6.59
   4   2  12   66.73    8.12
   4   2  14    0.44    6.89
   4   2  15    2.73    5.74
   5  -5  27   -3.03    5.83
   5  -3  25   17.26    7.27
   5  -1  22   60.57    8.22
   5   0  19   93.31   10.20
   5   1  11   89.10    8.03
   5   1  12   14.28    6.19
   5   1  13   65.23    7.82
   5   1  14    8.13    6.34
   6  -9  27    7.39    4.86
   6  -6  26    9.30    5.63
   6  -5  25    4.95    6.56
   6  -4  24   26.43    7.81
   6  -2  21   68.07    8.80
   7 -10  25    4.36    4.96
   7  -9  25    0.18    5.52
   7  -4  21    5.86    6.72
   7  -3  19  133.57   10.73
   7  -2  14  119.09   10.42
   8  -8  22   10.94    6.22
   8  -7  21   -2.36    7.33
   8  -6  20   13.19    7.02
   8  -5  18   -5.55    8.08
   8  -4  11    2.46    5.89
   8  -4  14   25.75    7.39
   8  -4  15    3.49    6.67
   9 -10  18    9.16    6.42
   9  -9  17   47.23    7.55
   9  -8  16    2.44    7.11
  -2   2  26    3.29    6.63
  -1   4  21   44.33    7.70
  -1   5  16   93.47    8.17
   0  -1  29    1.59    4.27
   1  -3  30    9.05    4.60
   1   0  27    5.01    5.14
   1   3  21   78.37    7.89
   1   4  17   86.24    7.68
   2   2  22    5.34    5.88
   3  -6  30    3.45    4.63
   3  -3  28  105.91    8.61
   3  -2  27   15.02    5.44
   3   1  22    6.14    6.17
   3   2  19   50.56    7.53
   4   0  22   19.30    6.78
   4   2  13   10.46    5.82
   5  -7  28   14.15    5.15
   5  -4  26   13.58    5.79
   6  -3  22   22.82    8.35
   6  -2  20   42.73    9.13
   6  -1  17    5.35    6.76
   7  -5  22    8.23    6.55
   7  -3  18    0.44    6.78
   8 -11  22   18.95    6.03
   8 -10  22   45.92    7.10
   8  -9  22   75.89    7.57
   8  -6  19   11.61    8.30
   8  -5   9   11.90    5.23
   8  -5  17  162.48   12.10
   9  -9  16   -0.83    6.38
   9  -8  14   47.72    7.84
   9  -8  15   25.19    6.82
  -2   3  24    1.07    6.55
  -1  -2  30    1.57    5.09
  -1   1  27    2.67    4.79
   0   1  26    1.89    5.72
   0   3  22   -3.92    6.33
   0   4  19  101.22    8.33
   1  -2  29   14.48    5.05
   1  -1  28   -3.95    4.57
   1   1  25    9.73    6.42
   1   2  23  -10.85    6.41
   1   4  15   -4.14    5.65
   1   4  16  108.87    7.93
   2  -3  29    8.68    5.06
   2   3  18   42.62    7.14
   3   2  18    7.25    7.06
   4  -7  29    6.42    4.81
   4  -5  28   38.43    6.80
   4  -2  25   31.65    6.73
   4   1  18   11.17    7.60
   5  -8  28    5.77    4.26
   5  -6  27    1.77    5.95
   5  -2  23    8.11    6.40
   5  -1  21   61.69    8.41
   5   0  18   16.75    6.92
   6  -7  26   29.43    6.13
   6  -4  23   -4.59    7.33
   6  -1  15    3.71    7.38
   6  -1  16  158.86   10.82
   7  -8  24   27.16    6.93
   7  -4  20  266.46   13.48
   7  -3  17   31.30    7.71
   8  -8  21  245.15   11.96
   8  -7  20  176.61   10.99
   8  -5  10   21.82    5.93
   8  -5  16    6.79    6.80
   9  -9  15    8.06    6.42
  -2   1  27    7.37    6.15
  -1  -1  29   30.69    5.98
  -1   0  28   17.53    5.18
  -1   2  25   13.96    6.37
  -1   3  23   35.03    6.49
  -1   4  20   18.69    6.93
   0   2  24   88.48    8.42
   0   4  18   51.11    7.45
   1   3  20   11.52    6.01
   1   4  14  475.39   13.02
   2  -5  30    1.26    4.50
   3  -5  29   68.67    6.95
   3  -1  25    1.50    5.60
   3   1  21   -3.36    5.95
   4  -8  29   17.20    5.06
   4  -4  27   84.43    8.15
   4  -1  23   23.17    6.93
   4   0  21  120.15    9.82
   5  -9  28   66.64    5.98
   5  -5  26   -2.44    6.34
   5  -4  25    2.40    6.87
   5  -3  24   10.07    6.33
   5  -1  20   56.09    8.49
   5   0  17   15.48    6.68
   6  -5  24   -2.19    6.31
   6  -3  21   16.15    7.05
   6  -2  19    9.03    6.95
   6  -1  11    4.37    6.17
   6  -1  13  121.81    9.26
   6  -1  14   24.02    6.30
   7  -9  24   41.67    7.12
   7  -4  19   -4.94    6.67
   7  -3  16   68.85    8.71
   8 -11  21   -0.89    5.62
   8 -10  21  118.83    9.20
   8  -9  21    4.28    6.23
   8  -8  20   -4.44    7.29
   8  -7  19   60.75    9.46
   8  -6  18   32.63    7.79
   8  -5  11   41.73    6.80
   8  -5  12   14.48    6.26
   8  -5  13    4.32    7.61
   8  -5  14    5.93    6.54
   8  -5  15  181.13   11.24
  -2  -1  29  145.79    8.67
  -2   0  28  106.51    8.00
   0  -3  30    3.95    4.81
   0   0  27    0.66    4.59
   0   3  21  168.20   10.28
   0   4  17   25.14    6.60
   1   0  26    3.83    5.27
   1   2  22    1.93    6.64
   1   3  19   27.89    7.33
   3  -4  28   98.51    8.66
   3  -3  27   21.25    6.87
   3  -2  26    1.16    5.33
   3   0  23   38.23    7.31
   3   2  16   23.25    7.21
   3   2  17   11.98    6.01
   4  -6  28   20.68    6.35
   4  -2  24   78.48    9.27
   4   0  20    1.43    7.62
   4   1  16   21.37    7.43
   5  -7  27   11.49    6.26
   5   0  15  149.94   10.07
   5   0  16    4.45    6.28
   6 -10  26    1.27    5.02
   6  -9  26   23.30    5.23
   6  -7  25    7.65    6.52
   6  -4  22   25.29    8.42
   6  -2  18    0.25    6.08
   7 -10  24    1.20    4.83
   7  -5  20   32.95    9.27
   7  -4  18   61.33    9.83
   7  -3  11    6.82    5.52
   7  -3  12   21.77    7.38
   8  -6  16  173.95   11.90
   8  -6  17   48.63    8.29
  -2   3  23   25.26    7.30
  -1   1  26   -0.02    5.91
  -1   3  22  114.45    9.21
  -1   4  19    1.65    5.45
   0  -2  29   11.02    4.89
   1  -2  28    5.62    5.61
   1  -1  27    0.89    5.66
   1   1  24    2.62    5.47
   2  -6  30   16.33    5.00
   2  -4  29   12.45    5.33
   2  -3  28   27.60    6.96
   3  -6  29   -2.89    5.27
   3  -1  24    4.37    7.15
   3   1  20   18.65    6.68
   3   2  15    2.48    5.34
   4  -5  27   21.56    6.53
   4  -3  25   -3.46    6.69
   4  -1  22  158.58   10.75
   4   1  15    1.63    5.71
   5  -3  23   12.80    6.75
   5  -2  21   -3.03    7.89
   5  -1  19   -2.66    6.28
   5   0  12   -1.78    5.34
   5   0  13  109.96    8.68
   5   0  14   96.06    8.57
   6  -6  24   20.29    7.71
   6  -5  23    0.42    6.13
   6  -3  20    4.07    6.75
   6  -2  17   13.91    6.92
   7 -12  23    9.73    5.24
   7  -8  23   30.51    6.76
   8 -11  20   16.28    6.44
   8 -10  20    1.58    6.85
   8  -9  20  207.11   11.17
   8  -8  19  142.85   11.01
   8  -7  18    8.85    6.89
   8  -6  10   -1.81    4.98
   8  -6  11   17.94    6.90
  -1  -3  30   -0.85    5.22
  -1   2  24  128.13    9.35
  -1   4  18  648.17   16.01
   0   1  25   28.69    6.03
   0   2  23  104.79    8.28
   0   4  15   49.33    6.58
   0   4  16   52.82    6.28
   1  -5  30    3.20    5.50
   1   3  18  144.84    9.13
   3   0  22  161.35   10.59
   3   1  19   29.56    6.92
   3   2  13   88.89    7.67
   3   2  14   33.00    6.29
   4  -7  28   29.05    5.62
   4  -4  26   21.49    6.41
   4   0  19    2.23    6.30
   4   1  13   -2.62    5.26
   4   1  14   -1.06    5.34
   5  -9  27   20.61    5.63
   5  -8  27   17.43    5.36
   5  -6  26   21.36    6.17
   5  -5  25    4.72    6.06
   5  -4  24   47.32    7.68
   5  -1  18   83.53    8.55
   6  -4  21  162.33   12.03
   6  -3  19    9.90    7.11
   6  -2  16  266.46   12.83
   7 -11  23    1.52    5.67
   7 -10  23    7.37    6.04
   7  -9  23   -1.11    5.69
   8  -9  19    4.54    7.43
   8  -8  18  141.67   10.93
   8  -7  17  233.02   12.17
   8  -6  12   99.09    8.72
   8  -6  13   16.72    6.96
   8  -6  14   -0.40    6.34
  -2   1  26    3.65    5.92
  -1  -1  28   48.40    6.71
  -1   0  27    2.96    4.88
   0  -4  30    2.17    5.00
   0   0  26   12.86    6.21
   1   0  25    0.98    5.29
   1   1  23   18.13    7.31
   1   2  21   71.43    7.77
   1   3  17   16.11    5.61
   2  -7  30   19.62    4.89
   2  -5  29    5.47    6.07
   2  -1  25   54.86    8.35
   3  -7  29   59.81    6.21
   3  -5  28   32.75    6.57
   3  -4  27    0.94    6.56
   3  -3  26   14.13    7.17
   3  -2  25   71.37    8.07
   4  -8  28   27.74    6.10
   4  -2  23  129.96   10.18
   4  -1  21    1.40    5.89
   4   0  18    3.45    6.17
   5  -7  26    9.99    6.68
   5  -3  22   19.97    7.16
   5  -2  20  128.41   10.44
   5  -1  17   13.45    6.62
   6 -11  25    2.26    4.99
   6  -9  25    0.53    5.04
   6  -7  24    3.80    5.87
   6  -6  23   15.66    7.89
   6  -5  22  139.72   10.69
   6  -3  18    4.21    8.00
   6  -2  13    4.86    7.10
   6  -2  14   22.69    6.60
   6  -2  15    5.98    6.22
   7  -8  22  121.67    9.67
   7  -4  14  117.25   10.44
   8 -11  19    4.36    6.21
   8 -10  19   -1.79    6.64
   8  -7  15   78.76    9.68
   8  -7  16    2.13    6.62
  -2   2  24   22.00    6.90
  -2   4  19   97.12    8.61
  -1   1  25   36.34    7.11
  -1   3  21  149.95    9.12
  -1   4  17    0.77    6.05
   0  -3  29    3.23    5.64
   0  -1  27    2.61    6.16
   0   1  24   19.61    6.98
   0   3  19   20.17    7.02
   1  -6  30   30.43    6.29
   1  -4  29    0.67    5.86
   1   2  20    9.49    6.85
   1   3  16    2.28    5.72
   2  -4  28    5.41    6.33
   2   0  23   -3.20    5.91
   3  -8  29    0.42    3.81
   3  -1  23  326.54   13.84
   3   0  21   30.80    7.21
   3   1  18    5.98    5.85
   4 -10  28    1.59    4.27
   4  -9  28    0.95    4.01
   4  -6  27    1.92    5.28
   4  -5  26   -4.58    6.59
   4  -4  25   15.75    7.51
   4  -3  24    3.90    6.18
   5  -5  24    0.73    7.45
   5  -4  23   -1.99    6.16
   5  -1  16    5.49    6.18
   6  -4  20   43.87    8.38
   6  -2  12   -3.43    5.46
   7 -12  22   19.05    6.12
   7  -9  22   -1.58    6.74
   7  -4  11    9.85    5.81
   7  -4  12   84.31    8.12
   7  -4  13   70.80    7.94
   8 -11  18   11.13    6.75
   8 -10  18   46.85    7.93
   8  -9  18   61.22    8.36
   8  -8  16  207.34   11.91
   8  -8  17    2.97    6.59
   8  -7  13  103.22    9.39
   8  -7  14   72.14    8.10
  -3   1  26    9.27    6.81
  -2  -2  29   20.67    5.92
  -2  -1  28   31.75    6.19
  -2   0  27    3.80    5.21
  -2   4  18  105.35    8.96
  -1  -4  30   17.33    6.15
  -1   2  23  241.49   11.12
  -1   4  16  217.73    9.99
   0  -2  28   13.59    5.20
   1   3  15    0.55    4.69
   2  -3  27  127.26    9.14
   3  -9  29   12.29    4.06
   3  -6  28  109.05    8.33
   3  -2  24   63.47    9.06
   3   0  20   54.02    8.81
   3   1  17    2.23    5.58
   4  -7  27   -4.64    5.86
   4  -2  22   59.28    8.54
   4  -1  20  196.73   11.61
   4   0  16   46.23    8.11
   5  -3  21  123.13   10.47
   5  -2  19    6.69    6.66
   5  -1  14   37.46    7.90
   5  -1  15  202.07   10.98
   6  -7  23    1.39    7.24
   6  -5  21    2.97    7.05
   6  -4  19    1.54    8.08
   6  -3  17   18.43    7.16
   7 -11  22   -0.81    5.32
   7 -10  22   -2.89    5.52
   7  -8  21   17.15    7.03
   7  -7  20   57.36    8.59
   7  -5  16   25.08    8.59
   8  -9  17  154.90   10.92
   8  -8  15   -4.77    7.17
  -3  -2  29  233.90   10.43
  -3  -1  28  107.26    8.24
  -3   0  27   12.10    6.47
  -2   3  21  540.33   15.52
  -1   0  26   -0.84    5.73
  -1   3  20   34.45    6.63
   0   0  25    7.59    6.43
   0   2  21   79.65    8.59
   0   3  18   71.08    7.48
   1  -7  30   37.10    5.61
   1   1  22    0.83    5.92
   1   2  19   17.71    7.08
   2  -1  24   -0.60    6.00
   2   0  22    2.46    7.21
   3  -4  26   32.03    7.92
   3  -3  25   14.90    6.50
   3  -1  22   21.58    7.04
   3   1  16   71.58    7.36
   4  -3  23   82.83    9.88
   4  -1  19    5.26    6.39
   4   0  15   49.11    6.71
   5 -11  26   11.25    5.33
   5  -9  26    0.51    4.94
   5  -7  25  153.22   10.87
   5  -4  22    5.31    6.85
   5  -2  18   16.20    6.84
   5  -1  12   32.48    6.35
   5  -1  13   17.75    6.01
   6 -12  24   -0.85    4.55
   6 -11  24   20.71    6.22
   6 -10  24    8.12    6.23
   6  -9  24   58.60    7.42
   6  -6  22   43.46    8.11
   6  -3  15  115.06   10.20
   6  -3  16   94.35    9.09
   7 -12  21   -0.75    5.75
   7  -9  21   94.00    9.66
   7  -6  18   31.01    7.97
   7  -5  15   22.33    7.17
   8 -10  17   18.15    6.60
   8  -9  16   10.02    7.41
   8  -8  13   31.29    7.27
   8  -8  14    3.43    6.03
  -2   1  25   28.55    6.04
  -2   2  23   17.40    6.95
  -1  -5  30    0.93    6.05
  -1  -3  29   -3.53    4.80
  -1  -2  28   73.47    7.46
  -1  -1  27  251.43   10.95
  -1   1  24    1.84    6.25
  -1   2  22   76.15    8.50
   0   1  23   41.72    6.89
   0   3  17  199.33   10.15
   1  -5  29   -0.24    5.55
   2  -7  29   25.21    5.69
   2  -5  28   69.92    7.86
   2  -2  25    8.87    6.06
   2   1  19    2.87    5.75
   3  -7  28   -0.89    4.67
   3   0  19   17.21    6.48
   3   1  15   11.18    5.66
   4  -8  27    7.54    5.46
   4  -6  26    7.46    5.91
   4  -5  25   15.24    7.73
   4  -4  24   -0.27    6.25
   4  -2  21  385.71   15.32
   4   0  13    4.32    6.21
   4   0  14  119.57    8.85
   5  -6  24    2.38    6.26
   5  -5  23   40.93    7.97
   5  -3  20  140.06   10.87
   5  -2  17  240.09   12.20
   6 -13  23   26.11    5.57
   6  -5  20  235.18   13.10
   6  -4  18   23.99    7.01
   6  -3  14  116.78    9.24
   7 -11  21   47.17    7.64
   7 -10  21    3.87    5.72
   7  -8  20  191.79   11.66
   7  -7  19   30.76    7.86
   7  -5  12   11.53    7.21
   7  -5  13  306.58   12.64
   7  -5  14   48.43    7.68
   8 -10  16   27.72    7.35
   8  -9  15    2.34    6.41
  -3   1  25    6.91    6.50
  -2  -3  29   62.22    7.06
  -2   0  26    3.08    6.07
  -1   3  19   -4.34    5.38
   0  -3  28   27.43    6.56
   0   2  20  165.01   10.29
   1  -4  28  102.61    8.32
   1  -3  27    9.82    6.84
   1   2  18   81.48    7.64
   2  -8  29    5.85    3.95
   2  -3  26   11.98    6.36
   3  -8  28   35.66    5.77
   3  -6  27    6.17    6.52
   3  -2  23  268.01   13.00
   3   1  14  213.76   10.16
   4 -10  27   30.25    5.70
   4  -9  27    1.31    4.72
   4  -3  22   55.41    9.67
   4  -1  18    0.72    6.00
   5  -8  25   47.43    7.49
   5  -4  21   69.80    9.08
   5  -2  16  311.22   13.13
   6  -9  23    8.34    6.92
   6  -7  22   25.78    7.79
   6  -5  19   12.62    8.53
   6  -4  17   17.54    6.89
   7  -9  20   13.15    7.94
   7  -8  19   11.34    8.40
   7  -7  18  176.61   11.48
   7  -6  16   54.24    8.18
   8 -10  15   -0.21    5.72
  -3  -3  29    7.52    5.95
  -3   2  23    0.79    6.90
  -2  -5  30   -0.43    6.28
  -2  -2  28   42.18    6.78
  -2  -1  27   17.11    6.25
  -2   3  20   14.78    6.17
  -1  -6  30   49.84    7.59
  -1   0  25   -0.78    6.11
   0  -7  30    0.52    4.85
   0   0  24    4.74    6.65
   0   1  22   86.99    8.94
   0   3  16   10.34    5.02
   1  -6  29   12.86    5.70
   1   2  17   23.34    6.65
   2  -9  29   -1.18    3.29
   2  -6  28   23.28    6.13
   2   1  18   38.07    6.68
   3 -10  28    5.70    4.00
   3  -9  28    7.05    4.74
   3  -5  26    5.86    6.11
   3  -4  25    3.35    7.36
   3  -3  24   28.89    7.40
   3   0  18   11.71    6.07
   4  -7  26   97.68    8.73
   4  -4  23    2.97    7.75
   4  -2  20   56.93    8.35
   4  -1  17    5.72    6.12
   5 -12  25   -0.88    4.05
   5 -11  25   50.97    6.70
   5  -9  25   65.21    7.65
   5  -7  24    7.35    6.52
   5  -6  23   31.29    8.63
   5  -5  22   14.27    7.20
   5  -2  15  178.79   10.54
   6 -12  23    2.96    4.97
   6 -11  23   -7.73    5.93
   6 -10  23   68.75    8.44
   6  -6  20   36.19    9.65
   7 -12  20    0.66    6.20
   7 -10  20   56.62    7.56
   7  -7  17    1.71    8.14
   7  -6  15   38.83    7.65
  -3  -2  28   27.27    6.36
  -3   0  26   -0.80    6.00
  -2   1  24   68.24    8.16
  -2   2  22  228.55   11.22
  -1  -4  29   36.57    6.30
  -1   1  23   58.50    7.87
  -1   2  21  526.87   15.17
  -1   3  18    0.62    4.91
   0   2  19   29.34    7.06
   1  -7  29   21.36    6.48
   1  -5  28   75.63    8.67
   1   1  20    5.52    5.96
   2  -5  27   17.12    7.49
   2  -2  24   12.80    6.43
   2   1  17  184.64   10.06
   3  -7  27   52.10    7.13
   3  -1  20  164.23   10.70
   3   0  17   15.60    5.63
   4  -8  26    1.84    5.32
   4  -6  25   73.77    8.62
   4  -5  24   13.15    6.75
   4  -3  21   -1.49    7.99
   4  -2  19  137.00   10.90
   5  -8  24   83.30    9.51
   5  -3  18   13.21    6.84
   5  -2  14  411.07   14.01
   6 -13  22    5.78    5.43
   6  -5  18  106.95    9.93
   7  -9  19   64.82    8.29
   7  -8  18   10.47    7.02
   7  -7  16  148.87   11.37
   7  -6  11   35.61    7.19
   7  -6  12   91.71    8.82
   7  -6  13  111.00    9.68
   7  -6  14   78.78    8.60
  -4  -2  28  160.07    9.61
  -3  -1  27   10.22    5.43
  -2  -4  29   10.12    6.22
  -2   3  19   51.24    7.62
  -1  -3  28    3.32    5.38
  -1  -2  27    3.10    5.13
  -1  -1  26   -2.73    5.00
  -1   3  17  149.34    9.01
   0  -2  26   11.94    6.76
   0  -1  25    6.69    5.84
   1  -8  29   15.37    5.32
   1  -2  25   13.59    6.53
   1   2  16   28.05    5.66
   2  -7  28   12.84    5.80
   2  -4  26   72.06    8.44
   2  -1  22  153.95   10.44
   2   1  16   -0.83    6.29
   3  -8  27   -1.03    5.93
   3  -6  26   -1.66    7.11
   3  -3  23   27.62    7.45
   3   0  16    3.24    5.59
   4  -9  26  127.51    8.63
   4  -7  25   17.31    7.87
   4  -1  15  284.71   11.93
   5 -13  24    0.60    4.26
   5  -7  23   29.11    8.64
   5  -5  21  270.46   13.86
   5  -3  17   64.37    8.13
   5  -2  13   88.11    8.06
   6 -10  22   -0.19    6.88
   6  -9  22   14.96    6.81
   7 -11  19   28.31    7.53
   7 -10  19    2.86    6.55
   7  -9  18   87.13    9.84
   7  -8  17  105.10   10.35
   7  -7  15    6.99    7.96
  -3  -4  29   -3.96    5.77
  -3   1  24   -4.90    6.38
  -3   2  22    1.96    6.88
  -2   0  25    5.66    5.29
  -1  -5  29   22.39    7.06
   0   0  23    5.19    5.79
   0   1  21  457.26   14.60
   0   2  18   13.72    6.52
   1  -9  29    0.32    3.52
   2  -8  28   15.04    4.99
   2  -6  27   37.13    8.03
   2  -2  23   21.60    8.10
   2   0  19   32.21    6.59
   2   1  15  830.33   18.14
   3  -9  27   24.53    6.48
   3  -5  25    8.75    6.66
   3  -4  24    7.73    6.69
   3  -2  21    1.29    6.58
   3  -1  19  194.21   11.04
   3   0  15  919.60   19.29
   4 -10  26   -1.21    4.62
   4  -6  24   -3.07    6.39
   4  -5  23   47.09    9.28
   4  -4  22   48.70    8.50
   4  -3  20  224.57   13.16
   4  -2  18   30.40    7.18
   4  -1  14  435.21   13.85
   5 -14  23    1.48    4.97
   5 -12  24   83.86    7.58
   5  -6  22   57.89    8.75
   5  -4  19   59.76    8.62
   5  -3  16  129.26   10.33
   6 -11  22    5.76    5.88
   6  -4  12    4.32    5.73
   7 -10  18   -0.17    7.61
   7  -7  14   -0.84    7.29
  -2  -3  28    4.96    5.19
  -2  -2  27  127.17    9.00
  -2  -1  26   41.71    6.99
  -2   1  23   34.85    7.32
  -2   2  21   68.22    7.24
  -2   3  18  218.76   10.41
  -1   1  22  387.60   13.35
   0  -7  29    3.26    6.19
   1  -6  28    5.80    5.69
   2 -10  28    1.29    3.59
   2  -9  28   -3.48    4.08
   2  -3  24   10.23    7.75
   2  -1  21   18.19    6.66
   3 -11  27   -0.08    3.56
   3 -10  27   -0.11    4.24
   3  -7  26    4.78    7.07
   3  -1  18   41.55    6.99
   3   0  14  247.03   10.61
   4 -13  25   26.20    5.21
   4  -2  17    0.84    7.07
   5 -11  24   45.73    6.74
   5  -5  20   69.01    9.15
   5  -3  15  467.45   15.65
   6 -13  21    5.72    5.76
   6  -9  21   25.06    7.42
   6  -8  20   52.45    9.75
   7 -12  18   16.04    6.24
   7 -11  18    9.71    7.31
   7  -9  17   -1.49    6.52
   7  -8  16    5.64    6.69
   7  -7  12  229.67   11.32
   7  -7  13   85.98    8.19
  -3   0  25    7.19    5.41
  -2  -5  29   -0.47    5.71
  -1  -4  28    3.05    5.47
  -1  -3  27  183.03   10.77
  -1  -2  26  294.79   12.64
  -1  -1  25   50.40    7.35
  -1   2  19  173.61    9.91
   0  -8  29    0.60    5.36
   0  -5  28   15.85    6.35
   0  -1  24    4.87    5.77
   0   1  20   69.25    7.51
   0   2  17   20.99    5.61
   1  -7  28    7.44    6.47
   1  -5  27  149.04   10.24
   1  -2  24    4.80    5.75
   2  -4  25   12.11    6.79
   2   0  18    9.27    5.64
   3  -6  25    8.85    7.90
   3  -4  23   89.35   10.43
   3  -2  20  186.34   11.26
   4 -12  25   35.25    5.98
   4  -9  25   -2.41    6.65
   4  -7  24  154.32   11.77
   4  -4  21   -2.01    6.77
   4  -3  19   20.98    7.19
   5  -7  22  112.03   10.24
   5  -6  21   -7.66    6.77
   5  -3  14    8.29    7.16
   6 -12  21   14.29    6.70
   6 -11  21    2.60    6.78
   6 -10  21    8.02    6.88
   7 -12  17    0.21    6.09
   7 -11  17   -0.05    6.87
   7 -10  17   56.96    9.02
   7  -9  16   62.17    9.28
   7  -8  14  392.19   14.53
   7  -8  15   35.18    7.46
  -4  -3  28  144.60    8.65
  -4   0  25    1.49    6.81
  -3  -5  29    4.30    5.76
  -3  -2  27  119.65    8.70
  -3  -1  26   -1.15    5.05
  -3   1  23   34.44    7.41
  -3   2  21  195.40   10.88
  -2   0  24    9.70    6.48
  -2   2  20  276.04   11.64
  -2   3  17   70.10    7.46
  -1   0  23   10.07    6.85
  -1   1  21  142.80    9.88
   0  -9  29   13.12    4.43
   0  -4  27  156.16   10.15
   0   2  16    1.25    5.75
   1  -4  26  147.54   10.44
   1  -3  25   16.23    6.58
   1  -1  22    9.27    6.48
   2  -2  22    6.43    6.57
   2  -1  20   20.33    6.61
   2   0  17   66.88    8.06
   3  -8  26    6.28    5.87
   3  -5  24    3.95    6.64
   3  -1  17   -1.66    4.96
   4 -10  25  244.28   11.27
   4  -6  23   26.82    7.80
   4  -5  22    2.54    7.08
   4  -2  16  186.71   10.46
   5 -12  23   50.54    7.30
   5 -11  23   11.66    6.80
   5 -10  23    7.15    7.06
   5  -8  22   -3.19    8.05
   5  -5  19   -4.04    6.63
   5  -4  17    3.06    6.41
   5  -3  13   64.43    7.39
   6  -9  20   46.62    8.15
   6  -8  19   42.74    9.49
   6  -7  18  227.62   12.77
   6  -6  16   23.57    8.66
   6  -5  13   19.00    6.10
   7 -10  16   26.07    8.02
   7  -9  15    2.51    7.28
   7  -8  13  220.52   11.56
  -4  -2  27   18.50    6.92
  -2  -6  29   20.68    7.07
  -2  -4  28   -1.23    5.46
  -2  -1  25    5.82    6.41
  -2   1  22   30.20    6.43
  -1  -8  29    5.34    5.68
  -1  -7  29    1.96    5.51
  -1   2  18    7.01    6.14
   0  -6  28    3.65    5.79
   0  -1  23   -4.90    6.80
   0   1  19   10.36    5.55
   1 -11  28    2.31    3.26
   1 -10  28   23.86    4.79
   1  -9  28   33.67    5.72
   1  -8  28   25.48    5.88
   1  -6  27   36.04    8.31
   2 -12  27   -2.23    3.17
   2  -9  27    8.47    5.81
   2  -8  27   10.64    5.61
   2  -4  24    8.30    7.99
   3 -10  26   58.13    7.42
   3  -9  26    6.74    5.77
   3  -7  25   15.93    8.03
   3  -3  21  198.44   11.88
   3  -2  19   39.18    7.28
   3  -1  16  188.39   10.06
   4 -13  24   22.95    5.45
   4  -8  24   16.59    7.34
   4  -4  20   37.75    8.09
   4  -3  18   73.32    8.38
   4  -2  15  543.37   15.65
   5  -7  21   -5.63    6.40
   5  -6  20   35.22    8.26
   5  -5  18    5.88    8.05
   5  -4  16   31.74    7.05
   6 -12  20   21.48    7.30
   6 -10  20   41.89    7.74
   6  -5  12  132.94    8.86
   7 -11  16   11.47    7.07
   7 -10  15   30.98    8.06
   7  -9  14   -1.79    7.05
   7  -8  12   22.71    6.14
  -5  -4  28   15.21    6.68
  -3  -4  28   34.63    7.17
  -3   0  24   35.34    7.42
  -2  -3  27   -2.48    5.41
  -2  -2  26    2.16    5.31
  -1  -9  29   11.70    4.59
  -1  -1  24   36.09    6.69
   0  -7  28    6.37    6.73
   0   0  21   71.92    7.77
   1  -5  26  160.57   11.80
   1  -3  24   10.41    7.78
   1  -2  23   -1.72    6.08
   2 -11  27    2.16    3.68
   2 -10  27    1.56    4.40
   2  -2  21   82.32    8.69
   2   0  16  573.01   15.42
   3  -5  23   11.44    8.39
   3  -1  15   24.37    6.91
   4  -9  24  173.39   10.86
   4  -7  23   13.30    7.24
   4  -6  22   29.26    7.90
   4  -5  21   27.50    7.89
   4  -2  14  334.18   12.29
   5 -13  22   32.01    6.74
   5  -4  15    1.84    7.20
   6  -9  19    2.33    6.92
   6  -8  18   34.57    7.97
   6  -7  17    0.10    6.87
   6  -6  15   79.75    8.63
   7 -11  15    4.65    6.75
   7 -10  14    5.93    7.04
  -4  -4  28   13.07    5.97
  -3  -7  29   18.45    6.34
  -3  -3  27   10.44    6.40
  -3  -1  25   17.54    6.86
  -3   2  20   45.70    7.53
  -2  -5  28    1.40    7.03
  -2   0  23   33.19    7.23
  -2   2  19   16.89    6.11
  -1  -2  25   42.01    7.52
  -1   0  22   37.47    6.72
  -1   1  20  425.83   13.66
  -1   2  17    5.92    5.83
   0  -8  28   16.75    6.62
   0   1  18   16.60    5.49
   1  -7  27   29.58    6.96
   1  -4  25   33.19    7.49
   2  -7  26    2.31    6.25
   2  -3  22    6.23    7.98
   2   0  15   22.72    5.91
   3 -13  25   52.97    5.56
   3  -8  25    2.57    6.66
   3  -3  20   -4.64    6.31
   3  -2  18   86.27    8.44
   4 -14  23   14.53    4.81
   4 -12  24   30.64    5.73
   4  -4  19   11.72    6.84
   5 -14  21    2.18    5.36
   5 -12  22    5.38    5.67
   5 -11  22   11.10    7.17
   5 -10  22   -2.20    6.03
   5  -7  20   95.22    9.97
   5  -6  19   29.98    7.88
   5  -5  17   29.63    7.21
   5  -4  14    2.30    6.94
   6 -13  19   11.43    5.92
   6 -12  19   40.16    7.86
   6 -10  19   16.37    7.09
   6  -7  16  144.38   10.53
   6  -6  13  167.24   10.68
   7 -10  13    1.30    6.59
  -5  -5  28    2.86    6.36
  -5  -3  27   36.64    7.27
  -4  -3  27   42.17    7.10
  -4   0  24    4.13    6.72
  -3  -2  26   -1.24    5.11
  -2   1  21  217.94   10.76
   0 -10  28   14.04    4.20
   0  -9  28    4.15    4.33
   0  -6  27    9.65    7.71
   0   0  20   84.60    8.83
   1 -12  27    4.41    3.41
   1  -8  27    5.26    6.45
   1  -6  26   62.39    9.53
   1  -2  22   45.03    7.66
   2  -8  26   48.44    7.45
   2  -6  25   61.07    8.70
   2  -5  24  152.53   11.99
   2  -4  23    0.31    6.73
   2  -2  20   52.56    7.68
   3  -9  25  114.73    9.20
   3  -7  24   -0.77    6.55
   4  -7  22    7.86    8.53
   4  -6  21   30.31    9.35
   4  -5  20   -5.54    6.73
   4  -4  18   13.52    7.75
   4  -3  16   46.81    6.90
   5  -6  18   86.38   10.24
   5  -5  16  112.01   10.29
   6  -9  18   -1.00    6.76
   6  -8  17   88.36    9.47
   6  -7  15   24.26    8.16
   6  -6  12    4.10    6.51
  -5  -2  26   14.43    6.99
  -4  -5  28    5.54    6.58
  -4  -2  26   62.21    7.74
  -4  -1  25   -0.42    6.45
  -4   1  22   95.66    9.16
  -3  -5  28    6.73    6.19
  -2  -4  27    1.89    6.13
  -2  -3  26   51.40    8.02
  -2  -1  24   -1.09    5.70
  -2   2  18   83.77    7.93
  -1  -7  28    0.50    6.03
  -1  -1  23    1.60    5.72
  -1   1  19    3.09    6.51
   0   1  17   21.41    5.48
   1 -11  27   44.64    4.99
   1 -10  27   49.41    6.23
   1  -9  27   34.47    5.80
   1  -5  25  228.31   13.48
   1  -3  23    2.15    6.41
   1  -1  20    5.20    5.84
   2 -12  26    6.26    3.79
   2 -11  26    3.26    4.75
   2 -10  26   36.99    6.54
   2  -9  26   33.41    6.50
   2  -1  17  147.11    9.86
   3 -11  25   33.29    5.63
   3 -10  25   -3.42    5.02
   3  -6  23   19.18    7.66
   3  -3  19   40.85    7.59
   4 -13  23   45.08    6.02
   4  -9  23    3.77    6.42
   4  -3  15  423.36   14.02
   5 -13  21    2.79    5.59
   5 -12  21   29.55    7.56
   5 -10  21   24.13    7.51
   5  -7  19   39.04    8.37
   6 -12  18   30.38    7.82
   6 -11  18   14.81    8.10
   6 -10  18   34.33    7.51
   6  -9  17   41.17    9.01
   6  -8  16  175.13   12.00
   6  -7  14   87.42    9.66
  -3  -6  28    4.86    7.18
  -3  -4  27    4.64    6.57
  -3   0  23  101.00    8.41
  -3   2  19  133.88    9.21
  -2   0  22   61.62    8.15
  -2   1  20   12.27    6.67
  -1 -10  28   -0.51    4.04
  -1  -9  28    2.56    5.23
  -1  -8  28    1.02    5.44
  -1  -2  24   36.35    7.16
  -1   0  21  229.96   10.98
   0  -7  27    8.32    6.18
   0  -5  26   64.35    8.55
   0  -4  25   37.49    8.65
   0  -3  24    6.53    7.72
   1  -7  26   23.98    8.20
   1  -4  24   22.13    7.29
   1   0  17    4.66    5.42
   2  -7  25   11.22    6.94
   2  -3  21   88.55    9.15
   2  -2  19   31.69    6.77
   3 -13  24   27.12    5.42
   3  -8  24  112.49   10.10
   3  -4  20   37.61    8.72
   3  -2  16    2.13    5.31
   4 -12  23    8.48    5.38
   4 -11  23   37.93    6.78
   4  -8  22    6.90    7.18
   4  -5  19  129.54   10.36
   4  -4  17   22.27    6.72
   4  -3  14    1.92    6.21
   5 -14  20   -3.29    4.78
   5 -11  21   11.55    6.40
   5  -9  20   -1.07    8.14
   6  -7  13  416.10   14.59
  -5  -4  27   29.95    7.01
  -4  -6  28   24.62    6.72
  -4  -4  27   36.78    7.30
  -3  -1  24    6.16    6.41
  -3   1  21    6.96    5.55
  -2  -8  28   15.77    6.86
  -2  -5  27   12.18    7.55
  -2   2  17  186.19    9.54
  -1  -6  27   -0.66    7.73
   0  -8  27    0.55    6.55
   1  -2  21   59.21    7.97
   2  -8  25   11.41    6.62
   2  -5  23   32.99    8.23
   2  -4  22    0.83    6.69
   2  -1  16   32.94    6.14
   3  -9  24   15.29    6.74
   3  -7  23   42.72    8.38
   3  -5  21   -6.04    6.62
   3  -3  18   91.70    8.77
   3  -2  15  833.77   18.52
   4  -9  22    5.45    8.32
   4  -7  21    2.61    7.22
   4  -6  20   77.38    9.41
   5 -10  20    8.30    8.18
   6 -13  17   -1.42    5.33
   6 -11  17   84.23    9.60
   6 -10  17    7.59    6.77
   6  -9  16   66.83    8.48
   6  -8  15    2.27    6.64
  -6  -5  27    0.33    6.04
  -4  -7  28    2.78    6.49
  -4   0  23   11.49    6.19
  -3  -7  28    0.50    5.92
  -3  -2  25   86.16    7.77
  -3   2  18   69.84    7.94
  -2  -9  28   14.17    4.96
  -2  -4  26    6.96    7.11
  -2  -1  23    6.51    5.69
  -1  -1  22   21.66    6.30
  -1   0  20  260.78   11.80
  -1   1  18   93.78    7.58
   0 -11  27   60.18    5.36
   0  -9  27    3.73    4.65
   0  -6  26    0.52    6.49
   1 -12  26    1.31    3.53
   1  -8  26   17.70    6.56
   1  -6  25    7.94    6.93
   1  -5  24    7.54    8.46
   1  -4  23   44.23    9.38
   1  -3  22  130.07   10.18
   1   0  16  291.71   11.19
   2 -14  24    2.81    4.39
   2 -12  25    4.78    4.64
   2  -9  25   33.57    8.00
   2  -2  18   54.17    8.10
   3 -15  22    1.17    4.64
   3 -14  23    8.81    4.60
   3 -11  24    2.21    5.58
   3 -10  24  301.15   12.88
   3  -4  19    5.78    7.70
   4 -13  22   10.85    5.43
   4 -12  22   31.72    7.29
   4  -5  18   87.35    9.16
   4  -4  16  115.00    8.88
   5 -14  19   16.51    6.51
   5 -12  20    9.82    6.05
   5 -11  20    0.74    6.32
   5  -5  13   79.97    7.84
   6 -10  16   29.18    8.54
   6  -9  15  154.34   11.20
   6  -8  14   31.50    7.50
  -5  -3  26    1.47    6.43
  -4  -3  26    9.75    6.03
  -4  -1  24   22.68    6.28
  -4   1  21  101.29    9.20
  -3  -5  27   -1.19    5.91
  -3   0  22   38.25    7.56
  -2  -2  24    4.26    5.91
  -2   0  21   70.77    8.40
  -2   1  19  285.56   11.69
  -1  -7  27   -3.17    6.05
  -1  -5  26    3.00    6.54
  -1  -2  23   41.04    7.36
   0  -5  25   36.84    7.97
   0   0  18   10.16    5.43
   1 -11  26   37.01    5.32
   1 -10  26   17.61    5.11
   1  -9  26   -4.13    5.04
   2 -11  25   10.17    5.20
   2 -10  25   14.90    5.71
   2  -6  23  187.44   13.14
   2  -4  21   34.34    7.85
   3  -8  23    4.82    6.92
   3  -7  22   24.35    9.17
   3  -5  20   14.07    8.48
   4 -15  20   35.03    6.09
   4 -14  21   -2.11    5.77
   4 -11  22    6.74    5.96
   4  -7  20  117.98   10.27
   4  -6  19   53.07    8.63
   4  -4  15  125.22    9.66
   5  -8  18   20.50    7.81
   6 -12  16   53.48    8.20
   6 -11  16    5.54    7.55
   6  -8  13  199.49   10.50
  -5  -5  27   10.02    6.18
  -5  -2  25   -2.64    6.38
  -5  -1  24   97.74    8.97
  -4  -5  27   60.96    7.87
  -3  -4  26   63.43    8.69
  -3  -1  23   18.62    7.15
  -3   1  20   56.02    6.92
  -1 -11  27    2.03    3.07
  -1 -10  27    8.28    4.81
  -1  -9  27   -6.08    5.50
  -1  -8  27   -0.83    5.91
  -1   1  17    2.10    4.83
   0  -7  26   24.84    7.43
   1 -13  25    1.04    4.05
   1  -7  25   16.35    7.27
   1  -3  21  268.36   13.44
   2  -8  24   43.89    8.15
   2  -5  22    2.33    7.15
   2  -3  19   22.69    7.61
   2  -2  17  261.36   11.42
   3 -13  23    5.71    4.98
   3  -9  23   75.09    9.07
   3  -6  21   28.85    8.14
   3  -4  18  148.49   11.01
   3  -3  16  142.08    9.78
   4 -13  21  108.33    8.82
   4  -5  17    8.49    6.28
   5 -12  19   12.55    7.39
   5 -10  19   63.94    8.86
   5  -7  16    8.96    8.31
   5  -6  14    2.88    6.84
   6 -11  15   -3.79    7.34
   6 -10  15   22.01    7.26
   6  -9  14   82.99    8.65
   6  -8  12  362.44   12.58
  -3  -6  27   15.19    7.22
  -2  -7  27    7.23    7.10
  -2  -1  22   23.49    6.36
  -1  -6  26    1.77    6.76
  -1  -1  21    9.81    5.92
  -1   0  19   16.39    5.57
   0 -12  26   11.85    4.00
   0  -8  26   13.30    6.45
   0  -2  21   65.10    7.92
   0   0  17    6.71    5.10
   1  -8  25   30.02    7.40
   1  -6  24  211.88   12.89
   1  -4  22   43.71    8.22
   1  -1  17  217.99   10.32
   3 -10  23    1.47    6.06
   4  -8  20   70.94    9.43
   4  -7  19  342.76   15.05
   4  -6  18   42.33    7.99
   4  -4  14  164.58    9.64
   5  -9  18   68.38    8.98
   5  -8  17    4.73    6.85
   6 -12  15   11.23    6.36
   6  -9  13    0.00    5.88
   5 -16  12   11.70    9.87
   6 -16  16   41.24    8.55
   6 -15  10  167.56   13.49
   6 -14  23   20.58    6.25
   6 -13   6  118.96   11.91
   6 -12  25   31.04    6.11
   6 -11   4  918.70   23.17
   7 -15  14    1.63    8.07
   7 -14  10    6.29    9.84
   7 -13   8   13.65    9.34
   7 -13  22   58.24    7.15
   7 -12  23    6.06    5.65
   7  -9   5   15.03    8.42
   7  -8  23   42.83    8.30
   7  -5  20   35.90    9.83
   7  -4  18   72.95   10.69
   7  -3  11    0.82    5.98
   7  -3  12   30.84    8.34
   7  -3  13  225.01   12.63
   7  -3  14   55.06    9.70
   8 -13  12    0.62    8.70
   8 -13  13  107.02   11.79
   8 -13  15    0.93    9.35
   8 -13  16  172.86   12.55
   8 -12  10   24.99    9.28
   8 -12  19  210.20   12.42
   8 -11   9   -0.85    7.72
   8 -11  20    8.61    6.67
   8 -10   8    7.49    7.22
   8 -10  20    9.52    6.76
   8  -9   8  168.37   11.47
   8  -8   8    2.50    6.40
   8  -8  19  150.19   12.20
   8  -7   9   47.37    7.70
   8  -7  18   10.15    7.64
   8  -6  15   35.50    9.35
   8  -6  16  178.46   11.72
   5 -16  13    5.23    9.40
   5 -16  20    5.91    6.15
   5 -15   9   90.57   12.06
   5 -15  23    5.54    5.26
   5 -13   5  487.68   17.44
   6 -15  11   86.18   12.53
   6 -15  20    4.16    6.97
   6 -14   8   39.13   10.31
   6 -13  24   61.94    6.56
   6  -7  25   10.73    6.52
   7 -14  11   -8.12    8.85
   7 -14  19  106.14   10.79
   7 -13   9   68.08   12.40
   7 -13  21   -1.39    6.50
   7 -12  22   13.02    6.94
   7 -11  23   -2.87    5.47
   7  -9  23   -0.65    5.73
   7  -7  22   15.73    7.97
   7  -6  21   65.45    9.99
   8 -12  11   43.56    9.85
   8 -12  12   36.31   11.08
   8 -12  17   66.41   10.49
   8 -12  18    0.77    6.90
   8 -11  10    7.46    8.12
   8 -11  19    0.41    6.68
   8 -10   9    7.25    7.45
   8 -10  19    4.35    6.87
   8  -9   9   82.14    9.47
   8  -8   9  133.36   10.02
   8  -8  18  142.25   11.98
   8  -7  10   52.41    7.83
   8  -7  17  229.46   12.93
   8  -6  12   93.82    9.39
   8  -6  13   13.68    7.20
   8  -6  14    1.19    6.85
   4 -16  21   12.09    7.15
   5 -16  14   42.74   10.57
   5 -16  18   -1.31    8.19
   5 -16  19   -2.56    5.82
   5 -15  22    7.83    6.39
   5 -14  24    6.59    5.59
   5 -10  27    5.28    5.20
   5  -8  27   14.49    6.33
   6 -15  19   73.24    9.65
   6 -14  22   13.02    5.99
   6 -11  25    3.01    4.73
   6  -8  25   11.14    6.84
   6  -6  24   18.72    7.43
   6  -5  23    7.82    9.25
   7 -14  18   -6.48    6.81
   7 -13  20    2.10    7.51
   7 -11  22    2.87    6.96
   7 -10   6   -2.00    7.11
   7  -8  22  119.40   10.61
   7  -5  19   58.42   10.17
   7  -4  10  165.94   10.42
   7  -4  17    5.11    7.33
   8 -12  13   48.19    9.89
   8 -12  14   59.91   10.29
   8 -12  15   21.87    8.51
   8 -12  16   -4.84    7.29
   8 -11  11  208.32   13.61
   8 -11  12   50.54   10.96
   8 -11  17   64.42   10.55
   8 -11  18    7.83    7.28
   8 -10  10   55.42    9.15
   8 -10  18   50.86    8.81
   8  -9  10  112.17   10.31
   8  -9  18   56.36    9.17
   8  -8  10   34.98    7.60
   8  -7  11  103.23    9.43
   8  -7  12  138.94   10.42
   8  -7  15   69.40    9.42
   8  -7  16    8.19    7.59
   4 -16  12   12.63    7.92
   5 -16  15   23.78    8.23
   5 -16  16   16.78    8.11
   5 -16  17    0.96    6.92
   5 -15  10  117.20   13.14
   5 -13  25   50.98    6.23
   5 -12  26   89.88    6.88
   5  -6  26   22.34    8.37
   6 -15  13   15.49    9.11
   6 -15  14   13.81   10.31
   6 -14  21   41.54    8.06
   6 -13  23   31.71    6.19
   6 -12   6    6.21    8.45
   6 -12  24   -0.01    5.09
   6 -11   5   29.63    8.53
   6  -9  25    2.70    5.44
   7 -14  14   -0.86    8.47
   7 -14  15   20.23    8.60
   7 -13  19    6.82    8.20
   7 -12  21   -4.28    5.81
   7 -10  22    0.73    5.92
   7  -9   6  143.32   10.24
   7  -9  22   -5.61    5.87
   7  -8   6  118.17    9.22
   7  -7  21  185.47   12.42
   7  -6  20   50.96    9.55
   7  -5  18   16.68    8.93
   7  -4  11    4.15    6.96
   8 -11  14   91.18   10.84
   8 -11  15   17.93    8.46
   8 -11  16    0.26    7.43
   8 -10  11    7.84    7.82
   8 -10  12  190.91   12.80
   8 -10  13   -0.33    9.05
   8 -10  16   27.33    9.69
   8  -9  11   13.48    7.44
   8  -9  12   10.88    8.95
   8  -9  16    8.21    8.98
   8  -9  17  164.49   12.02
   8  -8  11   44.75    8.16
   8  -8  12   17.71    7.47
   8  -8  13   37.88    9.44
   8  -8  14    7.87    8.56
   8  -8  15   -4.50    6.97
   3 -16  21   -3.91    6.38
   4 -16  13   25.64    9.73
   4 -16  19   10.40    7.83
   4 -14  25   41.57    5.88
   4  -7  28   20.37    7.27
   5 -15  11   11.18   10.77
   5 -15  21    7.35    6.20
   5 -14   8  110.05   12.77
   5 -14  23    5.80    6.41
   5 -12   5   11.66    9.66
   5 -11  26   15.01    5.51
   5  -5  25    2.37    8.64
   6 -15  15   54.62    9.97
   6 -14  10   10.06    9.79
   6 -13   8   40.81    9.88
   6 -11  24   18.72    6.57
   6  -7  24    0.47    6.42
   6  -6  23   10.45    8.26
   6  -4  21  154.38   11.82
   7 -13  12  158.88   14.44
   7 -13  18   63.71   10.35
   7 -12  20    4.50    6.54
   7 -11   8    3.55    7.46
   7 -11  21   45.59    7.81
   7 -10   7  367.87   15.23
   7  -9   7   93.95   10.16
   7  -8  21   17.39    8.69
   7  -6  19   20.15    8.91
   7  -4  12   85.76    8.46
   7  -4  13   69.13    8.28
   7  -4  14  123.05    9.82
   8 -10  14   61.81    9.68
   8 -10  15    4.58    7.67
   8  -9  13   80.52    9.92
   8  -9  14   65.86    9.53
   8  -9  15    6.92    7.46
   3 -16  20   12.97    7.46
   4 -16  14   17.76    8.14
   4 -16  15    2.94    9.13
   4 -16  16   62.94   10.25
   4 -16  17    2.97    8.57
   4 -16  18   29.33    7.86
   4 -13  26   14.97    4.50
   4  -9  28   -2.86    4.22
   4  -8  28   19.99    5.51
   5 -15  12   24.95   10.60
   5 -13  24    2.12    5.33
   5 -12  25    2.17    5.65
   5  -7  26   11.60    6.41
   6 -14  11   -3.23    8.85
   6 -13  22   -2.46    5.25
   6 -12   7   -4.81    7.72
   6 -12  23   -1.28    5.62
   6 -11   6  489.70   17.96
   6  -9  24   69.38    8.37
   6  -5  22  138.99   10.78
   6  -3  18    7.29    9.51
   6  -2  13   -1.77    6.73
   7 -13  13   13.99    8.40
   7 -13  14    2.73    8.41
   7 -13  15   26.49   10.45
   7 -13  16    9.49    8.09
   7 -13  17    6.62    7.82
   7 -12  10    5.33    8.11
   7 -12  19   32.36    7.99
   7 -11   9    6.73    9.14
   7 -11  20   41.41    9.20
   7 -10   8   -3.33    7.02
   7 -10  21    8.06    6.62
   7  -8   7  277.63   12.42
   7  -7  20   49.97    8.77
   7  -5  10   -1.77    5.55
   7  -5  16   33.09    9.12
   7  -5  17   73.15    9.22
   3 -16  14   33.56    9.29
   3 -16  19   22.01    8.18
   4 -15  10   38.90    9.70
   4 -14  24   14.69    6.17
   4 -11  27   11.06    4.88
   4  -6  27    5.02    7.85
   5 -15  13    8.36   10.16
   5 -14   9   34.19    9.92
   5 -14  22   12.71    6.95
   5 -13   7   40.36    9.57
   5  -9  26    1.63    5.10
   5  -8  26  148.45    9.27
   5  -6  25    3.51    7.98
   6 -14  12   13.33    9.27
   6 -14  13   27.47   11.06
   6 -14  18   34.23    9.74
   6 -14  19    7.82    7.09
   6 -13   9  165.82   13.41
   6 -13  21    3.84    6.12
   6 -11  23   -6.51    6.42
   6  -7  23    1.88    7.66
   6  -4  20   43.97    8.78
   7 -12  12    0.14    9.75
   7 -12  18   15.22    7.67
   7 -11  10   -2.39    8.98
   7 -11  19   26.09    9.23
   7 -10  20   62.62    8.81
   7  -9   8   53.19    8.09
   7  -8   8   23.72    6.84
   7  -7   8  244.40   11.43
   7  -7  19   25.79    7.95
   7  -6   9  198.22   10.56
   7  -6  18   26.37    7.91
   7  -5  11    6.87    5.80
   7  -5  13  312.56   13.70
   7  -5  14   44.08    8.73
   7  -5  15   23.12    7.32
   2 -16  20   29.85    7.81
   3 -16  15   51.52    9.64
   3 -16  16    2.33    8.57
   3 -16  17   37.57    8.96
   3 -16  18    3.88    8.29
   3 -14  25    3.79    4.81
   4 -15  11    3.04   10.00
   4 -14   8    3.71    9.88
   4 -13   6    2.62    9.16
   4 -13  25   27.11    5.74
   4 -12  26   40.20    6.06
   5 -15  14    0.58    8.55
   5 -15  15   20.18   10.23
   5 -15  16   29.93   10.35
   5 -15  17   54.43   10.43
   5 -14  10   27.99   11.41
   5 -13  23   55.34    7.81
   5 -12   6  150.01   12.77
   5 -11  25   57.51    7.33
   5  -5  24    7.66    8.34
   5  -4  23   -0.31    9.06
   6 -14  16   30.27    9.37
   6 -14  17  127.70   11.52
   6 -13  10   24.24    9.34
   6 -12   8  142.68   12.09
   6 -12  22   32.87    6.96
   6 -10  23   74.22    8.11
   6  -8  23    5.19    7.72
   6  -6  22   62.62    8.87
   6  -5  21    6.54    8.09
   6  -4  19    2.01    9.06
   7 -12  13   -2.05    8.16
   7 -12  14   23.02    9.06
   7 -12  15   33.96    9.33
   7 -12  16    1.56    7.82
   7 -12  17   -0.23    7.36
   7 -11  11   -5.03    8.83
   7 -11  18   -0.17    8.60
   7 -10   9  110.52   10.33
   7 -10  19    5.46    7.12
   7  -9   9    2.63    6.60
   7  -9  19   57.26   10.28
   7  -7   9    4.53    5.94
   7  -6  10   13.25    6.24
   7  -6  16   49.92    9.54
   7  -6  17   31.34    8.04
   2 -16  18   50.14    8.77
   2 -16  19   53.24    8.70
   3 -13  26   10.89    5.05
   3 -12  27    5.36    4.59
   4 -15  12  246.76   15.61
   4 -14  23   24.63    7.18
   4 -12   5  133.61   11.67
   4  -7  27    0.07    6.63
   4  -5  26    2.72    8.33
   5 -14  21    6.91    6.35
   5 -12  24   84.85    7.96
   5 -10  25    3.41    6.11
   5  -7  25  147.99    9.98
   6 -13  11  150.51   13.14
   6 -13  19   20.52    9.30
   6 -12   9   31.62   10.97
   6 -12  21   15.98    6.87
   6 -11  22    4.52    6.22
   6  -7  22   18.48    8.54
   7 -11  12    8.22    8.05
   7 -11  13   17.86    9.98
   7 -11  16    0.19    9.25
   7 -11  17    5.84    7.70
   7 -10  10    2.62    7.07
   7 -10  11   39.69    9.77
   7  -9  10  247.32   12.92
   7  -9  18   84.68   11.01
   7  -8  10    0.85    7.10
   7  -7  10   29.77    7.27
   7  -7  17    6.19    7.57
   7  -6  14   82.32    9.10
   7  -6  15   48.17    8.32
   2 -16  17   65.57    9.46
   2 -15  23   30.24    6.46
   3 -15  11   17.00   10.03
   3  -6  28  116.80    9.59
   4 -15  13   35.97   11.22
   4 -15  19   -0.21    7.99
   4 -14   9    0.70   10.29
   4 -13   7  157.11   13.11
   4 -11  26   53.55    6.94
   4  -9  27    6.06    4.86
   4  -8  27    9.79    5.68
   5 -14  20   -1.67    6.51
   5 -13  22   30.67    7.03
   5 -12   7  155.79   13.29
   5 -11  24   52.69    7.87
   5  -9  25   70.82    7.69
   5  -8  25   44.18    7.08
   5  -6  24    6.84    8.02
   6 -13  17  -10.27    8.88
   6 -12  20   28.60    8.80
   6 -11  21    0.56    7.80
   6  -8  22   -0.98    6.39
   6  -6  21  362.47   15.07
   6  -5  20  250.11   13.16
   6  -4  18   23.62    7.74
   6  -3  13   42.47    8.11
   7 -11  14   19.24    8.49
   7 -11  15   -0.43    7.80
   7 -10  12    5.12    7.48
   7 -10  13    8.68    8.99
   7 -10  15   40.83   10.19
   7 -10  16   11.59    8.01
   7  -9  11   79.05    9.44
   7  -9  17   -0.85    7.38
   7  -8  11  476.17   16.15
   7  -8  17   96.09    9.80
   7  -7  11  108.82    9.23
   7  -7  12  231.71   11.98
   7  -7  13   89.50   10.08
   7  -7  14   -0.22    7.85
   2 -14  25   37.36    6.20
   3  -9  28    3.93    4.91
   3  -7  28   -0.12    5.92
   4 -15  15   23.94   10.26
   4 -15  16   17.26    9.96
   4 -15  17   40.56   10.20
   4 -15  18   35.40    8.51
   4 -14  22   48.15    7.74
   4 -13  24   24.34    5.98
   4 -12  25   34.61    6.01
   4  -6  26    5.06    7.60
   5 -14  13   88.28   12.71
   5 -14  18  120.14   12.03
   5 -14  19   19.19    7.69
   5 -13   9   69.79   11.53
   5 -13  21   -2.96    7.56
   5 -12  23   53.15    7.48
   5 -11   6    0.88    8.73
   5  -5  23   42.17    9.46
   5  -4  22   -2.80    8.84
   6 -13  14   -4.54    8.29
   6 -13  15    3.89    7.75
   6 -13  16   71.57   10.34
   6 -12  19   42.83    9.75
   6 -10  21    5.34    7.97
   6  -9   7    9.46    8.34
   6  -7  21   84.10   10.63
   6  -6  20   34.49    9.51
   6  -5  19    5.35    8.87
   6  -4  17   17.16    8.69
   7 -10  14   10.51    7.90
   7  -9  12  140.48   11.15
   7  -9  13  294.34   14.04
   7  -9  14    0.81    7.19
   7  -9  15    0.53    6.78
   7  -9  16   80.75    9.90
   7  -8  12   21.49    7.40
   7  -8  14  414.80   16.07
   7  -8  15   33.91    8.23
   2 -15  22   -0.12    6.31
   2 -13  26    4.24    5.28
   2  -6  29   24.86    7.27
   3 -15  12   -4.56    9.33
   3 -15  20    5.22    7.91
   3 -14  23    7.19    6.80
   3 -12  26   -0.80    4.68
   3 -11  27    1.91    4.42
   3  -8  28   38.92    5.77
   4 -14  10   21.39    9.16
   4 -13  23   52.13    8.22
   4 -10  26   -1.34    4.85
   4  -7  26   98.98    9.29
   5 -14  14   47.62   10.34
   5 -14  15   23.64    9.22
   5 -13  10  142.39   14.01
   5 -12  22   -0.58    7.23
   5 -11  23   14.17    7.53
   5  -8  24   67.64    9.22
   5  -7  24    7.90    6.54
   6 -12  11  107.83   11.53
   6 -12  12  238.42   15.48
   6 -12  18   28.93    8.49
   6 -11   9   97.88   10.69
   6 -11  20    7.00    7.01
   6 -10   8   25.16    7.83
   6  -9  21   31.00    8.05
   6  -5  18  120.38   11.35
   6  -4  16  114.28    9.73
   1 -15  22    4.30    6.84
   2 -15  21   19.80    8.04
   2 -14  24    2.11    5.27
   2 -12  27   -0.28    3.73
   2  -8  29   -1.77    4.32
   2  -7  29   16.03    6.03
   3 -15  13   83.63   11.96
   3 -15  19   16.32    9.20
   3 -14   9   -2.13    9.56
   3  -5  27  126.39   10.05
   4 -14  11    8.30   10.81
   4 -14  20   76.06   10.23
   4 -13   8    7.48    8.56
   4 -12  24   39.47    7.42
   4 -11  25   26.76    5.91
   4  -8  26   -2.81    5.64
   4  -5  25   17.77    7.64
   4  -4  24   -1.15    8.99
   5 -13  11   73.22   12.41
   5 -13  20  181.31   12.06
   5 -11   7   66.67   10.60
   5  -5  22   19.39    9.16
   5  -4  21   77.23   10.92
   6 -12  13    5.95    8.51
   6 -12  14   51.33    9.90
   6 -12  16   64.43   10.26
   6 -12  17   68.58   10.15
   6 -11  10   26.31    8.37
   6 -11  19   65.05    9.41
   6 -10   9    1.21    6.96
   6  -9   8  598.00   17.58
   6  -9  20   52.32   10.04
   6  -5  17   64.97    9.87
   6  -4  12    5.03    5.84
   6  -4  13   12.51    6.28
   6  -4  14   27.97    7.07
   6  -4  15  145.56   10.09
   2 -15  20   -1.10    7.85
   3 -15  14   30.11    9.22
   3 -15  16   74.43   11.13
   3 -15  17    1.75    9.21
   3 -15  18   70.40    9.40
   3 -14  22    1.95    5.87
   3 -13  24   32.36    7.38
   3 -10  27    0.65    4.36
   3  -6  27    4.83    7.31
   3  -4  26   40.42   10.12
   4 -14  12    2.79   10.04
   4 -14  19   63.40   10.72
   4 -13  22   18.72    6.79
   4 -10  25  249.63   12.03
   4  -6  25   72.73    9.53
   5 -13  18   12.81    9.78
   5 -13  19   85.11   10.11
   5 -12   9   77.94   10.45
   5 -12  21   33.16    7.79
   5 -11  22   14.38    6.77
   5 -10  23    5.87    6.47
   5  -8  23   -4.76    7.62
   5  -7  23   23.04    7.46
   5  -2  16  419.54   16.26
   6 -11  11  123.34   11.29
   6 -11  12   87.69   11.76
   6 -11  17   80.87   11.67
   6 -11  18    3.56    7.68
   6 -10  10   88.80   10.87
   6 -10  19   15.56    7.81
   6  -9   9    3.51    7.96
   6  -9  19    2.68    8.79
   6  -7  19   50.67    9.04
   6  -6  18   15.69    7.57
   6  -5  16  178.79   12.01
   0 -15  21    4.18    7.18
   1 -15  21   14.98    6.86
   1 -13  26    5.17    4.94
   2 -15  13    6.92    8.85
   2 -15  19    1.16    8.00
   2 -13  25    1.02    5.03
   2 -10  28    7.44    4.10
   2  -5  28   76.41    9.46
   3 -14  10  662.47   20.50
   3 -12  25    9.59    4.96
   3 -11  26    0.72    4.82
   3  -8  27    2.28    5.94
   3  -7  27   54.51    7.87
   4 -14  13   35.81    9.75
   4 -14  14   -4.41   10.50
   4 -13   9    3.44    8.59
   4 -13  21  130.96   11.46
   4 -12   7   15.74    8.43
   4 -12  23   10.57    6.22
   4 -11  24  234.13   12.24
   4  -7  25   12.14    7.49
   5 -13  15   80.23   12.47
   5 -13  16   12.33    9.00
   5 -13  17  187.08   13.50
   5 -12  10   52.48   11.34
   5 -12  20   13.58    7.51
   5 -10  22    2.03    7.72
   5  -5  21  285.21   14.56
   5  -4  20   20.27    9.17
   5  -3  18   17.01    9.04
   5  -2  15  191.55   11.24
   6 -11  13   40.18    9.06
   6 -11  14   19.31    8.57
   6 -11  15    6.20    8.14
   6 -11  16    3.19    8.14
   6 -10  11  123.01   10.69
   6 -10  17   14.86    9.64
   6 -10  18   38.14    8.90
   6  -9  10  165.86   11.87
   6  -9  18    6.10    9.00
   6  -8   9  438.39   14.90
   6  -8  18   31.07    9.65
   6  -6  17  437.82   16.11
   6  -5  12  125.03    8.97
   6  -5  13   26.48    7.50
   6  -5  14   94.37    8.65
   6  -5  15   73.26    8.43
   0 -15  20    1.15    7.20
   0 -14  24   47.56    7.57
   1 -15  20   24.03    7.84
   1 -12  27    4.63    4.41
   1 -11  28   -3.63    3.99
   2 -15  14    5.13    8.30
   2 -15  15  296.69   15.45
   2 -15  16   -7.54    9.05
   2 -15  17  148.53   12.49
   2 -15  18   50.26    9.19
   2 -12  26    6.59    4.42
   2 -11  27    1.92    4.38
   3 -13   8   75.70   11.03
   3 -13  23    4.91    5.87
   3  -5  26   16.70    8.19
   4 -14  15  133.18   12.56
   4 -14  16   47.16   10.11
   4 -13  10   20.49   10.95
   4  -8  25   99.92    8.62
   4  -5  24   10.71    7.62
   5 -12  19   19.97    8.10
   5 -11  21   15.54    7.28
   5  -9  22   -5.88    6.34
   5  -7  22  101.48    9.98
   6 -10  12   10.92    7.61
   6 -10  13   30.54    8.46
   6  -9  11  260.04   13.04
   6  -9  17   42.54    8.80
   6  -8  10   11.17    6.41
   6  -8  17   90.83   11.08
   6  -7  10  283.51   12.08
   6  -6  11  122.68    9.01
   6  -6  12    0.90    7.16
   6  -6  16   19.26    7.64
   0 -15  19   85.84    9.44
   1 -15  14   -6.74    7.72
   1 -15  15   12.89    9.35
   1 -15  18    1.73    8.53
   1 -15  19   52.94    8.55
   1 -14  23   34.18    7.60
   1 -13  25    3.67    5.93
   2 -13  24    1.30    6.64
   2  -8  28    7.85    4.76
   2  -7  28    5.66    6.03
   2  -6  28   20.66    6.68
   2  -4  27  175.90   12.33
   3 -14  12  -11.11    9.67
   3 -12  24   57.68    7.30
   3 -11  25   34.18    7.09
   3 -10  26   56.44    6.63
   4 -13  11   68.83   11.99
   4 -13  20   11.88    7.47
   4 -12   8   70.04   10.36
   4 -12  22   29.37    7.41
   4 -11  23   40.57    7.46
   4 -10  24   38.63    7.20
   4  -6  24   -5.50    7.67
   5 -12  17   -6.49    9.19
   5 -12  18   33.82    8.95
   5 -11  20    5.06    7.27
   5 -10  21   23.33    7.76
   5  -6  21   -4.25    7.02
   5  -5  20   72.89   10.14
   5  -3  17   65.30    8.70
   6  -9  12   80.04    9.40
   6  -9  13    1.66    7.02
   6  -9  14   90.20    9.82
   6  -9  16   64.93    9.56
   6  -8  11  241.43   12.10
   6  -8  13  200.05   12.40
   6  -8  14   30.35    8.90
   6  -8  15   10.60    8.48
   6  -8  16  169.94   11.77
   6  -7  11   -5.63    5.74
   6  -7  12  464.55   15.47
   6  -7  13  391.70   15.28
   6  -7  14   80.65    9.82
   6  -7  15   24.14    7.28
   6  -7  16  150.39   11.02
   0 -15  17   11.50    7.95
   0 -15  18   68.31    9.27
   0 -14  23   57.87    8.13
   0 -12  27   19.05    5.08
   1 -15  16    2.90    8.46
   1 -15  17  147.26   11.09
   1 -10  28   27.72    5.34
   1  -8  29   14.26    4.28
   1  -7  29   14.35    5.43
   1  -6  29   13.13    6.14
   2 -12  25    3.17    6.14
   2 -10  27    2.21    4.87
   3 -14  13    4.53   10.41
   3 -14  18    2.63    9.10
   3 -13   9  717.88   21.64
   3 -13  22    5.02    6.42
   3  -9  26    2.50    5.48
   3  -8  26    5.30    6.27
   3  -7  26    0.82    7.09
   3  -6  26    5.24    6.48
   3  -4  25   -2.78    8.38
   3  -3  24   36.57   10.12
   4 -13  12   -4.96   10.30
   4 -13  18   74.48   11.47
   4 -13  19   46.44    9.14
   4 -11   7  120.76   11.35
   4  -9  24  176.06   10.87
   4  -5  23   50.16    9.29
   4  -3  21    2.20    9.37
   5 -12  13   93.17   11.11
   5 -12  14   38.38    9.48
   5 -12  15   92.62   10.60
   5 -12  16   26.82    9.14
   5 -11  19   17.00    7.93
   5 -10  20   12.07    7.59
   5  -9  21    8.86    7.22
   5  -7  21    0.75    6.90
  -1 -14  23   35.40    6.73
   0 -13  25   11.54    6.41
   1 -14  22   10.60    6.68
   1 -12  26    3.34    4.71
   2 -14  11   87.79   10.32
   2 -14  20    5.01    8.19
   2 -13  23    8.82    7.17
   2 -11  26    5.65    4.91
   2  -9  27    2.10    5.52
   2  -5  27   10.75    7.65
   3 -14  14   22.33    9.15
   3 -14  15  126.71   12.16
   3 -13  21    7.14    6.99
   3 -12   7   40.38    8.49
   3 -12  23    2.42    5.94
   3 -11  24    0.25    6.65
   3 -10  25    3.24    5.46
   4 -13  13    6.01    8.75
   4 -13  14   73.21   12.46
   4 -13  17   39.09    9.18
   4 -12  20   20.28    9.28
   4 -11  22   10.30    6.79
   4 -10  23  114.75    9.76
   4  -4  22   42.84    9.12
   5 -11  11  323.63   15.58
   5 -11  12  264.89   15.18
   5 -11  17   48.77   10.77
   5 -11  18   40.14    9.19
   5 -10   9   76.44    9.68
   5 -10  19   67.11   10.79
   5  -9  20    1.46    7.37
   5  -8  20   -3.09    8.51
   5  -6  20   27.33    7.81
   5  -5  19    6.35    7.09
   5  -4  17   15.38    8.18
   5  -3  14    8.04    6.10
   0 -14  22    9.59    7.50
   0  -9  29    9.72    4.03
   1 -14  21    1.57    7.69
   1  -9  28   35.51    5.75
   2 -14  12  113.29   12.36
   2 -14  19    1.76    8.98
   2  -6  27   41.76    7.62
   3 -13  20    1.37    8.56
   3  -9  25  123.43    9.85
   3  -5  25   -3.39    6.98
   4 -12  10   38.82    9.12
   4 -12  19    2.51    8.96
   4 -11   8   20.20    9.18
   4 -11  21   29.83    9.01
   4 -10  22   93.17   10.64
   4  -9  23    2.84    6.51
   4  -7  23   12.32    8.17
   4  -3  20  271.10   14.37
   5 -11  13    6.27    7.41
   5 -11  14  161.70   12.36
   5 -11  15    5.51    7.98
   5 -11  16    7.09    8.20
   5 -10  10   20.76    7.75
   5 -10  18    5.23    7.65
   5  -9   9   29.93    8.56
   5  -9  19   87.55   10.06
   5  -6  19   28.98    7.93
   5  -5  18   10.82    7.09
   5  -4  16   43.62    8.60
   0 -12  26    8.91    5.13
   0 -10  28   19.51    5.10
   0  -4  29   14.89    8.17
   1 -14  20   17.36    8.62
   1 -12  25   14.20    6.63
   1  -5  28   91.12    9.13
   2 -14  13   58.88   10.21
   2 -14  14  117.13   12.98
   2 -14  17   18.24   10.19
   2 -14  18  219.92   13.48
   2 -13   9    7.01    9.13
   2 -13  22   49.07    8.01
   2 -12  24   -4.99    5.34
   2 -10  26   28.22    6.12
   2  -7  27   -3.20    5.07
   2  -4  26   75.42    9.95
   3 -13  11  406.63   17.45
   3 -13  19    5.26    9.08
   3 -12   8    3.05    7.84
   3 -12  22   -0.62    6.42
   3 -11  23  117.21   10.55
   3 -10  24  296.29   13.66
   3  -7  25   19.83    7.90
   3  -6  25   14.74    7.18
   3  -4  24    2.52    8.75
   3  -3  23   27.63    9.68
   4 -12  11   13.92    7.99
   4 -12  18    6.02    7.91
   4  -9  22   -2.38    8.03
   4  -5  22   10.39    7.09
   4  -4  21    0.98    7.09
   5 -10  11   79.82    9.40
   5 -10  12   49.65    9.75
   5 -10  16    4.16    9.01
   5 -10  17   90.65    9.99
   5  -9  18   56.86    9.34
   5  -8  19    6.63    7.42
   5  -6  18   81.27   10.28
   5  -5  17   37.28    7.67
   5  -4  15    0.53    6.10
  -2 -14  21   -1.48    6.74
  -1 -14  21    5.35    7.47
  -1 -12  26   10.66    5.95
   0 -14  21    2.10    6.66
   0 -11  27   76.92    6.56
   0  -7  29    5.45    4.93
   0  -5  29    5.92    6.39
   1 -14  12   59.38   10.29
   1 -13  23   -2.52    5.60
   1 -10  27   54.97    6.25
   1  -7  28    3.20    5.58
   1  -6  28   -2.07    6.08
   1  -3  27   16.10    9.20
   2 -14  15   17.44    8.80
   2 -13  21   46.81    9.39
   2 -12  23   -3.12    7.05
   2  -9  26   34.58    7.04
   3 -13  12   69.79   10.51
   3 -13  13   -7.20   10.09
   3 -13  18   60.65   10.19
   3 -12  21   -3.02    6.81
   4 -12  12  503.34   19.04
   4 -12  15  155.49   13.78
   4 -12  16  138.54   12.28
   4 -12  17   -5.35    7.91
   4 -11   9   57.41    8.76
   4 -10  21   27.41    7.94
   4  -8  22    8.43    7.15
   4  -6  22   25.74    7.71
   4  -3  19   24.79    8.82
   4  -2  17    1.00    8.02
   5 -10  14    5.91    7.54
   5 -10  15  155.98   11.93
   5  -9  10   76.35    8.58
   5  -9  11    0.66    7.71
   5  -9  17   55.28    9.13
   5  -8  18   23.01    7.95
  -2 -14  20   23.89    7.64
  -2 -13  24   50.22    7.73
  -1 -13  24   68.75    7.77
  -1  -9  29    9.45    4.29
   0 -14  20   42.89    8.28
   0  -6  29    4.07    4.93
   1 -14  13  112.50   11.84
   1 -12  24    2.79    6.61
   1  -9  27   40.92    6.70
   2 -13  10  850.86   22.72
   2 -11  24   34.95    7.80
   2 -10  25   20.23    7.08
   2  -5  26  119.56    9.66
   3 -13  14   87.67   11.05
   3 -13  15    1.39    8.73
   3 -12   9    1.08    7.81
   3 -12  20   87.91   11.15
   3 -11  22   -1.81    6.52
   3 -10  23   -2.33    7.37
   3  -9  24   22.56    6.84
   3  -8  24  101.42   10.22
   3  -6  24    6.71    7.94
   3  -5  24   -1.45    6.55
   4 -11  10   74.82    9.57
   4 -11  18    7.50    9.48
   4 -11  19    3.24    7.62
   4 -10  20   25.65    8.07
   4  -9  21   77.85    9.32
   4  -5  21   30.27    7.81
   4  -4  20   47.87    8.60
   5  -9  12  168.16   11.06
   5  -9  13    8.05    6.97
   5  -9  14  150.40   11.10
   5  -9  15   23.82    7.87
   5  -9  16    8.40    7.41
   5  -8  10  459.46   14.91
   5  -8  11   10.45    7.32
   5  -8  17    5.01    7.10
   5  -7  16   -2.12    7.63
   5  -5  14   82.34    8.00
   5  -5  15    3.43    6.02
  -2 -14  19    4.55    7.35
  -1 -14  20    0.78    6.79
  -1 -11  27    9.54    4.57
  -1 -10  28   -1.06    3.67
   0 -14  19   48.82    8.56
   0 -12  25   13.62    5.90
   0  -9  28    9.35    4.37
   0  -3  28   28.72    9.48
   1 -14  16    3.58    8.62
   1 -14  17  192.28   12.70
   1 -11  25   15.44    6.51
   2 -13  11   40.48   10.56
   2 -12  22  145.09   10.80
   2  -7  26    4.54    5.97
   2  -6  26    3.08    5.91
   3 -12  19    6.41    9.26
   3  -7  24    9.47    6.60
   3  -4  23   81.37    9.56
   3  -3  22  184.84   12.89
   3  -2  21   -1.96    7.95
   4 -11  17   10.91    8.31
   4 -10  19   -1.45    8.83
   4  -9  20   14.98    8.97
   4  -8  21    9.52    7.36
   4  -6  21   28.17    7.96
   4  -5  20    7.26    8.53
   5  -8  12   93.45    8.81
   5  -8  13  143.08   10.18
   5  -8  14   45.51    7.95
   5  -8  15   39.37    7.78
   5  -7  11  448.62   14.36
   5  -7  12   49.29    7.24
   5  -7  14  317.10   13.11
   5  -7  15  530.57   16.67
   5  -6  12  228.56   10.85
   5  -6  13  228.14   11.17
   5  -6  14    7.53    6.28
  -2 -14  18   -3.33    7.16
  -2 -11  27    0.08    4.55
  -1 -14  18   -4.25    8.20
  -1 -14  19   -0.22    6.87
  -1 -13  23    6.80    6.25
  -1 -12  25  116.19    9.17
  -1  -8  29   -0.41    3.77
  -1  -3  29   -1.06    8.24
   0 -14  14  309.52   14.65
   0 -14  15    7.49    9.02
   0 -14  16   35.52    9.82
   0 -14  17  175.06   13.00
   0 -14  18   22.34    8.55
   0 -11  26   15.39    5.37
   0 -10  27   65.43    6.43
   0  -8  28   17.80    5.45
   1 -12  23  139.55   10.95
   1  -8  27    5.97    5.08
   1  -7  27   24.32    6.42
   2 -13  12   -0.26   10.07
   2 -12   8  113.28   10.20
   2 -11  23   39.99    8.63
   2 -10  24   -5.49    6.79
   2  -9  25   31.61    6.93
   2  -4  25   14.74    7.75
   3 -12  11  435.08   17.38
   3 -12  18   52.00    9.65
   3 -11   8   55.48    8.58
   3 -11  21   73.67    9.39
   3 -10  22   90.13    9.43
   3  -9  23   88.57    9.13
   3  -5  23   13.85    8.53
   4 -11  13  142.99   11.29
   4 -11  14  135.69   11.68
   4 -11  15   96.93   10.49
   4 -11  16  118.14   11.43
   4 -10  18    9.02    9.24
   4  -6  20   73.30   10.27
   4  -4  19   15.37    7.38
   4  -3  17    5.80    7.52
  -1 -14  15   68.56    9.62
  -1 -14  16  212.10   12.72
  -1 -14  17   16.38    8.54
  -1  -9  28    1.59    4.83
   0 -12  24   -0.48    5.97
   0  -4  28   37.41    7.38
   1  -9  26   -1.11    5.82
   1  -6  27   34.40    6.47
   2 -13  13   92.30   11.14
   2 -13  14    6.71   10.09
   2 -13  16   14.79    8.91
   2 -13  17  439.92   18.26
   2 -12   9  646.97   19.81
   2 -12  21   -0.15    6.99
   2  -8  25    9.23    5.97
   2  -5  25   24.14    8.40
   2  -3  24    4.21    8.93
   2  -2  23   19.63    9.96
   3 -12  12  133.82   11.92
   3 -12  13   80.80   11.81
   3 -12  16    9.86   10.23
   3 -12  17  285.50   15.37
   3 -11   9   82.93   10.77
   3 -11  20   50.71    9.13
   3  -9  22   -3.25    7.92
   3  -8  23    2.18    6.62
   3  -6  23   18.86    7.93
   3  -4  22   64.26   10.08
   4 -10  11   17.80    8.99
   4 -10  17    4.81    7.62
   4  -5  19  143.34   10.63
   4  -4  18   19.26    7.19
   4  -3  16   43.28    8.08
  -3 -13  22    0.96    6.07
  -2 -13  22   -3.59    7.19
  -2  -8  29   -0.21    4.11
  -1 -11  26   61.72    7.03
  -1 -10  27    7.63    4.38
  -1  -6  29   -0.31    4.15
  -1  -5  29   18.57    6.07
   0 -11  25   67.23    7.44
   0 -10  26   24.71    6.35
   0  -9  27    2.19    4.76
   0  -6  28   -0.69    4.98
   0  -5  28   17.11    6.29
   1 -13  11    9.11    9.60
   1 -13  19   11.56    7.94
   1 -12  22   28.56    7.82
   1 -11  24   39.10    7.11
   1 -10  25   97.28    8.65
   1  -2  25   19.72    9.72
   2 -12  20   33.48    8.55
   2 -11  22   -0.75    6.63
   2 -10  23   51.60    9.00
   2  -9  24   14.29    6.63
   2  -6  25   69.87    8.46
   3 -11  19   90.14   10.36
   3 -10  21   33.65    8.13
   3  -8  22    3.27    8.26
   3  -5  22   13.76    8.55
   4 -10  12  312.60   14.04
   4 -10  13    8.49    7.23
   4 -10  14   75.80    9.47
   4 -10  15   21.53    7.95
   4 -10  16   53.95    9.24
   4  -9  18  249.49   13.84
   4  -8  19  308.96   14.73
   4  -7  19  320.71   14.48
   4  -5  18   95.75   10.05
   4  -4  17   21.05    7.96
  -3 -11  26   34.02    6.67
  -2 -11  26    2.27    4.98
  -1 -13  21   15.40    8.58
  -1  -8  28   -0.99    4.78
   0 -12  23   16.36    6.97
   0  -3  27  239.93   12.94
   1 -13  12  184.55   13.58
   1 -13  17    6.11   10.20
   1  -8  26   22.15    5.97
   1  -4  26  175.93   11.36
   2 -12  10    5.03    7.95
   2 -12  19  148.77   12.06
   2 -11  21   74.62   10.58
   2  -4  24    3.06    7.09
   3 -11  18   18.58    7.99
   3 -10  20    3.88    7.60
   3  -9  21    4.64    7.00
   3  -6  22    1.41    6.98
   3  -4  21   88.82   10.56
   4  -9  10  298.91   13.07
   4  -9  11   11.13    7.84
   4  -9  16    3.44    7.26
   4  -9  17  169.45   12.01
   4  -7  18    0.93    6.88
   4  -4  16  122.54    9.84
  -3 -12  24    5.68    6.11
  -2 -10  27   14.73    4.95
  -2  -9  28   16.18    4.51
  -1 -11  25    0.71    6.17
   0 -11  24    5.01    7.05
   0  -8  27    1.80    4.59
   1 -13  13    7.19    8.40
   1 -13  14   37.00    9.40
   1 -13  15   82.31   10.58
   1 -11  23   42.85    7.65
   1 -10  24   70.94    8.18
   1  -9  25   19.62    6.21
   1  -6  26   64.04    7.86
   1  -5  26  169.34   10.53
   1  -3  25   18.10    8.80
   2 -11   8   22.46    9.00
   2 -10  22   51.44    8.38
   2  -9  23   37.50    7.68
   2  -6  24   20.15    8.43
   2  -5  24  151.46   11.13
   2  -2  22    1.06    9.27
   3 -11  15   38.33   10.26
   3 -10  19  162.74   12.08
   3  -8  21   -2.16    6.83
   3  -5  21   -2.47    8.01
   3  -3  20    1.77    6.84
   4  -9  12  111.11    9.65
   4  -9  13  462.81   16.24
   4  -9  14   37.32    8.08
   4  -9  15  446.63   16.53
   4  -8  16  112.11   10.71
   4  -8  17    8.36    7.21
   4  -7  17  140.89   10.45
   4  -5  17    4.19    6.24
   4  -4  15  119.57    9.40
  -4 -12  23    2.67    6.52
  -3 -13  20    5.00    7.51
  -3 -10  27    1.02    4.69
  -3  -9  28   -5.18    3.61
  -2 -13  20   14.49    8.33
  -2  -6  29   10.81    4.73
  -1 -12  23   20.26    6.70
  -1 -10  26    3.75    5.24
  -1  -9  27   -1.27    4.56
  -1  -3  28    9.42    7.07
   0 -13  12    1.68    9.22
   0 -13  18   22.76    8.44
   0 -10  25   10.68    5.73
   0  -9  26   36.90    6.19
   0  -6  27    1.70    6.08
   0  -4  27  200.06   11.33
   0  -2  26   12.45    9.87
   1 -12   9  521.30   16.71
   1 -12  20   60.32    9.31
   1 -11  22  252.01   14.05
   1  -8  25   32.86    7.75
   2 -12  12   55.30    9.68
   2 -12  13    5.40    8.29
   2 -12  14   34.26   10.49
   2 -12  15   31.22   10.91
   2 -11  20   29.34    8.31
   2  -4  23   -0.42    7.89
   3 -11  14   62.21    9.50
   3 -10   9   30.26    8.30
   3 -10  18   23.29    8.27
   3  -9  20   83.02    9.82
   3  -7  21   80.48    9.42
   3  -2  18   99.99    9.20
   4  -8  11    1.90    6.08
   4  -8  12    6.58    6.11
   4  -8  13   10.09    7.42
   4  -8  15   61.02    8.09
   4  -7  16  366.35   14.38
   4  -6  16   41.53    7.10
   4  -5  16   -0.45    5.88
  -3 -13  19    7.33    7.87
  -3 -12  23    0.94    7.07
  -3 -11  25   23.46    6.83
  -3  -7  29   19.66    4.89
  -2 -13  19   63.62    9.84
  -2 -11  25   29.58    6.88
  -2  -8  28   11.30    4.51
  -2  -5  29    2.66    4.74
  -1 -13  19    8.84    7.34
  -1  -6  28    6.39    4.64
  -1  -5  28   30.67    6.61
  -1  -4  28    5.97    5.92
   0 -13  13   67.40    9.68
   0 -13  15   23.36   10.24
   0 -13  17   13.87    8.32
   0 -12  21   51.40    8.79
   0 -11  23   30.51    8.35
   0  -8  26   14.76    6.51
   1 -12  10   35.70    9.95
   1 -12  19  103.09   11.14
   1 -10  23   35.99    7.64
   1  -9  24   16.27    6.57
   1  -4  25   49.30    7.93
   2 -11   9   33.39    8.04
   2 -11  19    3.82    7.94
   2 -10  21   13.94    7.45
   2  -9  22   -2.97    6.60
   2  -7  23   10.77    8.40
   2  -5  23   29.31    9.02
   2  -3  22    3.68    8.46
   3 -10  10  512.96   16.83
   3 -10  17    6.42    7.62
   3  -9  19    9.01    7.62
   3  -8  20   30.99    8.15
   3  -5  20    6.16    8.03
   3  -2  17   90.10    9.43
   4  -7  12   49.30    7.03
   4  -7  13  174.91   10.09
   4  -7  14   28.93    6.79
   4  -7  15   36.91    7.39
   4  -6  14    3.33    5.98
   4  -6  15    9.23    6.18
  -5 -12  21    1.35    6.89
  -4 -12  22   10.89    7.07
  -3 -13  18   -3.94    7.73
  -2 -13  18   38.01    9.64
  -2 -10  26    4.21    5.27
  -2  -9  27    7.19    4.76
  -1 -13  13  254.82   13.81
  -1 -13  17  -13.68    8.84
  -1 -11  24   55.67    7.63
  -1 -10  25  101.35    9.20
  -1  -8  27    0.95    4.80
  -1  -2  27   13.62    9.24
   0 -10  24   44.36    8.30
   0  -3  26  123.40   11.01
   1 -12  11    6.08    9.27
   1 -11  21   62.00    9.14
   1  -6  25    7.56    6.26
   1  -5  25  218.93   11.78
   2 -11  18    6.89    7.53
   2 -10  20  120.15   10.94
   2  -8  22   16.87    8.42
   3 -10  12   12.06    7.59
   3 -10  13    3.83    8.21
   3 -10  14   11.57    8.65
   3 -10  15   25.88    8.12
   3 -10  16    5.29    7.42
   3  -9  18  101.68    9.85
   3  -8  19  550.85   18.30
   3  -3  18  101.26    9.80
   4  -6  13  665.13   16.73
  -4 -10  26   91.89    8.18
  -4  -7  29   11.50    4.47
  -3 -13  17   29.82    7.65
  -3 -12  22   42.74    8.68
  -3 -10  26   22.26    6.20
  -3  -9  27   -0.88    4.82
  -3  -8  28   11.17    4.65
  -2 -13  15   31.77    8.84
  -2 -13  16  102.87   10.99
  -2 -13  17  141.99   11.77
  -2 -12  22    1.28    5.94
  -2 -11  24   26.63    6.58
  -2  -7  28   17.80    5.00
  -2  -2  28   76.01    9.93
  -1 -13  14   15.01    8.35
  -1 -13  15   11.86    8.66
  -1 -13  16   77.03   10.07
  -1  -9  26    8.16    5.26
  -1  -7  27   -1.37    5.30
   0  -7  26   13.20    5.64
   0  -4  26  321.43   14.03
   1 -12  12   58.49   11.06
   1 -12  13  113.45   12.56
   1 -12  15   29.99   10.36
   1 -12  16   20.71   10.45
   1 -11  20   52.21   10.25
   1 -10  22  298.52   14.23
   1  -9  23  264.57   13.11
   1  -8  24  127.67    9.80
   1  -3  24    1.49    7.63
   2 -11  16   65.15   11.11
   2 -11  17  137.82   11.87
   2 -10  19   13.00    9.28
   2  -9  21   94.16    9.97
   2  -7  22   72.26   10.14
   2  -4  22    0.51    6.65
   3  -9  17    8.08    7.34
   3  -8  18   -1.67    8.20
   3  -7  19   59.20    8.43
   3  -2  16    2.88    6.00
  -5 -12  20   28.86    7.81
  -4 -12  21    2.08    7.51
  -4 -11  24    6.48    5.90
  -4  -9  27   86.64    7.64
  -4  -8  28   13.72    4.24
  -3  -5  29    0.13    4.01
  -3  -4  29   -3.66    5.19
  -3  -3  29    5.71    6.75
  -2 -12  21   32.54    9.10
  -2 -10  25    0.37    6.33
  -2  -3  28    5.88    7.23
  -1 -12  20   28.45    9.36
  -1 -11  23   11.29    6.73
   0 -12  10  138.29   11.47
   0 -10  23  149.54   11.43
   0  -5  26   65.86    7.92
   0  -2  25  155.44   12.16
   1 -12  14   -6.71    7.86
   1 -11   8   68.87    8.51
   1 -11  19  245.28   14.91
   1  -7  24  125.27    9.80
   1  -5  24   14.83    8.26
   1  -4  24   27.87    7.50
   1  -2  23   -3.02    8.67
   1  -1  22   14.34    9.94
   2 -11  12   23.75    8.13
   2  -9  20    5.50    7.50
   2  -8  21  128.78   10.59
   2  -5  22    6.50    6.92
   2  -1  19    2.14    7.88
   3  -9  14  113.85   10.87
   3  -9  15   26.48    7.55
   3  -9  16   10.05    7.15
   3  -7  18  800.10   20.71
   3  -5  18    3.87    7.74
   3  -4  18  156.57   10.05
   3  -3  17   36.68    6.97
  -5 -12  19    2.09    7.29
  -5 -11  23  149.34   10.34
  -4  -6  29    4.07    3.83
  -3 -12  21   -9.26    6.46
  -3  -7  28    2.39    4.93
  -2 -11  23    6.37    7.87
  -2  -9  26    5.78    5.06
  -2  -5  28    2.01    4.70
  -2  -4  28    0.27    6.07
  -1 -11  22   16.53    8.46
  -1 -10  24   15.55    6.49
  -1  -9  25   -4.43    6.32
  -1  -8  26   -2.07    4.86
  -1  -5  27    0.95    5.68
  -1  -4  27   42.28    7.23
   0 -12  11   28.16    9.68
   0 -12  17   28.57   10.44
   0 -12  18   97.58   10.85
   0 -11  21   78.12    9.66
   0  -9  24  180.76   10.94
   0  -7  25   -0.80    6.70
   0  -1  24   -8.41    9.22
   1 -11   9  394.80   15.56
   1 -11  18   20.34   10.07
   1 -10  21   13.04    7.57
   1  -9  22   35.52    7.89
   2 -10  17   25.81    9.60
   2 -10  18   24.84    8.41
   2  -7  21   68.00    9.03
   2  -4  21   33.95    8.94
   3  -9  12  218.56   11.78
   3  -9  13   26.22    7.42
   3  -8  16   -3.87    6.59
   3  -7  17   30.79    8.43
   3  -6  18   20.96    6.80
   3  -4  17   75.66    7.88
   3  -3  16  150.09    9.18
  -4 -12  20   37.21    8.87
  -4 -11  23   -3.46    6.88
  -4 -10  25   46.47    7.39
  -4  -2  29   32.78    8.12
  -3 -12  20    1.15    8.10
  -3 -10  25   17.75    6.27
  -3  -8  27   23.20    5.98
  -3  -1  28  181.42   13.07
  -2 -12  20  161.12   11.95
  -2  -7  27    5.08    5.50
  -2  -1  27   28.44   10.20
  -1 -12  19   63.27    9.65
  -1  -7  26    6.96    6.31
  -1  -2  26  461.59   16.79
   0 -12  12   99.09   10.30
   0 -12  13   -3.19    9.55
   0 -12  14   27.63   10.39
   0 -12  15    0.53    9.47
   0 -12  16    2.50    8.39
   0 -11  20    0.05    7.44
   0 -10  22   19.31    7.58
   0  -4  25   43.11    8.89
   0  -3  25   28.24    7.84
   1 -11  10  774.53   20.92
   1 -11  17  185.08   13.99
   1 -10  20   13.52    7.66
   1  -7  23  158.58   10.98
   1  -3  23    1.96    7.08
   2 -10  10  104.07    9.65
   2 -10  16  119.66   10.90
   2  -9  19  323.57   14.95
   2  -8  20  137.65   11.03
   2  -5  21   83.50    9.23
   2  -3  20   30.65    8.78
   3  -8  14   35.20    7.16
   3  -8  15  216.90   11.99
   3  -7  16   74.31    8.46
   3  -4  16   64.21    8.02
  -6 -11  21   -1.54    7.02
  -6 -10  24   41.72    7.60
  -5 -12  18  107.19    9.70
  -5 -11  22   19.31    7.51
  -5  -9  26  185.85   10.25
  -5  -7  28    1.98    4.88
  -4  -9  26   -1.85    5.98
  -4  -7  28    3.35    4.65
  -4  -4  29    3.08    4.99
  -4  -3  29   80.29    7.74
  -3  -6  28    4.90    4.54
  -2 -12  19    3.91    7.42
  -2 -11  22   -1.55    7.72
  -2 -10  24   11.16    6.18
  -2  -8  26   24.41    6.67
  -1 -12  11   26.87    9.13
  -1 -12  17   18.67   10.02
  -1 -10  23   18.19    7.02
  -1  -8  25    3.89    6.62
   0  -9  23   18.38    7.10
   0  -8  24   10.54    6.41
   0  -5  25   40.17    7.46
   0  -2  24  181.70   12.75
   1 -10  19   32.07    9.93
   1  -9  21  130.79   10.91
   1  -8  22  119.20   10.18
   1  -5  23  178.55   11.45
   1  -4  23   57.26    8.48
   2 -10  11 1000.24   22.59
   2 -10  14    9.02    7.27
   2 -10  15   27.59    8.07
   2  -9  18   -0.13    7.24
   2  -8  19    1.11    7.06
   2  -7  20  181.25   11.34
   3  -8  12   13.50    6.15
   3  -8  13   -4.62    5.68
   3  -7  15  210.31   11.16
   3  -6  16    1.50    5.76
   3  -4  15  337.63   12.59
  -5  -8  27   32.96    5.83
  -5  -1  29   14.88    8.95
  -4 -12  18  170.31   11.79
  -4 -11  22    6.68    7.88
  -4  -8  27    2.21    4.31
  -3 -12  19   -2.42    7.08
  -3 -10  24    0.46    6.86
  -3  -3  28   81.69    8.35
  -3  -2  28   30.29    7.32
  -2 -12  18   43.14    8.88
  -2  -9  25   26.53    6.28
  -2  -6  27   23.11    5.33
  -1 -12  15    1.32    9.55
  -1 -12  16   10.83    8.18
  -1  -9  24  137.67    9.91
  -1  -5  26   -2.75    6.33
  -1  -4  26   62.69    8.66
  -1  -3  26  146.73   10.50
   0  -7  24   11.10    6.47
   1 -11  12   54.83    9.33
   1 -11  14   44.49    9.24
   1 -10  18  292.07   15.64
   1  -9  20   45.16    9.91
   1  -7  22  191.76   11.77
   1  -3  22  172.87   12.16
   2  -9  17   60.20    8.94
   2  -8  18   70.41    9.96
   2  -6  20   96.71    9.50
   2  -5  20   -0.85    6.70
   2  -3  19   27.59    8.30
   3  -7  13   11.39    5.82
   3  -7  14   75.98    7.88
   3  -6  14   40.10    7.48
   3  -6  15  184.42   10.24
  -6 -11  20    6.10    7.31
  -5 -11  21    5.09    7.45
  -5  -4  29   43.01    5.57
  -5  -3  29   24.63    6.06
  -5  -2  29    2.21    6.86
  -4 -12  17  103.91   10.43
  -4 -10  24   10.69    6.30
  -4  -6  28   21.85    4.85
  -3 -12  17   35.48    9.77
  -3 -12  18  166.54   11.61
  -3  -9  25    6.16    6.66
  -3  -8  26   65.73    7.63
  -3  -7  27   25.97    5.27
  -3  -4  28   31.44    5.81
  -2 -12  12    5.13    8.29
  -2 -12  16    3.53    9.13
  -2 -12  17   -0.40    7.61
  -2 -10  23    2.40    6.31
  -2  -5  27   13.12    5.21
  -2  -4  27    5.78    5.77
  -2  -3  27    1.70    6.34
  -1 -11  20    6.13    7.83
  -1  -7  25    5.14    5.68
   0 -11   9   87.29    9.48
   0 -10  20    4.65    8.68
   0  -9  22  103.19    9.85
   0  -8  23  118.67    9.95
   0  -6  24    7.00    6.56
   0  -5  24   26.82    8.05
   0  -4  24   36.35    8.85
   0  -3  24    8.30    6.79
   0  -1  23   -0.18    8.25
   1 -10  17   95.09   11.62
   1  -6  22   98.22    9.56
   1  -4  22   45.75    9.10
   1  -2  21   61.65    9.60
   2  -9  15   40.65    7.96
   2  -9  16    5.95    6.88
   2  -6  19   90.71    9.03
   2  -4  19   31.02    8.18
  -6 -10  23   46.12    7.51
  -6  -6  28   11.79    5.25
  -5  -9  25    1.53    6.43
  -5  -6  28   30.88    5.29
  -4 -12  15   -0.94    7.09
  -4 -12  16  102.03   10.47
  -4  -7  27    4.47    5.52
  -4  -1  28    4.84    7.97
  -3 -12  15    7.28    8.89
  -3 -12  16  182.78   12.91
  -3 -11  21    0.65    6.63
  -3 -10  23   -1.14    7.30
  -3  -6  27   11.10    5.55
  -2 -12  14   33.28    9.97
  -2 -12  15  203.92   12.90
  -2  -9  24    4.94    6.12
  -2  -8  25   13.76    5.88
  -2  -1  26   62.72   10.21
  -1  -9  23   32.06    7.49
  -1  -8  24   11.88    6.72
  -1  -6  25   13.98    6.98
  -1  -2  25   56.59    9.85
   0 -11  10    2.59    7.17
   0  -9  21   23.10    8.97
   0  -7  23   24.13    8.14
   1 -10  16   -2.88    8.61
   1  -9  19  264.63   13.83
   1  -7  21  246.76   12.99
   1  -1  20    8.09    8.58
   2  -9  12  227.23   11.88
   2  -9  13   -4.11    6.33
   2  -9  14    3.88    6.63
   2  -8  17    2.94    6.70
   2  -7  18    2.93    6.53
  -6  -8  26   73.64    7.45
  -6  -7  27   24.66    5.61
  -6  -3  29   14.05    5.94
  -5 -11  20   16.66    8.17
  -5 -10  23    4.91    6.19
  -5  -8  26   22.63    6.48
  -5  -7  27   -2.72    4.84
  -4 -10  23   51.25    8.68
  -4  -8  26   65.98    6.97
  -4  -4  28    6.36    5.18
  -4  -2  28  186.20   10.92
  -3 -12  14   76.89    9.48
  -3  -1  27   17.63    8.75
  -2 -10  22   35.33    7.93
  -2  -6  26   15.81    5.56
  -1 -10  21  163.47   11.72
  -1  -4  25   13.50    7.70
  -1  -3  25   99.15   10.01
   0 -11  11   60.86    8.96
   0 -11  12   30.47    8.44
   0 -11  13    3.32    9.17
   0 -11  14   70.63    9.92
   0 -11  15   47.45    9.19
   0 -10  19  166.36   12.15
   0  -6  23   28.72    8.44
   0  -2  23   55.70    8.53
   1 -10  11  136.49   11.36
   1 -10  15  145.30   10.90
   1  -9  18    9.41    7.59
   1  -6  21  276.94   13.24
   1  -4  21  188.65   11.95
   1  -3  21  318.53   13.55
   2  -8  15  139.61   10.78
   2  -8  16   31.58    7.47
   2  -7  17   34.32    7.30
   2  -4  18   36.96    6.93
  -7 -10  21   19.65    7.53
  -6 -11  18   21.93    7.84
  -6 -10  22    1.27    7.17
  -5  -5  28    1.91    4.21
  -5   0  28   67.42   10.62
  -4 -11  20   22.15    7.40
  -4  -6  27   -2.59    5.12
  -4  -3  28  132.96    8.36
  -3 -10  22    3.72    7.94
  -3  -9  24   17.69    6.45
  -3  -8  25   43.00    6.81
  -3  -4  27    4.48    5.55
  -2 -11  19    2.13    7.48
  -2  -7  25   23.31    6.24
  -2  -4  26    2.43    6.69
  -2  -2  26    0.71    7.01
  -2   0  25   12.16    9.52
  -1 -11  17   55.56    9.80
  -1 -10  20   66.30    9.53
  -1  -9  22  150.24   11.04
  -1  -8  23   55.64    7.98
  -1  -1  24   35.93    9.62
   0 -10  18   72.00    9.84
   0  -9  20   36.16    8.45
   0  -7  22    4.97    7.81
   0  -4  23    6.87    7.82
   0  -3  23  130.13   10.40
   0  -1  22    2.29    8.87
   1 -10  12  324.39   14.10
   1  -9  17  202.89   12.38
   1  -8  19  260.48   13.34
   1  -7  20   43.05    8.02
   2  -8  13   31.99    7.87
   2  -8  14   27.81    6.87
   2  -7  16  395.03   14.39
   2  -4  17  147.80    9.96
   2  -3  17    0.40    5.64
  -7  -9  23    8.92    7.07
  -7  -8  25   20.63    5.97
  -6  -5  28   -3.36    4.43
  -5 -11  19    8.68    7.50
  -5 -10  22   21.35    7.96
  -4 -11  19   22.11    9.03
  -4  -9  24   64.14    8.24
  -4  -7  26   13.67    6.18
  -3 -11  19  130.83   11.16
  -3  -3  27   13.41    5.57
  -3   0  26   -1.79    9.13
  -2 -11  18   10.08    8.13
  -2 -10  21   39.00    8.34
  -1 -11  11    8.52    8.86
  -1 -11  15   -0.77    9.37
  -1 -11  16    5.79    8.05
  -1  -6  24  108.53    9.03
   0 -10  17  229.72   13.47
   0  -8  21   33.54    7.87
   1  -9  16   33.04    7.87
   1  -8  18  519.93   17.91
   1  -6  20   10.79    6.73
   1  -3  20  164.62   11.23
   2  -8  12   54.48    7.67
   2  -7  15   35.19    6.90
   2  -6  16    6.46    6.95
   2  -5  17   -3.59    5.80
   2  -3  16  214.52   10.73
  -7 -10  20   -0.97    7.39
  -7  -7  26    8.51    5.25
  -7  -6  27   47.36    5.97
  -6 -10  21   22.43    8.15
  -6  -8  25   22.52    6.23
  -6  -6  27    1.32    5.30
  -6  -4  28   -1.13    4.88
  -5 -11  18   48.45    9.60
  -5  -8  25   49.23    7.69
  -5  -7  26   24.71    5.86
  -5  -6  27   16.13    5.17
  -5  -3  28   15.48    5.76
  -5  -2  28   28.37    6.93
  -5  -1  28    6.05    6.92
  -4  -8  25   70.11    7.65
  -3 -11  18   18.10    9.73
  -3 -10  21   38.05    9.58
  -3  -9  23   67.20    8.48
  -3  -6  26   86.92    7.44
  -2 -11  17    2.21    7.98
  -2 -10  20   25.86    9.58
  -2  -9  22    8.94    8.24
  -2  -6  25  144.08    9.41
  -2  -1  25    8.28    8.78
  -1 -11  12    0.47    7.33
  -1 -11  13    9.58    8.09
  -1 -11  14   32.32    8.53
  -1 -10  19   10.37    7.94
  -1  -9  21    7.65    7.17
  -1  -8  22   62.05    9.39
  -1  -7  23  148.77   10.37
  -1  -4  24    6.26    7.65
  -1  -3  24   -2.13    7.62
   0  -9  19  270.14   14.05
   0  -8  20   72.39   10.11
   0  -6  22   13.65    6.82
   0  -2  22   94.20    9.44
   1  -9  15    4.17    6.61
   1  -7  19    7.08    6.63
   1  -4  20   97.35    9.08
   1  -2  19   14.84    7.61
   2  -7  14  147.82    9.38
   2  -6  15  318.47   12.82
   2  -5  16    0.67    5.94
  -8  -9  21    0.22    7.02
  -7  -4  28   36.06    5.58
  -6  -7  26    3.70    4.98
  -5 -11  17   -5.52    8.40
  -5 -10  21   90.83   10.34
  -4 -11  18   15.03    7.50
  -4  -9  23    6.62    7.60
  -4  -1  27    5.99    7.59
  -3  -8  24   39.68    7.17
  -3  -7  25   93.57    8.18
  -3  -5  26    6.39    5.03
  -3  -1  26   -4.43    7.85
  -2 -11  15   13.76    9.32
  -2 -11  16   -0.90    8.29
  -2  -8  23   32.45    7.37
  -2  -5  25    7.36    5.98
  -1 -10  18   31.47    8.56
  -1  -9  20    9.77    8.75
  -1  -1  23    5.01    8.54
   0 -10  10   94.50    9.02
   0 -10  11   39.71    9.29
   0 -10  13  122.12   11.29
   0 -10  14    9.35    7.70
   0  -9  18  205.64   12.63
   0  -7  21  146.43   10.64
   0  -4  22   -2.01    6.34
   0  -3  22   14.14    7.01
   1  -9  11  380.77   14.08
   1  -9  13   91.76    9.27
   1  -9  14   -1.17    6.19
   1  -8  17   -1.02    6.44
   1  -7  18   31.85    7.31
   1  -6  19    4.00    6.35
   1  -3  19  252.53   12.27
   2  -5  15  162.66    9.30
  -8  -8  23   89.38    8.87
  -8  -6  26   22.91    6.38
  -7 -10  19    0.29    6.53
  -7  -9  22   14.92    7.64
  -7  -8  24   -0.81    5.79
  -6 -10  20    5.02    7.65
  -6  -3  28   10.39    4.66
  -6  -2  28   45.13    7.26
  -6  -1  28    3.26    6.93
  -5  -9  23   -1.94    5.82
  -5  -5  27    8.31    4.97
  -4 -11  16   52.88   10.26
  -4  -8  24    9.80    7.21
  -4  -6  26   39.77    6.15
  -4  -3  27   44.18    6.53
  -4  -2  27   14.32    6.18
  -3 -11  16   14.82    9.35
  -3  -3  26  284.60   12.45
  -3  -2  26    0.18    7.04
  -2 -11  11  115.42   10.11
  -2 -11  12  139.16   11.81
  -2 -11  13   29.47    9.69
  -2 -11  14    7.54    8.10
  -2  -9  21  123.95   10.56
  -2  -6  24    0.22    6.78
  -2  -4  25  103.64    8.62
  -2  -3  25   44.95    7.78
  -2   0  24   10.01    9.17
  -1  -7  22   45.64    8.99
  -1  -6  23   -1.74    6.14
   0 -10  12   33.49    7.98
   0  -9  17    0.61    7.12
   0  -8  19   90.36    9.52
   0  -7  20    4.53    7.94
   0  -6  21   76.27    8.72
   1  -8  16    8.35    6.57
   1  -7  17   46.05    8.59
   1  -6  18  247.81   12.57
   1  -4  19   57.68    7.83
  -7 -10  18   40.97    8.59
  -7  -7  25    8.01    6.46
  -7  -6  26    9.14    5.73
  -7  -5  27   32.64    5.63
  -7  -2  28   34.54    6.78
  -7   0  28   89.00   10.59
  -6  -5  27    9.86    5.08
  -5 -11  15    5.31    7.06
  -5 -10  20   13.85    7.36
  -5  -8  24    3.02    5.71
  -5  -7  25    5.48    6.38
  -5  -6  26    5.65    4.95
  -5  -4  27   24.69    5.79
  -5   0  27    3.98    8.41
  -4 -11  15   10.10    9.20
  -4 -10  20   -0.28    6.91
  -4  -9  22   17.77    8.32
  -4  -5  26   41.72    6.87
  -3 -11  12  111.79   10.99
  -3 -11  13   85.84   11.08
  -3 -11  14  148.74   12.45
  -3 -11  15   36.50    9.26
  -3  -8  23    1.11    6.09
  -3  -7  24    1.77    6.79
  -3  -6  25    9.14    5.59
  -2  -8  22   82.27    9.07
  -2  -7  23    4.17    6.16
  -1  -9  19    6.78    7.51
  -1  -5  23   30.32    7.07
  -1   0  22   47.31    9.00
   0  -9  16   19.60    7.38
   0  -5  21    6.20    6.03
   0  -3  21  101.97   10.02
   1  -8  14   20.67    7.77
   1  -8  15   -2.86    5.69
   1  -5  18  168.33   10.65
   1  -3  18   26.27    7.22
   1  -2  18    9.54    6.02
  -8  -9  20   16.25    7.16
  -8  -4  27   -1.41    5.10
  -7 -10  17   92.19    9.76
  -7  -9  21    6.07    7.74
  -7  -1  28    3.10    6.16
  -6 -10  19   14.62    7.35
  -6  -7  25   -3.35    5.45
  -6  -6  26   -2.16    4.92
  -6  -4  27    3.96    5.47
  -5  -9  22   -7.39    6.61
  -5  -3  27   44.35    6.42
  -5  -1  27   46.55    7.95
  -4 -11  13   86.91   10.13
  -4 -11  14   47.73    8.87
  -4 -10  19   28.77    9.81
  -4   0  26    3.15    8.43
  -3  -9  21   19.64    7.69
  -3  -5  25  202.39   10.42
  -3   0  25    5.59    7.83
  -2 -10  17   96.46   12.09
  -2  -9  20  173.77   12.08
  -2  -5  24  133.92    9.57
  -2  -1  24    6.82    7.20
  -1 -10   9    3.18    6.34
  -1 -10  15   65.01    9.58
  -1  -9  18  410.17   17.12
  -1  -8  20    4.42    7.04
   0  -9  15   87.56    9.23
   0  -8  18  217.77   12.33
   0  -6  20  117.41    9.61
   1  -8  13   38.15    7.59
   1  -7  16   69.36    8.04
   1  -6  17    4.72    5.89
  -9  -7  23   61.97    8.13
  -8  -7  24   10.42    5.94
  -7 -10  16    7.04    7.72
  -7  -4  27   -2.15    4.69
  -6 -10  18   10.83    8.52
  -5  -8  23    2.64    7.27
  -5  -5  26   92.34    8.12
  -5  -2  27    8.54    5.60
  -4  -9  21   -3.83    8.01
  -4  -8  23   85.89    8.95
  -4  -7  24   39.65    7.12
  -4  -6  25   90.63    8.05
  -4  -3  26   14.10    6.23
  -4  -1  26   -0.19    7.07
  -3 -10  18    0.26    7.79
  -3  -8  22   -4.48    7.57
  -2 -10  16    9.85    9.42
  -2  -8  21    6.18    6.88
  -2  -7  22   58.74    9.19
  -2  -6  23  250.22   12.18
  -2  -3  24   -3.59    6.04
  -2  -2  24    8.56    6.56
  -1 -10  10  177.34   10.88
  -1 -10  11  226.79   12.20
  -1 -10  12   22.24    7.79
  -1 -10  13   -5.43    7.40
  -1  -5  22    3.84    6.26
  -1  -1  22   25.90    7.51
   0  -8  17   99.77    9.44
   0  -2  20   71.26    8.28
   1  -7  15    8.72    5.93
   1  -6  16   69.12    8.40
   1  -5  17  191.10   10.22
   1  -3  17   28.12    6.79
   1  -2  17  111.49    8.11
  -8  -9  19   -0.98    7.09
  -8  -6  25   -0.78    5.48
  -8  -5  26    8.90    4.69
  -7  -9  20   67.63    9.71
  -7  -7  24   71.08    8.86
  -7  -5  26    4.18    5.92
  -6  -9  21   36.26    7.72
  -6  -5  26   39.18    6.94
  -6   0  27   -0.64    8.06
  -5 -10  18   12.47    9.03
  -5  -7  24   32.00    7.67
  -5  -6  25   30.03    6.26
  -5   1  26   19.43    9.40
  -4  -2  26   74.67    7.68
  -3 -10  17    7.87    9.44
  -3  -9  20    6.24    7.37
  -3  -7  23  113.56    9.40
  -3  -3  25  192.83   10.45
  -3   1  24    2.97    8.59
  -2 -10  15  426.82   17.62
  -2  -9  19   13.28    7.67
  -2  -5  23   82.98    9.29
  -2   0  23   48.65    8.70
  -1  -9  17   -2.31    7.07
  -1  -8  19  172.37   11.57
  -1  -7  20   36.69    8.71
  -1  -6  21   -2.61    6.19
  -1  -3  22    7.40    6.37
   0  -9  11    2.45    6.36
   0  -9  12  401.80   14.61
   0  -8  16   -3.01    6.22
   0  -3  20  261.51   12.08
   0  -1  19   10.26    7.32
   1  -7  14    0.38    5.38
  -9  -8  20   14.45    6.73
  -9  -6  24    2.10    5.13
  -9  -5  25    0.34    5.83
  -9  -4  26    3.96    4.53
  -8  -9  18   17.09    8.02
  -8  -3  27   32.02    5.81
  -7  -6  25    7.69    5.61
  -7  -3  27    7.19    5.27
  -7   1  27   75.37   10.83
  -6 -10  17   15.32    7.63
  -6  -7  24   41.52    7.14
  -6  -6  25   19.54    6.17
  -6  -2  27   20.52    5.67
  -5 -10  17  133.66   11.91
  -5  -4  26    1.31    4.64
  -4 -10  17    4.44    9.41
  -4  -9  20   23.73    9.67
  -4  -8  22   11.94    6.94
  -4  -5  25  147.74    9.20
  -4   1  25   28.29    9.24
  -3 -10  16  181.24   13.61
  -3  -8  21   22.79    8.75
  -3  -5  24   86.27    8.23
  -2 -10   9    6.25    6.31
  -2 -10  13  201.67   13.48
  -2 -10  14  133.21   11.20
  -2  -9  18   71.87    9.67
  -2  -8  20    1.69    6.94
  -2  -6  22   11.72    7.67
  -2  -1  23    8.08    8.24
  -1  -9  16   98.41    9.84
  -1  -5  21   10.51    7.57
   0  -8  15   48.85    7.54
   0  -7  17   37.16    8.38
   0  -5  19    8.01    6.03
  -9  -7  22    4.13    5.77
  -8  -8  21    8.29    6.64
  -8  -7  23  167.18   10.34
  -8  -4  26    1.52    5.60
  -7  -9  19   35.95    8.85
  -7  -1  27   52.93    7.83
  -6 -10  15    6.56    8.56
  -6 -10  16  411.19   15.62
  -6  -9  20    5.02    7.24
  -6  -8  22    1.81    6.30
  -6  -4  26   12.55    6.11
  -5 -10  16   14.39    9.37
  -5  -8  22    2.53    6.59
  -5  -5  25   12.33    6.53
  -5  -2  26   23.03    6.63
  -5   0  26    2.80    7.73
  -4 -10  16  187.19   13.45
  -4  -7  23  115.45    9.59
  -4  -6  24  109.58    8.87
  -4  -4  25   20.69    5.75
  -3 -10  15    5.54    9.25
  -3  -9  19  146.12   11.63
  -3  -7  22   -2.94    6.05
  -3  -6  23   20.39    6.66
  -3  -4  24  145.58   10.38
  -2 -10  11    6.00    7.68
  -2 -10  12  198.65   12.31
  -2  -9  17  187.75   13.34
  -2  -7  21  110.60    9.76
  -2  -3  23   25.05    6.97
  -2  -2  23    4.32    6.45
  -1  -7  19   35.28    7.56
  -1  -1  21   22.34    7.75
   0  -8  14    6.33    6.21
   0  -6  18    4.07    5.89
   0  -3  19  142.23    9.46
   0  -2  19   45.67    7.28
   1  -5  15   -1.10    4.87
 -10  -7  20   42.01    8.27
  -9  -8  19   49.97    8.80
  -9   0  27    7.57    6.84
  -8  -9  17    3.72    7.82
  -8  -5  25   75.79    8.33
  -8  -1  27   70.66    8.45
  -8   1  27    0.22    8.87
  -7  -7  23   -2.74    5.86
  -7  -4  26   27.10    6.08
  -6 -10  14  117.98   10.52
  -6  -9  19   14.50    8.95
  -6  -7  23   25.36    8.01
  -6  -5  25   66.25    8.20
  -5 -10  15  527.00   18.62
  -5  -7  23    3.36    6.59
  -5  -6  24   15.40    6.24
  -5   2  25   47.09   11.40
  -4 -10  15   13.04    9.51
  -4  -8  21   27.71    7.79
  -4  -5  24  173.56   10.77
  -4  -2  25  124.52    9.76
  -4  -1  25    0.00    7.13
  -3 -10  10    3.54    7.78
  -3 -10  13   37.46    9.83
  -3 -10  14  287.76   14.34
  -3  -8  20   61.48   10.32
  -3  -3  24  180.09   10.42
  -2  -8  19    1.17    7.13
  -2  -5  22   76.79    8.38
  -2   0  22   79.54   10.18
  -1  -9  13   70.83    9.69
  -1  -8  17  425.47   15.90
  -1  -3  21    3.52    6.12
  -1  -2  21    1.46    6.29
   0  -8  13  264.65   12.41
   0  -7  16   34.16    7.01
   0  -6  17    6.70    5.95
   0  -5  18   76.38    7.86
   0  -1  18   -1.41    5.44
 -10  -6  22   32.03    7.12
  -9  -7  21   17.07    7.65
  -9  -3  26    4.55    4.86
  -8  -8  20   14.72    8.44
  -7  -9  18  204.48   12.03
  -7  -6  24    4.60    6.25
  -7  -5  25   40.21    6.51
  -7  -3  26   27.29    6.80
  -6  -6  24   57.67    7.57
  -6  -3  26   34.39    5.76
  -6   1  26    0.61    8.62
  -5 -10  14   95.65   11.06
  -5  -9  19    5.42    7.48
  -5  -8  21   59.37    8.91
  -5  -4  25   84.60    7.66
  -4 -10  14   40.59    8.76
  -4  -7  22   15.85    6.85
  -4  -6  23   46.07    7.52
  -3 -10  12   -2.12    7.16
  -3  -7  21   15.84    8.47
  -3  -6  22   26.03    8.06
  -3  -5  23   85.48    8.30
  -3   1  23   54.93    9.03
  -2  -8  18  565.06   18.97
  -2  -7  20   20.29    7.27
  -2  -6  21    1.31    6.25
  -1  -9  11  218.09   11.57
  -1  -9  12   27.40    7.50
  -1  -8  16   72.89    8.68
  -1  -7  18  445.10   15.88
  -1  -6  19  329.94   13.65
  -1  -5  20   -2.69    5.86
  -1   1  19    8.89    8.64
   0  -7  15    8.10    5.99
   0  -4  18  500.72   14.95
   0  -3  18   -1.27    5.33
   0  -2  18    0.84    5.44
 -10  -7  19    5.81    7.24
 -10  -5  23    4.35    6.26
  -9  -8  18   31.87    8.54
  -9  -4  25    9.95    5.01
  -8  -9  15   81.99    9.65
  -8  -3  26   -2.35    5.13
  -7  -9  17   16.01    8.82
  -7   2  26    5.01    9.79
  -6  -4  25    5.66    6.21
  -6  -1  26   12.66    5.77
  -6   0  26   43.37    7.75
  -5 -10  12   42.99    9.04
  -5 -10  13    1.44    7.71
  -5  -9  18   31.11    9.97
  -5  -7  22    1.08    7.72
  -5  -5  24   77.56    8.71
  -5   1  25    2.68    8.51
  -4 -10  11   79.32    9.80
  -4 -10  12   26.97    8.02
  -4  -8  20   14.91    7.75
  -4  -4  24  146.78    9.42
  -3  -8  19    9.27    7.57
  -2  -9  15  312.32   14.67
  -2  -5  21    3.53    7.27
  -2  -2  22   71.00    8.29
  -1  -8  15   65.18    9.21
  -1  -4  20  139.86    9.62
  -1  -3  20   53.40    8.57
  -1  -2  20    2.23    7.04
  -1  -1  20   38.68    7.29
   0  -7  14   65.93    7.59
   0  -6  16    0.27    5.37
   0  -5  17   86.55    7.99
   0  -1  17    1.65    6.27
 -10  -6  21    7.07    7.39
 -10  -4  24   24.18    6.67
 -10  -3  25   14.21    5.04
 -10  -1  26   24.92    5.69
  -9  -2  26   14.62    5.85
  -8  -8  19   -2.43    7.77
  -8  -6  23   10.26    6.59
  -8  -4  25   22.24    6.10
  -8  -2  26   -3.69    6.07
  -7  -8  20    7.74    7.05
  -7  -7  22   46.80    7.89
  -7  -4  25   -1.51    5.27
  -7   1  26   51.31   10.15
  -6  -9  17  390.20   16.88
  -6  -7  22   22.05    7.19
  -6  -5  24    3.29    6.75
  -5  -8  20    1.33    7.34
  -5  -6  23   67.56    8.23
  -5  -2  25   -1.24    6.09
  -5  -1  25   37.82    7.71
  -5   0  25   20.02    7.88
  -4  -9  17   44.70    9.22
  -4  -7  21   42.84    9.22
  -4  -5  23   55.15    8.47
  -4   0  24   -0.80    7.62
  -3  -9  16  100.36   10.64
  -3  -7  20    4.94    8.25
  -3  -5  22    9.02    7.28
  -3  -2  23    4.46    7.24
  -3  -1  23    9.68    7.74
  -2  -9  13   36.30    9.05
  -2  -9  14   35.19    8.15
  -2  -8  17    8.73    7.14
  -2  -7  19   43.84    8.11
  -2  -6  20   -2.60    6.18
  -1  -8  14   62.52    9.38
  -1  -7  17   30.45    7.20
  -1  -6  18    5.55    6.23
  -1   0  19   13.77    7.79
   0  -7  13  100.97    8.50
   0  -5  16   -0.22    6.19
   0  -2  17   22.62    6.70
 -10  -7  18    6.29    7.73
  -8   2  26   18.97   10.14
  -7  -9  16   21.23    8.15
  -7  -6  23   13.01    6.49
  -7  -5  24   16.67    6.65
  -7  -1  26   40.26    6.40
  -7   0  26  226.15   11.82
  -6  -6  23    4.52    6.19
  -6   2  25   31.59   10.22
  -5  -9  17    9.47    8.18
  -5  -4  24   22.76    6.13
  -4  -9  16  148.37   12.88
  -4  -8  19  197.68   12.79
  -4  -6  22   13.20    6.55
  -4  -1  24   22.65    7.26
  -4   2  23  163.47   13.25
  -3  -9  15  332.52   15.17
  -3  -8  18  112.12   10.64
  -3  -6  21   80.59    8.91
  -2  -9  10   29.84    8.39
  -2  -9  12   30.50    7.81
  -2  -8  16  199.18   12.72
  -2  -4  21    7.03    6.11
  -1  -7  16  127.93    9.62
  -1  -4  19  102.25    8.49
   0  -6  14    2.61    6.15
 -11  -5  21   10.34    6.40
 -10  -2  25   -4.95    5.58
 -10   1  26   31.81    6.63
  -9  -8  16   18.47    8.47
  -9  -5  23    2.90    6.03
  -9  -4  24   10.69    6.77
  -9   0  26  143.10   10.51
  -9   2  26  134.87   11.63
  -8  -8  18   13.34    7.84
  -8  -3  25   25.71    7.06
  -8   0  26    6.87    6.15
  -8   1  26  225.80   12.84
  -7  -9  15    9.52    7.55
  -7  -8  19   35.74    8.44
  -7  -7  21    2.61    6.71
  -7  -3  25    9.16    5.45
  -7   3  25    1.50   10.36
  -6  -9  16    2.27    7.58
  -6  -7  21    4.51    7.03
  -6   1  25   92.39   10.59
  -5  -7  21   17.80    7.45
  -5  -6  22  116.75   10.67
  -5  -5  23   14.25    6.30
  -5   2  24   -8.10    7.94
  -4  -9  15  547.31   19.45
  -3  -9  14   43.19    8.84
  -3  -7  19    3.76    8.29
  -3  -4  22   -2.30    5.63
  -3   1  22  149.83   11.14
  -2  -6  19    1.96    6.33
  -2  -5  20   -1.44    5.93
  -2  -2  21   75.78    8.21
  -2   1  20    6.79    8.49
  -1  -8  12  260.01   12.03
  -1  -7  15  220.34   12.05
  -1  -6  17  517.56   16.00
  -1  -5  18  405.90   14.15
  -1  -2  19    7.95    5.68
   0  -5  15   47.14    6.41
   0  -4  16   35.08    6.25
 -11  -6  18   18.15    7.85
 -11  -4  22   19.56    6.75
 -10  -7  17   19.20    8.25
 -10  -6  20    2.70    7.48
 -10  -5  22   10.17    6.13
 -10  -4  23    9.73    6.90
 -10  -3  24    3.12    5.73
  -9  -7  19   65.20    9.97
  -8  -8  17   12.84    8.65
  -8  -6  22    0.77    6.27
  -8  -5  23   78.60    9.43
  -8  -4  24    1.31    6.52
  -7  -9  14   20.08    7.88
  -7  -8  18   42.14    9.94
  -7  -6  22   21.39    8.29
  -7  -4  24    3.88    6.77
  -7  -2  25    5.33    6.20
  -6  -9  15  288.78   15.41
  -6  -6  22   12.08    6.87
  -6  -4  24  149.20    9.72
  -6  -1  25    5.96    5.83
  -6   0  25    0.02    5.89
  -5   1  24   12.52    8.88
  -4  -9  14   -0.41    8.76
  -4  -8  18   67.10    9.66
  -4  -6  21  229.49   12.57
  -4  -3  23    6.62    5.88
  -4   1  23   55.09   10.19
  -3  -9  12  562.05   18.20
  -3  -9  13  212.91   12.60
  -3  -8  17   67.43    9.25
  -3  -6  20  184.92   11.47
  -3  -5  21   28.22    7.04
  -3  -1  22  126.55   10.39
  -2  -8  15  225.95   12.59
  -2  -7  17  430.16   15.62
  -2  -4  20  118.44    9.86
  -1  -4  18    0.63    6.30
 -11  -5  20    4.37    7.24
 -11  -3  23    4.31    6.10
 -11  -2  24   -4.82    4.29
 -10  -1  25    1.22    6.07
  -9  -2  25   13.30    6.09
  -9   4  25    6.51    9.90
  -8   3  25    2.68   10.26
  -7  -5  23    7.65    6.41
  -7   2  25   13.67    9.79
  -6  -9  14   11.40    9.45
  -6  -8  18   88.75   10.50
  -6  -3  24   -2.36    6.18
  -6   3  24   12.31    9.80
  -5  -9  14  273.75   15.15
  -5  -7  20   39.57    8.48
  -5  -4  23   61.43    7.68
  -5  -1  24  109.29    8.79
  -5   0  24    2.62    6.23
  -4  -9  13    1.72    8.96
  -4  -7  19   32.86    9.53
  -4  -1  23   56.22    8.56
  -4   0  23   10.69    6.67
  -3  -9   9   -0.08    6.07
  -3  -9  10  618.33   17.69
  -3  -9  11  258.44   12.94
  -3  -7  18  181.31   12.57
  -3  -4  21    7.56    7.11
  -2  -5  19   29.70    6.84
  -2   0  20   39.67    7.42
  -1  -7  14   13.02    6.17
  -1  -6  16   98.95    8.15
  -1  -5  17   -1.60    4.94
  -1  -1  18   16.52    6.97
 -11  -6  17    3.85    8.05
 -10  -6  19    4.52    8.09
  -9  -5  22   79.65    9.04
  -9  -4  23   42.38    8.18
  -9  -3  24   -0.72    5.27
  -9  -1  25    7.28    6.91
  -8  -8  16  122.37   11.93
  -8  -6  21   11.72    7.01
  -7  -8  17   48.06   10.54
  -7  -3  24   11.37    6.99
  -7   0  25   68.07    7.95
  -7   1  25    1.11    7.09
  -6  -9  13   48.57    8.66
  -6   2  24   43.29   10.11
  -5  -9  13   47.57   10.16
  -5  -6  21   -4.65    6.52
  -5  -5  22   58.96    7.99
  -4  -9  11  436.97   16.31
  -4  -9  12    3.88    8.63
  -4  -6  20    6.97    8.21
  -4  -5  21    4.14    7.56
  -4  -4  22   13.73    6.26
  -4   2  22  196.01   13.53
  -3  -6  19    2.11    6.45
  -3  -5  20   13.57    6.61
  -3   1  21    8.14    8.27
  -2  -8  13  394.97   14.82
  -2  -7  16  121.05    9.69
  -2  -2  20   53.40    7.43
  -2  -1  20   36.50    7.01
  -1  -7  13  190.37   10.48
  -1  -6  15    1.13    5.52
  -1  -2  18    4.43    5.23
 -11  -1  24   33.11    6.78
 -10  -2  24    4.25    5.48
 -10   0  25    6.26    5.64
 -10   1  25    7.74    6.77
 -10   3  25    2.60    8.22
  -9   3  25   60.63   10.25
  -8  -8  15   -2.09    8.69
  -8  -5  22   10.10    6.78
  -8  -4  23   17.35    7.69
  -8  -3  24   41.66    7.19
  -8   0  25   42.45    7.18
  -8   1  25   14.76    8.73
  -8   2  25   16.51    8.62
  -7  -6  21   27.04    7.73
  -7  -4  23   -2.76    7.05
  -6  -7  19    1.45    9.18
  -6  -5  22  179.14   11.45
  -6  -2  24   59.48    7.09
  -6   1  24    4.24    7.80
  -5  -9  11    5.58    8.50
  -5  -7  19   38.96    8.66
  -5  -3  23   -3.38    5.46
  -5   2  23   39.41   10.28
  -4  -9  10   24.78    7.50
  -4  -7  18    3.71    8.72
  -4  -3  22   13.31    6.12
  -3  -7  17    6.06    6.99
  -3  -3  21    3.82    5.86
  -3   0  21    8.64    7.85
  -2  -8  11    6.64    7.46
  -2  -8  12   46.88    7.54
  -2  -7  15    0.69    5.75
  -2  -6  17    0.44    5.71
  -2  -5  18   -3.01    5.66
  -2  -4  19   20.76    6.27
 -12  -3  21    1.56    5.66
 -12  -2  22    3.68    6.06
 -11  -6  16    2.47    7.86
 -11  -5  19    3.19    7.91
 -11  -4  21   -0.68    5.82
 -11  -3  22    5.05    6.76
 -11  -2  23   -0.12    5.62
 -10  -7  15    9.02    7.33
 -10  -4  22    3.29    6.34
 -10  -3  23   -0.84    5.77
 -10   2  25   52.64    8.24
  -9  -7  17   16.00    8.96
  -9  -2  24   58.17    8.45
  -9   1  25   79.64    9.32
  -9   2  25   -3.23    7.82
  -8  -7  18   13.81    9.49
  -8  -6  20   -6.27    8.05
  -8  -2  24    8.21    7.02
  -8   4  24    8.83   11.05
  -7  -8  16   39.41    8.84
  -7  -2  24    8.13    5.71
  -7   3  24   47.90   11.18
  -6  -8  16  369.44   17.33
  -6  -3  23   92.32    9.17
  -5  -8  16   37.65    9.17
  -5  -6  20  361.31   15.46
  -5  -5  21  190.67   12.48
  -5  -4  22   92.28    8.71
  -5  -1  23   16.32    7.11
  -5   1  23   11.38    8.20
  -4  -8  15   42.34   10.09
  -4  -4  21   35.70    8.12
  -4   0  22   67.60    9.23
  -4   1  22  110.97   10.35
  -3  -8  14   23.73    7.75
  -3  -6  18   16.68    6.99
  -3  -4  20   27.62    6.67
  -3  -1  21   53.15    7.61
  -3   2  20   50.21    9.76
  -2  -3  19  128.75    8.70
  -2   0  19    6.28    7.17
  -1  -6  14  241.67   10.92
  -1  -2  17   -0.72    4.95
  -1  -1  17  132.89    8.43
 -12  -5  16    1.19    8.18
 -12  -4  19   27.13    7.57
 -11   0  24    1.25    5.03
 -10  -7  14   20.50    8.51
 -10  -6  18   43.03    8.50
 -10  -1  24   39.32    6.85
 -10   5  24   -4.52    9.30
  -9  -6  19    6.78    8.57
  -9  -5  21   -1.67    6.43
  -9  -3  23   49.39    8.38
  -8  -8  14   99.76   10.18
  -7  -8  15   26.68    9.83
  -7  -6  20    4.43    7.48
  -7  -3  23   38.25    8.27
  -7   2  24   75.34   10.85
  -6  -6  20    3.60    7.21
  -6   3  23   15.39   10.20
  -5  -7  18    4.18    7.73
  -5   0  23   11.36    6.52
  -5   3  22   26.45   10.45
  -4  -7  17    4.96    7.28
  -4  -5  20  313.22   13.46
  -4  -1  22   16.08    6.42
  -3  -8  13  272.49   13.13
  -3  -5  19   62.18    7.97
  -2  -7  14  261.92   12.31
  -2  -6  16    2.01    5.43
  -2  -5  17   19.81    7.27
  -2  -4  18   -1.87    5.23
  -2  -2  19   91.49    8.18
  -2  -1  19   21.32    6.14
  -1  -5  15   71.34    7.21
  -1  -4  16  220.68   10.18
 -12   0  23   -1.53    5.23
 -11  -6  15   30.71    8.98
 -11  -5  18   42.83    9.27
 -11   1  24   10.65    6.43
 -11   4  24    6.03    7.39
 -10  -4  21   36.97    8.55
 -10  -2  23    2.86    6.79
  -9  -7  16  137.91   11.64
  -9  -1  24    2.32    5.88
  -9   4  24   -0.98   10.22
  -8  -8  12   59.74    9.54
  -8  -8  13   -2.18    7.39
  -8  -7  17  296.26   15.80
  -8  -5  21   32.78    7.92
  -8  -4  22    4.67    7.87
  -8  -3  23   33.50    7.29
  -8  -1  24   11.56    6.15
  -8   3  24    3.73   10.26
  -7  -8  14  115.17   12.20
  -7  -5  21   15.08    7.47
  -7  -4  22   40.05    8.87
  -7   0  24   19.91    6.24
  -7   1  24   17.40    7.38
  -6  -8  15   15.38    8.31
  -6  -5  21   21.78    7.42
  -6  -2  23   48.37    7.00
  -5  -6  19    1.34    8.68
  -5  -3  22   53.54    7.46
  -4  -8  14   59.20    9.18
  -4  -3  21    8.95    6.02
  -4   2  21   28.41    9.45
  -3  -8  11  563.49   17.42
  -3  -8  12   25.49    7.42
  -3  -6  17   17.49    6.82
  -3  -4  19   25.04    7.37
  -2  -6  15  246.20   12.26
  -2  -3  18   12.98    6.56
  -2   1  18    0.19    7.06
  -1  -3  16   43.31    6.28
 -12  -5  15   91.81   10.07
 -12  -4  18   34.11    8.57
 -12  -1  22  108.59    8.70
 -11  -6  14    4.04    8.25
 -11  -3  21   46.70    8.74
 -11  -1  23   -1.18    5.34
 -11   2  24    1.56    6.12
 -11   3  24   55.82    8.41
 -10  -6  17   72.70    9.70
 -10  -3  22   -0.94    6.45
 -10   0  24    3.59    6.09
 -10   4  24    1.22    9.41
  -9  -7  15    3.19    9.26
  -9  -6  18    7.83    9.04
  -9  -5  20   16.92    8.83
  -9   0  24   -0.52    7.12
  -8   1  24   38.41    9.04
  -8   2  24   48.33   10.23
  -7  -8  13  163.32   12.86
  -7  -6  19   56.33   10.61
  -7   4  23   -1.05   11.37
  -6  -6  19  132.12   11.40
  -6  -3  22  150.78   10.82
  -6   0  23    8.51    7.27
  -6   1  23   18.85    8.19
  -6   2  23   -1.45    7.93
  -5  -8  14   55.90    9.40
  -5  -7  17   16.40    8.12
  -5  -5  20   48.01    8.26
  -5  -4  21   37.99    7.46
  -5  -2  22   11.43    6.03
  -5   2  22   12.54    8.96
  -4  -8  13   28.91    7.97
  -4  -7  16  112.97   10.35
  -4  -6  18   59.46    8.74
  -4  -5  19   26.55    7.17
  -4  -4  20    0.00    6.02
  -4   1  21  100.53   10.54
  -3  -8  10   38.30    7.40
  -3  -5  18    8.69    6.33
  -3  -1  20  111.90    8.84
  -3   0  20   65.07    8.05
  -2  -5  16   71.80    8.53
  -2  -4  17    5.06    6.58
  -2   0  18   90.36    8.79
 -12  -2  21  152.64   10.26
 -12   1  23    0.43    5.44
 -11  -2  22   12.17    6.16
 -10   2  24   19.98    8.41
 -10   3  24   18.40    9.54
  -9  -4  21   -1.76    7.98
  -9  -3  22    5.57    7.69
  -9  -2  23    5.82    6.39
  -9   1  24   16.98    6.95
  -9   2  24    9.53    9.10
  -9   3  24   43.29   10.08
  -8  -7  16    7.24    8.11
  -8  -5  20   30.43    9.65
  -8  -2  23    3.46    6.14
  -7  -8  12   17.49    9.20
  -7   3  23  104.08   12.34
  -6  -8  13    7.63    9.42
  -6  -5  20  238.62   13.24
  -6  -4  21   54.48    8.10
  -5  -8  13  236.50   13.48
  -5   0  22   60.02    8.67
  -5   1  22  211.86   11.73
  -4  -8  11   71.36    9.90
  -4   0  21   63.37    8.03
  -3  -6  16   73.96    8.46
  -3  -3  19   57.41    7.21
  -2  -6  14  103.93    8.53
  -2  -1  18   44.67    6.52
 -12   2  23    8.02    5.82
 -11  -5  17   95.39   10.03
 -11   0  23   13.70    6.57
 -10  -4  20   33.10    8.95
  -9  -7  14   40.30    8.71
  -9  -6  17  314.71   16.20
  -9  -1  23   10.91    7.63
  -9   5  23   -0.48   10.80
  -8  -7  15   82.15   11.41
  -8  -4  21    9.90    7.07
  -8  -3  22    5.32    6.64
  -8  -1  23    2.81    7.16
  -8   4  23    8.16   10.74
  -7  -7  16   18.47    8.65
  -7  -5  20    2.41    7.34
  -7  -4  21   17.66    7.30
  -7  -3  22   25.94    7.01
  -7  -1  23    5.31    5.78
  -7   2  23   -3.27    8.28
  -6  -8  12  279.55   14.69
  -6  -6  18   20.19    9.68
  -6  -2  22  196.92   10.88
  -5  -8  12   50.91    9.46
  -5  -5  19  414.10   15.96
  -5  -4  20  302.56   14.14
  -5  -3  21   38.64    7.20
  -4  -8   9  158.42   10.75
  -4  -8  10  608.06   17.84
  -4  -6  17   62.61    8.65
  -4  -3  20    5.94    5.81
  -3  -5  17   -4.78    5.72
  -3  -4  18   42.39    6.88
  -3   1  19  125.26   10.22
  -2  -5  15   64.17    7.30
  -2  -4  16   36.92    7.16
  -2  -3  17    0.83    5.17
 -13  -3  17   -0.26    6.55
 -13  -1  20   11.31    6.57
 -13   0  21   -2.25    4.42
 -12  -5  13    8.64    8.32
 -12  -4  17    0.32    7.25
 -12   0  22   21.61    5.87
 -12   3  23   41.53    6.07
 -12   4  23   29.58    6.22
 -11  -3  20    4.26    7.74
 -11  -1  22    7.98    7.30
 -11   1  23    7.95    7.06
 -11   5  23   50.47    9.53
 -10  -6  15    6.99    9.36
 -10  -5  18   53.08    9.27
 -10  -3  21   17.55    7.62
 -10  -2  22    8.22    6.31
 -10   0  23   21.54    7.95
 -10   5  23   17.33   10.11
  -9  -7  13    4.14    9.03
  -7  -7  15   57.97   11.20
  -7  -2  22  114.96   10.21
  -7   1  23  272.20   12.82
  -6  -8  10  226.70   12.83
  -6  -8  11   54.26    8.94
  -6  -5  19   27.82    9.45
  -6   3  22    2.65    8.22
  -5  -8  10    0.61    8.23
  -5  -8  11  281.01   13.48
  -5  -7  15  165.94   12.29
  -5  -6  17  174.64   12.95
  -5  -2  21  138.15    9.45
  -5   3  21   24.85    8.88
  -4  -5  18   17.73    6.92
  -4  -4  19   23.51    6.77
  -4  -2  20   23.48    6.31
  -3  -7  12  103.79    9.78
  -3  -6  15  271.81   12.34
  -3  -1  19   31.19    6.14
  -2  -6  13   36.48    6.83
  -2  -1  17   55.42    7.18
  -2   0  17    6.40    6.20
 -13  -4  13   34.85    8.60
 -12  -2  20   76.54    8.76
 -11  -5  16    6.12    8.10
 -11  -2  21   -2.18    6.50
 -11   4  23   76.67    9.82
  -9  -7  12   48.41    9.55
  -9  -6  16   -3.14    9.22
  -9  -4  20   12.09    7.52
  -9  -3  21   17.98    8.61
  -9  -2  22   36.38    7.68
  -9   0  23   12.83    6.80
  -9   4  23   40.04   12.00
  -8  -7  14   13.98    8.08
  -8  -6  17   10.85    8.19
  -8  -2  22   14.02    7.02
  -8   1  23   50.59    9.06
  -8   2  23  137.76   12.20
  -8   3  23   34.25    9.57
  -7  -5  19   67.65    9.68
  -7  -3  21   66.73    9.56
  -6  -7  15  229.76   13.77
  -6  -6  17    9.54    9.45
  -6  -4  20   12.47    7.13
  -6   0  22   72.93    7.96
  -6   1  22    8.80    7.78
  -6   2  22    2.36    6.83
  -5  -8   9   99.61    9.24
  -5  -3  20   28.11    7.94
  -5   2  21   28.06    9.08
  -4  -3  19   20.26    7.18
  -4   0  20    7.59    7.20
  -4   1  20  154.48   11.17
  -3  -5  16   61.55    7.66
  -3  -4  17   -4.48    6.39
  -3  -3  18   40.43    6.54
 -13  -3  16   -4.60    7.40
 -13   1  21   17.58    5.93
 -12  -4  16    6.03    7.87
 -12   1  22   43.04    6.89
 -11   0  22   77.71    9.33
 -11   3  23  101.74    9.47
 -10  -6  14   78.50   10.14
 -10  -5  17  146.51   11.88
 -10  -4  19    9.26    7.28
 -10  -1  22    3.29    6.49
 -10   1  23   84.26    9.05
 -10   2  23   -6.76    7.93
 -10   3  23   48.87   10.54
 -10   4  23   62.28   10.85
  -9  -7  11   22.12    9.00
  -9   2  23  201.12   13.99
  -9   3  23   16.97   10.58
  -8  -7  13  117.81   12.37
  -8  -4  20    5.49    7.38
  -8  -3  21    5.28    6.87
  -8   5  22   10.89   11.96
  -7  -4  20   69.25    9.29
  -7  -1  22   97.65    8.85
  -6  -7  14   31.14   10.31
  -6  -2  21   68.56    8.08
  -5  -6  16   -0.37    8.48
  -5  -5  18   58.77    8.76
  -5  -4  19   19.12    6.95
  -5   0  21   50.41    7.34
  -5   1  21    1.23    6.20
  -4  -7  13   39.40    7.97
  -4  -6  15    8.09    7.89
  -4  -5  17    9.92    6.48
  -4  -4  18   40.44    7.15
  -4   3  19   -0.64    8.74
  -3  -6  14   24.04    6.82
  -3  -2  18    3.54    5.47
  -3   2  18   80.65    8.83
  -2  -4  15   48.37    6.38
 -13  -1  19  128.05   10.31
 -12   2  22   28.02    6.94
 -12   6  22   -1.04    6.20
 -11  -3  19   81.45    9.44
 -10  -3  20   11.78    7.41
 -10  -2  21   -1.12    6.65
  -9  -6  15   41.18   10.72
  -9  -4  19   49.61   10.52
  -9  -1  22   58.64    8.59
  -8  -7  12   14.75    9.67
  -8  -6  16  170.81   12.98
  -8  -5  18   40.92    9.53
  -8  -1  22  116.70    9.77
  -7  -7  13   37.06   10.55
  -7  -2  21  191.26   12.14
  -7   1  22   81.44    9.66
  -7   2  22  124.89   11.34
  -7   3  22    0.16    8.40
  -6  -3  20  438.16   15.82
  -5  -7  13  135.32   10.96
  -4  -7  12   49.33    8.34
  -3  -6  13   82.29    8.34
  -3  -5  15   42.81    6.87
  -3  -3  17    2.68    5.31
  -3  -1  18   72.91    7.59
  -3   0  18  336.94   12.86
  -3   1  18  131.01    9.28
 -13  -3  15    6.35    8.01
 -13   2  21    4.13    5.60
 -12  -4  15   12.47    8.30
 -12  -2  19  287.99   13.66
 -12  -1  20  276.59   13.32
 -12   4  22    2.58    6.35
 -12   5  22   12.42    6.68
 -11  -5  14   13.75    9.50
 -11  -4  17   20.56    8.55
 -11  -1  21  170.30   11.18
 -11   1  22    8.52    6.33
 -11   6  22   -4.29    7.71
 -10  -6  12   34.82    9.75
 -10  -5  16   47.63    9.45
 -10  -4  18   31.87    8.75
  -9  -3  20   19.39    7.87
  -9  -2  21   45.66    8.49
  -9   0  22   -1.97    7.91
  -8  -7  11   88.42   10.91
  -8  -3  20    5.40    8.52
  -8  -2  21   31.27    7.82
  -8   0  22    3.43    6.26
  -8   4  22   80.97   12.72
  -7  -4  19   18.29    8.02
  -7  -3  20  180.74   11.86
  -7   5  21   -1.91   11.06
  -6  -7  13   -3.11    7.45
  -5  -7  12  253.17   14.12
  -5  -5  17   67.18    8.82
  -5  -4  18  390.85   15.54
  -5  -3  19  568.03   16.94
  -5   3  20   11.88    7.68
  -4  -6  14  182.47   12.06
  -4  -5  16   10.15    5.79
  -4  -4  17  102.63    9.57
  -4  -3  18   88.08    8.05
  -3  -4  16   51.10    6.86
 -14  -2  14   35.22    8.62
 -14   0  18   57.41    7.13
 -14   1  19    8.03    5.29
 -13  -2  17   -4.97    6.16
 -12  -3  17   62.11    8.84
 -11   2  22   16.36    7.90
 -11   5  22   71.29   10.61
 -10  -6  11    7.44    9.03
 -10  -3  19    0.50    8.66
 -10   1  22   24.15    8.74
 -10   5  22   11.21   11.39
  -9  -6  14    2.38    8.01
  -8  -7  10   50.78    9.62
  -8  -6  15   -1.08    8.16
  -8   2  22   35.34    9.55
  -8   3  22   26.39    8.91
  -7  -7  12  146.21   11.77
  -7  -6  15    4.10    9.89
  -7  -5  17   36.26   10.30
  -7  -1  21   16.18    6.62
  -6  -7  12   70.90    9.78
  -6  -5  17  113.81   10.71
  -6  -2  20  158.29   10.37
  -6   1  21    2.93    5.99
  -6   2  21   80.44    8.90
  -5   0  20    6.83    5.82
  -5   1  20    6.70    7.33
  -5   2  20   12.25    7.11
  -4  -7  10  303.92   12.80
  -4   1  19   18.46    6.54
  -3  -5  14   75.00    7.70
  -3  -2  17   80.89    7.36
  -3   2  17  288.30   12.53
 -14  -1  16    2.96    7.00
 -14   3  20    3.36    4.30
 -13  -3  14   -0.53    8.55
 -13   0  19   37.49    7.99
 -13   1  20   12.34    5.64
 -13   3  21    1.76    4.62
 -13   5  21    4.36    5.24
 -12  -4  14   44.67    9.39
 -12  -2  18   58.14    9.78
 -12   1  21    7.02    6.30
 -11  -5  13   26.43    9.28
 -11  -4  16   82.54   10.40
 -11  -3  18   46.72    8.82
 -11   0  21    9.09    7.35
 -11   4  22   41.79    8.39
 -11   7  21   39.61    9.83
 -10  -2  20   16.23    7.62
 -10   3  22  111.51   12.56
 -10   4  22    6.90   10.63
  -9  -6  13   -2.70    9.14
  -9  -5  16  253.51   14.71
  -9  -1  21   40.89    8.19
  -9   2  22   51.10    8.98
  -9   3  22   28.62   10.73
  -9   4  22   60.76   10.95
  -8  -6  14  164.52   13.88
  -8  -1  21   33.93    7.55
  -7  -7  11   88.40   10.39
  -7  -2  20   10.53    8.04
  -7   0  21   51.95    8.60
  -7   4  21   23.29    9.42
  -6  -7  11   41.50    9.86
  -6  -4  18   45.66    8.12
  -5  -7  11   11.36    7.29
  -5  -5  16  133.10   10.48
  -5   4  19   30.17   10.51
  -4  -5  15  155.82   10.31
  -3  -4  15    5.11    5.30
  -3  -3  16    2.00    5.00
  -3   0  17   -0.96    6.02
  -3   1  17   10.83    6.62
 -14  -2  13   -4.84    7.71
 -14   2  19    3.77    5.03
 -14   4  20   18.30    4.75
 -13  -2  16   -5.46    8.06
 -12  -4  13   62.51   11.04
 -12  -3  16    3.87    7.46
 -12  -1  19   27.51    7.63
 -12   0  20    1.48    6.60
 -12   2  21    5.24    6.94
 -11  -5  12   78.82   11.21
 -11  -1  20    2.91    6.87
 -10   0  21   57.82   10.01
  -9  -6  12   15.98   10.19
  -9  -3  19   -5.31    7.32
  -9  -2  20   58.40    9.27
  -8  -4  18  126.74   11.63
  -8  -3  19    7.21    7.66
  -8  -2  20   50.05    8.56
  -8   0  21  114.11   10.70
  -8   5  21   75.22   13.06
  -7  -7   9   12.13    8.50
  -7  -7  10    6.90    7.98
  -7  -6  14   26.15    8.75
  -7  -4  18   90.16   10.27
  -7  -3  19   40.40    8.41
  -7   1  21  101.35    8.86
  -7   2  21    0.41    7.93
  -7   3  21    4.17    7.47
  -6  -7  10    8.61    8.77
  -6  -6  14    9.38    7.98
  -6  -1  20    2.97    5.68
  -6   4  20   27.66    9.45
  -5  -7   9   51.28    8.96
  -5  -7  10 1113.01   23.07
  -5  -4  17    4.62    6.33
  -5  -3  18  113.84    9.16
  -4  -4  16   -3.31    5.52
  -4  -3  17   62.29    7.29
  -3  -5  13    5.42    5.90
 -14   0  17    3.16    6.04
 -14   1  18   26.37    6.14
 -13  -3  13   34.35    9.85
 -13   2  20   33.68    6.26
 -12   3  21   24.23    7.60
 -12   5  21   17.45    7.16
 -12   6  21    3.36    6.51
 -12   8  20   42.21    8.60
 -11  -5  11    3.17    9.27
 -11  -4  15   45.69    9.45
 -11   1  21   26.35    7.47
 -10  -5  14    5.02    8.24
 -10  -3  18   66.89   10.02
 -10  -2  19   17.53    9.31
 -10  -1  20   27.07    9.29
 -10   6  21    2.60   11.22
  -9  -5  15   15.54    9.00
  -9  -4  17  260.48   15.11
  -9   0  21    8.38    7.08
  -8  -6  13   16.34    8.49
  -8   4  21    6.01   10.28
  -7  -5  16   -1.31    7.73
  -7  -1  20    2.88    6.26
  -6  -7   9   28.69    8.76
  -6  -2  19   58.19    7.91
  -6   1  20   37.15    7.87
  -6   3  20   53.50    8.86
  -5  -7   8  546.17   16.12
  -5  -6  13   97.69    9.85
  -5  -5  15   -4.30    6.28
  -5   3  19    3.29    6.96
  -4  -6  12   46.79    7.62
  -4  -5  14    6.32    6.07
  -4   0  18    6.80    5.41
  -4   1  18   21.35    7.15
  -4   2  18  120.44    9.41
  -3  -4  14   40.17    6.26
  -3  -3  15    4.57    5.80
  -3  -2  16   -0.17    4.98
 -14  -2  12  121.60   10.92
 -14  -1  15   25.31    7.37
 -14   3  19   44.56    6.55
 -13  -2  15    5.48    8.67
 -13  -1  17    5.21    6.89
 -13   0  18   45.03    8.97
 -13   1  19   90.86    9.30
 -13   3  20   19.76    6.57
 -13   7  20    8.24    6.17
 -12  -4  12  115.87   12.52
 -12  -2  17   19.80    8.27
 -12   1  20   86.42    9.04
 -12   4  21    9.58    6.20
 -11  -5  10  143.59   12.15
 -11  -2  18   43.38   10.13
 -11   2  21   69.32    9.43
 -10  -5  13    6.81    9.75
 -10   1  21    7.11    7.38
  -9  -6  11    1.10    8.01
  -9  -3  18    7.57    9.48
  -9  -1  20   65.10    9.33
  -9   1  21  130.85   10.84
  -9   5  21   12.65   10.16
  -8  -6  12   78.50   11.75
  -8  -4  17    1.17    7.96
  -8  -1  20  215.44   12.44
  -8   3  21   46.32    9.33
  -8   6  20  208.26   16.00
  -7  -6  13   72.31   10.18
  -7  -4  17   44.64    9.04
  -7  -2  19   25.78    8.61
  -6  -7   8    3.94    6.93
  -6  -5  15   -4.25    8.31
  -6  -3  18   92.97    9.17
  -6   5  19    1.33   10.82
  -5  -6  12    5.64    8.05
  -5  -4  16  129.45    9.77
  -5  -3  17  119.68    9.93
  -5   2  19  115.99    9.41
  -4  -4  15   35.37    6.60
  -4  -3  16   54.59    7.45
  -4  -2  17   52.41    6.67
 -14   0  16   34.92    8.19
 -13  -3  12   72.95    9.82
 -13   4  20   -3.52    5.67
 -13   6  20    0.07    5.67
 -12  -4  11   -3.88    9.34
 -12  -1  18   51.72    9.26
 -12   0  19  173.03   12.03
 -11  -4  14    7.91    8.99
 -11  -1  19  214.00   13.25
 -11   4  21    9.12    7.73
 -11   5  21   31.84    8.83
 -10   0  20    8.39    8.81
 -10   2  21  107.90   10.85
 -10   4  21   44.34   11.90
  -9  -6  10   79.51   10.92
  -9  -5  14   13.89    9.02
  -9  -4  16   20.64   10.94
  -9  -2  19  120.29   11.20
  -9   4  21   72.97   12.05
  -8  -3  18   -1.43    7.58
  -7  -6  12   23.38    9.76
  -7   0  20   90.08    8.62
  -7   4  20   10.67    9.90
  -6  -1  19    0.17    5.73
  -5  -5  14    0.58    6.31
  -5  -1  18   16.06    6.53
  -4  -5  13   22.76    6.70
  -4  -1  17    9.73    5.28
 -15   2  16   19.69    6.53
 -15   3  17    2.95    5.01
 -14  -2  11    6.78    8.51
 -14  -1  14   15.23    7.43
 -14   1  17    2.53    5.92
 -14   2  18   26.67    5.98
 -14   4  19   -2.82    4.31
 -14   6  19    3.61    4.93
 -13  -3  11   71.44   10.76
 -13  -2  14   12.86    9.61
 -13  -1  16    9.42    8.32
 -13   2  19   25.25    7.50
 -13   5  20   17.64    5.32
 -12   2  20   28.87    7.17
 -12   7  20  100.68   10.08
 -11   7  20    5.70    9.60
 -10  -5  12   28.28    9.10
 -10  -4  15   -0.04    8.31
 -10  -2  18    7.15    8.12
 -10  -1  19   20.40    8.14
 -10   7  20   82.49   12.64
  -9  -6   9   20.35    7.75
  -9   0  20   11.60    7.39
  -8  -6  11   -3.85    8.50
  -8  -5  14   48.24   11.27
  -8   0  20   29.94    7.64
  -8   5  20   57.75   12.98
  -7  -4  16  156.37   12.87
  -7  -1  19   35.88    8.49
  -7   2  20   -2.12    6.12
  -7   3  20    7.76    7.22
  -6  -4  16   40.33    8.07
  -6  -3  17   29.22    7.40
  -6  -2  18    3.65    5.63
  -6   0  19   -0.13    5.41
  -6   4  19   58.04    9.29
  -4  -4  14   -2.05    6.50
  -4   0  17  165.17    8.99
  -4   2  17    0.66    6.63
  -4   3  17   20.93    6.97
 -14  -2  10   71.47   10.11
 -13  -3  10   26.47    9.61
 -13   0  17    8.16    8.15
 -13   1  18   44.04    8.61
 -13   8  19   26.95    7.28
 -12  -4   9    1.72    8.87
 -12   1  19   16.09    7.18
 -12   3  20   -4.36    6.30
 -12   6  20   -2.22    7.49
 -11  -4  13    1.61    8.23
 -11  -2  17  142.23   12.26
 -11  -1  18    2.36    9.20
 -11   0  19    7.12    7.60
 -11   2  20   53.03   10.12
 -10  -5  11    7.45   10.25
 -10   1  20   36.23    8.51
  -9  -5  13  210.79   14.03
  -9  -3  17  274.14   15.27
  -9  -2  18   38.61   10.35
  -9  -1  19   57.60    9.31
  -9   1  20   28.94    9.37
  -9   6  20   10.50   10.56
  -8  -6  10   66.50   10.78
  -8  -3  17    5.33    9.50
  -8  -1  19   -1.91    6.93
  -8   1  20  174.38   11.06
  -8   4  20   69.38   11.66
  -7  -6  11   16.22    8.79
  -7  -3  17   27.19    8.01
  -7  -2  18    3.12    6.73
  -6  -6  11   13.29    7.74
  -6   1  19   23.02    5.94
  -6   3  19   86.73    9.22
  -5  -6  10  361.15   14.63
  -5  -5  13   98.40    9.09
  -5  -4  15   11.67    6.45
  -5  -3  16   61.72    7.80
  -5  -2  17    3.37    5.27
  -5   1  18   22.11    6.94
  -5   2  18   96.42    9.38
  -5   3  18  135.62   10.01
  -4  -5  12  161.91    9.77
  -4  -3  15  310.91   11.89
  -4  -2  16   90.00    7.45
  -4   1  17   64.02    6.99
 -15   0  12   13.63    7.62
 -15   4  17    8.03    5.30
 -14  -2   9    8.04    8.53
 -14  -1  13  141.99   12.05
 -14   3  18   23.09    5.79
 -13  -2  13   40.92   10.31
 -12   0  18   32.94    8.40
 -12   5  20   -1.71    6.43
 -11  -4  12   -1.47    9.51
 -11   3  20    4.57    8.70
 -10  -5  10   25.21   10.38
 -10  -4  14   23.86    9.35
 -10  -3  16   11.30    8.91
 -10   0  19    5.12    9.03
 -10   2  20    7.96    9.23
  -9  -5  12    8.47   10.12
  -8  -6   9   23.97    9.65
  -8  -5  13    5.85    8.19
  -8  -4  15  186.77   14.29
  -8   2  20   65.04    8.70
  -8   3  20   -1.14    8.11
  -7  -6  10    7.11    9.07
  -7   0  19   87.27    8.55
  -7   5  19    2.88   10.47
  -6  -6  10    5.50    8.40
  -5  -1  17  178.51   10.11
 -14   1  16    6.47    6.57
 -14   2  17   15.87    6.21
 -13   4  19    1.45    5.47
 -13   7  19    2.39    5.21
 -12   2  19   30.03    7.70
 -12   8  19   37.85    8.12
 -11   1  19   27.02    8.18
 -11   5  20    4.43    8.82
 -10  -2  17    6.76    8.23
 -10  -1  18   74.88   10.25
 -10   5  20    6.52   10.02
  -9  -3  16   -2.02    8.06
  -9   0  19   66.24    9.53
  -9   3  20   -0.60    7.82
  -9   4  20   41.31   11.08
  -8   0  19   12.75    7.07
  -7  -4  15   33.98    8.53
  -6  -3  16    5.34    6.33
  -6  -2  17  132.03    9.58
  -6   5  18   16.72    8.90
  -5  -6   9  272.08   12.28
  -5  -4  14   42.90    7.09
  -4  -4  13   62.98    7.14
  -8 -12   9   39.23    9.45
  -7 -12  19   56.80    7.48
  -6 -13   9    9.74    9.66
  -6 -13  16   31.78    7.62
  -6 -12  20   -1.46    5.76
  -5 -13   7  104.24   11.67
  -5 -13  17  106.96   10.61
  -4 -13  18  255.49   12.91
  -4 -12   3   58.91   10.21
  -3 -13   6  107.67   12.04
  -3 -12   3    4.73   10.56
  -3 -11  22    3.34    5.70
  -3 -10  23    5.90    6.24
  -3  -9  24   31.06    6.86
  -2 -13  17  142.56   11.39
  -2 -11  21    8.87    7.28
  -2  -9  23  100.28    9.01
  -1 -13  15   22.01    8.52
  -1 -12   4   77.30   11.29
  -1 -12  18  174.66   11.94
  -1 -11   2  596.99   19.60
  -1 -11  20    9.77    6.54
  -1 -10  21  146.02   10.80
  -1  -9  22  160.21   10.12
   0 -12  16    3.11    7.47
   0  -7  21  178.02   12.18
   1 -11   6   79.99    9.79
   1 -11  15    5.70    7.10
   1 -10  17  103.83    9.55
   1  -9  18   13.49    7.09
   1  -7  19    6.80    7.84
   2 -10   8   25.72    6.84
   2 -10   9  952.74   21.26
   2 -10  12   13.67    6.71
   2  -9  14   -2.03    5.75
  -8 -12  15   45.36    8.67
  -7 -12   7  329.30   15.16
  -6 -13  10   37.25    9.25
  -6 -13  11   13.08    9.21
  -6 -13  12  106.96   12.04
  -6 -13  13   -3.12    8.02
  -6 -13  15   54.32    8.70
  -6 -12   5    3.79    7.81
  -6 -11  22    3.20    5.47
  -5 -13  16  220.78   13.44
  -5 -12   4   92.63   11.57
  -5 -12  20   32.05    7.98
  -4 -13   7    0.01    8.65
  -4 -13  17   91.92    9.77
  -4 -12  20   32.89    8.08
  -4  -8  25   54.21    7.18
  -3 -13   7   21.76   11.59
  -3 -13  17   33.79    8.24
  -2 -13  15   32.24   10.30
  -2 -13  16  109.41   11.01
  -2 -12   4   87.55   12.98
  -2 -12  19    2.07    6.69
  -2 -10  22   36.27    6.78
  -1 -13   9   23.88    9.84
  -1 -13  10  800.74   24.67
  -1 -13  11  102.95   12.20
  -1 -13  12  140.47   12.93
  -1 -12  17   23.98    9.36
   0 -12   7  265.26   14.92
   0 -12  14   30.27   10.16
   0 -12  15   -1.97    7.47
   0 -11   4  340.74   15.45
   0 -10  19  152.35   10.98
   0  -9  20   28.85    7.32
   1 -11   7   28.35    8.07
   1 -11  14   47.70    8.09
   1 -10  16    6.43    8.10
   1  -8  18  502.66   16.59
   2  -9  13    2.67    5.86
   2  -8  14   24.30    7.51
   2  -7  15   30.14    6.87
  -8 -12  11    5.88    7.89
  -8 -12  12   11.56    8.43
  -8 -12  13  127.91   11.28
  -8 -12  14   10.57    7.02
  -7 -12  18   47.96    7.51
  -7 -11  21    1.15    5.11
  -6 -12  19   21.56    6.24
  -5 -13   9   -2.89    8.34
  -5 -13  15    5.33    8.82
  -4 -13   8   43.60   11.94
  -4 -13  16  168.55   12.26
  -4 -12   4   83.91   12.32
  -4 -10  23   41.96    7.60
  -4  -9  24   55.17    7.44
  -3 -13   8   -3.14   10.87
  -3 -13  15  150.66   13.15
  -3 -13  16   20.22    8.19
  -3 -12   4  146.02   14.01
  -3 -12  19    0.11    7.78
  -2 -13  13    3.41   10.26
  -2 -13  14  602.95   21.23
  -2 -12  18   46.59    9.64
  -2 -11   2   19.27   10.29
  -1 -12   6   13.65   10.90
  -1 -11   3   -6.96    9.64
  -1  -8  22   57.12    8.25
   0 -12   8    4.83    8.29
   0 -12   9   -4.57    7.85
   0 -12  10  146.66   13.26
   0 -12  12  110.76   12.22
   0 -12  13   -5.08    7.51
   0  -8  20   74.64    9.53
   1 -11   8   78.67    9.42
   1 -11   9  407.29   16.09
   1 -11  10  790.09   21.92
   1 -11  11  135.05   11.03
   1 -11  12   49.17    8.43
   1 -11  13   33.94    7.99
   1  -7  18   36.27    8.92
   2  -9  11   11.99    6.39
   2  -8  13   40.13    7.70
  -8 -11  19   80.21    8.77
  -7 -12   8    4.36    9.49
  -7 -12  17    8.80    6.62
  -7  -9  24   45.15    6.31
  -6 -11  21   -1.74    6.61
  -6  -8  25   17.44    6.13
  -5 -13  11   46.54    9.84
  -5 -13  14  130.74   11.42
  -5 -12   5  202.24   14.49
  -5 -12  19    6.73    6.36
  -5 -10  23    2.04    5.24
  -5  -9  24   97.87    8.45
  -4 -13   9    4.93    9.00
  -4 -13  10    5.64   10.48
  -4 -13  14   14.38    9.60
  -4 -13  15   90.82   10.51
  -4 -12  19   71.15    8.81
  -4 -11  21   23.98    7.60
  -3 -13   9   67.51   11.27
  -3 -13  13  178.02   14.53
  -3 -13  14  -11.06    7.75
  -3 -10  22    5.12    7.05
  -3  -9  23   65.21    7.98
  -3  -8  24   31.52    6.49
  -2 -13  11  125.34   12.65
  -2 -13  12  282.50   16.18
  -2 -12   5   47.59   10.46
  -2 -10  21   22.55    8.05
  -2  -8  23   31.66    6.97
  -1 -12  16    0.86    7.53
  -1 -11  18   -3.20    8.23
  -1 -10  20   58.56    8.22
  -1  -9  21    2.15    5.99
  -1  -7  22   57.92    9.37
   0 -12  11   33.43    8.99
   0 -11  16  120.97   10.30
   0 -10  18   56.69    8.44
   0  -9  19  270.02   12.71
   1 -10  14  169.28   11.69
   1  -8  17    2.58    7.44
  -9 -11  10   32.71    9.32
  -9 -11  15  307.25   14.22
  -7 -12  16   11.81    7.52
  -7 -11  20    8.64    5.28
  -7 -10  22    3.29    6.00
  -6 -12   7  144.89   13.20
  -6 -12  18    1.05    6.11
  -5 -12  18  114.98   10.89
  -5 -11  21    3.57    6.16
  -4 -13  12   33.98    9.85
  -4 -13  13   -3.28    7.97
  -4 -12   5   29.80   11.10
  -4 -12  18  176.09   12.74
  -4  -7  25   -0.20    5.64
  -3 -13  11   32.67   10.03
  -3 -13  12   36.05    9.94
  -3 -12   5   16.43    9.51
  -3 -12  18  155.26   11.55
  -3 -11  20    1.13    7.56
  -2 -12   6   27.90   11.58
  -2 -12  17    4.38    7.43
  -2 -11   3   88.48   12.00
  -2 -11  19   -0.18    8.22
  -2  -9  22    9.38    5.99
  -2  -7  23    5.25    7.31
  -1 -12   8   86.54   12.32
  -1 -12  14  137.40   13.10
  -1 -12  15    3.88    7.99
   0 -11   6  527.18   18.86
   0 -11  15   33.09    8.33
   0  -7  20    3.83    6.98
   1 -10   7  145.96   10.18
   1 -10  13   80.49    9.68
   1  -7  17   51.87    8.79
  -9 -11  11   17.77    8.23
  -9 -11  12   20.37    8.87
  -9 -11  13   93.86   10.46
  -9 -11  14   -1.81    7.24
  -8 -11   7   48.52    9.89
  -8 -11  18    1.94    6.06
  -8 -10  21    1.45    5.22
  -7 -12  10   34.57   10.67
  -7 -12  11  100.78   11.70
  -7 -12  15   39.28    8.82
  -6 -12  17   12.02    7.39
  -6 -11  20    4.46    6.98
  -6 -10  22    1.97    6.34
  -6  -6  26    0.52    6.78
  -5 -12   6   25.86    9.73
  -4 -11  20   22.95    8.24
  -4  -9  23    1.14    6.32
  -4  -8  24   15.79    6.80
  -3 -12   6  217.99   15.87
  -3 -12  17   40.45    8.75
  -3  -7  24    2.98    6.19
  -2 -12   7   26.43   11.32
  -2 -12  16    6.46    7.88
  -1 -12   9   -2.72    7.68
  -1 -12  10  123.44   11.98
  -1 -12  12   30.46    9.25
  -1 -12  13    3.68    8.22
  -1 -11  17   58.52    8.67
  -1 -10  19   18.74    7.35
  -1  -9  20   15.60    7.92
  -1  -8  21    9.65    6.92
   0 -11   7    5.92    7.93
   0 -11  13    3.17    8.64
   0 -11  14   80.85    9.66
   0  -9  18  198.64   11.48
   0  -8  19  107.03    9.44
   1 -10   8   -1.27    6.18
   1 -10   9  429.62   15.28
   1 -10  10  178.37   11.81
   1 -10  11  105.65    9.48
   1 -10  12  324.01   13.76
   1  -9  15   -0.99    6.10
   1  -8  16    9.67    7.53
   1  -6  17    2.26    7.90
 -10 -10  10  196.44   12.28
  -9 -10  19   73.06    8.03
  -8 -11  17   -1.91    7.20
  -7 -12  12    3.12    7.62
  -7 -12  13   11.95    7.65
  -7 -11  19    6.08    6.24
  -6 -12   8   52.84   10.70
  -6 -12  16   21.45    8.08
  -5 -12   7    3.18   10.17
  -5 -12  17   35.36    8.08
  -5 -11  20   15.36    7.11
  -5  -7  25    4.37    6.16
  -4 -12   6  403.95   18.17
  -4 -12  17  110.42   10.69
  -4 -11   3    7.17    9.97
  -3 -12  16  166.81   12.53
  -3 -11   3    3.12    8.53
  -3 -11  19  132.04   11.64
  -3 -10   1   40.80    9.81
  -3  -9  22    2.30    6.74
  -3  -8  23   -1.67    6.45
  -2 -12  14   36.38   11.06
  -2 -11   4   63.55   11.65
  -2 -11  18    9.47    7.48
  -2 -10  20   22.97    7.11
  -2  -9  21  105.96   10.06
  -2  -8  22   83.96    9.14
  -1 -11   5   21.77    8.57
  -1 -11  16    4.09    7.37
  -1  -7  21   47.36    8.75
   0 -11   8   55.77    9.26
   0 -11   9   90.40   10.09
   0 -11  11   49.46    8.87
   0 -11  12   27.82    7.71
   0  -7  19  107.47   10.13
   1  -7  16   73.23    8.67
 -10 -10  11    0.31    8.42
 -10 -10  12   -0.26    8.26
 -10 -10  14   25.37    8.82
  -9 -10  18   24.23    7.63
  -8 -11   8    0.33    9.35
  -8 -10  20    7.92    5.22
  -8  -9  22   49.71    7.40
  -7 -11   6  375.28   16.73
  -7 -11  18    2.31    7.69
  -7 -10  21   17.58    6.32
  -7  -8  24    6.49    6.25
  -7  -7  25    6.69    5.94
  -6 -12  10    6.72   10.08
  -6 -12  14   24.02    9.58
  -6 -12  15   56.90    9.20
  -6 -11  19   53.49    8.92
  -6  -8  24   70.14    7.97
  -6  -7  25    3.05    6.14
  -5 -12  16   49.74    9.14
  -5  -9  23   -0.28    5.27
  -5  -8  24    1.83    5.28
  -4 -12   7    2.04    9.03
  -4 -12  16  104.26   10.88
  -4 -11  19   30.71    8.96
  -3 -12   7   23.72    9.57
  -3 -12  15    0.99    7.85
  -2 -12   9  193.86   13.67
  -2 -12  10   48.57   10.33
  -2 -12  11   14.62   10.72
  -2 -12  12    7.66    8.91
  -2 -12  13  337.92   16.86
  -2 -11  17    7.13    8.96
  -2 -10   2   -0.52    9.20
  -1 -11  15   -8.47    7.25
  -1  -9  19    1.40    7.60
  -1  -8  20    5.08    7.55
   0  -9  17    3.65    6.59
   0  -8  18  229.33   12.52
   0  -6  19  148.21   11.23
   1  -9  12    1.96    7.24
   1  -8  15    2.95    5.84
  -8 -11   9  102.20   11.86
  -7  -5  26    3.65    7.26
  -6 -12  11    8.56    8.80
  -6 -11   5   14.50   10.11
  -6 -10  21   17.82    6.43
  -5 -12   9   17.76    9.69
  -5 -12  14  108.53   12.60
  -5 -11   4   35.90    9.55
  -5 -11  19    0.44    6.65
  -5 -10  21   86.79    8.70
  -5  -6  25   29.96    7.03
  -4 -12   8   -3.29    9.51
  -4 -12   9  178.97   15.41
  -4 -12  14   12.31    9.90
  -4 -12  15    0.59    7.73
  -4 -11   4   29.48   10.65
  -4  -9  22   14.44    7.34
  -4  -7  24   41.10    6.58
  -3 -12  10  139.87   14.19
  -3 -12  12   36.20   11.40
  -3 -12  13   25.42    9.21
  -3 -12  14   66.94   10.45
  -3 -11   4    1.09    8.48
  -3  -7  23   87.61    8.76
  -2 -11   5  213.88   13.75
  -2  -7  22   50.49    8.64
  -1 -11  14   38.08    8.83
  -1 -10  17    6.81    7.10
  -1  -6  21   -2.25    7.56
   0 -10   6   35.38    8.15
   0 -10  14    7.73    6.31
   0  -9  16   11.90    8.03
   1  -9  10  482.57   15.01
   1  -8  14   18.24    6.04
   1  -7  15    2.90    6.54
  -9 -10  17   21.76    7.35
  -8 -11  10  106.71   11.41
  -8 -11  11   80.60   11.38
  -8 -11  12    7.41    8.99
  -8 -11  13   -6.41    8.82
  -8 -10  19   54.23    7.71
  -7 -11   7   35.13   10.85
  -7 -11  17    0.70    6.47
  -7 -10  20   -1.86    5.86
  -7  -9  22    9.86    6.75
  -6 -11  18   22.04    7.27
  -5 -12  10   41.95   10.27
  -5 -12  12   14.37    8.69
  -5 -12  13   49.08    9.80
  -4 -12  13   14.58    8.96
  -4 -11  18   16.32    7.59
  -4 -10  20    8.27    8.02
  -4  -8  23   82.99    7.76
  -3 -12  11   97.94   11.94
  -3 -11   5   16.99   11.02
  -3 -11  17  154.86   12.02
  -3  -9  21   21.62    6.90
  -3  -8  22   -2.73    6.78
  -2 -11   6  231.79   15.25
  -2 -11  16    9.84    7.79
  -2 -10  18   11.98    8.66
  -1 -11   8  408.82   16.98
  -1 -11   9   33.15    8.75
  -1 -11  10  160.98   13.09
  -1 -11  11   -7.51    8.73
  -1 -11  12    4.09    7.73
  -1 -11  13    8.77    7.90
  -1  -7  20   36.32    8.32
   0 -10   7   -0.83    6.72
   0 -10  12   36.25    7.81
   0  -8  17   97.53    8.78
   0  -7  18  190.24   10.68
   1  -8  13   33.19    6.45
  -9 -10   8   57.45   10.60
  -9 -10  16   57.47    9.47
  -9  -9  20    4.44    5.06
  -9  -8  22  120.30    8.63
  -8  -9  21    5.26    5.79
  -8  -7  24   12.88    5.71
  -7 -11   8   68.26   11.87
  -7 -11  16   10.77    7.93
  -6 -11  17   19.80    7.62
  -6 -10  20    2.50    6.16
  -6  -9  22  111.49    9.15
  -6  -6  25   17.92    6.62
  -5 -11   5   25.80   10.21
  -5 -10  20   18.85    8.21
  -5  -8  23    9.27    6.79
  -5  -7  24   17.29    6.22
  -4 -11   5    9.39   10.97
  -4 -11  17   85.31   11.29
  -4 -10   2  115.75   11.69
  -4  -6  24   98.31    8.75
  -3 -11  16   -0.80    9.17
  -3 -10  19   -0.87    6.98
  -3  -6  23   25.47    7.63
  -2 -11  14   14.13    9.74
  -2 -11  15    9.57    8.02
  -2 -10   3  260.22   13.66
  -2  -6  22    6.88    7.06
   0 -10   9  294.89   13.58
   0 -10  10   92.69    9.45
   0 -10  11   43.63    7.92
   0  -6  18    1.22    7.50
 -10  -9  17    3.03    6.48
 -10  -8  20   -4.26    5.66
  -9 -10   9  306.78   15.78
  -8 -10   6   16.03    9.87
  -8 -10  18    8.35    6.85
  -7 -11   9    0.71    9.80
  -7 -11  14   18.75    9.52
  -7 -11  15   33.64    8.42
  -7 -10  19    6.95    6.32
  -7  -7  24   77.80    7.58
  -6 -11  16    1.89    7.43
  -6  -8  23   33.31    6.83
  -6  -7  24   28.16    6.25
  -5 -11  17    4.33    7.39
  -4 -11  16   45.73   10.56
  -4 -10  19   29.87    9.22
  -4  -7  23   98.62    8.83
  -3 -11   6   77.79   10.94
  -3 -11  15   31.19   10.57
  -2 -11   8   -1.41    8.09
  -2 -11   9   12.53    9.90
  -2 -11  12  146.88   13.35
  -2 -11  13   22.49    8.73
  -2 -10  17   90.65    9.96
  -2  -9  19   14.68    7.11
  -2  -8  20    3.77    7.54
  -1 -10  15   64.57    9.02
  -1  -6  20   32.61    7.46
   0  -8  16    6.21    5.97
   0  -7  17   35.38    7.00
  -9 -10  10  246.27   14.59
  -9 -10  11   27.27    9.68
  -9 -10  12   54.41   10.81
  -9 -10  13   10.15    9.33
  -9 -10  14   30.25    8.19
  -9  -9  19   16.10    6.31
  -9  -8  21    0.10    6.29
  -9  -6  24   -2.45    4.95
  -8 -10  17    8.95    6.74
  -8  -9  20   16.60    7.41
  -8  -8  22   72.57    8.51
  -7 -11  10   17.54    8.99
  -7 -11  11   12.66    8.74
  -7 -11  12   -3.00    7.84
  -7  -9  21    0.30    5.74
  -6 -11  15  210.21   13.76
  -6 -10  19   20.32    7.29
  -6  -9  21   34.18    8.25
  -6  -5  25   74.33    8.21
  -5 -11   7   44.89   11.68
  -5 -10   3   75.33   11.25
  -5 -10  19   38.45    8.19
  -5  -9  21  149.89   10.47
  -5  -6  24   12.45    7.03
  -4 -11  15   20.16    9.97
[truncated: 1,773,405 more chars]
